# Supplementary material for: Identification of the Molecular Events Involved in the Development of Prefrontal Cortex Through the Analysis of RNA-Seq Data From BrainSpan
Source: ASN Neuro. 2019 Jun 18;11:1759091419854627. doi: 10.1177/1759091419854627 (PMC6582306; doi:10.1177/1759091419854627)
Supplement: Supplemental Material6 - Supplemental material for Identification of the Molecular Events Involved in the Development of Prefrontal Cortex Through the Analysis of RNA-Seq Data From BrainSpan [file Supplemental_Material6.zip › PFC/2/PFC-DEG-2.csv]

id	name	gene-id	gene-symbol	gene-name	entrez-id	chromosome	start-position	end-position	p	fold-change
279750101	ENSG00000219951	0	RP11-378G13.2	RP11-378G13.2	0	6	n/a	n/a	1.14E-02	4.71
279928483	ENSG00000237973	0	RP5-857K21.6	RP5-857K21.6	0	1	n/a	n/a	7.16E-03	3.819
279797638	ENSG00000226278	0	PSPHP1	phosphoserine phosphatase pseudogene 1	0	7	n/a	n/a	5.41E-03	3.776
279951718	ENSG00000240801	0	AC132217.4	AC132217.4	0	11	n/a	n/a	1.30E-01	3.578
1099013	ENSG00000167244	3461	IGF2	insulin-like growth factor 2 (somatomedin A)	3481	11	n/a	n/a	1.48E-01	2.918
279836646	ENSG00000229807	7460	XIST	X (inactive)-specific transcript (non-protein coding)	7503	X	n/a	n/a	1.34E-01	2.706
1088400	ENSG00000081138	1000	CDH7	cadherin 7, type 2	1005	18	n/a	n/a	2.55E-02	2.47
1093101	ENSG00000129965	169900	INS-IGF2	INS-IGF2 readthrough	723961	11	n/a	n/a	1.14E-01	2.449
1099351	ENSG00000168542	1272	COL3A1	collagen, type III, alpha 1	1281	2	n/a	n/a	1.44E-01	2.364
279817689	ENSG00000228078	0	HLA-U	major histocompatibility complex, class I, U (pseudogene)	0	6	n/a	n/a	1.76E-02	2.328
1093683	ENSG00000133636	4891	NTS	neurotensin	4922	12	n/a	n/a	2.01E-01	2.314
279658008	ENSG00000199554	0	U1	U1 spliceosomal RNA	0	1	n/a	n/a	7.15E-04	2.302
1091747	ENSG00000118785	6656	SPP1	secreted phosphoprotein 1	6696	4	n/a	n/a	8.13E-02	2.294
1099534	ENSG00000169313	41377	P2RY12	purinergic receptor P2Y, G-protein coupled, 12	64805	3	n/a	n/a	4.04E-02	2.285
1093004	ENSG00000129009	3646	ISLR	immunoglobulin superfamily containing leucine-rich repeat	3671	15	n/a	n/a	1.53E-01	2.243
1097144	ENSG00000158270	56746	COLEC12	collectin sub-family member 12	81035	18	n/a	n/a	3.16E-02	2.231
1090297	ENSG00000107317	5698	PTGDS	prostaglandin D2 synthase 21kDa (brain)	5730	9	n/a	n/a	1.96E-01	2.229
1099759	ENSG00000170340	10531	B3GNT2	UDP-GlcNAc:betaGal beta-1,3-N-acetylglucosaminyltransferase 2	10678	2	n/a	n/a	1.17E-04	2.216
1104320	ENSG00000197575	0	RPS17P2	ribosomal protein S17 pseudogene 2	0	5	n/a	n/a	1.68E-01	2.152
1099300	ENSG00000168329	1513	CX3CR1	chemokine (C-X3-C motif) receptor 1	1524	3	n/a	n/a	6.63E-03	2.148
280059868	ENSG00000253668	0	RP11-463C14.1	RP11-463C14.1	0	8	n/a	n/a	1.69E-02	2.142
1090315	ENSG00000107562	6351	CXCL12	chemokine (C-X-C motif) ligand 12	6387	10	n/a	n/a	7.71E-02	2.13
279822115	ENSG00000228477	0	RP3-342P20.2	RP3-342P20.2	0	1	n/a	n/a	1.27E-01	2.112
1105306	ENSG00000204894	0	RP11-208G20.2	RP11-208G20.2	0	7	n/a	n/a	1.43E-02	2.104
1102945	ENSG00000185904	59046	RP11-178A10.1	RP11-178A10.1	84856	10	n/a	n/a	1.34E-02	2.104
1098685	ENSG00000165985	123649	C1QL3	complement component 1, q subcomponent-like 3	389941	10	n/a	n/a	1.37E-02	2.094
1090254	ENSG00000106809	4937	OGN	osteoglycin	4969	9	n/a	n/a	1.68E-01	2.081
1101781	ENSG00000180730	122773	SHISA2	shisa homolog 2 (Xenopus laevis)	387914	13	n/a	n/a	1.34E-03	2.068
1103075	ENSG00000186369	0	RP11-355I22.3	RP11-355I22.3	0	14	n/a	n/a	1.61E-02	2.005
280096483	ENSG00000256512	0	RP11-860B13.3	RP11-860B13.3	0	12	n/a	n/a	4.04E-04	1.978
279985225	ENSG00000244428	0	AC006032.1	AC006032.1	0	Y	n/a	n/a	3.08E-01	1.947
279660990	ENSG00000200434	0	RN5-8S2	RNA, 5.8S ribosomal 2	0	16	n/a	n/a	5.11E-02	1.922
1103717	ENSG00000189056	5617	RELN	reelin	5649	7	n/a	n/a	9.77E-02	1.904
1090213	ENSG00000106546	193	AHR	aryl hydrocarbon receptor	196	7	n/a	n/a	9.74E-03	1.894
1106675	ENSG00000223768	0	LINC00205	long intergenic non-protein coding RNA 205	0	21	n/a	n/a	9.35E-03	1.863
279989402	ENSG00000245205	0	RP11-841C19.6	RP11-841C19.6	0	12	n/a	n/a	2.53E-01	1.859
1094732	ENSG00000139329	4035	LUM	lumican	4060	12	n/a	n/a	1.26E-01	1.837
1090117	ENSG00000105974	853	CAV1	caveolin 1, caveolae protein, 22kDa	857	7	n/a	n/a	8.75E-03	1.825
1096831	ENSG00000155659	11161	VSIG4	V-set and immunoglobulin domain containing 4	11326	X	n/a	n/a	2.56E-02	1.808
1093703	ENSG00000133800	10736	LYVE1	lymphatic vessel endothelial hyaluronan receptor 1	10894	11	n/a	n/a	5.23E-02	1.805
279708301	ENSG00000207570	128157	MIR9-2	microRNA 9-2	407047	5	n/a	n/a	4.28E-03	1.803
1098684	ENSG00000165983	9183	PTER	phosphotriesterase related	9317	10	n/a	n/a	2.25E-02	1.79
279740217	ENSG00000215447	0	BX322557.10	BX322557.10	0	21	n/a	n/a	4.15E-02	1.784
1091518	ENSG00000116774	36223	OLFML3	olfactomedin-like 3	56944	1	n/a	n/a	5.08E-02	1.773
1087166	ENSG00000011465	1622	DCN	decorin	1634	12	n/a	n/a	1.61E-01	1.772
1101252	ENSG00000177551	4777	NHLH2	nescient helix loop helix 2	4808	1	n/a	n/a	5.94E-03	1.766
279891617	ENSG00000234665	0	RP11-262H14.3	RP11-262H14.3	0	9	n/a	n/a	3.66E-03	1.762
1096364	ENSG00000151655	3673	ITIH2	inter-alpha (globulin) inhibitor H2	3698	10	n/a	n/a	1.68E-01	1.761
1097893	ENSG00000163191	6249	S100A11	S100 calcium binding protein A11	6282	1	n/a	n/a	5.46E-02	1.757
279812395	ENSG00000227582	0	RP11-262H14.7	RP11-262H14.7	0	9	n/a	n/a	4.95E-03	1.752
279662180	ENSG00000200795	26581	RNU4-1	RNA, U4 small nuclear 1	26835	12	n/a	n/a	1.97E-01	1.746
280043873	ENSG00000251920	0	5S_rRNA	5S ribosomal RNA	0	6	n/a	n/a	1.63E-01	1.744
1091466	ENSG00000116406	56068	EDEM3	ER degradation enhancer, mannosidase alpha-like 3	80267	1	n/a	n/a	5.27E-09	1.727
1097721	ENSG00000162595	8954	DIRAS3	DIRAS family, GTP-binding RAS-like 3	9077	1	n/a	n/a	4.41E-02	1.725
1087356	ENSG00000031003	30787	FAM13B	family with sequence similarity 13, member B	51306	5	n/a	n/a	1.77E-02	1.724
1104376	ENSG00000197747	6248	S100A10	S100 calcium binding protein A10	6281	1	n/a	n/a	5.33E-02	1.721
1103865	ENSG00000196233	58659	LCOR	ligand dependent nuclear receptor corepressor	84458	10	n/a	n/a	2.29E-04	1.715
279752975	ENSG00000221288	1023337	MIR663B	microRNA 663b	100313824	2	n/a	n/a	1.65E-01	1.707
1093875	ENSG00000134817	0	APLNR	apelin receptor	0	11	n/a	n/a	3.55E-02	1.706
1090487	ENSG00000108821	1268	COL1A1	collagen, type I, alpha 1	1277	17	n/a	n/a	2.61E-01	1.699
1098293	ENSG00000164379	60868	FOXQ1	forkhead box Q1	94234	6	n/a	n/a	1.28E-02	1.696
279819830	ENSG00000228283	0	RP11-497D6.2	RP11-497D6.2	0	6	n/a	n/a	1.03E-03	1.683
279707468	ENSG00000207405	0	SNORA64	small nucleolar RNA, H/ACA box 64	0	16	n/a	n/a	1.78E-01	1.68
280080421	ENSG00000255066	0	AC005363.7	AC005363.7	0	16	n/a	n/a	1.78E-01	1.68
1093068	ENSG00000129538	6003	RNASE1	ribonuclease, RNase A family, 1 (pancreatic)	6035	14	n/a	n/a	4.84E-02	1.676
1094825	ENSG00000139973	58085	SYT16	synaptotagmin XVI	83851	14	n/a	n/a	2.13E-02	1.674
279710443	ENSG00000207985	1013246	MIR663	microRNA 663	724033	20	n/a	n/a	2.08E-01	1.674
280123593	ENSG00000258903	0	RP11-355I22.2	RP11-355I22.2	0	14	n/a	n/a	1.19E-02	1.673
280029496	ENSG00000250709	0	CCDC169-SOHLH2	CCDC169 -SOHLH2 readthrough	0	13	n/a	n/a	6.68E-04	1.673
1094511	ENSG00000138061	1534	CYP1B1	cytochrome P450, family 1, subfamily B, polypeptide 1	1545	2	n/a	n/a	1.56E-01	1.672
280031203	ENSG00000250846	1006867	RP11-807H7.1	RP11-807H7.1	100144602	4	n/a	n/a	2.72E-02	1.658
1105767	ENSG00000212900	58131	KRTAP3-2	keratin associated protein 3-2	83897	17	n/a	n/a	1.25E-01	1.655
1091786	ENSG00000119314	9847	ROD1	ROD1 regulator of differentiation 1 (S. pombe)	9991	9	n/a	n/a	1.42E-04	1.65
1096849	ENSG00000155850	1824	SLC26A2	solute carrier family 26 (sulfate transporter), member 2	1836	5	n/a	n/a	3.36E-03	1.646
1087601	ENSG00000054598	2280	FOXC1	forkhead box C1	2296	6	n/a	n/a	8.33E-02	1.643
280111205	ENSG00000258034	0	RP11-493P1.2	RP11-493P1.2	0	12	n/a	n/a	1.42E-01	1.639
1091548	ENSG00000116983	30921	HPCAL4	hippocalcin like 4	51440	1	n/a	n/a	6.09E-04	1.638
279935226	ENSG00000238757	0	AL031431.1	AL031431.1	0	1	n/a	n/a	3.60E-02	1.637
279936989	ENSG00000239037	0	snoU13	Small nucleolar RNA U13	0	X	n/a	n/a	2.94E-03	1.637
1100084	ENSG00000171659	2840	GPR34	G protein-coupled receptor 34	2857	X	n/a	n/a	4.92E-03	1.633
1101440	ENSG00000178662	55836	CSRNP3	cysteine-serine-rich nuclear protein 3	80034	2	n/a	n/a	8.21E-05	1.629
279708889	ENSG00000207690	1013207	MIR630	microRNA 630	693215	15	n/a	n/a	2.15E-02	1.627
1098369	ENSG00000164692	1269	COL1A2	collagen, type I, alpha 2	1278	7	n/a	n/a	2.67E-01	1.626
1099432	ENSG00000168906	4119	MAT2A	methionine adenosyltransferase II, alpha	4144	2	n/a	n/a	1.46E-01	1.624
1096499	ENSG00000152661	2681	GJA1	gap junction protein, alpha 1, 43kDa	2697	6	n/a	n/a	2.90E-01	1.62
1101314	ENSG00000177888	111094	ZBTB41	zinc finger and BTB domain containing 41	360023	1	n/a	n/a	5.73E-03	1.616
1086943	ENSG00000005108	85821	THSD7A	thrombospondin, type I, domain containing 7A	221981	7	n/a	n/a	8.10E-02	1.616
1101877	ENSG00000181234	60163	TMEM132C	transmembrane protein 132C	92293	12	n/a	n/a	1.34E-01	1.615
1090199	ENSG00000106460	33955	TMEM106B	transmembrane protein 106B	54664	7	n/a	n/a	6.55E-03	1.613
1104429	ENSG00000197901	9221	SLC22A6	solute carrier family 22 (organic anion transporter), member 6	9356	11	n/a	n/a	1.77E-01	1.613
1087194	ENSG00000013297	4978	CLDN11	claudin 11	5010	3	n/a	n/a	1.54E-01	1.612
279843847	ENSG00000230444	0	TFAMP1	transcription factor A, mitochondrial pseudogene 1	0	7	n/a	n/a	2.96E-03	1.609
279966788	ENSG00000242516	125439	RP11-413E6.8	RP11-413E6.8	401074	3	n/a	n/a	1.13E-04	1.605
1096051	ENSG00000148700	117	ADD3	adducin 3 (gamma)	120	10	n/a	n/a	7.52E-03	1.595
1092242	ENSG00000123066	23144	MED13L	mediator complex subunit 13-like	23389	12	n/a	n/a	1.14E-01	1.586
1086972	ENSG00000005889	7500	ZFX	zinc finger protein, X-linked	7543	X	n/a	n/a	7.86E-04	1.584
1094889	ENSG00000140450	60120	ARRDC4	arrestin domain containing 4	91947	15	n/a	n/a	8.30E-04	1.582
280042389	ENSG00000251705	0	RN5-8S6	RNA, 5.8S ribosomal 6	0	Y	n/a	n/a	2.91E-01	1.581
279990172	ENSG00000245526	165799	LINC00461	long intergenic non-protein coding RNA 461	645323	5	n/a	n/a	1.23E-03	1.58
1088123	ENSG00000073969	4874	NSF	N-ethylmaleimide-sensitive factor	4905	17	n/a	n/a	5.73E-03	1.58
1091977	ENSG00000120669	34226	SOHLH2	spermatogenesis and oogenesis specific basic helix-loop-helix 2	54937	13	n/a	n/a	6.04E-04	1.578
1100025	ENSG00000171451	60141	DSEL	dermatan sulfate epimerase-like	92126	18	n/a	n/a	1.27E-02	1.578
1095909	ENSG00000147488	9561	ST18	suppression of tumorigenicity 18 (breast carcinoma) (zinc finger protein)	9705	8	n/a	n/a	1.34E-02	1.577
1093828	ENSG00000134532	6620	SOX5	SRY (sex determining region Y)-box 5	6660	12	n/a	n/a	1.77E-03	1.576
279885969	ENSG00000234165	0	AC114877.3	AC114877.3	0	3	n/a	n/a	9.04E-03	1.576
1099681	ENSG00000169967	10588	MAP3K2	mitogen-activated protein kinase kinase kinase 2	10746	2	n/a	n/a	7.20E-04	1.575
280098636	ENSG00000256771	0	ZNF253	zinc finger protein 253	0	19	n/a	n/a	1.76E-04	1.573
1093787	ENSG00000134294	33698	SLC38A2	solute carrier family 38, member 2	54407	12	n/a	n/a	1.13E-03	1.572
1088240	ENSG00000077063	58208	CTTNBP2	cortactin binding protein 2	83992	7	n/a	n/a	9.29E-02	1.569
279747938	ENSG00000218510	28828	LINC00339	long intergenic non-protein coding RNA 339	29092	1	n/a	n/a	4.14E-06	1.562
1108758	ENSG00000237456	0	RP11-154D3.1	RP11-154D3.1	0	3	n/a	n/a	1.21E-02	1.561
1100668	ENSG00000174469	25796	CNTNAP2	contactin associated protein-like 2	26047	7	n/a	n/a	1.36E-01	1.561
1096106	ENSG00000149212	80328	SESN3	sestrin 3	143686	11	n/a	n/a	1.08E-02	1.561
1102416	ENSG00000183715	4946	OPCML	opioid binding protein/cell adhesion molecule-like	4978	11	n/a	n/a	2.68E-02	1.559
279843720	ENSG00000230435	0	AC004160.4	AC004160.4	0	7	n/a	n/a	9.19E-02	1.555
1087698	ENSG00000060982	583	BCAT1	branched chain amino-acid transaminase 1, cytosolic	586	12	n/a	n/a	2.25E-03	1.553
1098487	ENSG00000165168	1525	CYBB	cytochrome b-245, beta polypeptide	1536	X	n/a	n/a	2.40E-02	1.552
1104558	ENSG00000198252	6775	STYX	serine/threonine/tyrosine interacting protein	6815	14	n/a	n/a	3.19E-03	1.55
1093487	ENSG00000132386	5144	SERPINF1	serpin peptidase inhibitor, clade F (alpha-2 antiplasmin, pigment epithelium derived factor), member 1	5176	17	n/a	n/a	1.25E-01	1.548
1093014	ENSG00000129128	38019	SPCS3	signal peptidase complex subunit 3 homolog (S. cerevisiae)	60559	4	n/a	n/a	4.38E-03	1.547
1103105	ENSG00000186479	125502	RGS7BP	regulator of G-protein signaling 7 binding protein	401190	5	n/a	n/a	1.07E-02	1.546
280013803	ENSG00000249474	0	RP11-49I4.3	RP11-49I4.3	0	3	n/a	n/a	1.11E-02	1.544
279922723	ENSG00000237481	0	RP4-803J11.2	RP4-803J11.2	0	1	n/a	n/a	2.17E-02	1.544
1102479	ENSG00000183960	79462	KCNH8	potassium voltage-gated channel, subfamily H (eag-related), member 8	131096	3	n/a	n/a	1.53E-02	1.544
1091809	ENSG00000119508	7965	NR4A3	nuclear receptor subfamily 4, group A, member 3	8013	9	n/a	n/a	1.06E-01	1.541
1097445	ENSG00000160551	36824	TAOK1	TAO kinase 1	57551	17	n/a	n/a	2.34E-02	1.541
1093687	ENSG00000133657	55375	ATP13A3	ATPase type 13A3	79572	3	n/a	n/a	8.22E-03	1.541
1093963	ENSG00000135333	2030	EPHA7	EPH receptor A7	2045	6	n/a	n/a	1.92E-02	1.54
1088852	ENSG00000092439	34111	TRPM7	transient receptor potential cation channel, subfamily M, member 7	54822	15	n/a	n/a	1.37E-04	1.54
279906433	ENSG00000236031	0	RP11-269F20.1	RP11-269F20.1	0	1	n/a	n/a	5.40E-03	1.537
1095777	ENSG00000146433	36856	TMEM181	transmembrane protein 181	57583	6	n/a	n/a	5.41E-03	1.537
1103573	ENSG00000188517	58771	COL25A1	collagen, type XXV, alpha 1	84570	4	n/a	n/a	1.34E-01	1.536
1102135	ENSG00000182578	1425	CSF1R	colony stimulating factor 1 receptor	1436	5	n/a	n/a	5.22E-02	1.536
1092601	ENSG00000125730	714	C3	complement component 3	718	19	n/a	n/a	6.18E-02	1.536
280067476	ENSG00000254198	0	RP11-598P20.3	RP11-598P20.3	0	8	n/a	n/a	6.01E-02	1.535
1089018	ENSG00000099937	3036	SERPIND1	serpin peptidase inhibitor, clade D (heparin cofactor), member 1	3053	22	n/a	n/a	1.62E-01	1.534
279789762	ENSG00000225610	0	AC007679.3	AC007679.3	0	2	n/a	n/a	6.35E-03	1.533
1088617	ENSG00000087303	22552	NID2	nidogen 2 (osteonidogen)	22795	14	n/a	n/a	4.77E-02	1.533
1090255	ENSG00000106819	34118	ASPN	asporin	54829	9	n/a	n/a	1.58E-01	1.53
280119429	ENSG00000258664	0	AL359853.3	interferon alpha responsive protein isoform a	0	1	n/a	n/a	2.16E-02	1.53
280131241	ENSG00000259344	0	RP11-566K19.6	RP11-566K19.6	0	15	n/a	n/a	2.16E-02	1.53
1099927	ENSG00000171051	2341	FPR1	formyl peptide receptor 1	2357	19	n/a	n/a	2.55E-03	1.53
1098206	ENSG00000164114	55687	MAP9	microtubule-associated protein 9	79884	4	n/a	n/a	6.94E-05	1.529
280131732	ENSG00000259367	0	RP11-815J21.4	RP11-815J21.4	0	15	n/a	n/a	5.29E-03	1.529
1098807	ENSG00000166426	1372	CRABP1	cellular retinoic acid binding protein 1	1381	15	n/a	n/a	2.94E-01	1.529
279933450	ENSG00000238465	0	snoU13	Small nucleolar RNA U13	0	2	n/a	n/a	4.47E-02	1.525
279849899	ENSG00000230982	0	DSTNP1	destrin (actin depolymerizing factor) pseudogene 1	0	21	n/a	n/a	5.65E-03	1.525
1094592	ENSG00000138448	3660	ITGAV	integrin, alpha V (vitronectin receptor, alpha polypeptide, antigen CD51)	3685	2	n/a	n/a	1.22E-02	1.525
1096491	ENSG00000152583	8346	SPARCL1	SPARC-like 1 (hevin)	8404	4	n/a	n/a	1.56E-01	1.524
1097936	ENSG00000163359	1284	COL6A3	collagen, type VI, alpha 3	1293	2	n/a	n/a	1.13E-01	1.524
1100991	ENSG00000176204	55861	LRRTM4	leucine rich repeat transmembrane neuronal 4	80059	2	n/a	n/a	5.87E-04	1.524
1104839	ENSG00000198963	6064	RORB	RAR-related orphan receptor B	6096	9	n/a	n/a	3.37E-02	1.523
1097983	ENSG00000163513	7006	TGFBR2	transforming growth factor, beta receptor II (70/80kDa)	7048	3	n/a	n/a	1.99E-02	1.523
1100463	ENSG00000173369	709	C1QB	complement component 1, q subcomponent, B chain	713	1	n/a	n/a	6.88E-03	1.522
280075586	ENSG00000254762	0	RP11-867G23.2	RP11-867G23.2	0	11	n/a	n/a	1.93E-02	1.522
1092153	ENSG00000122254	9812	HS3ST2	heparan sulfate (glucosamine) 3-O-sulfotransferase 2	9956	16	n/a	n/a	2.16E-02	1.522
1092865	ENSG00000127863	34793	TNFRSF19	tumor necrosis factor receptor superfamily, member 19	55504	13	n/a	n/a	1.03E-01	1.521
1098453	ENSG00000165023	34058	DIRAS2	DIRAS family, GTP-binding RAS-like 2	54769	9	n/a	n/a	6.80E-02	1.521
1091816	ENSG00000119541	9384	VPS4B	vacuolar protein sorting 4 homolog B (S. cerevisiae)	9525	18	n/a	n/a	2.51E-03	1.521
1096518	ENSG00000152785	647	BMP3	bone morphogenetic protein 3	651	4	n/a	n/a	1.22E-02	1.521
1103878	ENSG00000196268	94310	ZNF493	zinc finger protein 493	284443	19	n/a	n/a	1.77E-04	1.52
1095235	ENSG00000143033	22579	MTF2	metal response element binding transcription factor 2	22823	1	n/a	n/a	2.37E-03	1.52
1100936	ENSG00000175899	3	A2M	alpha-2-macroglobulin	2	12	n/a	n/a	1.68E-02	1.52
279989799	ENSG00000245381	0	AC011477.2	AC011477.2	0	19	n/a	n/a	2.84E-03	1.52
1088293	ENSG00000078269	8792	SYNJ2	synaptojanin 2	8871	6	n/a	n/a	2.40E-02	1.519
280115010	ENSG00000258403	0	RP11-355I22.6	RP11-355I22.6	0	14	n/a	n/a	1.28E-01	1.518
279842939	ENSG00000230364	0	RP4-560B9.1	RP4-560B9.1	0	1	n/a	n/a	2.22E-01	1.517
279863498	ENSG00000232157	0	RP1-187N21.2	RP1-187N21.2	0	6	n/a	n/a	2.48E-03	1.517
1096464	ENSG00000152413	9319	HOMER1	homer homolog 1 (Drosophila)	9456	5	n/a	n/a	8.27E-04	1.517
1092224	ENSG00000122862	5520	SRGN	serglycin	5552	10	n/a	n/a	7.51E-02	1.516
1090809	ENSG00000111615	10944	KRR1	KRR1, small subunit (SSU) processome component, homolog (yeast)	11103	12	n/a	n/a	3.96E-03	1.516
1103731	ENSG00000189108	26028	IL1RAPL2	interleukin 1 receptor accessory protein-like 2	26280	X	n/a	n/a	2.10E-02	1.515
279964486	ENSG00000242262	0	RP11-100N21.1	RP11-100N21.1	0	4	n/a	n/a	2.21E-01	1.515
279900973	ENSG00000235499	0	AC073046.25	AC073046.25	0	2	n/a	n/a	8.74E-02	1.514
280134130	ENSG00000259506	0	RP11-352D13.3	RP11-352D13.3	0	15	n/a	n/a	7.64E-03	1.514
279764261	ENSG00000223476	0	VN1R42P	vomeronasal 1 receptor 42 pseudogene	0	7	n/a	n/a	8.83E-03	1.513
279746067	ENSG00000217165	0	RP1-202I21.5	RP1-202I21.5	0	6	n/a	n/a	4.00E-04	1.512
1098435	ENSG00000164938	60873	TP53INP1	tumor protein p53 inducible nuclear protein 1	94241	8	n/a	n/a	1.69E-02	1.512
1105531	ENSG00000205664	0	RP11-706O15.1	HCG1981372, isoform CRA_cNovel proteinUncharacterized protein	0	X	n/a	n/a	3.21E-02	1.511
1097879	ENSG00000163132	4461	MSX1	msh homeobox 1	4487	4	n/a	n/a	1.76E-01	1.509
1096428	ENSG00000152133	90119	CCDC75	coiled-coil domain containing 75	253635	2	n/a	n/a	2.03E-03	1.509
1094386	ENSG00000137449	79534	CPEB2	cytoplasmic polyadenylation element binding protein 2	132864	4	n/a	n/a	7.00E-03	1.509
1096461	ENSG00000152402	2960	GUCY1A2	guanylate cyclase 1, soluble, alpha 2	2977	11	n/a	n/a	6.40E-02	1.508
1108513	ENSG00000235872	0	RP11-335O4.3	RP11-335O4.3	0	12	n/a	n/a	4.48E-03	1.508
280024470	ENSG00000250305	36877	KIAA1456	Putative methyltransferase KIAA1456	57604	8	n/a	n/a	2.36E-03	1.507
279707076	ENSG00000207332	0	U6	U6 spliceosomal RNA	0	X	n/a	n/a	4.04E-02	1.505
279913647	ENSG00000236713	0	RP11-363I22.3	RP11-363I22.3	0	1	n/a	n/a	1.10E-01	1.505
279489730	ENSG00000178631	0	ACTG1P1	actin, gamma 1 pseudogene 1	0	3	n/a	n/a	2.98E-01	1.505
1103628	ENSG00000188729	110148	OSTN	osteocrin	344901	3	n/a	n/a	2.59E-02	1.504
1088620	ENSG00000087448	36815	KLHDC5	kelch domain containing 5	57542	12	n/a	n/a	7.21E-04	1.503
1103802	ENSG00000196071	94328	OR2L13	olfactory receptor, family 2, subfamily L, member 13	284521	1	n/a	n/a	1.35E-03	1.502
1091374	ENSG00000115738	3378	ID2	inhibitor of DNA binding 2, dominant negative helix-loop-helix protein	3398	2	n/a	n/a	3.20E-03	1.501
1094401	ENSG00000137502	27059	RAB30	RAB30, member RAS oncogene family	27314	11	n/a	n/a	2.45E-02	1.501
280042494	ENSG00000251720	0	U7	U7 small nuclear RNA	0	1	n/a	n/a	4.17E-02	1.5
1095291	ENSG00000143320	1373	CRABP2	cellular retinoic acid binding protein 2	1382	1	n/a	n/a	2.22E-01	1.5
279848640	ENSG00000230863	0	RP4-595K12.2	RP4-595K12.2	0	1	n/a	n/a	3.61E-03	1.5
279901845	ENSG00000235582	0	RP11-448G4.2	RP11-448G4.2	0	1	n/a	n/a	2.30E-01	1.497
1087992	ENSG00000070540	34351	WIPI1	WD repeat domain, phosphoinositide interacting 1	55062	17	n/a	n/a	8.98E-04	1.496
1098580	ENSG00000165566	85502	FAM123A	family with sequence similarity 123A	219287	13	n/a	n/a	1.37E-03	1.495
1090738	ENSG00000111052	8748	LIN7A	lin-7 homolog A (C. elegans)	8825	12	n/a	n/a	3.27E-02	1.495
1099791	ENSG00000170458	924	CD14	CD14 molecule	929	5	n/a	n/a	9.46E-02	1.494
1089252	ENSG00000100697	23160	DICER1	dicer 1, ribonuclease type III	23405	14	n/a	n/a	1.11E-02	1.493
1088037	ENSG00000071794	6557	HLTF	helicase-like transcription factor	6596	3	n/a	n/a	3.26E-03	1.493
1091122	ENSG00000113742	56116	CPEB4	cytoplasmic polyadenylation element binding protein 4	80315	5	n/a	n/a	3.75E-03	1.492
1101669	ENSG00000180008	78920	SOCS4	suppressor of cytokine signaling 4	122809	14	n/a	n/a	1.74E-03	1.491
280018615	ENSG00000249855	0	RP11-159F24.4	RP11-159F24.4	0	5	n/a	n/a	2.79E-01	1.49
1103491	ENSG00000188171	83499	ZNF626	zinc finger protein 626	199777	19	n/a	n/a	4.84E-05	1.489
280122580	ENSG00000258842	0	RP11-355I22.5	RP11-355I22.5	0	14	n/a	n/a	1.90E-02	1.489
1087565	ENSG00000051523	1524	CYBA	cytochrome b-245, alpha polypeptide	1535	16	n/a	n/a	5.88E-02	1.489
279889543	ENSG00000234482	0	RP11-433J22.2	RP11-433J22.2	0	1	n/a	n/a	3.17E-02	1.489
1097850	ENSG00000163032	7404	VSNL1	visinin-like 1	7447	2	n/a	n/a	4.50E-02	1.486
1102938	ENSG00000185885	8453	IFITM1	interferon induced transmembrane protein 1 (9-27)	8519	11	n/a	n/a	2.01E-01	1.484
1099843	ENSG00000170677	9173	SOCS6	suppressor of cytokine signaling 6	9306	18	n/a	n/a	7.89E-05	1.483
1106625	ENSG00000223496	78706	EXOSC6	exosome component 6	118460	16	n/a	n/a	2.41E-02	1.483
280133825	ENSG00000259486	0	ZIM2	Zinc finger imprinted 2	0	19	n/a	n/a	7.60E-02	1.482
1103309	ENSG00000187513	2685	GJA4	gap junction protein, alpha 4, 37kDa	2701	1	n/a	n/a	6.03E-02	1.481
1102610	ENSG00000184517	81535	ZFP1	zinc finger protein 1 homolog (mouse)	162239	16	n/a	n/a	3.06E-04	1.481
1096767	ENSG00000154975	36213	CA10	carbonic anhydrase X	56934	17	n/a	n/a	1.29E-01	1.481
1094964	ENSG00000140945	1007	CDH13	cadherin 13, H-cadherin (heart)	1012	16	n/a	n/a	8.71E-03	1.48
1099498	ENSG00000169193	59959	CCDC126	coiled-coil domain containing 126	90693	7	n/a	n/a	6.06E-03	1.48
1102841	ENSG00000185477	94594	GPRIN3	GPRIN family member 3	285513	4	n/a	n/a	4.67E-02	1.48
1094622	ENSG00000138653	41176	NDST4	N-deacetylase/N-sulfotransferase (heparan glucosaminyl) 4	64579	4	n/a	n/a	4.76E-03	1.479
1100536	ENSG00000173714	79031	WFIKKN2	WAP, follistatin/kazal, immunoglobulin, kunitz and netrin domain containing 2	124857	17	n/a	n/a	8.81E-02	1.479
1091552	ENSG00000116991	36841	SIPA1L2	signal-induced proliferation-associated 1 like 2	57568	1	n/a	n/a	3.12E-02	1.479
280086044	ENSG00000255422	0	AP002954.4	AP002954.4	0	11	n/a	n/a	2.06E-03	1.477
1099979	ENSG00000171223	3701	JUNB	jun B proto-oncogene	3726	19	n/a	n/a	5.00E-02	1.477
1094249	ENSG00000136805	23485	C9orf4	chromosome 9 open reading frame 4	23732	9	n/a	n/a	1.24E-02	1.477
1100212	ENSG00000172209	2828	GPR22	G protein-coupled receptor 22	2845	7	n/a	n/a	2.68E-03	1.477
1088606	ENSG00000087245	4287	MMP2	matrix metallopeptidase 2 (gelatinase A, 72kDa gelatinase, 72kDa type IV collagenase)	4313	16	n/a	n/a	1.28E-01	1.477
1087800	ENSG00000065413	60057	ANKRD44	ankyrin repeat domain 44	91526	2	n/a	n/a	6.18E-03	1.476
1097573	ENSG00000161642	25695	ZNF385A	zinc finger protein 385A	25946	12	n/a	n/a	1.25E-01	1.475
1090164	ENSG00000106261	7543	ZKSCAN1	zinc finger with KRAB and SCAN domains 1	7586	7	n/a	n/a	1.44E-01	1.474
280025378	ENSG00000250366	157122977	RP11-185P18.1	RP11-185P18.1	100507043	14	n/a	n/a	4.12E-03	1.474
1095134	ENSG00000142173	1283	COL6A2	collagen, type VI, alpha 2	1292	21	n/a	n/a	1.79E-01	1.474
279807753	ENSG00000227146	0	ZDHHC20-AS1	ZDHHC20 antisense RNA 1 (non-protein coding)	0	13	n/a	n/a	1.79E-02	1.474
1097225	ENSG00000158869	2192	FCER1G	Fc fragment of IgE, high affinity I, receptor for; gamma polypeptide	2207	1	n/a	n/a	1.81E-03	1.473
1087285	ENSG00000022556	34944	NLRP2	NLR family, pyrin domain containing 2	55655	19	n/a	n/a	7.38E-02	1.473
1101702	ENSG00000180233	85883	ZNRF2	zinc and ring finger 2	223082	7	n/a	n/a	6.06E-03	1.472
279954768	ENSG00000241202	0	ZIC4-AS1	ZIC4 antisense RNA 1 (non-protein coding)	0	3	n/a	n/a	2.77E-02	1.472
1096455	ENSG00000152332	79250	UHMK1	U2AF homology motif (UHM) kinase 1	127933	1	n/a	n/a	4.08E-03	1.47
1091559	ENSG00000117020	9856	AKT3	v-akt murine thymoma viral oncogene homolog 3 (protein kinase B, gamma)	10000	1	n/a	n/a	7.66E-03	1.469
279730133	ENSG00000214354	0	AC133644.3	AC133644.3	0	2	n/a	n/a	7.25E-03	1.469
1099709	ENSG00000170113	78953	NIPA1	non imprinted in Prader-Willi/Angelman syndrome 1	123606	15	n/a	n/a	1.04E-03	1.466
279746160	ENSG00000217239	0	RP1-182O16.1	RP1-182O16.1	0	6	n/a	n/a	1.89E-01	1.465
1087685	ENSG00000060303	0	RPS17P5	ribosomal protein S17 pseudogene 5	0	6	n/a	n/a	2.52E-01	1.465
1098549	ENSG00000165457	2334	FOLR2	folate receptor 2 (fetal)	2350	11	n/a	n/a	6.78E-02	1.464
1087571	ENSG00000052723	55944	SIKE1	suppressor of IKBKE 1	80143	1	n/a	n/a	1.77E-03	1.464
1101367	ENSG00000178177	90182	LCORL	ligand dependent nuclear receptor corepressor-like	254251	4	n/a	n/a	3.10E-02	1.462
1097939	ENSG00000163376	58742	KBTBD8	kelch repeat and BTB (POZ) domain containing 8	84541	3	n/a	n/a	1.76E-03	1.462
280037584	ENSG00000251356	0	CTD-2281D19.1	CTD-2281D19.1	0	5	n/a	n/a	1.69E-01	1.462
279744533	ENSG00000216197	0	AP001623.1	AP001623.1	0	21	n/a	n/a	1.55E-01	1.46
279901131	ENSG00000235512	0	TAB3-AS2	TAB3 antisense RNA 2 (non-protein coding)	0	X	n/a	n/a	1.81E-02	1.46
1104332	ENSG00000197601	58399	FAR1	fatty acyl CoA reductase 1	84188	11	n/a	n/a	1.12E-03	1.459
1103752	ENSG00000189184	33801	PCDH18	protocadherin 18	54510	4	n/a	n/a	7.27E-03	1.459
1091995	ENSG00000120738	1945	EGR1	early growth response 1	1958	5	n/a	n/a	2.02E-01	1.458
1099779	ENSG00000170419	85823	VSTM2A	V-set and transmembrane domain containing 2A	222008	7	n/a	n/a	6.92E-03	1.457
1098279	ENSG00000164327	90098	RICTOR	RPTOR independent companion of MTOR, complex 2	253260	5	n/a	n/a	1.25E-03	1.456
1090464	ENSG00000108669	9139	CYTH1	cytohesin 1	9267	17	n/a	n/a	8.82E-02	1.456
280123223	ENSG00000258882	0	CTD-2277K2.1	CTD-2277K2.1	0	14	n/a	n/a	6.33E-02	1.455
1098872	ENSG00000166710	564	B2M	beta-2-microglobulin	567	15	n/a	n/a	9.74E-02	1.455
1096332	ENSG00000151458	36458	ANKRD50	ankyrin repeat domain 50	57182	4	n/a	n/a	6.67E-04	1.455
1094985	ENSG00000141040	36610	ZNF287	zinc finger protein 287	57336	17	n/a	n/a	7.25E-03	1.455
1100465	ENSG00000173376	55428	NDNF	neuron-derived neurotrophic factor	79625	4	n/a	n/a	9.95E-02	1.454
1091639	ENSG00000117602	10964	RCAN3	RCAN family member 3	11123	1	n/a	n/a	6.06E-02	1.454
1097739	ENSG00000162636	94352	FAM102B	family with sequence similarity 102, member B	284611	1	n/a	n/a	1.78E-02	1.453
1086870	ENSG00000000971	3057	CFH	complement factor H	3075	1	n/a	n/a	1.51E-01	1.452
279951772	ENSG00000240808	0	CTD-3236F5.1	CTD-3236F5.1	0	11	n/a	n/a	2.21E-01	1.452
1107902	ENSG00000231824	151158	C18orf42	chromosome 18 open reading frame 42	642597	18	n/a	n/a	2.45E-01	1.452
1088063	ENSG00000072364	26870	AFF4	AF4/FMR2 family, member 4	27125	5	n/a	n/a	3.31E-03	1.452
1097680	ENSG00000162409	5531	PRKAA2	protein kinase, AMP-activated, alpha 2 catalytic subunit	5563	1	n/a	n/a	2.31E-04	1.451
1090106	ENSG00000105926	31158	MPP6	membrane protein, palmitoylated 6 (MAGUK p55 subfamily member 6)	51678	7	n/a	n/a	2.98E-03	1.451
1100716	ENSG00000174749	79529	C4orf32	chromosome 4 open reading frame 32	132720	4	n/a	n/a	5.46E-02	1.451
1098689	ENSG00000165997	85705	ARL5B	ADP-ribosylation factor-like 5B	221079	10	n/a	n/a	6.94E-02	1.451
1091925	ENSG00000120251	2874	GRIA2	glutamate receptor, ionotropic, AMPA 2	2891	4	n/a	n/a	6.15E-03	1.451
1093584	ENSG00000132872	6820	SYT4	synaptotagmin IV	6860	18	n/a	n/a	1.27E-01	1.45
1092988	ENSG00000128881	80493	TTBK2	tau tubulin kinase 2	146057	15	n/a	n/a	1.52E-02	1.45
280015065	ENSG00000249592	1001327	RP11-440L14.1	RP11-440L14.1	100129917	4	n/a	n/a	1.88E-03	1.45
1087809	ENSG00000065559	6380	MAP2K4	mitogen-activated protein kinase kinase 4	6416	17	n/a	n/a	2.03E-03	1.449
1093173	ENSG00000130396	4276	MLLT4	myeloid/lymphoid or mixed-lineage leukemia (trithorax homolog, Drosophila); translocated to, 4	4301	6	n/a	n/a	1.15E-01	1.449
1100654	ENSG00000174405	3956	LIG4	ligase IV, DNA, ATP-dependent	3981	13	n/a	n/a	3.58E-04	1.449
1100692	ENSG00000174599	79545	TRAM1L1	translocation associated membrane protein 1-like 1	133022	4	n/a	n/a	5.00E-03	1.448
1106032	ENSG00000214262	59022	ANKRD36BP1	ankyrin repeat domain 36B pseudogene 1	84832	1	n/a	n/a	2.61E-02	1.448
1098546	ENSG00000165434	93883	PGM2L1	phosphoglucomutase 2-like 1	283209	11	n/a	n/a	1.33E-03	1.446
1099042	ENSG00000167384	7689	ZNF180	zinc finger protein 180	7733	19	n/a	n/a	7.37E-03	1.446
279526051	ENSG00000183308	0	AC005037.3	AC005037.3	0	2	n/a	n/a	6.48E-04	1.445
1090339	ENSG00000107796	56	ACTA2	actin, alpha 2, smooth muscle, aorta	59	10	n/a	n/a	1.57E-01	1.445
1100458	ENSG00000173334	10075	TRIB1	tribbles homolog 1 (Drosophila)	10221	8	n/a	n/a	2.81E-02	1.445
279949508	ENSG00000240527	0	RP11-429G19.3	RP11-429G19.3	0	10	n/a	n/a	1.41E-03	1.444
1102477	ENSG00000183943	5581	PRKX	protein kinase, X-linked	5613	X	n/a	n/a	2.82E-02	1.443
1102801	ENSG00000185272	33326	RBM11	RNA binding motif protein 11	54033	21	n/a	n/a	1.79E-04	1.443
279720824	ENSG00000213326	0	RPS7P11	ribosomal protein S7 pseudogene 11	0	17	n/a	n/a	2.68E-01	1.443
1094217	ENSG00000136603	6462	SKIL	SKI-like oncogene	6498	3	n/a	n/a	2.52E-02	1.442
280087829	ENSG00000255539	0	CTA-797E19.2	CTA-797E19.2	0	11	n/a	n/a	8.97E-03	1.442
1097702	ENSG00000162511	7759	LAPTM5	lysosomal protein transmembrane 5	7805	1	n/a	n/a	6.89E-02	1.441
280103767	ENSG00000257315	0	ZBED6	zinc finger, BED-type containing 6	0	1	n/a	n/a	4.21E-02	1.441
1099903	ENSG00000170941	0	AC135352.1	Uncharacterized protein KIAA1456	0	8	n/a	n/a	1.86E-02	1.44
279942583	ENSG00000239735	0	AC116316.1	AC116316.1	0	4	n/a	n/a	1.09E-01	1.44
279869021	ENSG00000232654	0	FAM136BP	family with sequence similarity 136, member B, pseudogene	0	6	n/a	n/a	4.73E-02	1.44
1094075	ENSG00000135870	80758	RC3H1	ring finger and CCCH-type domains 1	149041	1	n/a	n/a	8.19E-03	1.439
1106308	ENSG00000215301	1642	DDX3X	DEAD (Asp-Glu-Ala-Asp) box polypeptide 3, X-linked	1654	X	n/a	n/a	2.06E-04	1.439
1088442	ENSG00000082397	22891	EPB41L3	erythrocyte membrane protein band 4.1-like 3	23136	18	n/a	n/a	6.38E-02	1.437
1092886	ENSG00000128000	81581	ZNF780B	zinc finger protein 780B	163131	19	n/a	n/a	1.35E-03	1.436
1094606	ENSG00000138604	25784	GLCE	glucuronic acid epimerase	26035	15	n/a	n/a	5.30E-03	1.436
1094624	ENSG00000138660	34724	AP1AR	adaptor-related protein complex 1 associated regulatory protein	55435	4	n/a	n/a	5.60E-03	1.436
1088314	ENSG00000078795	26784	PKD2L2	polycystic kidney disease 2-like 2	27039	5	n/a	n/a	1.49E-02	1.436
1096253	ENSG00000150712	33836	MTMR12	myotubularin related protein 12	54545	5	n/a	n/a	2.12E-02	1.436
1093752	ENSG00000134152	55571	C15orf29	chromosome 15 open reading frame 29	79768	15	n/a	n/a	1.47E-04	1.435
1087354	ENSG00000030419	22563	IKZF2	IKAROS family zinc finger 2 (Helios)	22807	2	n/a	n/a	4.08E-03	1.435
1094698	ENSG00000139163	34789	ETNK1	ethanolamine kinase 1	55500	12	n/a	n/a	1.17E-02	1.435
1100303	ENSG00000172572	5107	PDE3A	phosphodiesterase 3A, cGMP-inhibited	5139	12	n/a	n/a	2.09E-02	1.434
1093759	ENSG00000134198	9955	TSPAN2	tetraspanin 2	10100	1	n/a	n/a	3.83E-02	1.434
1093855	ENSG00000134709	30842	HOOK1	hook homolog 1 (Drosophila)	51361	1	n/a	n/a	1.77E-04	1.434
1088618	ENSG00000087338	40996	GMCL1	germ cell-less homolog 1 (Drosophila)	64395	2	n/a	n/a	7.42E-05	1.432
1093898	ENSG00000134954	2098	ETS1	v-ets erythroblastosis virus E26 oncogene homolog 1 (avian)	2113	11	n/a	n/a	3.26E-03	1.432
1099161	ENSG00000167785	80685	ZNF558	zinc finger protein 558	148156	19	n/a	n/a	8.00E-03	1.432
1101794	ENSG00000180787	79042	ZFP3	zinc finger protein 3 homolog (mouse)	124961	17	n/a	n/a	1.59E-03	1.432
1086910	ENSG00000004399	22884	PLXND1	plexin D1	23129	3	n/a	n/a	7.20E-02	1.432
1093030	ENSG00000129226	963	CD68	CD68 molecule	968	17	n/a	n/a	6.58E-02	1.432
1086873	ENSG00000001167	4769	NFYA	nuclear transcription factor Y, alpha	4800	6	n/a	n/a	2.47E-03	1.431
279881949	ENSG00000233799	0	AC139887.4	AC139887.4	0	4	n/a	n/a	5.85E-02	1.43
1096837	ENSG00000155744	94485	FAM126B	family with sequence similarity 126, member B	285172	2	n/a	n/a	7.39E-04	1.43
280014051	ENSG00000249491	0	EGFLAM-AS1	EGFLAM antisense RNA 1 (non-protein coding)	0	5	n/a	n/a	1.15E-01	1.43
1092440	ENSG00000124491	2147	F13A1	coagulation factor XIII, A1 polypeptide	2162	6	n/a	n/a	1.15E-01	1.43
1091615	ENSG00000117479	10413	SLC19A2	solute carrier family 19 (thiamine transporter), member 2	10560	1	n/a	n/a	5.03E-03	1.429
279753311	ENSG00000221343	0	AC010422.1	AC010422.1	0	19	n/a	n/a	1.02E-01	1.429
1095960	ENSG00000147894	83722	C9orf72	chromosome 9 open reading frame 72	203228	9	n/a	n/a	1.17E-03	1.429
280102272	ENSG00000257151	0	RP11-701H24.2	RP11-701H24.2	0	15	n/a	n/a	2.54E-03	1.429
280099422	ENSG00000256879	0	RP11-284H19.1	RP11-284H19.1	0	12	n/a	n/a	2.87E-02	1.428
279744295	ENSG00000216119	0	AC046130.1	AC046130.1	0	12	n/a	n/a	6.83E-02	1.428
279658302	ENSG00000199645	0	U6	U6 spliceosomal RNA	0	5	n/a	n/a	4.44E-02	1.428
1091593	ENSG00000117318	3379	ID3	inhibitor of DNA binding 3, dominant negative helix-loop-helix protein	3399	1	n/a	n/a	1.18E-01	1.428
1094155	ENSG00000136237	9627	RAPGEF5	Rap guanine nucleotide exchange factor (GEF) 5	9771	7	n/a	n/a	8.10E-03	1.427
1103953	ENSG00000196459	6363	TRAPPC2	trafficking protein particle complex 2	6399	X	n/a	n/a	3.82E-03	1.427
280098467	ENSG00000256747	0	RP11-860B13.1	RP11-860B13.1	0	12	n/a	n/a	6.14E-02	1.427
1103920	ENSG00000196381	81579	ZNF781	zinc finger protein 781	163115	19	n/a	n/a	3.58E-04	1.426
1090226	ENSG00000106617	30903	PRKAG2	protein kinase, AMP-activated, gamma 2 non-catalytic subunit	51422	7	n/a	n/a	1.27E-03	1.425
1090314	ENSG00000107560	22597	RAB11FIP2	RAB11 family interacting protein 2 (class I)	22841	10	n/a	n/a	1.03E-04	1.425
1091511	ENSG00000116747	6698	TROVE2	TROVE domain family, member 2	6738	1	n/a	n/a	8.03E-03	1.424
1098589	ENSG00000165617	30820	DACT1	dapper, antagonist of beta-catenin, homolog 1 (Xenopus laevis)	51339	14	n/a	n/a	2.24E-02	1.424
279802716	ENSG00000226744	0	AC079781.5	AC079781.5	0	7	n/a	n/a	1.94E-01	1.424
279996040	ENSG00000247614	0	AC119673.1	AC119673.1	0	1	n/a	n/a	2.18E-02	1.424
1089772	ENSG00000104219	30683	ZDHHC2	zinc finger, DHHC-type containing 2	51201	8	n/a	n/a	6.43E-03	1.424
1104638	ENSG00000198553	93991	KCNRG	potassium channel regulator	283518	13	n/a	n/a	1.98E-03	1.423
1091194	ENSG00000114520	8652	SNX4	sorting nexin 4	8723	3	n/a	n/a	7.31E-02	1.422
1104214	ENSG00000197256	25708	KANK2	KN motif and ankyrin repeat domains 2	25959	19	n/a	n/a	1.97E-01	1.422
1108315	ENSG00000234444	169673	ZNF736	zinc finger protein 736	728927	7	n/a	n/a	4.87E-03	1.422
1088534	ENSG00000085491	29690	SLC25A24	solute carrier family 25 (mitochondrial carrier; phosphate carrier), member 24	29957	1	n/a	n/a	2.94E-02	1.422
280069987	ENSG00000254376	0	SOX5P	SRY (sex determining region Y)-box 5 pseudogene	0	8	n/a	n/a	6.89E-03	1.421
1089564	ENSG00000102531	22618	FNDC3A	fibronectin type III domain containing 3A	22862	13	n/a	n/a	4.07E-04	1.421
1090501	ENSG00000108861	1833	DUSP3	dual specificity phosphatase 3	1845	17	n/a	n/a	7.13E-04	1.42
1103605	ENSG00000188647	119609	PTAR1	protein prenyltransferase alpha subunit repeat containing 1	375743	9	n/a	n/a	8.59E-02	1.42
1103817	ENSG00000196110	119512	ZNF699	zinc finger protein 699	374879	19	n/a	n/a	2.50E-03	1.42
1090008	ENSG00000105499	8539	PLA2G4C	phospholipase A2, group IVC (cytosolic, calcium-independent)	8605	19	n/a	n/a	2.37E-02	1.419
280100823	ENSG00000257026	0	AC040173.1	AC040173.1	0	16	n/a	n/a	7.59E-03	1.419
1096280	ENSG00000151012	23410	SLC7A11	solute carrier family 7 (anionic amino acid transporter light chain, xc- system), member 11	23657	4	n/a	n/a	1.83E-01	1.419
1100277	ENSG00000172461	10543	FUT9	fucosyltransferase 9 (alpha (1,3) fucosyltransferase)	10690	6	n/a	n/a	2.77E-02	1.419
1091217	ENSG00000114744	30604	COMMD2	COMM domain containing 2	51122	3	n/a	n/a	2.82E-02	1.418
1094807	ENSG00000139826	59135	ABHD13	abhydrolase domain containing 13	84945	13	n/a	n/a	1.43E-02	1.418
1090067	ENSG00000105708	7518	ZNF14	zinc finger protein 14	7561	19	n/a	n/a	1.78E-03	1.418
280031930	ENSG00000250910	0	RP11-27G13.2	RP11-27G13.2	0	4	n/a	n/a	2.20E-03	1.417
279668186	ENSG00000202538	26580	RNU4-2	RNA, U4 small nuclear 2	26834	12	n/a	n/a	3.50E-01	1.417
1091410	ENSG00000115993	41851	TRAK2	trafficking protein, kinesin binding 2	66008	2	n/a	n/a	6.76E-05	1.417
279986049	ENSG00000244513	0	CTD-2013N24.2	CTD-2013N24.2	0	3	n/a	n/a	7.43E-03	1.417
1101582	ENSG00000179454	34102	KLHL28	kelch-like 28 (Drosophila)	54813	14	n/a	n/a	4.12E-03	1.416
1098111	ENSG00000163873	2882	GRIK3	glutamate receptor, ionotropic, kainate 3	2899	1	n/a	n/a	2.39E-01	1.416
1088788	ENSG00000091039	77600	OSBPL8	oxysterol binding protein-like 8	114882	12	n/a	n/a	2.77E-02	1.415
280080335	ENSG00000255056	0	BAIAP2L1	BAI1-associated protein 2-like 1	0	7	n/a	n/a	2.95E-02	1.415
1091545	ENSG00000116962	4780	NID1	nidogen 1	4811	1	n/a	n/a	2.10E-01	1.415
279980511	ENSG00000243952	0	RP11-392M18.5	RP11-392M18.5	0	20	n/a	n/a	1.16E-03	1.414
1090449	ENSG00000108582	1353	CPD	carboxypeptidase D	1362	17	n/a	n/a	1.56E-02	1.414
1096391	ENSG00000151834	2539	GABRA2	gamma-aminobutyric acid (GABA) A receptor, alpha 2	2555	4	n/a	n/a	1.21E-02	1.414
1087514	ENSG00000048540	35172	LMO3	LIM domain only 3 (rhombotin-like 2)	55885	12	n/a	n/a	6.87E-02	1.413
1089778	ENSG00000104290	7930	FZD3	frizzled family receptor 3	7976	8	n/a	n/a	6.96E-03	1.413
1090671	ENSG00000110422	9969	HIPK3	homeodomain interacting protein kinase 3	10114	11	n/a	n/a	4.16E-04	1.413
280087051	ENSG00000255500	0	RP11-347H15.2	RP11-347H15.2	0	11	n/a	n/a	2.22E-03	1.413
1099773	ENSG00000170385	7734	SLC30A1	solute carrier family 30 (zinc transporter), member 1	7779	1	n/a	n/a	2.77E-02	1.412
1097038	ENSG00000157368	80520	IL34	interleukin 34	146433	16	n/a	n/a	5.35E-02	1.412
279857829	ENSG00000231684	0	RP11-416K24.2	RP11-416K24.2	0	1	n/a	n/a	9.45E-02	1.412
1102985	ENSG00000186020	36984	ZNF529	zinc finger protein 529	57711	19	n/a	n/a	2.37E-03	1.411
1087066	ENSG00000008086	6752	CDKL5	cyclin-dependent kinase-like 5	6792	X	n/a	n/a	9.40E-02	1.411
280045119	ENSG00000252099	0	U1	U1 spliceosomal RNA	0	1	n/a	n/a	7.76E-02	1.411
1090792	ENSG00000111412	55597	C12orf49	chromosome 12 open reading frame 49	79794	12	n/a	n/a	9.03E-04	1.411
1091912	ENSG00000120137	55449	PANK3	pantothenate kinase 3	79646	5	n/a	n/a	9.96E-04	1.411
1097757	ENSG00000162702	23283	ZNF281	zinc finger protein 281	23528	1	n/a	n/a	2.08E-02	1.411
279912198	ENSG00000236546	0	RP1-118J21.5	RP1-118J21.5	0	1	n/a	n/a	2.55E-02	1.411
1104681	ENSG00000198677	9508	TTC37	tetratricopeptide repeat domain 37	9652	5	n/a	n/a	3.04E-04	1.41
1091968	ENSG00000120594	59088	PLXDC2	plexin domain containing 2	84898	10	n/a	n/a	1.41E-01	1.409
1096563	ENSG00000153162	650	BMP6	bone morphogenetic protein 6	654	6	n/a	n/a	1.29E-01	1.409
1104530	ENSG00000198162	10747	MAN1A2	mannosidase, alpha, class 1A, member 2	10905	1	n/a	n/a	8.27E-04	1.409
1096573	ENSG00000153234	4898	NR4A2	nuclear receptor subfamily 4, group A, member 2	4929	2	n/a	n/a	7.51E-02	1.409
1089452	ENSG00000101752	36807	MIB1	mindbomb homolog 1 (Drosophila)	57534	18	n/a	n/a	2.33E-02	1.409
279775114	ENSG00000224324	0	AC093662.6	AC093662.6	0	7	n/a	n/a	5.16E-02	1.408
1096079	ENSG00000148943	34616	LIN7C	lin-7 homolog C (C. elegans)	55327	11	n/a	n/a	4.50E-02	1.408
1091241	ENSG00000114933	34180	INO80D	INO80 complex subunit D	54891	2	n/a	n/a	7.64E-03	1.408
1094413	ENSG00000137574	61024	TGS1	trimethylguanosine synthase 1	96764	8	n/a	n/a	1.95E-03	1.407
280128568	ENSG00000259185	0	RP11-56B16.4	RP11-56B16.4	0	15	n/a	n/a	3.96E-02	1.406
1096270	ENSG00000150907	2292	FOXO1	forkhead box O1	2308	13	n/a	n/a	9.19E-02	1.406
1103889	ENSG00000196323	28804	ZBTB44	zinc finger and BTB domain containing 44	29068	11	n/a	n/a	6.49E-05	1.406
280049900	ENSG00000252793	0	5S_rRNA	5S ribosomal RNA	0	5	n/a	n/a	1.14E-01	1.406
280062761	ENSG00000253861	0	CTC-293A9.2	CTC-293A9.2	0	5	n/a	n/a	3.26E-03	1.406
1098431	ENSG00000164932	77719	CTHRC1	collagen triple helix repeat containing 1	115908	8	n/a	n/a	1.11E-01	1.405
1102516	ENSG00000184156	3761	KCNQ3	potassium voltage-gated channel, KQT-like subfamily, member 3	3786	8	n/a	n/a	7.72E-02	1.405
1102027	ENSG00000182141	7519	ZNF708	zinc finger protein 708	7562	19	n/a	n/a	3.22E-03	1.405
1101086	ENSG00000176720	662	BOK	BCL2-related ovarian killer	666	2	n/a	n/a	1.16E-02	1.405
1101040	ENSG00000176435	81491	CLEC14A	C-type lectin domain family 14, member A	161198	14	n/a	n/a	2.54E-02	1.404
1095640	ENSG00000145526	1011	CDH18	cadherin 18, type 2	1016	5	n/a	n/a	3.87E-02	1.404
1094690	ENSG00000139132	78848	FGD4	FYVE, RhoGEF and PH domain containing 4	121512	12	n/a	n/a	1.52E-03	1.404
1096594	ENSG00000153446	80536	C16orf89	chromosome 16 open reading frame 89	146556	16	n/a	n/a	1.18E-01	1.404
1090542	ENSG00000109184	22897	DCUN1D4	DCN1, defective in cullin neddylation 1, domain containing 4 (S. cerevisiae)	23142	4	n/a	n/a	7.17E-04	1.404
1106354	ENSG00000215475	93989	SIAH3	seven in absentia homolog 3 (Drosophila)	283514	13	n/a	n/a	1.16E-01	1.403
1098645	ENSG00000165813	34377	C10orf118	chromosome 10 open reading frame 118	55088	10	n/a	n/a	1.21E-02	1.403
279781849	ENSG00000224911	0	AC015936.3	AC015936.3	0	17	n/a	n/a	3.86E-02	1.403
279865228	ENSG00000232332	0	RP3-481A17.1	RP3-481A17.1	0	X	n/a	n/a	3.76E-02	1.403
1102762	ENSG00000185127	122352	C6orf120	chromosome 6 open reading frame 120	387263	6	n/a	n/a	1.61E-02	1.402
1095809	ENSG00000146802	41016	TMEM168	transmembrane protein 168	64418	7	n/a	n/a	1.12E-03	1.402
279753206	ENSG00000221324	0	AL590787.1	AL590787.1	0	13	n/a	n/a	1.70E-01	1.402
1091626	ENSG00000117533	8605	VAMP4	vesicle-associated membrane protein 4	8674	1	n/a	n/a	4.15E-02	1.402
1087128	ENSG00000010379	6504	SLC6A13	solute carrier family 6 (neurotransmitter transporter, GABA), member 13	6540	12	n/a	n/a	1.48E-01	1.402
1100464	ENSG00000173372	708	C1QA	complement component 1, q subcomponent, A chain	712	1	n/a	n/a	5.87E-02	1.401
1093357	ENSG00000131437	10968	KIF3A	kinesin family member 3A	11127	5	n/a	n/a	1.54E-04	1.4
1091479	ENSG00000116574	37294	RHOU	ras homolog gene family, member U	58480	1	n/a	n/a	7.59E-03	1.4
1107843	ENSG00000231421	0	AC006050.2	AC006050.2	0	17	n/a	n/a	7.60E-03	1.4
279708259	ENSG00000207561	0	MIR635	microRNA 635	0	17	n/a	n/a	3.66E-02	1.4
1102199	ENSG00000182871	56555	COL18A1	collagen, type XVIII, alpha 1	80781	21	n/a	n/a	1.59E-01	1.399
1097723	ENSG00000162599	4748	NFIA	nuclear factor I/A	4774	1	n/a	n/a	3.54E-03	1.399
280003970	ENSG00000248632	0	RP11-366M4.11	RP11-366M4.11	0	4	n/a	n/a	3.55E-03	1.399
1099708	ENSG00000170100	83469	ZNF778	zinc finger protein 778	197320	16	n/a	n/a	1.24E-01	1.399
1086877	ENSG00000001561	22631	ENPP4	ectonucleotide pyrophosphatase/phosphodiesterase 4 (putative)	22875	6	n/a	n/a	1.12E-03	1.398
280110981	ENSG00000258012	0	RP11-603K19.1	RP11-603K19.1	0	12	n/a	n/a	2.26E-01	1.398
1098275	ENSG00000164318	79564	EGFLAM	EGF-like, fibronectin type III and laminin G domains	133584	5	n/a	n/a	1.14E-01	1.397
1101936	ENSG00000181631	33134	P2RY13	purinergic receptor P2Y, G-protein coupled, 13	53829	3	n/a	n/a	1.60E-03	1.397
279983106	ENSG00000244234	0	GMCL1P1	germ cell-less homolog 1 (Drosophila) pseudogene 1	0	5	n/a	n/a	1.30E-03	1.397
1090535	ENSG00000109133	34450	TMEM33	transmembrane protein 33	55161	4	n/a	n/a	1.74E-03	1.396
279928878	ENSG00000238003	0	RP11-465N4.2	RP11-465N4.2	0	1	n/a	n/a	2.57E-01	1.396
1090116	ENSG00000105971	854	CAV2	caveolin 2	858	7	n/a	n/a	2.42E-03	1.396
1098353	ENSG00000164631	7516	ZNF12	zinc finger protein 12	7559	7	n/a	n/a	9.91E-03	1.396
279743847	ENSG00000215987	0	AC117372.1	AC117372.1	0	12	n/a	n/a	1.96E-01	1.396
1104150	ENSG00000197045	2747	GMFB	glia maturation factor, beta	2764	14	n/a	n/a	9.86E-02	1.396
1096358	ENSG00000151617	1896	EDNRA	endothelin receptor type A	1909	4	n/a	n/a	2.22E-02	1.395
279846835	ENSG00000230693	0	RP11-456E1.3	RP11-456E1.3	0	X	n/a	n/a	6.97E-03	1.395
1087677	ENSG00000059758	5096	CDK17	cyclin-dependent kinase 17	5128	12	n/a	n/a	5.35E-03	1.395
1092167	ENSG00000122420	5705	PTGFR	prostaglandin F receptor (FP)	5737	1	n/a	n/a	2.38E-02	1.395
1101536	ENSG00000179144	81729	GIMAP7	GTPase, IMAP family member 7	168537	7	n/a	n/a	1.60E-02	1.394
1097160	ENSG00000158435	34860	C2orf29	chromosome 2 open reading frame 29	55571	2	n/a	n/a	3.77E-03	1.394
280052765	ENSG00000253151	0	RP11-628E19.3	RP11-628E19.3	0	8	n/a	n/a	8.54E-02	1.394
279983814	ENSG00000244279	0	AC006027.2	AC006027.2	0	7	n/a	n/a	4.54E-03	1.394
1092813	ENSG00000127334	8384	DYRK2	dual-specificity tyrosine-(Y)-phosphorylation regulated kinase 2	8445	12	n/a	n/a	5.88E-04	1.394
1093041	ENSG00000129315	899	CCNT1	cyclin T1	904	12	n/a	n/a	4.97E-04	1.393
279759398	ENSG00000222309	0	AL391839.1	AL391839.1	0	10	n/a	n/a	1.02E-01	1.393
1091257	ENSG00000115084	56056	SLC35F5	solute carrier family 35, member F5	80255	2	n/a	n/a	9.03E-04	1.393
1096503	ENSG00000152683	34965	SLC30A6	solute carrier family 30 (zinc transporter), member 6	55676	2	n/a	n/a	3.43E-03	1.392
1099897	ENSG00000170921	25864	TANC2	tetratricopeptide repeat, ankyrin repeat and coiled-coil containing 2	26115	17	n/a	n/a	2.20E-01	1.392
1105423	ENSG00000205269	1002442	TMEM170B	transmembrane protein 170B	100113407	6	n/a	n/a	1.73E-02	1.391
280089261	ENSG00000255690	0	AC005013.1	AC005013.1	0	7	n/a	n/a	2.39E-02	1.391
279475262	ENSG00000176734	0	TRIL	TLR4 interactor with leucine-rich repeats	0	7	n/a	n/a	2.41E-02	1.391
1096107	ENSG00000149218	22807	ENDOD1	endonuclease domain containing 1	23052	11	n/a	n/a	2.50E-03	1.391
1098323	ENSG00000164506	79620	STXBP5	syntaxin binding protein 5 (tomosyn)	134957	6	n/a	n/a	3.78E-02	1.391
279728552	ENSG00000214181	0	DDX6P2	DEAD (Asp-Glu-Ala-Asp) box polypeptide 6 pseudogene 2	0	13	n/a	n/a	9.47E-03	1.391
1096858	ENSG00000155903	5890	RASA2	RAS p21 protein activator 2	5922	3	n/a	n/a	2.25E-04	1.391
1105342	ENSG00000204977	10060	TRIM13	tripartite motif containing 13	10206	13	n/a	n/a	7.73E-03	1.391
1091872	ENSG00000119888	4047	EPCAM	epithelial cell adhesion molecule	4072	2	n/a	n/a	3.71E-02	1.391
279656377	ENSG00000199004	128101	MIR21	microRNA 21	406991	17	n/a	n/a	1.45E-01	1.39
1095978	ENSG00000148154	7314	UGCG	UDP-glucose ceramide glucosyltransferase	7357	9	n/a	n/a	3.34E-02	1.39
1097591	ENSG00000161813	76654	LARP4	La ribonucleoprotein domain family, member 4	113251	12	n/a	n/a	2.59E-03	1.39
279881530	ENSG00000233757	0	AC092835.2	AC092835.2	0	2	n/a	n/a	2.17E-02	1.39
1098306	ENSG00000164418	2881	GRIK2	glutamate receptor, ionotropic, kainate 2	2898	6	n/a	n/a	1.17E-03	1.389
1101185	ENSG00000177200	56006	CHD9	chromodomain helicase DNA binding protein 9	80205	16	n/a	n/a	1.58E-04	1.389
279752310	ENSG00000221170	1023054	MIR1304	microRNA 1304	100302240	11	n/a	n/a	3.96E-02	1.388
1093675	ENSG00000133561	149615	GIMAP6	GTPase, IMAP family member 6	474344	7	n/a	n/a	2.48E-03	1.388
1092837	ENSG00000127528	10218	KLF2	Kruppel-like factor 2 (lung)	10365	19	n/a	n/a	4.33E-02	1.388
1089342	ENSG00000101188	4892	NTSR1	neurotensin receptor 1 (high affinity)	4923	20	n/a	n/a	1.33E-01	1.388
1095059	ENSG00000141524	11158	TMC6	transmembrane channel-like 6	11322	17	n/a	n/a	5.29E-04	1.388
280093973	ENSG00000256223	7513	ZNF10	zinc finger protein 10	7556	12	n/a	n/a	5.80E-04	1.388
279908212	ENSG00000236199	0	RP11-264I13.2	RP11-264I13.2	0	9	n/a	n/a	3.34E-03	1.388
279715752	ENSG00000212172	0	U1	U1 spliceosomal RNA	0	12	n/a	n/a	4.39E-02	1.387
1096822	ENSG00000155545	81690	MIER3	mesoderm induction early response 1, family member 3	166968	5	n/a	n/a	2.01E-02	1.387
1096704	ENSG00000154429	79167	C1orf96	chromosome 1 open reading frame 96	126731	1	n/a	n/a	3.16E-02	1.387
1099855	ENSG00000170775	2844	GPR37	G protein-coupled receptor 37 (endothelin receptor type B-like)	2861	7	n/a	n/a	2.14E-02	1.386
279831642	ENSG00000229325	0	ACAP2-IT1	ACAP2 intronic transcript 1 (non-protein coding)	0	3	n/a	n/a	4.12E-03	1.386
1102864	ENSG00000185585	81748	OLFML2A	olfactomedin-like 2A	169611	9	n/a	n/a	4.11E-02	1.386
1103044	ENSG00000186260	36769	MKL2	MKL/myocardin-like 2	57496	16	n/a	n/a	6.86E-02	1.386
279935123	ENSG00000238742	1023040	MIR2110	microRNA 2110	100302224	10	n/a	n/a	6.68E-02	1.386
1096926	ENSG00000156427	8740	FGF18	fibroblast growth factor 18	8817	5	n/a	n/a	8.97E-02	1.386
1091442	ENSG00000116191	34392	RALGPS2	Ral GEF with PH domain and SH3 binding motif 2	55103	1	n/a	n/a	9.38E-03	1.385
1098106	ENSG00000163848	7663	ZNF148	zinc finger protein 148	7707	3	n/a	n/a	1.16E-02	1.385
1093792	ENSG00000134318	9335	ROCK2	Rho-associated, coiled-coil containing protein kinase 2	9475	2	n/a	n/a	6.75E-02	1.385
1087372	ENSG00000033178	34525	UBA6	ubiquitin-like modifier activating enzyme 6	55236	4	n/a	n/a	8.06E-04	1.385
1088439	ENSG00000082258	900	CCNT2	cyclin T2	905	2	n/a	n/a	7.09E-03	1.385
1102095	ENSG00000182389	781	CACNB4	calcium channel, voltage-dependent, beta 4 subunit	785	2	n/a	n/a	4.12E-03	1.384
1094651	ENSG00000138764	896	CCNG2	cyclin G2	901	4	n/a	n/a	2.24E-03	1.384
1094723	ENSG00000139278	10852	GLIPR1	GLI pathogenesis-related 1	11010	12	n/a	n/a	2.20E-03	1.384
280076101	ENSG00000254801	0	CTD-2132H18.3	CTD-2132H18.3	0	11	n/a	n/a	2.23E-02	1.384
1087007	ENSG00000006576	36433	PHTF2	putative homeodomain transcription factor 2	57157	7	n/a	n/a	1.12E-03	1.384
280105245	ENSG00000257434	0	RP11-81K13.1	RP11-81K13.1	0	12	n/a	n/a	3.36E-02	1.384
280006389	ENSG00000248801	94821	RP11-664D7.4	RP11-664D7.4	286189	8	n/a	n/a	8.40E-03	1.384
1105014	ENSG00000204116	32824	CHIC1	cysteine-rich hydrophobic domain 1	53344	X	n/a	n/a	1.87E-03	1.384
279811161	ENSG00000227470	0	AC073415.2	AC073415.2	0	2	n/a	n/a	2.09E-02	1.383
280064751	ENSG00000254004	109662	ZNF260	zinc finger protein 260	339324	19	n/a	n/a	1.03E-03	1.383
1095475	ENSG00000144290	36558	SLC4A10	solute carrier family 4, sodium bicarbonate transporter, member 10	57282	2	n/a	n/a	1.88E-02	1.383
1096242	ENSG00000150627	78272	WDR17	WD repeat domain 17	116966	4	n/a	n/a	4.98E-04	1.382
1091076	ENSG00000113389	4852	NPR3	natriuretic peptide receptor C/guanylate cyclase C (atrionatriuretic peptide receptor C)	4883	5	n/a	n/a	6.66E-02	1.382
1103779	ENSG00000189337	23009	KAZN	kazrin, periplakin interacting protein	23254	1	n/a	n/a	1.73E-01	1.382
279696217	ENSG00000205663	157122231	RP11-706O15.5	RP11-706O15.5	100506453	X	n/a	n/a	2.72E-02	1.382
279959910	ENSG00000241781	0	AL161626.1	AL161626.1	0	9	n/a	n/a	2.90E-01	1.382
279884923	ENSG00000234061	0	AC007969.4	AC007969.4	0	2	n/a	n/a	4.58E-02	1.381
280078421	ENSG00000254963	0	CTD-2562J17.9	CTD-2562J17.9	0	11	n/a	n/a	8.76E-02	1.381
1090834	ENSG00000111711	30509	GOLT1B	golgi transport 1B	51026	12	n/a	n/a	3.09E-02	1.381
1104085	ENSG00000196850	81478	PPTC7	PTC7 protein phosphatase homolog (S. cerevisiae)	160760	12	n/a	n/a	1.04E-03	1.381
1096676	ENSG00000154217	25956	PITPNC1	phosphatidylinositol transfer protein, cytoplasmic 1	26207	17	n/a	n/a	6.82E-03	1.381
1104391	ENSG00000197782	94253	ZNF780A	zinc finger protein 780A	284323	19	n/a	n/a	3.35E-03	1.381
280032944	ENSG00000250983	0	RP11-91K8.2	RP11-91K8.2	0	3	n/a	n/a	4.73E-02	1.381
279978671	ENSG00000243743	0	RP1-34B21.6	RP1-34B21.6	0	6	n/a	n/a	1.16E-03	1.38
1087170	ENSG00000011566	8425	MAP4K3	mitogen-activated protein kinase kinase kinase kinase 3	8491	2	n/a	n/a	1.68E-04	1.38
1092311	ENSG00000123575	79794	FAM199X	family with sequence similarity 199, X-linked	139231	X	n/a	n/a	1.36E-02	1.38
1090593	ENSG00000109756	9549	RAPGEF2	Rap guanine nucleotide exchange factor (GEF) 2	9693	4	n/a	n/a	9.49E-02	1.38
1106130	ENSG00000214670	0	AC007956.1	Full-length cDNA 5-PRIME end of clone CS0CAP004YO05 of Thymus of Homo sapiens (human)	0	14	n/a	n/a	2.36E-02	1.38
279908424	ENSG00000236213	0	AC006369.2	AC006369.2	0	2	n/a	n/a	2.22E-02	1.38
280054360	ENSG00000253276	81726	C7orf74	chromosome 7 open reading frame 74	168455	7	n/a	n/a	6.57E-02	1.38
1095980	ENSG00000148158	125687	SNX30	sorting nexin family member 30	401548	9	n/a	n/a	2.99E-03	1.379
1099834	ENSG00000170629	110424	DPY19L2P2	dpy-19-like 2 pseudogene 2 (C. elegans)	349152	7	n/a	n/a	1.49E-02	1.379
1098237	ENSG00000164187	60156	LMBRD2	LMBR1 domain containing 2	92255	5	n/a	n/a	1.78E-02	1.379
1100862	ENSG00000175497	36901	DPP10	dipeptidyl-peptidase 10 (non-functional)	57628	2	n/a	n/a	7.80E-02	1.379
1097918	ENSG00000163291	81069	PAQR3	progestin and adipoQ receptor family member III	152559	4	n/a	n/a	8.25E-04	1.378
279938082	ENSG00000239208	0	AC092295.5	AC092295.5	0	19	n/a	n/a	6.90E-03	1.377
1097839	ENSG00000162998	2471	FRZB	frizzled-related protein	2487	2	n/a	n/a	1.76E-01	1.377
1105625	ENSG00000206052	85633	DOK6	docking protein 6	220164	18	n/a	n/a	3.07E-02	1.377
279797315	ENSG00000226253	0	MRPL35P3	mitochondrial ribosomal protein L35 pseudogene 3	0	10	n/a	n/a	4.53E-02	1.377
1092362	ENSG00000124120	55022	TTPAL	tocopherol (alpha) transfer protein-like	79183	20	n/a	n/a	2.23E-02	1.377
1087489	ENSG00000047346	35487	KIAA1370	KIAA1370	56204	15	n/a	n/a	4.73E-02	1.376
279897468	ENSG00000235151	0	AC114730.2	AC114730.2	0	2	n/a	n/a	1.53E-02	1.376
279909111	ENSG00000236283	0	AC013463.2	AC013463.2	0	2	n/a	n/a	8.79E-02	1.376
1094273	ENSG00000136869	7056	TLR4	toll-like receptor 4	7099	9	n/a	n/a	2.02E-03	1.375
279525954	ENSG00000183298	0	RP11-556K13.1	RP11-556K13.1	0	1	n/a	n/a	2.11E-01	1.375
1092798	ENSG00000127152	41443	BCL11B	B-cell CLL/lymphoma 11B (zinc finger protein)	64919	14	n/a	n/a	1.14E-01	1.375
1101072	ENSG00000176641	85645	RNF152	ring finger protein 152	220441	18	n/a	n/a	8.97E-02	1.375
1090189	ENSG00000106392	36192	C1GALT1	core 1 synthase, glycoprotein-N-acetylgalactosamine 3-beta-galactosyltransferase, 1	56913	7	n/a	n/a	8.24E-03	1.374
1089361	ENSG00000101236	11077	RNF24	ring finger protein 24	11237	20	n/a	n/a	1.48E-01	1.374
1088638	ENSG00000088179	5743	PTPN4	protein tyrosine phosphatase, non-receptor type 4 (megakaryocyte)	5775	2	n/a	n/a	1.11E-02	1.374
279902424	ENSG00000235636	0	NUS1P1	nuclear undecaprenyl pyrophosphate synthase 1 homolog (S. cerevisiae) pseudogene 1	0	X	n/a	n/a	1.30E-02	1.374
1092309	ENSG00000123570	30691	RAB9B	RAB9B, member RAS oncogene family	51209	X	n/a	n/a	1.61E-04	1.374
1097274	ENSG00000159256	23270	MORC3	MORC family CW-type zinc finger 3	23515	21	n/a	n/a	1.07E-03	1.374
280101711	ENSG00000257093	36465	KIAA1147	KIAA1147	57189	7	n/a	n/a	4.33E-02	1.374
1089485	ENSG00000101974	94868	ATP11C	ATPase, class VI, type 11C	286410	X	n/a	n/a	3.92E-03	1.374
1101984	ENSG00000181904	79612	C5orf24	chromosome 5 open reading frame 24	134553	5	n/a	n/a	2.54E-02	1.374
1101573	ENSG00000179387	90286	ELMOD2	ELMO/CED-12 domain containing 2	255520	4	n/a	n/a	6.19E-02	1.373
1089437	ENSG00000101577	9519	LPIN2	lipin 2	9663	18	n/a	n/a	9.38E-02	1.373
1104510	ENSG00000198105	36485	ZNF248	zinc finger protein 248	57209	10	n/a	n/a	2.15E-04	1.372
1095401	ENSG00000143815	3905	LBR	lamin B receptor	3930	1	n/a	n/a	4.51E-02	1.372
1091012	ENSG00000112837	8973	TBX18	T-box 18	9096	6	n/a	n/a	1.06E-01	1.372
279462726	ENSG00000175147	0	C1orf126	chromosome 1 open reading frame 126	0	1	n/a	n/a	1.97E-01	1.372
280048871	ENSG00000252645	0	U7	U7 small nuclear RNA	0	15	n/a	n/a	1.18E-01	1.371
1102784	ENSG00000185220	92439	PGBD2	piggyBac transposable element derived 2	267002	1	n/a	n/a	2.79E-02	1.371
1098826	ENSG00000166479	33786	TMX3	thioredoxin-related transmembrane protein 3	54495	18	n/a	n/a	1.50E-02	1.371
1097003	ENSG00000157103	6493	SLC6A1	solute carrier family 6 (neurotransmitter transporter, GABA), member 1	6529	3	n/a	n/a	2.21E-01	1.371
279898421	ENSG00000235241	0	RP11-108M9.5	RP11-108M9.5	0	1	n/a	n/a	3.17E-02	1.37
1101307	ENSG00000177853	0	ZNF518A	zinc finger protein 518A	0	10	n/a	n/a	4.81E-04	1.37
1097127	ENSG00000158109	79207	TPRG1L	tumor protein p63 regulated 1-like	127262	1	n/a	n/a	4.88E-02	1.37
1099880	ENSG00000170871	9634	KIAA0232	KIAA0232	9778	4	n/a	n/a	1.26E-03	1.37
279784307	ENSG00000225135	0	RP11-361F15.2	RP11-361F15.2	0	6	n/a	n/a	4.10E-02	1.37
1091286	ENSG00000115252	5104	PDE1A	phosphodiesterase 1A, calmodulin-dependent	5136	2	n/a	n/a	4.67E-02	1.37
1104252	ENSG00000197372	82555	ZNF675	zinc finger protein 675	171392	19	n/a	n/a	5.74E-02	1.37
279895380	ENSG00000234969	0	RP13-33H18.1	RP13-33H18.1	0	X	n/a	n/a	4.92E-04	1.369
279751477	ENSG00000221016	0	AC002558.1	AC002558.1	0	17	n/a	n/a	1.96E-01	1.369
1104177	ENSG00000197124	60005	ZNF682	zinc finger protein 682	91120	19	n/a	n/a	7.90E-04	1.369
280128770	ENSG00000259201	0	RP11-56B16.5	RP11-56B16.5	0	15	n/a	n/a	1.28E-03	1.368
1096890	ENSG00000156140	9367	ADAMTS3	ADAM metallopeptidase with thrombospondin type 1 motif, 3	9508	4	n/a	n/a	3.06E-01	1.368
1097834	ENSG00000162980	25974	ARL5A	ADP-ribosylation factor-like 5A	26225	2	n/a	n/a	4.01E-02	1.368
1090894	ENSG00000112079	11164	STK38	serine/threonine kinase 38	11329	6	n/a	n/a	6.92E-02	1.368
1093676	ENSG00000133574	34592	GIMAP4	GTPase, IMAP family member 4	55303	7	n/a	n/a	4.71E-02	1.368
1103239	ENSG00000187068	94560	C3orf70	chromosome 3 open reading frame 70	285382	3	n/a	n/a	1.05E-02	1.368
279898290	ENSG00000235225	0	AC016712.2	AC016712.2	0	2	n/a	n/a	3.06E-01	1.368
1089060	ENSG00000100077	154	ADRBK2	adrenergic, beta, receptor kinase 2	157	22	n/a	n/a	1.18E-02	1.368
1094789	ENSG00000139679	10016	LPAR6	lysophosphatidic acid receptor 6	10161	13	n/a	n/a	5.34E-03	1.368
1100784	ENSG00000175104	7146	TRAF6	TNF receptor-associated factor 6	7189	11	n/a	n/a	2.84E-02	1.368
1091694	ENSG00000118263	8542	KLF7	Kruppel-like factor 7 (ubiquitous)	8609	2	n/a	n/a	9.01E-02	1.368
280089527	ENSG00000255725	0	RP11-443N24.1	RP11-443N24.1	0	12	n/a	n/a	5.25E-02	1.368
1095294	ENSG00000143324	9089	XPR1	xenotropic and polytropic retrovirus receptor 1	9213	1	n/a	n/a	3.21E-02	1.368
1099422	ENSG00000168876	34140	ANKRD49	ankyrin repeat domain 49	54851	11	n/a	n/a	1.35E-03	1.368
1091611	ENSG00000117461	8437	PIK3R3	phosphoinositide-3-kinase, regulatory subunit 3 (gamma)	8503	1	n/a	n/a	1.78E-04	1.367
1091154	ENSG00000114120	34475	SLC25A36	solute carrier family 25, member 36	55186	3	n/a	n/a	1.52E-02	1.367
279788559	ENSG00000225507	0	AC069282.6	AC069282.6	0	7	n/a	n/a	1.27E-02	1.367
1099482	ENSG00000169118	33239	CSNK1G1	casein kinase 1, gamma 1	53944	15	n/a	n/a	2.64E-04	1.367
1091128	ENSG00000113805	5035	CNTN3	contactin 3 (plasmacytoma associated)	5067	3	n/a	n/a	5.42E-02	1.367
1092379	ENSG00000124193	6395	SRSF6	serine/arginine-rich splicing factor 6	6431	20	n/a	n/a	2.13E-03	1.367
1100705	ENSG00000174695	81115	TMEM167A	transmembrane protein 167A	153339	5	n/a	n/a	7.19E-02	1.367
1098207	ENSG00000164116	2965	GUCY1A3	guanylate cyclase 1, soluble, alpha 3	2982	4	n/a	n/a	9.49E-02	1.367
279996973	ENSG00000247993	0	RP11-79P5.2	RP11-79P5.2	0	5	n/a	n/a	1.89E-01	1.367
1095126	ENSG00000142065	36950	ZFP14	zinc finger protein 14 homolog (mouse)	57677	19	n/a	n/a	8.37E-05	1.366
1094603	ENSG00000138593	9584	SECISBP2L	SECIS binding protein 2-like	9728	15	n/a	n/a	6.64E-04	1.366
1106060	ENSG00000214357	33783	NEURL1B	neuralized homolog 1B (Drosophila)	54492	5	n/a	n/a	6.43E-02	1.366
1093136	ENSG00000130203	345	APOE	apolipoprotein E	348	19	n/a	n/a	2.67E-01	1.366
1094139	ENSG00000136153	3983	LMO7	LIM domain 7	4008	13	n/a	n/a	7.71E-02	1.366
1095933	ENSG00000147650	29700	LRP12	low density lipoprotein receptor-related protein 12	29967	8	n/a	n/a	6.62E-04	1.366
279957646	ENSG00000241525	0	AC108004.3	AC108004.3	0	17	n/a	n/a	1.89E-01	1.366
1097711	ENSG00000162545	34739	CAMK2N1	calcium/calmodulin-dependent protein kinase II inhibitor 1	55450	1	n/a	n/a	4.64E-02	1.366
1093048	ENSG00000129422	36782	MTUS1	microtubule associated tumor suppressor 1	57509	8	n/a	n/a	3.35E-02	1.365
1102123	ENSG00000182534	133143	MXRA7	matrix-remodelling associated 7	439921	17	n/a	n/a	8.22E-04	1.365
1100133	ENSG00000171862	5696	PTEN	phosphatase and tensin homolog	5728	10	n/a	n/a	3.76E-02	1.365
1102116	ENSG00000182504	55401	CEP97	centrosomal protein 97kDa	79598	3	n/a	n/a	1.81E-03	1.365
1103989	ENSG00000196569	3883	LAMA2	laminin, alpha 2	3908	6	n/a	n/a	1.66E-01	1.365
280001449	ENSG00000248418	0	RP11-93N19.1	RP11-93N19.1	0	5	n/a	n/a	1.41E-01	1.365
1100259	ENSG00000172380	35255	GNG12	guanine nucleotide binding protein (G protein), gamma 12	55970	1	n/a	n/a	2.45E-01	1.365
1100793	ENSG00000175155	122956	YPEL2	yippee-like 2 (Drosophila)	388403	17	n/a	n/a	1.14E-01	1.365
1103933	ENSG00000196409	25898	ZNF658	zinc finger protein 658	26149	9	n/a	n/a	7.59E-03	1.364
1095663	ENSG00000145725	23017	PPIP5K2	diphosphoinositol pentakisphosphate kinase 2	23262	5	n/a	n/a	2.50E-03	1.364
1095249	ENSG00000143140	2686	GJA5	gap junction protein, alpha 5, 40kDa	2702	1	n/a	n/a	4.74E-02	1.363
1103291	ENSG00000187323	1618	DCC	deleted in colorectal carcinoma	1630	18	n/a	n/a	2.66E-02	1.363
1101823	ENSG00000180917	35072	FTSJD1	FtsJ methyltransferase domain containing 1	55783	16	n/a	n/a	1.91E-02	1.363
279924934	ENSG00000237667	109743	AC113607.1	AC113607.1	339822	2	n/a	n/a	3.61E-04	1.363
279843326	ENSG00000230397	0	SPTLC1P1	serine palmitoyltransferase, long chain base subunit 1 pseudogene 1	0	10	n/a	n/a	4.89E-02	1.363
1101446	ENSG00000178695	77660	KCTD12	potassium channel tetramerisation domain containing 12	115207	13	n/a	n/a	7.60E-02	1.363
1092323	ENSG00000123684	9782	LPGAT1	lysophosphatidylglycerol acyltransferase 1	9926	1	n/a	n/a	3.52E-04	1.363
279880902	ENSG00000233705	94754	AC078937.4	AC078937.4	286002	7	n/a	n/a	2.69E-02	1.363
1093781	ENSG00000134265	8699	NAPG	N-ethylmaleimide-sensitive factor attachment protein, gamma	8774	18	n/a	n/a	3.13E-02	1.362
1093882	ENSG00000134853	5124	PDGFRA	platelet-derived growth factor receptor, alpha polypeptide	5156	4	n/a	n/a	1.10E-02	1.362
1100709	ENSG00000174718	34485	C12orf35	chromosome 12 open reading frame 35	55196	12	n/a	n/a	1.44E-02	1.362
280108337	ENSG00000257748	0	RP11-966I7.3	RP11-966I7.3	0	14	n/a	n/a	1.54E-02	1.362
1088955	ENSG00000099139	5093	PCSK5	proprotein convertase subtilisin/kexin type 5	5125	9	n/a	n/a	4.04E-02	1.362
1090062	ENSG00000105699	31079	LSR	lipolysis stimulated lipoprotein receptor	51599	19	n/a	n/a	7.45E-02	1.362
1101540	ENSG00000179163	2501	FUCA1	fucosidase, alpha-L- 1, tissue	2517	1	n/a	n/a	6.80E-03	1.361
1093881	ENSG00000134852	9433	CLOCK	clock homolog (mouse)	9575	4	n/a	n/a	1.03E-03	1.361
280072660	ENSG00000254571	0	RP11-60I3.4	RP11-60I3.4	0	9	n/a	n/a	1.34E-02	1.361
1102132	ENSG00000182568	6270	SATB1	SATB homeobox 1	6304	3	n/a	n/a	1.44E-01	1.361
1091020	ENSG00000112936	726	C7	complement component 7	730	5	n/a	n/a	1.69E-01	1.36
1092935	ENSG00000128512	9588	DOCK4	dedicator of cytokinesis 4	9732	7	n/a	n/a	9.09E-02	1.36
1097992	ENSG00000163527	83650	STT3B	STT3, subunit of the oligosaccharyltransferase complex, homolog B (S. cerevisiae)	201595	3	n/a	n/a	1.20E-02	1.36
1096540	ENSG00000153006	94641	SREK1IP1	SREK1-interacting protein 1	285672	5	n/a	n/a	4.87E-02	1.36
1091746	ENSG00000118777	9293	ABCG2	ATP-binding cassette, sub-family G (WHITE), member 2	9429	4	n/a	n/a	3.18E-02	1.36
279903355	ENSG00000235720	0	RP11-340I6.6	RP11-340I6.6	0	7	n/a	n/a	2.13E-03	1.359
1098530	ENSG00000165355	90175	FBXO33	F-box protein 33	254170	14	n/a	n/a	1.16E-03	1.359
1096022	ENSG00000148429	9568	USP6NL	USP6 N-terminal like	9712	10	n/a	n/a	1.78E-03	1.359
279851112	ENSG00000231104	0	RP11-354M20.3	RP11-354M20.3	0	10	n/a	n/a	1.27E-02	1.359
280098956	ENSG00000256825	0	CTD-2140B24.4	CTD-2140B24.4	0	12	n/a	n/a	1.20E-02	1.359
1088064	ENSG00000072401	7278	UBE2D1	ubiquitin-conjugating enzyme E2D 1	7321	10	n/a	n/a	2.13E-03	1.359
1103465	ENSG00000188064	7434	WNT7B	wingless-type MMTV integration site family, member 7B	7477	22	n/a	n/a	1.92E-01	1.359
1092349	ENSG00000124019	55646	FAM124B	family with sequence similarity 124B	79843	2	n/a	n/a	2.69E-03	1.359
1096551	ENSG00000153071	1589	DAB2	disabled homolog 2, mitogen-responsive phosphoprotein (Drosophila)	1601	5	n/a	n/a	1.45E-01	1.359
1104102	ENSG00000196914	23120	ARHGEF12	Rho guanine nucleotide exchange factor (GEF) 12	23365	11	n/a	n/a	1.65E-02	1.357
1087607	ENSG00000054803	80041	CBLN4	cerebellin 4 precursor	140689	20	n/a	n/a	2.37E-01	1.357
1089226	ENSG00000100580	94008	TMED8	transmembrane emp24 protein transport domain containing 8	283578	14	n/a	n/a	5.03E-03	1.357
1105543	ENSG00000205707	80361	LYRM5	LYR motif containing 5	144363	12	n/a	n/a	7.91E-02	1.357
280064836	ENSG00000254010	0	RP11-103H7.5	RP11-103H7.5	0	8	n/a	n/a	1.73E-01	1.357
1091075	ENSG00000113387	10765	SUB1	SUB1 homolog (S. cerevisiae)	10923	5	n/a	n/a	1.41E-01	1.357
1104387	ENSG00000197775	0	AL136419.1	Uncharacterized protein C14orf167	0	14	n/a	n/a	1.84E-02	1.357
1096517	ENSG00000152784	36257	PRDM8	PR domain containing 8	56978	4	n/a	n/a	9.87E-02	1.357
1091686	ENSG00000118200	23026	CAMSAP2	calmodulin regulated spectrin-associated protein family, member 2	23271	1	n/a	n/a	4.21E-04	1.356
1095245	ENSG00000143119	958	CD53	CD53 molecule	963	1	n/a	n/a	3.17E-02	1.356
279977017	ENSG00000243628	0	RP11-18I14.7	RP11-18I14.7	0	10	n/a	n/a	9.41E-02	1.356
1098248	ENSG00000164237	79589	CMBL	carboxymethylenebutenolidase homolog (Pseudomonas)	134147	5	n/a	n/a	1.07E-01	1.356
279978639	ENSG00000243742	76641	RPLP0P2	ribosomal protein, large, P0 pseudogene 2	113157	11	n/a	n/a	2.12E-01	1.356
1088291	ENSG00000078237	36381	C12orf5	chromosome 12 open reading frame 5	57103	12	n/a	n/a	1.30E-03	1.356
1103307	ENSG00000187498	1273	COL4A1	collagen, type IV, alpha 1	1282	13	n/a	n/a	1.37E-01	1.355
1102872	ENSG00000185619	10189	PCGF3	polycomb group ring finger 3	10336	4	n/a	n/a	1.92E-03	1.355
1090956	ENSG00000112379	36497	KIAA1244	KIAA1244	57221	6	n/a	n/a	5.68E-02	1.355
279882232	ENSG00000233825	0	RP11-135A24.4	RP11-135A24.4	0	10	n/a	n/a	4.42E-02	1.355
1099097	ENSG00000167617	80686	CDC42EP5	CDC42 effector protein (Rho GTPase binding) 5	148170	19	n/a	n/a	1.27E-01	1.355
1092951	ENSG00000128595	809	CALU	calumenin	813	7	n/a	n/a	3.01E-02	1.355
1103393	ENSG00000187801	41744	ZNF643	zinc finger protein 643	65243	1	n/a	n/a	3.63E-02	1.355
1104880	ENSG00000203668	1114	CHML	choroideremia-like (Rab escort protein 2)	1122	1	n/a	n/a	1.17E-02	1.355
1091382	ENSG00000115808	6761	STRN	striatin, calmodulin binding protein	6801	2	n/a	n/a	3.47E-04	1.355
1091637	ENSG00000117600	9746	RP4-788L13.1	Lipid phosphate phosphatase-related protein type 4	9890	1	n/a	n/a	2.50E-02	1.355
1092955	ENSG00000128606	10088	LRRC17	leucine rich repeat containing 17	10234	7	n/a	n/a	2.80E-01	1.354
280106555	ENSG00000257556	0	RP11-44N21.1	RP11-44N21.1	0	14	n/a	n/a	2.27E-02	1.354
1094743	ENSG00000139372	6954	TDG	thymine-DNA glycosylase	6996	12	n/a	n/a	6.00E-03	1.354
279753731	ENSG00000221413	0	AC023593.1	AC023593.1	0	3	n/a	n/a	1.10E-01	1.354
1088185	ENSG00000075426	2339	FOSL2	FOS-like antigen 2	2355	2	n/a	n/a	3.07E-01	1.353
1093122	ENSG00000130150	81413	MOSPD2	motile sperm domain containing 2	158747	X	n/a	n/a	1.73E-03	1.353
1090972	ENSG00000112541	10688	PDE10A	phosphodiesterase 10A	10846	6	n/a	n/a	3.25E-03	1.353
1106668	ENSG00000223722	0	RP11-467L13.5	RP11-467L13.5	0	12	n/a	n/a	1.77E-01	1.353
1087104	ENSG00000009780	83506	FAM76A	family with sequence similarity 76, member A	199870	1	n/a	n/a	1.10E-04	1.353
1104569	ENSG00000198300	5146	ZIM2	zinc finger, imprinted 2	5178	19	n/a	n/a	3.77E-02	1.353
1102541	ENSG00000184254	217	ALDH1A3	aldehyde dehydrogenase 1 family, member A3	220	15	n/a	n/a	1.24E-01	1.353
1105064	ENSG00000204262	1281	COL5A2	collagen, type V, alpha 2	1290	2	n/a	n/a	2.06E-01	1.352
1097756	ENSG00000162695	80742	SLC30A7	solute carrier family 30 (zinc transporter), member 7	148867	1	n/a	n/a	1.34E-04	1.352
1093971	ENSG00000135363	3980	LMO2	LIM domain only 2 (rhombotin-like 1)	4005	11	n/a	n/a	2.26E-02	1.352
1088252	ENSG00000077264	5031	PAK3	p21 protein (Cdc42/Rac)-activated kinase 3	5063	X	n/a	n/a	1.05E-02	1.352
1092644	ENSG00000125851	5094	PCSK2	proprotein convertase subtilisin/kexin type 2	5126	20	n/a	n/a	1.95E-02	1.352
1100872	ENSG00000175548	80354	ALG10B	asparagine-linked glycosylation 10, alpha-1,2-glucosyltransferase homolog B (yeast)	144245	12	n/a	n/a	1.36E-02	1.352
1105863	ENSG00000213462	2071	ERV3-1	endogenous retrovirus group 3, member 1	2086	7	n/a	n/a	1.33E-01	1.352
1096481	ENSG00000152495	810	CAMK4	calcium/calmodulin-dependent protein kinase IV	814	5	n/a	n/a	8.98E-02	1.352
1094713	ENSG00000139211	110355	AMIGO2	adhesion molecule with Ig-like domain 2	347902	12	n/a	n/a	5.64E-02	1.352
1092621	ENSG00000125810	22674	CD93	CD93 molecule	22918	20	n/a	n/a	3.81E-02	1.352
280036320	ENSG00000251260	0	WDFY3-AS1	WDFY3 antisense RNA 1 (non-protein coding)	0	4	n/a	n/a	1.23E-01	1.351
1088290	ENSG00000078177	35017	N4BP2	NEDD4 binding protein 2	55728	4	n/a	n/a	1.86E-03	1.351
1095014	ENSG00000141314	81544	RHBDL3	rhomboid, veinlet-like 3 (Drosophila)	162494	17	n/a	n/a	6.08E-02	1.351
1094038	ENSG00000135655	9814	USP15	ubiquitin specific peptidase 15	9958	12	n/a	n/a	1.10E-03	1.35
1096103	ENSG00000149187	10511	CELF1	CUGBP, Elav-like family member 1	10658	11	n/a	n/a	2.79E-02	1.35
1088393	ENSG00000081019	33956	RSBN1	round spermatid basic protein 1	54665	1	n/a	n/a	2.38E-02	1.35
1105220	ENSG00000204620	0	AC115618.1	Uncharacterized proteincDNA FLJ26048 fis, clone PRS02384	0	X	n/a	n/a	9.76E-02	1.35
1100694	ENSG00000174606	59969	ANGEL2	angel homolog 2 (Drosophila)	90806	1	n/a	n/a	4.78E-04	1.35
1090394	ENSG00000108256	36805	NUFIP2	nuclear fragile X mental retardation protein interacting protein 2	57532	17	n/a	n/a	5.58E-03	1.35
1095952	ENSG00000147862	4755	NFIB	nuclear factor I/B	4781	9	n/a	n/a	4.83E-03	1.35
279739272	ENSG00000215319	0	RP11-98L4.1	RP11-98L4.1	0	X	n/a	n/a	1.27E-02	1.35
280124114	ENSG00000258936	0	CXADRP2	coxsackie virus and adenovirus receptor pseudogene 2	0	15	n/a	n/a	3.17E-02	1.349
1093888	ENSG00000134884	34371	ARGLU1	arginine and glutamate rich 1	55082	13	n/a	n/a	7.64E-03	1.349
1105795	ENSG00000213002	0	AC120194.1	AC120194.1	0	8	n/a	n/a	1.50E-01	1.349
1091551	ENSG00000116990	4584	MYCL1	v-myc myelocytomatosis viral oncogene homolog 1, lung carcinoma derived (avian)	4610	1	n/a	n/a	4.56E-02	1.349
1098432	ENSG00000164933	56745	SLC25A32	solute carrier family 25, member 32	81034	8	n/a	n/a	1.70E-03	1.349
1104138	ENSG00000197016	123036	ZNF470	zinc finger protein 470	388566	19	n/a	n/a	1.82E-03	1.349
1095600	ENSG00000145242	2029	EPHA5	EPH receptor A5	2044	4	n/a	n/a	9.13E-03	1.349
279808673	ENSG00000227227	0	AC017101.10	AC017101.10	0	2	n/a	n/a	8.80E-02	1.349
279887636	ENSG00000234317	0	AC108724.1	AC108724.1	0	3	n/a	n/a	2.95E-02	1.349
279500265	ENSG00000180139	1016113	RP11-399O19.5	RP11-399O19.5	100132116	10	n/a	n/a	1.30E-01	1.349
1095128	ENSG00000142089	10263	IFITM3	interferon induced transmembrane protein 3	10410	11	n/a	n/a	1.87E-01	1.349
1092767	ENSG00000126821	57246	SGPP1	sphingosine-1-phosphate phosphatase 1	81537	14	n/a	n/a	5.25E-02	1.348
1095499	ENSG00000144476	36286	CXCR7	chemokine (C-X-C motif) receptor 7	57007	2	n/a	n/a	1.56E-01	1.348
1101160	ENSG00000177076	109860	ACER2	alkaline ceramidase 2	340485	9	n/a	n/a	3.96E-02	1.348
1096867	ENSG00000155970	94787	EFHA2	EF-hand domain family, member A2	286097	8	n/a	n/a	9.49E-02	1.348
1088823	ENSG00000091844	26322	RGS17	regulator of G-protein signaling 17	26575	6	n/a	n/a	5.08E-02	1.347
1101916	ENSG00000181495	0	AC026703.1	AC026703.1	0	5	n/a	n/a	9.21E-02	1.347
1104836	ENSG00000198959	7010	TGM2	transglutaminase 2 (C polypeptide, protein-glutamine-gamma-glutamyltransferase)	7052	20	n/a	n/a	1.05E-01	1.347
1094972	ENSG00000140987	34214	ZNF434	zinc finger protein 434	54925	16	n/a	n/a	2.26E-02	1.347
280091968	ENSG00000255994	0	C14orf162	chromosome 14 open reading frame 162	0	14	n/a	n/a	9.08E-02	1.347
1095334	ENSG00000143469	90311	SYT14	synaptotagmin XIV	255928	1	n/a	n/a	1.69E-02	1.347
1094492	ENSG00000137962	9275	ARHGAP29	Rho GTPase activating protein 29	9411	1	n/a	n/a	5.08E-02	1.347
1097989	ENSG00000163520	2184	FBLN2	fibulin 2	2199	3	n/a	n/a	8.66E-02	1.346
280111468	ENSG00000258064	0	RP11-293I14.2	RP11-293I14.2	0	12	n/a	n/a	5.57E-03	1.346
1096369	ENSG00000151690	34131	MFSD6	major facilitator superfamily domain containing 6	54842	2	n/a	n/a	1.02E-01	1.346
1091595	ENSG00000117335	4154	CD46	CD46 molecule, complement regulatory protein	4179	1	n/a	n/a	5.26E-03	1.346
1093904	ENSG00000134987	79602	WDR36	WD repeat domain 36	134430	5	n/a	n/a	2.35E-03	1.346
1087812	ENSG00000065613	9604	SLK	STE20-like kinase	9748	10	n/a	n/a	6.51E-03	1.345
280047296	ENSG00000252416	0	U6	U6 spliceosomal RNA	0	10	n/a	n/a	1.19E-01	1.345
279930688	ENSG00000238142	0	RP11-108M9.4	RP11-108M9.4	0	1	n/a	n/a	2.54E-02	1.345
279949691	ENSG00000240553	0	RP1-184J9.2	RP1-184J9.2	0	1	n/a	n/a	4.25E-02	1.345
279997128	ENSG00000248044	0	CTD-2653M23.2	CTD-2653M23.2	0	5	n/a	n/a	1.16E-02	1.345
279933821	ENSG00000238528	0	snoU13	Small nucleolar RNA U13	0	12	n/a	n/a	9.17E-02	1.344
1104079	ENSG00000196826	0	CTD-2192J16.17	Zinc finger protein 709	0	19	n/a	n/a	1.48E-02	1.344
279957397	ENSG00000241489	0	AF011889.5	AF011889.5	0	X	n/a	n/a	4.89E-02	1.344
1098440	ENSG00000164951	33993	PDP1	pyruvate dehyrogenase phosphatase catalytic subunit 1	54704	8	n/a	n/a	2.77E-03	1.343
1096526	ENSG00000152926	30832	ZNF117	zinc finger protein 117	51351	7	n/a	n/a	7.08E-03	1.343
1102024	ENSG00000182132	29811	KCNIP1	Kv channel interacting protein 1	30820	5	n/a	n/a	1.28E-01	1.343
1091098	ENSG00000113580	2891	NR3C1	nuclear receptor subfamily 3, group C, member 1 (glucocorticoid receptor)	2908	5	n/a	n/a	7.66E-02	1.343
1100672	ENSG00000174485	10114	DENND4A	DENN/MADD domain containing 4A	10260	15	n/a	n/a	7.70E-05	1.343
1095472	ENSG00000144278	77529	GALNT13	UDP-N-acetyl-alpha-D-galactosamine:polypeptide N-acetylgalactosaminyltransferase 13 (GalNAc-T13)	114805	2	n/a	n/a	1.26E-01	1.343
1087147	ENSG00000011114	35016	BTBD7	BTB (POZ) domain containing 7	55727	14	n/a	n/a	9.30E-03	1.342
1104174	ENSG00000197121	55857	PGAP1	post-GPI attachment to proteins 1	80055	2	n/a	n/a	1.47E-02	1.342
1100427	ENSG00000173208	222	ABCD2	ATP-binding cassette, sub-family D (ALD), member 2	225	12	n/a	n/a	1.73E-02	1.342
1087636	ENSG00000056586	33833	RC3H2	ring finger and CCCH-type domains 2	54542	9	n/a	n/a	4.02E-04	1.341
1104445	ENSG00000197937	58869	ZNF347	zinc finger protein 347	84671	19	n/a	n/a	4.64E-03	1.341
1090272	ENSG00000107036	36862	KIAA1432	KIAA1432	57589	9	n/a	n/a	1.66E-02	1.341
1090306	ENSG00000107443	33910	CCNJ	cyclin J	54619	10	n/a	n/a	7.36E-04	1.341
279787952	ENSG00000225470	0	JPX	JPX transcript, XIST activator (non-protein coding)	0	X	n/a	n/a	7.07E-03	1.34
1102858	ENSG00000185551	6984	NR2F2	nuclear receptor subfamily 2, group F, member 2	7026	15	n/a	n/a	8.54E-02	1.34
1101707	ENSG00000180263	35074	FGD6	FYVE, RhoGEF and PH domain containing 6	55785	12	n/a	n/a	9.52E-03	1.34
280102578	ENSG00000257181	0	RP11-611O2.5	RP11-611O2.5	0	12	n/a	n/a	1.12E-02	1.34
1087576	ENSG00000052850	37989	ALX4	ALX homeobox 4	60529	11	n/a	n/a	1.30E-01	1.34
1087337	ENSG00000028137	7090	TNFRSF1B	tumor necrosis factor receptor superfamily, member 1B	7133	1	n/a	n/a	3.37E-02	1.339
1094753	ENSG00000139505	8984	MTMR6	myotubularin related protein 6	9107	13	n/a	n/a	5.19E-02	1.338
1095388	ENSG00000143756	22974	FBXO28	F-box protein 28	23219	1	n/a	n/a	1.45E-02	1.338
1094113	ENSG00000136021	34970	SCYL2	SCY1-like 2 (S. cerevisiae)	55681	12	n/a	n/a	1.75E-03	1.338
1105557	ENSG00000205765	94631	C5orf51	chromosome 5 open reading frame 51	285636	5	n/a	n/a	1.10E-03	1.338
1096804	ENSG00000155329	34108	ZCCHC10	zinc finger, CCHC domain containing 10	54819	5	n/a	n/a	1.21E-01	1.338
280007143	ENSG00000248881	0	CTC-366B18.2	CTC-366B18.2	0	5	n/a	n/a	2.56E-02	1.338
1091024	ENSG00000112977	1599	DAP	death-associated protein	1611	5	n/a	n/a	3.69E-02	1.338
1104153	ENSG00000197050	80657	ZNF420	zinc finger protein 420	147923	19	n/a	n/a	1.23E-03	1.338
1107086	ENSG00000226400	0	CTD-2269E23.2	CTD-2269E23.2	0	5	n/a	n/a	5.28E-02	1.338
1089438	ENSG00000101596	23102	SMCHD1	structural maintenance of chromosomes flexible hinge domain containing 1	23347	18	n/a	n/a	8.25E-04	1.338
1091781	ENSG00000119231	83780	SENP5	SUMO1/sentrin specific peptidase 5	205564	3	n/a	n/a	1.18E-02	1.338
1095665	ENSG00000145734	35103	BDP1	B double prime 1, subunit of RNA polymerase III transcription initiation factor IIIB	55814	5	n/a	n/a	5.83E-02	1.337
1087791	ENSG00000065243	5554	PKN2	protein kinase N2	5586	1	n/a	n/a	2.14E-02	1.337
279989004	ENSG00000244997	0	AC020928.1	AC020928.1	0	19	n/a	n/a	8.11E-04	1.337
1090642	ENSG00000110092	592	CCND1	cyclin D1	595	11	n/a	n/a	1.34E-01	1.336
280024572	ENSG00000250312	0	ZNF718	zinc finger protein 718	0	4	n/a	n/a	2.69E-03	1.336
1105955	ENSG00000213976	0	AC010615.1	AC010615.1	0	19	n/a	n/a	1.44E-01	1.336
1087172	ENSG00000011600	7262	TYROBP	TYRO protein tyrosine kinase binding protein	7305	19	n/a	n/a	1.06E-01	1.336
1093592	ENSG00000132932	31241	ATP8A2	ATPase, aminophospholipid transporter, class I, type 8A, member 2	51761	13	n/a	n/a	9.29E-02	1.336
279750855	ENSG00000220695	0	RP1-121G13.3	RP1-121G13.3	0	6	n/a	n/a	4.44E-02	1.336
1096305	ENSG00000151233	93968	GXYLT1	glucoside xylosyltransferase 1	283464	12	n/a	n/a	1.16E-01	1.335
1097954	ENSG00000163428	77728	LRRC58	leucine rich repeat containing 58	116064	3	n/a	n/a	3.76E-02	1.335
279958369	ENSG00000241600	0	ZNF578	ZNF578	0	19	n/a	n/a	3.21E-02	1.335
1093880	ENSG00000134851	35146	TMEM165	transmembrane protein 165	55858	4	n/a	n/a	2.77E-03	1.335
1092232	ENSG00000122912	7985	SLC25A16	solute carrier family 25 (mitochondrial carrier; Graves disease autoantigen), member 16	8034	10	n/a	n/a	1.90E-03	1.335
279777293	ENSG00000224505	0	AC002117.1	AC002117.1	0	17	n/a	n/a	8.47E-02	1.334
280135548	ENSG00000259580	0	RP11-37C7.1	RP11-37C7.1	0	15	n/a	n/a	7.70E-02	1.334
1102527	ENSG00000184203	5472	PPP1R2	protein phosphatase 1, regulatory (inhibitor) subunit 2	5504	3	n/a	n/a	4.81E-02	1.334
279847987	ENSG00000230807	0	AC099535.4	AC099535.4	0	3	n/a	n/a	3.18E-01	1.334
1104100	ENSG00000196911	3816	KPNA5	karyopherin alpha 5 (importin alpha 6)	3841	6	n/a	n/a	1.64E-01	1.334
280055598	ENSG00000253352	0	TUG1	taurine upregulated 1 (non-protein coding)	0	22	n/a	n/a	3.98E-02	1.334
1098276	ENSG00000164323	36860	KIAA1430	KIAA1430	57587	4	n/a	n/a	4.24E-02	1.334
1090599	ENSG00000109790	30570	KLHL5	kelch-like 5 (Drosophila)	51088	4	n/a	n/a	7.43E-03	1.334
1100377	ENSG00000172936	4589	MYD88	myeloid differentiation primary response gene (88)	4615	3	n/a	n/a	3.41E-02	1.333
1095288	ENSG00000143315	60263	PIGM	phosphatidylinositol glycan anchor biosynthesis, class M	93183	1	n/a	n/a	9.96E-03	1.333
1103149	ENSG00000186687	59946	LYRM7	Lyrm7 homolog (mouse)	90624	5	n/a	n/a	1.03E-02	1.333
1096350	ENSG00000151553	36973	FAM160B1	family with sequence similarity 160, member B1	57700	10	n/a	n/a	1.22E-02	1.333
1102355	ENSG00000183530	90089	PRR14L	proline rich 14-like	253143	22	n/a	n/a	1.54E-01	1.333
1104528	ENSG00000198160	36981	MIER1	mesoderm induction early response 1 homolog (Xenopus laevis)	57708	1	n/a	n/a	7.44E-02	1.332
279821871	ENSG00000228449	0	RP11-177A2.4	RP11-177A2.4	0	1	n/a	n/a	1.36E-02	1.332
1089585	ENSG00000102781	58267	KATNAL1	katanin p60 subunit A-like 1	84056	13	n/a	n/a	7.67E-03	1.332
1104605	ENSG00000198440	80664	ZNF583	zinc finger protein 583	147949	19	n/a	n/a	2.62E-04	1.331
1097256	ENSG00000159189	710	C1QC	complement component 1, q subcomponent, C chain	714	1	n/a	n/a	1.12E-01	1.331
279800471	ENSG00000226525	0	RPS7P10	ribosomal protein S7 pseudogene 10	0	13	n/a	n/a	1.92E-01	1.331
280094664	ENSG00000256306	0	RP11-4N23.1	RP11-4N23.1	0	12	n/a	n/a	2.53E-01	1.331
279806307	ENSG00000227018	0	IL6STP1	interleukin 6 signal transducer (gp130, oncostatin M receptor) pseudogene 1	0	17	n/a	n/a	2.55E-02	1.331
1092497	ENSG00000124788	6276	ATXN1	ataxin 1	6310	6	n/a	n/a	8.17E-03	1.331
1091978	ENSG00000120675	28839	DNAJC15	DnaJ (Hsp40) homolog, subfamily C, member 15	29103	13	n/a	n/a	1.41E-01	1.331
279981679	ENSG00000244056	0	AC136704.2	AC136704.2	0	15	n/a	n/a	2.28E-01	1.331
1097907	ENSG00000163249	80958	CCNYL1	cyclin Y-like 1	151195	2	n/a	n/a	4.11E-04	1.33
1099377	ENSG00000168672	81301	FAM84B	family with sequence similarity 84, member B	157638	8	n/a	n/a	1.38E-01	1.33
1086875	ENSG00000001461	36461	NIPAL3	NIPA-like domain containing 3	57185	1	n/a	n/a	5.24E-02	1.33
1106376	ENSG00000215570	0	AL136219.1	Uncharacterized protein	0	13	n/a	n/a	7.21E-02	1.33
1092487	ENSG00000124766	6619	SOX4	SRY (sex determining region Y)-box 4	6659	6	n/a	n/a	7.30E-03	1.33
1096728	ENSG00000154642	33442	C21orf91	chromosome 21 open reading frame 91	54149	21	n/a	n/a	1.21E-02	1.33
1107323	ENSG00000228049	89889	POLR2J2	polymerase (RNA) II (DNA directed) polypeptide J2	246721	7	n/a	n/a	5.92E-02	1.33
1094130	ENSG00000136114	35188	THSD1	thrombospondin, type I, domain containing 1	55901	13	n/a	n/a	2.61E-02	1.33
1087465	ENSG00000043093	33458	DCUN1D1	DCN1, defective in cullin neddylation 1, domain containing 1 (S. cerevisiae)	54165	3	n/a	n/a	1.31E-02	1.33
279870496	ENSG00000232784	0	AC067961.1	AC067961.1	0	2	n/a	n/a	2.77E-02	1.33
1093381	ENSG00000131634	55455	TMEM204	transmembrane protein 204	79652	16	n/a	n/a	1.48E-01	1.33
1097946	ENSG00000163393	34645	SLC22A15	solute carrier family 22, member 15	55356	1	n/a	n/a	1.80E-02	1.33
279902412	ENSG00000235635	0	AC016644.1	AC016644.1	0	5	n/a	n/a	5.74E-02	1.33
279832711	ENSG00000229422	0	RP11-262H14.5	RP11-262H14.5	0	9	n/a	n/a	2.45E-02	1.33
1106293	ENSG00000215256	34738	C14orf167	chromosome 14 open reading frame 167	55449	14	n/a	n/a	1.05E-02	1.329
1092514	ENSG00000124942	54866	AHNAK	AHNAK nucleoprotein	79026	11	n/a	n/a	2.24E-01	1.329
1094146	ENSG00000136167	3911	LCP1	lymphocyte cytosolic protein 1 (L-plastin)	3936	13	n/a	n/a	1.21E-02	1.329
1090619	ENSG00000109956	26832	B3GAT1	beta-1,3-glucuronyltransferase 1 (glucuronosyltransferase P)	27087	11	n/a	n/a	1.07E-01	1.329
1087293	ENSG00000023287	9677	RB1CC1	RB1-inducible coiled-coil 1	9821	8	n/a	n/a	1.23E-03	1.328
1099243	ENSG00000168079	94799	SCARA5	scavenger receptor class A, member 5 (putative)	286133	8	n/a	n/a	1.52E-01	1.328
280059971	ENSG00000253677	0	UBE2HP1	ubiquitin-conjugating enzyme E2H pseudogene 1	0	8	n/a	n/a	1.26E-02	1.328
1095616	ENSG00000145349	813	CAMK2D	calcium/calmodulin-dependent protein kinase II delta	817	4	n/a	n/a	8.57E-02	1.328
1092947	ENSG00000128585	4264	MKLN1	muskelin 1, intracellular mediator containing kelch motifs	4289	7	n/a	n/a	1.54E-02	1.328
1104484	ENSG00000198040	7594	ZNF84	zinc finger protein 84	7637	12	n/a	n/a	1.07E-04	1.328
1093779	ENSG00000134259	4772	NGF	nerve growth factor (beta polypeptide)	4803	1	n/a	n/a	1.26E-01	1.328
1098753	ENSG00000166225	10660	FRS2	fibroblast growth factor receptor substrate 2	10818	12	n/a	n/a	1.41E-03	1.328
280127727	ENSG00000259141	77730	AC027323.1	lysM and putative peptidoglycan-binding domain-containing protein 3	116068	5	n/a	n/a	3.46E-02	1.328
1093108	ENSG00000130021	8174	HDHD1	haloacid dehalogenase-like hydrolase domain containing 1	8226	X	n/a	n/a	1.11E-02	1.328
279987952	ENSG00000244705	0	RP11-133K1.1	RP11-133K1.1	0	15	n/a	n/a	2.15E-01	1.327
1096122	ENSG00000149308	4832	NPAT	nuclear protein, ataxia-telangiectasia locus	4863	11	n/a	n/a	6.18E-03	1.327
280121084	ENSG00000258757	0	RP11-841O20.2	RP11-841O20.2	0	14	n/a	n/a	2.17E-02	1.327
280136187	ENSG00000259627	0	RP11-244F12.2	RP11-244F12.2	0	15	n/a	n/a	1.41E-03	1.327
1094083	ENSG00000135913	36968	USP37	ubiquitin specific peptidase 37	57695	2	n/a	n/a	6.93E-04	1.327
280119366	ENSG00000258660	0	RP4-693M11.3	RP4-693M11.3	0	14	n/a	n/a	3.34E-03	1.327
1093827	ENSG00000134531	1997	EMP1	epithelial membrane protein 1	2012	12	n/a	n/a	1.38E-01	1.327
1089878	ENSG00000104888	36308	SLC17A7	solute carrier family 17 (sodium-dependent inorganic phosphate cotransporter), member 7	57030	19	n/a	n/a	1.31E-01	1.327
1098456	ENSG00000165029	16	ABCA1	ATP-binding cassette, sub-family A (ABC1), member 1	19	9	n/a	n/a	2.21E-01	1.326
1105840	ENSG00000213281	4862	NRAS	neuroblastoma RAS viral (v-ras) oncogene homolog	4893	1	n/a	n/a	5.06E-02	1.326
1091471	ENSG00000116489	825	CAPZA1	capping protein (actin filament) muscle Z-line, alpha 1	829	1	n/a	n/a	1.08E-01	1.326
280094268	ENSG00000256261	0	AC104698.1	AC104698.1	0	2	n/a	n/a	2.77E-02	1.326
1098671	ENSG00000165929	78937	TC2N	tandem C2 domains, nuclear	123036	14	n/a	n/a	2.52E-02	1.326
1090823	ENSG00000111670	54997	GNPTAB	N-acetylglucosamine-1-phosphate transferase, alpha and beta subunits	79158	12	n/a	n/a	5.00E-04	1.326
1099350	ENSG00000168539	1120	CHRM1	cholinergic receptor, muscarinic 1	1128	11	n/a	n/a	1.44E-01	1.326
1100029	ENSG00000171462	41832	DLK2	delta-like 2 homolog (Drosophila)	65989	6	n/a	n/a	1.49E-01	1.326
1101952	ENSG00000181751	59895	C5orf30	chromosome 5 open reading frame 30	90355	5	n/a	n/a	1.64E-03	1.326
1087307	ENSG00000024048	23059	UBR2	ubiquitin protein ligase E3 component n-recognin 2	23304	6	n/a	n/a	1.33E-02	1.325
1090942	ENSG00000112308	57370	C6orf62	chromosome 6 open reading frame 62	81688	6	n/a	n/a	2.53E-03	1.325
1091558	ENSG00000117016	9639	RIMS3	regulating synaptic membrane exocytosis 3	9783	1	n/a	n/a	1.01E-01	1.325
1100952	ENSG00000176018	0	LYSMD3	LysM, putative peptidoglycan-binding, domain containing 3	0	5	n/a	n/a	3.43E-02	1.325
1109058	ENSG00000242852	81571	ZNF709	zinc finger protein 709	163051	19	n/a	n/a	1.53E-02	1.325
279949201	ENSG00000240500	0	RP11-160A10.3	RP11-160A10.3	0	6	n/a	n/a	1.16E-01	1.325
1096008	ENSG00000148346	3909	LCN2	lipocalin 2	3934	9	n/a	n/a	9.38E-02	1.324
1087124	ENSG00000010319	36199	SEMA3G	sema domain, immunoglobulin domain (Ig), short basic domain, secreted, (semaphorin) 3G	56920	3	n/a	n/a	4.37E-02	1.324
1089214	ENSG00000100528	10030	CNIH	cornichon homolog (Drosophila)	10175	14	n/a	n/a	1.59E-01	1.324
279962198	ENSG00000242010	0	RP11-287A8.6	RP11-287A8.6	0	9	n/a	n/a	1.99E-02	1.324
280011215	ENSG00000249252	0	RP11-665G4.1	RP11-665G4.1	0	4	n/a	n/a	3.39E-02	1.324
1094731	ENSG00000139324	81471	TMTC3	transmembrane and tetratricopeptide repeat containing 3	160418	12	n/a	n/a	2.11E-02	1.323
1087087	ENSG00000008513	6446	ST3GAL1	ST3 beta-galactoside alpha-2,3-sialyltransferase 1	6482	8	n/a	n/a	1.59E-01	1.323
279924811	ENSG00000237655	0	AC073834.3	AC073834.3	0	2	n/a	n/a	4.35E-02	1.323
1088467	ENSG00000083312	3817	TNPO1	transportin 1	3842	5	n/a	n/a	3.93E-02	1.323
1104573	ENSG00000198315	7701	ZNF192	zinc finger protein 192	7745	6	n/a	n/a	4.23E-03	1.323
279874527	ENSG00000233137	125660	RP11-220I1.1	RP11-220I1.1	100506710	9	n/a	n/a	5.48E-03	1.323
1090905	ENSG00000112146	26016	FBXO9	F-box protein 9	26268	6	n/a	n/a	1.58E-02	1.323
1090982	ENSG00000112624	23261	KIAA0240	KIAA0240	23506	6	n/a	n/a	4.75E-02	1.323
1103341	ENSG00000187624	125151	C17orf97	chromosome 17 open reading frame 97	400566	17	n/a	n/a	1.47E-01	1.323
279849630	ENSG00000230956	0	RP3-452M16.1	RP3-452M16.1	0	X	n/a	n/a	5.54E-02	1.323
1105698	ENSG00000211455	22767	STK38L	serine/threonine kinase 38 like	23012	12	n/a	n/a	5.42E-03	1.322
1087548	ENSG00000050344	9459	NFE2L3	nuclear factor (erythroid-derived 2)-like 3	9603	7	n/a	n/a	1.58E-02	1.322
1096824	ENSG00000155592	109980	ZKSCAN2	zinc finger with KRAB and SCAN domains 2	342357	16	n/a	n/a	8.98E-02	1.322
1104415	ENSG00000197860	33848	SGTB	small glutamine-rich tetratricopeptide repeat (TPR)-containing, beta	54557	5	n/a	n/a	2.92E-03	1.322
279778426	ENSG00000224598	0	RPS5P2	ribosomal protein S5 pseudogene 2	0	21	n/a	n/a	1.43E-01	1.322
1099486	ENSG00000169131	6900	ZNF354A	zinc finger protein 354A	6940	5	n/a	n/a	4.52E-03	1.322
1087275	ENSG00000021574	6643	SPAST	spastin	6683	2	n/a	n/a	1.22E-02	1.322
279943115	ENSG00000239815	0	RP11-309L24.4	RP11-309L24.4	0	7	n/a	n/a	1.37E-01	1.322
1090789	ENSG00000111371	57247	SLC38A1	solute carrier family 38, member 1	81539	12	n/a	n/a	8.45E-02	1.322
280100075	ENSG00000256961	0	AC116565.1	AC116565.1	0	4	n/a	n/a	8.56E-02	1.321
1096854	ENSG00000155886	25520	SLC24A2	solute carrier family 24 (sodium/potassium/calcium exchanger), member 2	25769	9	n/a	n/a	1.92E-01	1.321
280058992	ENSG00000253607	0	RP11-557C18.3	RP11-557C18.3	0	8	n/a	n/a	2.54E-02	1.321
1105773	ENSG00000212928	0	AL391152.1	AL391152.1	0	14	n/a	n/a	1.17E-01	1.321
1093901	ENSG00000134970	30497	TMED7	transmembrane emp24 protein transport domain containing 7	51014	5	n/a	n/a	7.92E-02	1.321
1098242	ENSG00000164209	60007	SLC25A46	solute carrier family 25, member 46	91137	5	n/a	n/a	5.18E-02	1.321
1091245	ENSG00000114978	34522	MOB1A	MOB kinase activator 1A	55233	2	n/a	n/a	4.89E-02	1.321
1095039	ENSG00000141446	77523	ESCO1	establishment of cohesion 1 homolog 1 (S. cerevisiae)	114799	18	n/a	n/a	3.54E-03	1.321
1107938	ENSG00000232040	77545	SCAND3	SCAN domain containing 3	114821	6	n/a	n/a	5.01E-04	1.321
1097753	ENSG00000162688	175	AGL	amylo-alpha-1, 6-glucosidase, 4-alpha-glucanotransferase	178	1	n/a	n/a	1.11E-03	1.321
1088014	ENSG00000070961	487	ATP2B1	ATPase, Ca++ transporting, plasma membrane 1	490	12	n/a	n/a	2.85E-02	1.321
1095448	ENSG00000144057	58819	ST6GAL2	ST6 beta-galactosamide alpha-2,6-sialyltranferase 2	84620	2	n/a	n/a	2.64E-02	1.321
1090248	ENSG00000106780	1942	MEGF9	multiple EGF-like-domains 9	1955	9	n/a	n/a	8.23E-04	1.321
279750791	ENSG00000220635	0	KRASP1	v-Ki-ras2 Kirsten rat sarcoma viral oncogene homolog pseudogene 1	0	6	n/a	n/a	2.99E-02	1.321
279702932	ENSG00000206624	0	U1	U1 spliceosomal RNA	0	5	n/a	n/a	1.13E-01	1.32
1090242	ENSG00000106701	58090	FSD1L	fibronectin type III and SPRY domain containing 1-like	83856	9	n/a	n/a	3.46E-02	1.32
279788518	ENSG00000225504	0	RP11-160A10.2	RP11-160A10.2	0	6	n/a	n/a	5.55E-02	1.32
1093954	ENSG00000135298	574	BAI3	brain-specific angiogenesis inhibitor 3	577	6	n/a	n/a	1.45E-03	1.32
1096577	ENSG00000153253	6293	SCN3A	sodium channel, voltage-gated, type III, alpha subunit	6328	2	n/a	n/a	4.15E-03	1.32
1091269	ENSG00000115159	2803	GPD2	glycerol-3-phosphate dehydrogenase 2 (mitochondrial)	2820	2	n/a	n/a	1.08E-01	1.32
1088568	ENSG00000086300	29622	SNX10	sorting nexin 10	29887	7	n/a	n/a	2.39E-02	1.32
1107738	ENSG00000230778	1015684	ANKRD63	ankyrin repeat domain 63	100131244	15	n/a	n/a	1.37E-01	1.32
1095791	ENSG00000146587	157124821	RBAK	RB-associated KRAB zinc finger	100533952	7	n/a	n/a	5.03E-04	1.32
1092092	ENSG00000121741	7706	ZMYM2	zinc finger, MYM-type 2	7750	13	n/a	n/a	2.39E-03	1.319
1096392	ENSG00000151835	26026	SACS	spastic ataxia of Charlevoix-Saguenay (sacsin)	26278	13	n/a	n/a	2.63E-02	1.319
1103428	ENSG00000187939	0	DOC2B	double C2-like domains, beta	0	17	n/a	n/a	2.46E-01	1.319
1100496	ENSG00000173542	60197	MOB1B	MOB kinase activator 1B	92597	4	n/a	n/a	4.12E-03	1.319
279931735	ENSG00000238245	0	MYO5BP2	myosin VB pseudogene 2	0	9	n/a	n/a	3.25E-02	1.319
1089790	ENSG00000104343	34573	UBE2W	ubiquitin-conjugating enzyme E2W (putative)	55284	8	n/a	n/a	1.01E-01	1.319
279737344	ENSG00000215146	0	RP11-313J2.1	RP11-313J2.1	0	10	n/a	n/a	1.12E-03	1.318
1092524	ENSG00000125149	56063	C16orf70	chromosome 16 open reading frame 70	80262	16	n/a	n/a	1.15E-01	1.318
279670424	ENSG00000203644	0	AC083799.1	AC083799.1	0	3	n/a	n/a	5.15E-02	1.318
1090338	ENSG00000107789	9420	MINPP1	multiple inositol-polyphosphate phosphatase 1	9562	10	n/a	n/a	4.40E-02	1.318
1095337	ENSG00000143479	8383	DYRK3	dual-specificity tyrosine-(Y)-phosphorylation regulated kinase 3	8444	1	n/a	n/a	3.95E-02	1.318
1094312	ENSG00000137040	26698	RANBP6	RAN binding protein 6	26953	9	n/a	n/a	9.13E-03	1.318
1093539	ENSG00000132640	22659	BTBD3	BTB (POZ) domain containing 3	22903	20	n/a	n/a	1.90E-02	1.318
1091938	ENSG00000120322	35411	PCDHB8	protocadherin beta 8	56128	5	n/a	n/a	1.03E-03	1.318
279841042	ENSG00000230191	0	RP4-725G10.3	RP4-725G10.3	0	7	n/a	n/a	1.24E-01	1.318
280100586	ENSG00000257002	0	AP000438.2	AP000438.2	0	11	n/a	n/a	1.27E-01	1.318
280022676	ENSG00000250156	0	CTC-498M16.2	CTC-498M16.2	0	5	n/a	n/a	7.62E-03	1.318
1098553	ENSG00000165474	2690	GJB2	gap junction protein, beta 2, 26kDa	2706	13	n/a	n/a	2.95E-01	1.318
279771554	ENSG00000224076	0	AC009487.4	AC009487.4	0	2	n/a	n/a	1.16E-01	1.318
1096007	ENSG00000148344	9395	PTGES	prostaglandin E synthase	9536	9	n/a	n/a	4.58E-02	1.317
1091397	ENSG00000115904	6614	SOS1	son of sevenless homolog 1 (Drosophila)	6654	2	n/a	n/a	5.64E-02	1.317
1096644	ENSG00000153989	77743	NUS1	nuclear undecaprenyl pyrophosphate synthase 1 homolog (S. cerevisiae)	116150	6	n/a	n/a	3.67E-03	1.317
1090653	ENSG00000110218	23896	PANX1	pannexin 1	24145	11	n/a	n/a	4.68E-02	1.317
280138384	ENSG00000259758	0	CTA-204B4.6	CTA-204B4.6	0	8	n/a	n/a	6.92E-02	1.317
1106389	ENSG00000215695	6215	RSC1A1	regulatory solute carrier protein, family 1, member 1	6248	1	n/a	n/a	1.16E-02	1.316
1103937	ENSG00000196418	7634	ZNF124	zinc finger protein 124	7678	1	n/a	n/a	2.55E-02	1.316
279987889	ENSG00000244699	0	RP11-803B1.2	RP11-803B1.2	0	3	n/a	n/a	1.11E-02	1.316
1099674	ENSG00000169946	23169	ZFPM2	zinc finger protein, multitype 2	23414	8	n/a	n/a	1.96E-01	1.316
1092110	ENSG00000121879	5258	PIK3CA	phosphoinositide-3-kinase, catalytic, alpha polypeptide	5290	3	n/a	n/a	1.25E-03	1.316
1103915	ENSG00000196371	2510	FUT4	fucosyltransferase 4 (alpha (1,3) fucosyltransferase, myeloid-specific)	2526	11	n/a	n/a	1.31E-02	1.316
1087132	ENSG00000010610	915	CD4	CD4 molecule	920	12	n/a	n/a	2.74E-02	1.316
1104695	ENSG00000198707	55985	CEP290	centrosomal protein 290kDa	80184	12	n/a	n/a	6.49E-02	1.316
1087189	ENSG00000012983	11023	MAP4K5	mitogen-activated protein kinase kinase kinase kinase 5	11183	14	n/a	n/a	6.58E-03	1.316
1102984	ENSG00000186019	1023493	ZNF224	zinc finger protein 224	100379224	19	n/a	n/a	5.64E-02	1.316
1101279	ENSG00000177683	81725	THAP5	THAP domain containing 5	168451	7	n/a	n/a	5.15E-02	1.315
279799736	ENSG00000226455	0	RP3-512E2.2	RP3-512E2.2	0	6	n/a	n/a	3.14E-01	1.315
1104316	ENSG00000197563	23310	PIGN	phosphatidylinositol glycan anchor biosynthesis, class N	23556	18	n/a	n/a	1.74E-02	1.315
1091227	ENSG00000114796	34089	KLHL24	kelch-like 24 (Drosophila)	54800	3	n/a	n/a	7.55E-03	1.315
1106542	ENSG00000221923	125242	ZNF880	zinc finger protein 880	400713	19	n/a	n/a	1.18E-02	1.315
1089071	ENSG00000100104	125861	SRRD	SRR1 domain containing	402055	22	n/a	n/a	2.72E-02	1.315
1095710	ENSG00000145990	33729	GFOD1	glucose-fructose oxidoreductase domain containing 1	54438	6	n/a	n/a	1.53E-01	1.315
279500356	ENSG00000180172	0	RPS12P23	ribosomal protein S12 pseudogene 23	0	13	n/a	n/a	2.57E-01	1.315
279839342	ENSG00000230043	0	TMSL6	thymosin-like 6 (pseudogene)	0	20	n/a	n/a	2.49E-01	1.315
1094053	ENSG00000135747	60284	ZNF670	zinc finger protein 670	93474	1	n/a	n/a	1.21E-02	1.314
1091734	ENSG00000118620	56065	ZNF430	zinc finger protein 430	80264	19	n/a	n/a	1.09E-03	1.314
1088734	ENSG00000089902	22941	RCOR1	REST corepressor 1	23186	14	n/a	n/a	5.17E-02	1.314
1088779	ENSG00000090905	27072	TNRC6A	trinucleotide repeat containing 6A	27327	16	n/a	n/a	1.81E-01	1.314
1101842	ENSG00000181007	94293	ZFP82	zinc finger protein 82 homolog (mouse)	284406	19	n/a	n/a	1.81E-04	1.314
1087435	ENSG00000040199	22790	PHLPP2	PH domain and leucine rich repeat protein phosphatase 2	23035	16	n/a	n/a	5.88E-02	1.314
1087865	ENSG00000066933	4623	MYO9A	myosin IXA	4649	15	n/a	n/a	7.87E-02	1.314
1087664	ENSG00000058673	9733	ZC3H11A	zinc finger CCCH-type containing 11A	9877	1	n/a	n/a	2.17E-02	1.314
279904627	ENSG00000235852	0	AC005540.3	AC005540.3	0	2	n/a	n/a	8.85E-02	1.314
1087706	ENSG00000061918	2966	GUCY1B3	guanylate cyclase 1, soluble, beta 3	2983	4	n/a	n/a	1.45E-01	1.314
1094821	ENSG00000139926	78917	FRMD6	FERM domain containing 6	122786	14	n/a	n/a	1.83E-02	1.314
1094410	ENSG00000137563	8759	GGH	gamma-glutamyl hydrolase (conjugase, folylpolygammaglutamyl hydrolase)	8836	8	n/a	n/a	9.43E-02	1.313
279827967	ENSG00000228998	0	AC091167.2	Putative PERP-like protein	0	15	n/a	n/a	1.34E-01	1.313
1089461	ENSG00000101846	409	STS	steroid sulfatase (microsomal), isozyme S	412	X	n/a	n/a	8.96E-04	1.313
279970708	ENSG00000242953	0	RP11-803B1.3	RP11-803B1.3	0	3	n/a	n/a	9.35E-02	1.313
1088306	ENSG00000078596	9315	ITM2A	integral membrane protein 2A	9452	X	n/a	n/a	1.28E-01	1.313
1091713	ENSG00000118473	58461	SGIP1	SH3-domain GRB2-like (endophilin) interacting protein 1	84251	1	n/a	n/a	3.78E-03	1.313
1087467	ENSG00000043355	7503	ZIC2	Zic family member 2	7546	13	n/a	n/a	2.54E-01	1.313
1093918	ENSG00000135074	8657	ADAM19	ADAM metallopeptidase domain 19	8728	5	n/a	n/a	1.80E-01	1.313
1097737	ENSG00000162630	8637	B3GALT2	UDP-Gal:betaGlcNAc beta 1,3-galactosyltransferase, polypeptide 2	8707	1	n/a	n/a	1.71E-02	1.312
280076552	ENSG00000254835	0	RP3-515N1.10	RP3-515N1.10	0	22	n/a	n/a	1.43E-02	1.312
1103871	ENSG00000196247	30908	ZNF107	zinc finger protein 107	51427	7	n/a	n/a	1.38E-02	1.312
279744015	ENSG00000216042	1013737	MIR922	microRNA 922	100126321	3	n/a	n/a	2.82E-01	1.312
1095314	ENSG00000143387	1502	CTSK	cathepsin K	1513	1	n/a	n/a	2.63E-01	1.312
280096135	ENSG00000256482	0	RP11-625L16.3	RP11-625L16.3	0	12	n/a	n/a	7.60E-03	1.312
1097960	ENSG00000163449	60208	TMEM169	transmembrane protein 169	92691	2	n/a	n/a	8.27E-04	1.312
1093002	ENSG00000129003	34121	VPS13C	vacuolar protein sorting 13 homolog C (S. cerevisiae)	54832	15	n/a	n/a	4.01E-04	1.312
1104307	ENSG00000197535	4618	MYO5A	myosin VA (heavy chain 12, myoxin)	4644	15	n/a	n/a	8.27E-02	1.312
279887427	ENSG00000234287	0	RP11-761N21.2	RP11-761N21.2	0	3	n/a	n/a	2.73E-01	1.311
1100351	ENSG00000172795	81696	DCP2	DCP2 decapping enzyme homolog (S. cerevisiae)	167227	5	n/a	n/a	2.05E-02	1.311
1105810	ENSG00000213064	119543	SFT2D2	SFT2 domain containing 2	375035	1	n/a	n/a	1.82E-01	1.311
280061901	ENSG00000253793	0	RP11-293D9.2	RP11-293D9.2	0	8	n/a	n/a	2.21E-02	1.311
1089239	ENSG00000100614	5462	PPM1A	protein phosphatase, Mg2+/Mn2+ dependent, 1A	5494	14	n/a	n/a	3.46E-02	1.311
1100707	ENSG00000174705	94614	SH3PXD2B	SH3 and PX domains 2B	285590	5	n/a	n/a	2.34E-01	1.311
1090182	ENSG00000106346	58343	USP42	ubiquitin specific peptidase 42	84132	7	n/a	n/a	1.07E-01	1.311
1090340	ENSG00000107798	3963	LIPA	lipase A, lysosomal acid, cholesterol esterase	3988	10	n/a	n/a	1.11E-03	1.311
1090251	ENSG00000106799	7004	TGFBR1	transforming growth factor, beta receptor 1	7046	9	n/a	n/a	3.57E-02	1.31
1086999	ENSG00000006432	4268	MAP3K9	mitogen-activated protein kinase kinase kinase 9	4293	14	n/a	n/a	2.02E-01	1.31
1087753	ENSG00000064300	4773	NGFR	nerve growth factor receptor	4804	17	n/a	n/a	3.14E-01	1.31
1095638	ENSG00000145495	10153	6-Mar	membrane-associated ring finger (C3HC4) 6	10299	5	n/a	n/a	9.88E-03	1.31
1087820	ENSG00000065809	57883	FAM107B	family with sequence similarity 107, member B	83641	10	n/a	n/a	5.87E-04	1.31
1093857	ENSG00000134717	60042	BTF3L4	basic transcription factor 3-like 4	91408	1	n/a	n/a	9.54E-02	1.31
280069558	ENSG00000254348	0	RP11-1134I14.4	RP11-1134I14.4	0	8	n/a	n/a	1.48E-01	1.31
1087024	ENSG00000006757	8176	PNPLA4	patatin-like phospholipase domain containing 4	8228	X	n/a	n/a	4.64E-03	1.31
280031913	ENSG00000250909	0	RP11-843P14.2	RP11-843P14.2	0	5	n/a	n/a	1.06E-01	1.31
1088960	ENSG00000099246	22687	RAB18	RAB18, member RAS oncogene family	22931	10	n/a	n/a	8.70E-02	1.309
280090539	ENSG00000255824	0	AL590369.1	AL590369.1	0	9	n/a	n/a	5.61E-02	1.309
280137089	ENSG00000259683	0	RP11-182J1.14	RP11-182J1.14	0	15	n/a	n/a	2.45E-01	1.309
279846545	ENSG00000230662	0	AL353997.7	AL353997.7	0	17	n/a	n/a	1.30E-02	1.309
280058914	ENSG00000253596	0	CTD-2320G14.2	CTD-2320G14.2	0	8	n/a	n/a	4.76E-02	1.309
1101401	ENSG00000178386	7722	ZNF223	zinc finger protein 223	7766	19	n/a	n/a	1.70E-03	1.309
1090667	ENSG00000110367	1644	DDX6	DEAD (Asp-Glu-Ala-Asp) box polypeptide 6	1656	11	n/a	n/a	6.64E-04	1.309
1092970	ENSG00000128699	60747	ORMDL1	ORM1-like 1 (S. cerevisiae)	94101	2	n/a	n/a	7.80E-02	1.309
1093862	ENSG00000134758	30925	RNF138	ring finger protein 138	51444	18	n/a	n/a	2.22E-01	1.309
1093854	ENSG00000134698	82978	EIF2C4	eukaryotic translation initiation factor 2C, 4	192670	1	n/a	n/a	3.51E-02	1.309
279956709	ENSG00000241434	0	CTD-2224J9.4	CTD-2224J9.4	0	19	n/a	n/a	1.02E-01	1.309
1097165	ENSG00000158470	9200	B4GALT5	UDP-Gal:betaGlcNAc beta 1,4- galactosyltransferase, polypeptide 5	9334	20	n/a	n/a	1.58E-02	1.309
1088414	ENSG00000081665	133683	ZNF506	zinc finger protein 506	440515	19	n/a	n/a	2.29E-04	1.308
1108345	ENSG00000234631	0	AL162407.1	CDNA FLJ20147 fis, clone COL07954HCG1781466Uncharacterized protein	0	10	n/a	n/a	5.85E-02	1.308
1101070	ENSG00000176624	30801	MEX3C	mex-3 homolog C (C. elegans)	51320	18	n/a	n/a	1.58E-02	1.308
1093468	ENSG00000132294	22922	EFR3A	EFR3 homolog A (S. cerevisiae)	23167	8	n/a	n/a	9.41E-02	1.308
1092995	ENSG00000128923	33920	FAM63B	family with sequence similarity 63, member B	54629	15	n/a	n/a	6.56E-02	1.308
1095712	ENSG00000146001	33951	PCDHB18	protocadherin beta 18 pseudogene	54660	5	n/a	n/a	1.35E-03	1.307
279746801	ENSG00000217716	0	RPS10P3	ribosomal protein S10 pseudogene 3	0	9	n/a	n/a	3.25E-01	1.307
1087129	ENSG00000010404	3403	IDS	iduronate 2-sulfatase	3423	X	n/a	n/a	2.42E-03	1.307
1099921	ENSG00000171016	25857	PYGO1	pygopus homolog 1 (Drosophila)	26108	15	n/a	n/a	7.09E-03	1.307
1095819	ENSG00000146858	60136	ZC3HAV1L	zinc finger CCCH-type, antiviral 1-like	92092	7	n/a	n/a	5.97E-02	1.307
1094433	ENSG00000137713	5487	PPP2R1B	protein phosphatase 2, regulatory subunit A, beta	5519	11	n/a	n/a	9.14E-02	1.307
1098278	ENSG00000164326	9463	CARTPT	CART prepropeptide	9607	5	n/a	n/a	2.46E-01	1.307
1094975	ENSG00000140992	5138	PDPK1	3-phosphoinositide dependent protein kinase-1	5170	16	n/a	n/a	4.41E-02	1.306
1106435	ENSG00000217128	61015	FNIP1	folliculin interacting protein 1	96459	5	n/a	n/a	1.98E-03	1.306
1092426	ENSG00000124406	10249	ATP8A1	ATPase, aminophospholipid transporter (APLT), class I, type 8A, member 1	10396	4	n/a	n/a	1.84E-02	1.306
1094752	ENSG00000139496	9674	NUPL1	nucleoporin like 1	9818	13	n/a	n/a	4.24E-03	1.306
1091458	ENSG00000116285	33498	ERRFI1	ERBB receptor feedback inhibitor 1	54206	1	n/a	n/a	1.17E-03	1.306
1089697	ENSG00000103404	36751	USP31	ubiquitin specific peptidase 31	57478	16	n/a	n/a	1.47E-01	1.306
1103853	ENSG00000196204	134307	RNF216P1	ring finger protein 216 pseudogene 1	441191	7	n/a	n/a	2.22E-02	1.306
1088827	ENSG00000091986	81022	CCDC80	coiled-coil domain containing 80	151887	3	n/a	n/a	1.47E-01	1.306
1097892	ENSG00000163171	10455	CDC42EP3	CDC42 effector protein (Rho GTPase binding) 3	10602	2	n/a	n/a	1.42E-03	1.306
1094547	ENSG00000138185	948	ENTPD1	ectonucleoside triphosphate diphosphohydrolase 1	953	10	n/a	n/a	8.76E-04	1.306
279520809	ENSG00000182921	0	CCDC75P1	coiled-coil domain containing 75 pseudogene 1	0	3	n/a	n/a	1.19E-02	1.305
1101806	ENSG00000180855	10078	ZNF443	zinc finger protein 443	10224	19	n/a	n/a	5.91E-03	1.305
1093819	ENSG00000134463	55549	ECHDC3	enoyl CoA hydratase domain containing 3	79746	10	n/a	n/a	2.31E-01	1.305
280089360	ENSG00000255701	0	AC090953.1	AC090953.1	0	3	n/a	n/a	2.15E-02	1.305
1094914	ENSG00000140538	4885	NTRK3	neurotrophic tyrosine kinase, receptor, type 3	4916	15	n/a	n/a	1.02E-01	1.305
1099991	ENSG00000171298	2532	GAA	glucosidase, alpha; acid	2548	17	n/a	n/a	1.26E-01	1.305
1097234	ENSG00000158987	31215	RAPGEF6	Rap guanine nucleotide exchange factor (GEF) 6	51735	5	n/a	n/a	9.00E-04	1.305
1096108	ENSG00000149231	55583	CCDC82	coiled-coil domain containing 82	79780	11	n/a	n/a	5.91E-03	1.305
1101203	ENSG00000177311	90109	ZBTB38	zinc finger and BTB domain containing 38	253461	3	n/a	n/a	1.16E-02	1.305
1088225	ENSG00000076641	35112	PAG1	phosphoprotein associated with glycosphingolipid microdomains 1	55824	8	n/a	n/a	9.70E-02	1.305
1097322	ENSG00000159658	9669	KIAA0494	KIAA0494	9813	1	n/a	n/a	1.19E-02	1.304
1104066	ENSG00000196781	7045	TLE1	transducin-like enhancer of split 1 (E(sp1) homolog, Drosophila)	7088	9	n/a	n/a	1.35E-01	1.304
1101791	ENSG00000180776	90138	ZDHHC20	zinc finger, DHHC-type containing 20	253832	13	n/a	n/a	7.03E-02	1.304
279468137	ENSG00000175741	0	RWDD4P2	RWD domain containing 4 pseudogene 2	0	7	n/a	n/a	2.73E-02	1.304
1100119	ENSG00000171817	81591	ZNF540	zinc finger protein 540	163255	19	n/a	n/a	1.10E-03	1.304
1094214	ENSG00000136560	9866	TANK	TRAF family member-associated NFKB activator	10010	2	n/a	n/a	1.39E-02	1.304
1091718	ENSG00000118496	58296	FBXO30	F-box protein 30	84085	6	n/a	n/a	1.93E-02	1.304
280135851	ENSG00000259599	0	CTD-2647L4.3	CTD-2647L4.3	0	8	n/a	n/a	7.55E-02	1.303
1097731	ENSG00000162618	40756	ELTD1	EGF, latrophilin and seven transmembrane domain containing 1	64123	1	n/a	n/a	2.69E-02	1.303
1094013	ENSG00000135521	59136	LTV1	LTV1 homolog (S. cerevisiae)	84946	6	n/a	n/a	3.98E-02	1.303
1091137	ENSG00000113916	601	BCL6	B-cell CLL/lymphoma 6	604	3	n/a	n/a	2.45E-01	1.303
1098766	ENSG00000166266	8015	CUL5	cullin 5	8065	11	n/a	n/a	4.50E-02	1.303
1096755	ENSG00000154856	80613	APCDD1	adenomatosis polyposis coli down-regulated 1	147495	18	n/a	n/a	1.42E-01	1.303
1104231	ENSG00000197312	58511	DDI2	DNA-damage inducible 1 homolog 2 (S. cerevisiae)	84301	1	n/a	n/a	5.77E-03	1.303
1096754	ENSG00000154845	9845	PPP4R1	protein phosphatase 4, regulatory subunit 1	9989	18	n/a	n/a	3.21E-02	1.302
279982530	ENSG00000244179	0	RP11-315C6.3	RP11-315C6.3	0	6	n/a	n/a	9.05E-02	1.302
1098225	ENSG00000164164	34015	OTUD4	OTU domain containing 4	54726	4	n/a	n/a	5.78E-03	1.302
1091252	ENSG00000115020	83578	PIKFYVE	phosphoinositide kinase, FYVE finger containing	200576	2	n/a	n/a	1.06E-02	1.302
279815843	ENSG00000227898	0	RP13-100B2.4	RP13-100B2.4	0	9	n/a	n/a	2.02E-01	1.301
1091867	ENSG00000119844	34101	AFTPH	aftiphilin	54812	2	n/a	n/a	2.48E-03	1.301
1099209	ENSG00000167981	80521	ZNF597	zinc finger protein 597	146434	16	n/a	n/a	2.16E-02	1.301
279780486	ENSG00000224789	0	AC012363.4	AC012363.4	0	2	n/a	n/a	4.47E-02	1.301
279786931	ENSG00000225369	0	AC009506.2	AC009506.2	0	2	n/a	n/a	2.73E-02	1.301
1094041	ENSG00000135679	4168	MDM2	Mdm2 p53 binding protein homolog (mouse)	4193	12	n/a	n/a	6.35E-03	1.301
1091105	ENSG00000113615	10644	SEC24A	SEC24 family, member A (S. cerevisiae)	10802	5	n/a	n/a	8.13E-05	1.301
1088453	ENSG00000082701	2915	GSK3B	glycogen synthase kinase 3 beta	2932	3	n/a	n/a	1.47E-02	1.301
1089124	ENSG00000100281	9897	HMGXB4	HMG box domain containing 4	10042	22	n/a	n/a	1.06E-02	1.301
279924392	ENSG00000237632	0	S100A11P1	S100 calcium binding protein A11 pseudogene 1	0	7	n/a	n/a	7.99E-03	1.301
1092382	ENSG00000124198	10417	ARFGEF2	ADP-ribosylation factor guanine nucleotide-exchange factor 2 (brefeldin A-inhibited)	10564	20	n/a	n/a	7.98E-03	1.301
1097349	ENSG00000159917	9176	ZNF235	zinc finger protein 235	9310	19	n/a	n/a	4.09E-03	1.301
1088277	ENSG00000077943	8450	ITGA8	integrin, alpha 8	8516	10	n/a	n/a	1.23E-01	1.3
1103276	ENSG00000187231	60040	SESTD1	SEC14 and spectrin domains 1	91404	2	n/a	n/a	2.93E-03	1.3
279833635	ENSG00000229503	0	AC092155.1	AC092155.1	0	2	n/a	n/a	2.74E-01	1.3
1088455	ENSG00000082805	22840	ERC1	ELKS/RAB6-interacting/CAST family member 1	23085	12	n/a	n/a	1.56E-01	1.3
280026642	ENSG00000250479	125339	CHCHD10	coiled-coil-helix-coiled-coil-helix domain containing 10	400916	22	n/a	n/a	1.69E-02	1.3
279777569	ENSG00000224531	85785	C6orf228	chromosome 6 open reading frame 228	221710	6	n/a	n/a	3.39E-02	1.3
1088179	ENSG00000075391	9322	RASAL2	RAS protein activator like 2	9462	1	n/a	n/a	1.35E-02	1.3
1096885	ENSG00000156103	4299	MMP16	matrix metallopeptidase 16 (membrane-inserted)	4325	8	n/a	n/a	6.54E-03	1.3
1102629	ENSG00000184611	59853	KCNH7	potassium voltage-gated channel, subfamily H (eag-related), member 7	90134	2	n/a	n/a	5.89E-02	1.299
1094593	ENSG00000138449	29772	SLC40A1	solute carrier family 40 (iron-regulated transporter), member 1	30061	2	n/a	n/a	1.09E-02	1.299
1090808	ENSG00000111605	10894	CPSF6	cleavage and polyadenylation specific factor 6, 68kDa	11052	12	n/a	n/a	1.36E-03	1.299
1104237	ENSG00000197343	54867	ZNF655	zinc finger protein 655	79027	7	n/a	n/a	1.83E-04	1.299
1095673	ENSG00000145780	36208	FEM1C	fem-1 homolog c (C. elegans)	56929	5	n/a	n/a	5.00E-03	1.299
280107367	ENSG00000257647	0	RP11-701H24.3	RP11-701H24.3	0	15	n/a	n/a	9.87E-02	1.299
280131058	ENSG00000259330	0	RP11-64K12.2	RP11-64K12.2	0	15	n/a	n/a	6.87E-02	1.299
1087573	ENSG00000052795	36873	FNIP2	folliculin interacting protein 2	57600	4	n/a	n/a	1.73E-03	1.299
1100280	ENSG00000172466	7529	ZNF24	zinc finger protein 24	7572	18	n/a	n/a	5.11E-02	1.299
1099249	ENSG00000168116	36964	KIAA1586	KIAA1586	57691	6	n/a	n/a	4.34E-02	1.299
279977138	ENSG00000243637	0	AC019221.4	AC019221.4	0	2	n/a	n/a	1.05E-01	1.298
279930745	ENSG00000238151	0	MLLT10P1	myeloid/lymphoid or mixed-lineage leukemia (trithorax homolog, Drosophila); translocated to, 10 pseudogene 1	0	20	n/a	n/a	6.31E-02	1.298
280090926	ENSG00000255864	0	RP11-444D3.1	RP11-444D3.1	0	12	n/a	n/a	3.37E-02	1.298
1090294	ENSG00000107282	317	APBA1	amyloid beta (A4) precursor protein-binding, family A, member 1	320	9	n/a	n/a	3.05E-01	1.298
1101056	ENSG00000176542	83783	KIAA2018	KIAA2018	205717	3	n/a	n/a	1.05E-01	1.298
1098160	ENSG00000164031	55784	DNAJB14	DnaJ (Hsp40) homolog, subfamily B, member 14	79982	4	n/a	n/a	5.00E-02	1.297
1102544	ENSG00000184261	35939	KCNK12	potassium channel, subfamily K, member 12	56660	2	n/a	n/a	3.10E-01	1.297
1102273	ENSG00000183155	5845	RABIF	RAB interacting factor	5877	1	n/a	n/a	7.12E-04	1.297
1089826	ENSG00000104643	41879	MTMR9	myotubularin related protein 9	66036	8	n/a	n/a	1.09E-02	1.297
1097314	ENSG00000159592	37779	GPBP1L1	GC-rich promoter binding protein 1-like 1	60313	1	n/a	n/a	5.02E-03	1.297
1104716	ENSG00000198743	6490	SLC5A3	solute carrier family 5 (sodium/myo-inositol cotransporter), member 3	6526	21	n/a	n/a	1.57E-01	1.297
1087150	ENSG00000011198	30581	ABHD5	abhydrolase domain containing 5	51099	3	n/a	n/a	8.26E-03	1.297
1098692	ENSG00000166006	3722	KCNC2	potassium voltage-gated channel, Shaw-related subfamily, member 2	3747	12	n/a	n/a	9.70E-02	1.297
1099532	ENSG00000169302	83691	STK32A	serine/threonine kinase 32A	202374	5	n/a	n/a	6.48E-02	1.297
1100199	ENSG00000172159	90385	FRMD3	FERM domain containing 3	257019	9	n/a	n/a	2.11E-02	1.297
1095013	ENSG00000141298	59619	SSH2	slingshot homolog 2 (Drosophila)	85464	17	n/a	n/a	8.60E-02	1.297
280066574	ENSG00000254138	0	RP11-152K4.2	RP11-152K4.2	0	5	n/a	n/a	1.38E-01	1.297
280126195	ENSG00000259049	0	RP11-589M4.1	RP11-589M4.1	0	14	n/a	n/a	9.28E-03	1.296
1090904	ENSG00000112144	22614	ICK	intestinal cell (MAK-like) kinase	22858	6	n/a	n/a	5.75E-03	1.296
279973361	ENSG00000243270	0	AC092436.3	AC092436.3	0	4	n/a	n/a	1.44E-01	1.296
1093338	ENSG00000131323	7144	TRAF3	TNF receptor-associated factor 3	7187	14	n/a	n/a	1.12E-01	1.296
279750940	ENSG00000220749	1015664	RP11-565J7.3	RP11-565J7.3	100131205	1	n/a	n/a	2.23E-01	1.296
1096416	ENSG00000152061	9766	RABGAP1L	RAB GTPase activating protein 1-like	9910	1	n/a	n/a	5.89E-02	1.296
1106260	ENSG00000215114	79715	UBXN2B	UBX domain protein 2B	137886	8	n/a	n/a	5.92E-03	1.296
1101624	ENSG00000179776	998	CDH5	cadherin 5, type 2 (vascular endothelium)	1003	16	n/a	n/a	1.58E-01	1.296
1104901	ENSG00000203747	2199	FCGR3A	Fc fragment of IgG, low affinity IIIa, receptor (CD16a)	2214	1	n/a	n/a	1.99E-02	1.296
1088944	ENSG00000096696	1820	DSP	desmoplakin	1832	6	n/a	n/a	1.94E-01	1.296
1101171	ENSG00000177125	126349	ZBTB34	zinc finger and BTB domain containing 34	403341	9	n/a	n/a	1.06E-01	1.295
1093189	ENSG00000130517	34147	PGPEP1	pyroglutamyl-peptidase I	54858	19	n/a	n/a	2.47E-01	1.295
1087802	ENSG00000065457	23290	ADAT1	adenosine deaminase, tRNA-specific 1	23536	16	n/a	n/a	7.17E-02	1.295
1105176	ENSG00000204524	124073	ZNF805	zinc finger protein 805	390980	19	n/a	n/a	2.74E-02	1.295
279850964	ENSG00000231084	0	CTA-253N17.1	CTA-253N17.1	0	1	n/a	n/a	7.20E-02	1.295
1089044	ENSG00000100027	29534	YPEL1	yippee-like 1 (Drosophila)	29799	22	n/a	n/a	9.12E-03	1.295
1089640	ENSG00000103064	8937	SLC7A6	solute carrier family 7 (amino acid transporter light chain, y+L system), member 6	9057	16	n/a	n/a	4.13E-02	1.295
279889163	ENSG00000234449	0	RP11-706O15.3	RP11-706O15.3	0	X	n/a	n/a	4.92E-04	1.295
1100023	ENSG00000171448	36957	ZBTB26	zinc finger and BTB domain containing 26	57684	9	n/a	n/a	2.21E-04	1.295
1094865	ENSG00000140299	659	BNIP2	BCL2/adenovirus E1B 19kDa interacting protein 2	663	15	n/a	n/a	4.02E-03	1.295
1095181	ENSG00000142556	55911	ZNF614	zinc finger protein 614	80110	19	n/a	n/a	7.43E-03	1.295
1100135	ENSG00000171864	23381	PRND	prion protein 2 (dublet)	23627	20	n/a	n/a	1.54E-01	1.295
1099873	ENSG00000170837	2833	GPR27	G protein-coupled receptor 27	2850	3	n/a	n/a	6.14E-02	1.295
1087431	ENSG00000039560	25813	RAI14	retinoic acid induced 14	26064	5	n/a	n/a	1.21E-01	1.295
1102944	ENSG00000185900	58407	SGK196	Protein kinase-like protein SgK196	84197	8	n/a	n/a	2.31E-01	1.294
1091320	ENSG00000115414	2319	FN1	fibronectin 1	2335	2	n/a	n/a	2.10E-01	1.294
280026703	ENSG00000250482	0	RP11-152K4.1	RP11-152K4.1	0	5	n/a	n/a	3.31E-02	1.294
1095220	ENSG00000142875	5535	PRKACB	protein kinase, cAMP-dependent, catalytic, beta	5567	1	n/a	n/a	6.05E-02	1.294
1088242	ENSG00000077092	5883	RARB	retinoic acid receptor, beta	5915	3	n/a	n/a	2.91E-02	1.294
1088487	ENSG00000083844	9286	ZNF264	zinc finger protein 264	9422	19	n/a	n/a	1.34E-02	1.294
1104781	ENSG00000198862	25795	LTN1	listerin E3 ubiquitin protein ligase 1	26046	21	n/a	n/a	1.84E-02	1.294
1096785	ENSG00000155111	22852	CDK19	cyclin-dependent kinase 19	23097	6	n/a	n/a	1.69E-02	1.294
279770404	ENSG00000223973	0	AC068491.3	AC068491.3	0	2	n/a	n/a	4.13E-03	1.294
1098718	ENSG00000166128	31242	RAB8B	RAB8B, member RAS oncogene family	51762	15	n/a	n/a	1.93E-01	1.294
1092531	ENSG00000125249	5879	RAP2A	RAP2A, member of RAS oncogene family	5911	13	n/a	n/a	8.89E-02	1.294
1087885	ENSG00000067533	30501	RRP15	ribosomal RNA processing 15 homolog (S. cerevisiae)	51018	1	n/a	n/a	5.11E-03	1.293
1099458	ENSG00000169018	9971	FEM1B	fem-1 homolog b (C. elegans)	10116	15	n/a	n/a	3.28E-02	1.293
1094589	ENSG00000138439	80931	FAM117B	family with sequence similarity 117, member B	150864	2	n/a	n/a	2.43E-03	1.293
1087700	ENSG00000061337	11018	LZTS1	leucine zipper, putative tumor suppressor 1	11178	8	n/a	n/a	2.96E-01	1.293
279821610	ENSG00000228421	0	AC005013.5	AC005013.5	0	7	n/a	n/a	9.37E-02	1.293
1087098	ENSG00000009335	9546	UBE3C	ubiquitin protein ligase E3C	9690	7	n/a	n/a	7.22E-02	1.293
1091712	ENSG00000118454	57275	ANKRD13C	ankyrin repeat domain 13C	81573	1	n/a	n/a	7.19E-03	1.293
1098820	ENSG00000166454	23055	ATMIN	ATM interactor	23300	16	n/a	n/a	6.82E-03	1.293
279786828	ENSG00000225356	0	RP11-433O3.1	RP11-433O3.1	0	4	n/a	n/a	7.21E-02	1.293
279787474	ENSG00000225422	0	RBMS1P1	RNA binding motif, single stranded interacting protein 1 pseudogene 1	0	12	n/a	n/a	3.61E-02	1.293
279842273	ENSG00000230312	0	LL0XNC01-116E7.4	LL0XNC01-116E7.4	0	X	n/a	n/a	1.34E-02	1.293
1097852	ENSG00000163041	3003	H3F3A	H3 histone, family 3A	3020	1	n/a	n/a	7.46E-02	1.293
1100562	ENSG00000173875	81569	ZNF791	zinc finger protein 791	163049	19	n/a	n/a	1.30E-03	1.292
1091813	ENSG00000119523	59535	ALG2	asparagine-linked glycosylation 2, alpha-1,3-mannosyltransferase homolog (S. cerevisiae)	85365	9	n/a	n/a	2.40E-02	1.292
1092893	ENSG00000128052	3766	KDR	kinase insert domain receptor (a type III receptor tyrosine kinase)	3791	4	n/a	n/a	4.91E-02	1.292
279711997	ENSG00000211591	1023341	MIR762	microRNA 762	100313837	16	n/a	n/a	2.49E-01	1.292
279816688	ENSG00000227986	0	TRIM60P18	tripartite motif containing 60 pseudogene 18	0	7	n/a	n/a	3.52E-02	1.292
1096528	ENSG00000152932	77715	RAB3C	RAB3C, member RAS oncogene family	115827	5	n/a	n/a	1.10E-01	1.291
1099459	ENSG00000169019	34240	COMMD8	COMM domain containing 8	54951	4	n/a	n/a	1.46E-01	1.291
1097198	ENSG00000158711	1990	ELK4	ELK4, ETS-domain protein (SRF accessory protein 1)	2005	1	n/a	n/a	9.97E-03	1.291
1095696	ENSG00000145908	60125	ZNF300	zinc finger protein 300	91975	5	n/a	n/a	2.54E-03	1.291
1101363	ENSG00000178163	59615	ZNF518B	zinc finger protein 518B	85460	4	n/a	n/a	2.96E-03	1.291
1093604	ENSG00000132975	2818	GPR12	G protein-coupled receptor 12	2835	13	n/a	n/a	3.06E-03	1.291
1105950	ENSG00000213965	124057	NUDT19	nudix (nucleoside diphosphate linked moiety X)-type motif 19	390916	19	n/a	n/a	4.25E-02	1.291
1088438	ENSG00000082213	34611	C5orf22	chromosome 5 open reading frame 22	55322	5	n/a	n/a	8.86E-03	1.291
279979430	ENSG00000243824	0	RP11-434O22.1	RP11-434O22.1	0	14	n/a	n/a	2.35E-01	1.291
280125926	ENSG00000259032	0	RP11-406A9.1	RP11-406A9.1	0	14	n/a	n/a	1.63E-02	1.291
1091541	ENSG00000116918	7214	TSNAX	translin-associated factor X	7257	1	n/a	n/a	4.41E-02	1.291
279553797	ENSG00000185716	169455	C16orf52	chromosome 16 open reading frame 52	730094	16	n/a	n/a	5.13E-04	1.29
1092161	ENSG00000122376	33828	FAM35A	family with sequence similarity 35, member A	54537	10	n/a	n/a	1.15E-04	1.29
1093692	ENSG00000133703	3820	KRAS	v-Ki-ras2 Kirsten rat sarcoma viral oncogene homolog	3845	12	n/a	n/a	2.77E-02	1.29
279858979	ENSG00000231779	0	RP4-594I10.2	RP4-594I10.2	0	1	n/a	n/a	2.20E-01	1.29
1092467	ENSG00000124613	110198	ZNF391	zinc finger protein 391	346157	6	n/a	n/a	8.18E-04	1.29
1094447	ENSG00000137770	30976	CTDSPL2	CTD (carboxy-terminal domain, RNA polymerase II, polypeptide A) small phosphatase like 2	51496	15	n/a	n/a	1.12E-01	1.29
1092748	ENSG00000126709	2521	IFI6	interferon, alpha-inducible protein 6	2537	1	n/a	n/a	7.95E-02	1.29
1094270	ENSG00000136866	7496	ZFP37	zinc finger protein 37 homolog (mouse)	7539	9	n/a	n/a	8.76E-04	1.29
1090250	ENSG00000106789	7421	CORO2A	coronin, actin binding protein, 2A	7464	9	n/a	n/a	1.25E-01	1.29
1098871	ENSG00000166704	55897	ZNF606	zinc finger protein 606	80095	19	n/a	n/a	1.95E-03	1.29
1096449	ENSG00000152268	10271	SPON1	spondin 1, extracellular matrix protein	10418	11	n/a	n/a	2.81E-01	1.29
1104731	ENSG00000198780	25798	FAM169A	family with sequence similarity 169, member A	26049	5	n/a	n/a	1.07E-02	1.29
1100514	ENSG00000173611	94825	SCAI	suppressor of cancer cell invasion	286205	9	n/a	n/a	1.77E-03	1.29
1099411	ENSG00000168813	22603	ZNF507	zinc finger protein 507	22847	19	n/a	n/a	1.35E-03	1.29
1095944	ENSG00000147724	30541	FAM135B	family with sequence similarity 135, member B	51059	8	n/a	n/a	9.85E-02	1.29
1089869	ENSG00000104870	2202	FCGRT	Fc fragment of IgG, receptor, transporter, alpha	2217	19	n/a	n/a	2.17E-01	1.29
1102455	ENSG00000183831	109675	ANKRD45	ankyrin repeat domain 45	339416	1	n/a	n/a	3.04E-02	1.29
1101709	ENSG00000180269	78987	GPR139	G protein-coupled receptor 139	124274	16	n/a	n/a	1.60E-01	1.29
1090500	ENSG00000108854	41325	SMURF2	SMAD specific E3 ubiquitin protein ligase 2	64750	17	n/a	n/a	1.93E-04	1.289
279953655	ENSG00000241069	0	CTD-3141N22.1	CTD-3141N22.1	0	19	n/a	n/a	5.55E-02	1.289
1103546	ENSG00000188394	2827	GPR21	G protein-coupled receptor 21	2844	9	n/a	n/a	6.85E-02	1.289
1095340	ENSG00000143494	55608	VASH2	vasohibin 2	79805	1	n/a	n/a	1.01E-03	1.289
1088084	ENSG00000072849	30492	DERL2	Der1-like domain family, member 2	51009	17	n/a	n/a	1.81E-03	1.289
279747710	ENSG00000218337	0	RP4-724P12.1	RP4-724P12.1	0	6	n/a	n/a	3.96E-02	1.289
1096531	ENSG00000152942	5852	RAD17	RAD17 homolog (S. pombe)	5884	5	n/a	n/a	2.48E-03	1.289
1088045	ENSG00000072041	34406	SLC6A15	solute carrier family 6 (neutral amino acid transporter), member 15	55117	12	n/a	n/a	6.67E-02	1.288
1090915	ENSG00000112200	25785	ZNF451	zinc finger protein 451	26036	6	n/a	n/a	1.05E-03	1.288
1105883	ENSG00000213626	57288	LBH	limb bud and heart development homolog (mouse)	81606	2	n/a	n/a	1.53E-02	1.288
1091502	ENSG00000116704	22924	SLC35D1	solute carrier family 35 (UDP-glucuronic acid/UDP-N-acetylgalactosamine dual transporter), member D1	23169	1	n/a	n/a	3.47E-02	1.288
279864270	ENSG00000232241	0	DYNLT3P1	dynein, light chain, Tctex-type 3 pseudogene 1	0	20	n/a	n/a	9.69E-03	1.288
1096479	ENSG00000152484	85505	USP12	ubiquitin specific peptidase 12	219333	13	n/a	n/a	8.99E-04	1.288
279904803	ENSG00000235879	0	FAR1P1	fatty acyl CoA reductase 1 pseudogene 1	0	13	n/a	n/a	1.97E-02	1.288
1095773	ENSG00000146414	90404	SHPRH	SNF2 histone linker PHD RING helicase	257218	6	n/a	n/a	5.92E-03	1.288
1101153	ENSG00000177034	110189	MTX3	metaxin 3	345778	5	n/a	n/a	1.97E-02	1.288
1099450	ENSG00000168959	2898	GRM5	glutamate receptor, metabotropic 5	2915	11	n/a	n/a	6.82E-02	1.288
280071313	ENSG00000254473	0	RP11-522I20.3	RP11-522I20.3	0	9	n/a	n/a	3.16E-02	1.288
279881622	ENSG00000233766	0	AC098617.2	AC098617.2	0	2	n/a	n/a	2.41E-01	1.288
280103481	ENSG00000257277	0	RP11-434H14.1	RP11-434H14.1	0	2	n/a	n/a	1.09E-01	1.288
1087908	ENSG00000068305	4180	MEF2A	myocyte enhancer factor 2A	4205	15	n/a	n/a	3.54E-04	1.287
1088580	ENSG00000086712	35076	TXLNG	taxilin gamma	55787	X	n/a	n/a	8.77E-04	1.287
279781861	ENSG00000224914	0	RP11-322M19.2	RP11-322M19.2	0	10	n/a	n/a	8.76E-02	1.287
280130745	ENSG00000259311	0	RP11-352D13.1	RP11-352D13.1	0	15	n/a	n/a	4.94E-02	1.287
1094595	ENSG00000138463	59115	DIRC2	disrupted in renal carcinoma 2	84925	3	n/a	n/a	6.87E-03	1.287
279786697	ENSG00000225339	0	RP11-513I15.6	RP11-513I15.6	0	6	n/a	n/a	2.96E-03	1.287
1100479	ENSG00000173451	57833	THAP2	THAP domain containing, apoptosis associated protein 2	83591	12	n/a	n/a	5.33E-02	1.287
1088479	ENSG00000083799	1529	CYLD	cylindromatosis (turban tumor syndrome)	1540	16	n/a	n/a	4.24E-04	1.287
1098028	ENSG00000163624	1034	CDS1	CDP-diacylglycerol synthase (phosphatidate cytidylyltransferase) 1	1040	4	n/a	n/a	1.75E-03	1.287
1095632	ENSG00000145431	35319	PDGFC	platelet derived growth factor C	56034	4	n/a	n/a	3.27E-03	1.287
1095912	ENSG00000147526	6827	TACC1	transforming, acidic coiled-coil containing protein 1	6867	8	n/a	n/a	8.05E-03	1.287
280035729	ENSG00000251201	1023139	TMED7-TICAM2	TMED7-TICAM2 readthrough	100302736	5	n/a	n/a	2.09E-02	1.287
279533912	ENSG00000183929	0	DUSP5P	dual specificity phosphatase 5 pseudogene	0	1	n/a	n/a	1.88E-01	1.287
1087829	ENSG00000066027	5493	PPP2R5A	protein phosphatase 2, regulatory subunit B', alpha	5525	1	n/a	n/a	4.01E-03	1.287
1090669	ENSG00000110395	863	CBL	Cas-Br-M (murine) ecotropic retroviral transforming sequence	867	11	n/a	n/a	1.05E-01	1.287
1099760	ENSG00000170345	2337	FOS	FBJ murine osteosarcoma viral oncogene homolog	2353	14	n/a	n/a	2.97E-01	1.287
1096629	ENSG00000153896	80677	ZNF599	zinc finger protein 599	148103	19	n/a	n/a	1.47E-04	1.287
279805409	ENSG00000226948	0	RP5-1068H6.3	RP5-1068H6.3	0	20	n/a	n/a	2.16E-01	1.286
1086929	ENSG00000004897	991	CDC27	cell division cycle 27 homolog (S. cerevisiae)	996	17	n/a	n/a	3.70E-02	1.286
1094208	ENSG00000136531	6291	SCN2A	sodium channel, voltage-gated, type II, alpha subunit	6326	2	n/a	n/a	4.09E-03	1.286
1093571	ENSG00000132801	80159	ZSWIM3	zinc finger, SWIM-type containing 3	140831	20	n/a	n/a	7.02E-02	1.286
1091311	ENSG00000115355	34993	CCDC88A	coiled-coil domain containing 88A	55704	2	n/a	n/a	4.49E-03	1.286
1099264	ENSG00000168214	3495	RBPJ	recombination signal binding protein for immunoglobulin kappa J region	3516	4	n/a	n/a	4.19E-02	1.285
1098332	ENSG00000164543	9135	STK17A	serine/threonine kinase 17a	9263	7	n/a	n/a	2.96E-01	1.285
1097654	ENSG00000162290	0	DCP1A	DCP1 decapping enzyme homolog A (S. cerevisiae)	0	3	n/a	n/a	2.85E-03	1.285
280086664	ENSG00000255467	0	RP11-144G7.2	RP11-144G7.2	0	11	n/a	n/a	1.87E-01	1.285
280094558	ENSG00000256294	7724	ZNF225	zinc finger protein 225	7768	19	n/a	n/a	1.20E-03	1.285
1107795	ENSG00000231121	0	RP1-34H18.1	RP1-34H18.1	0	12	n/a	n/a	1.08E-01	1.285
1095807	ENSG00000146757	81719	ZNF92	zinc finger protein 92	168374	7	n/a	n/a	1.90E-01	1.285
280085412	ENSG00000255366	0	RP11-1134I14.8	Uncharacterized protein	0	8	n/a	n/a	9.72E-02	1.285
1098379	ENSG00000164741	10248	DLC1	deleted in liver cancer 1	10395	8	n/a	n/a	9.10E-02	1.285
1097087	ENSG00000157827	77517	FMNL2	formin-like 2	114793	2	n/a	n/a	1.33E-02	1.285
1087153	ENSG00000011258	34088	MBTD1	mbt domain containing 1	54799	17	n/a	n/a	3.61E-04	1.285
279751126	ENSG00000220875	0	H3F3AP1	H3 histone, family 3A pseudogene 1	0	6	n/a	n/a	3.51E-02	1.284
1091113	ENSG00000113658	4065	SMAD5	SMAD family member 5	4090	5	n/a	n/a	1.58E-01	1.284
1103334	ENSG00000187605	83567	TET3	tet methylcytosine dioxygenase 3	200424	2	n/a	n/a	2.77E-01	1.284
1089813	ENSG00000104497	40722	SNX16	sorting nexin 16	64089	8	n/a	n/a	3.40E-02	1.284
1101771	ENSG00000180660	4056	MAB21L1	mab-21-like 1 (C. elegans)	4081	13	n/a	n/a	1.81E-01	1.284
1089229	ENSG00000100592	22757	DAAM1	dishevelled associated activator of morphogenesis 1	23002	14	n/a	n/a	8.25E-03	1.284
1088303	ENSG00000078549	114	ADCYAP1R1	adenylate cyclase activating polypeptide 1 (pituitary) receptor type I	117	7	n/a	n/a	1.55E-01	1.284
1105621	ENSG00000206029	0	AC116904.1	AC116904.1	0	18	n/a	n/a	1.78E-02	1.284
1104341	ENSG00000197629	85601	MPEG1	macrophage expressed 1	219972	11	n/a	n/a	3.33E-03	1.284
1093042	ENSG00000129317	57692	PUS7L	pseudouridylate synthase 7 homolog (S. cerevisiae)-like	83448	12	n/a	n/a	4.11E-02	1.284
1094810	ENSG00000139842	8390	CUL4A	cullin 4A	8451	13	n/a	n/a	4.62E-02	1.284
1104318	ENSG00000197566	36820	ZNF624	zinc finger protein 624	57547	17	n/a	n/a	3.42E-03	1.284
1087034	ENSG00000007168	5016	PAFAH1B1	platelet-activating factor acetylhydrolase 1b, regulatory subunit 1 (45kDa)	5048	17	n/a	n/a	1.72E-05	1.283
1096740	ENSG00000154736	10937	ADAMTS5	ADAM metallopeptidase with thrombospondin type 1 motif, 5	11096	21	n/a	n/a	5.61E-02	1.283
1094882	ENSG00000140396	10352	NCOA2	nuclear receptor coactivator 2	10499	8	n/a	n/a	2.37E-02	1.283
280032958	ENSG00000250986	157123125	AC141928.1	AC141928.1	100507150	4	n/a	n/a	9.79E-02	1.283
1089258	ENSG00000100731	22745	PCNX	pecanex homolog (Drosophila)	22990	14	n/a	n/a	5.09E-02	1.283
1096116	ENSG00000149289	59618	ZC3H12C	zinc finger CCCH-type containing 12C	85463	11	n/a	n/a	3.73E-02	1.283
1096203	ENSG00000149972	33237	CNTN5	contactin 5	53942	11	n/a	n/a	1.78E-02	1.283
279992767	ENSG00000246323	0	RP11-325L7.1	RP11-325L7.1	0	5	n/a	n/a	1.05E-02	1.283
1086880	ENSG00000001629	33758	ANKIB1	ankyrin repeat and IBR domain containing 1	54467	7	n/a	n/a	3.70E-02	1.283
1092191	ENSG00000122591	58866	FAM126A	family with sequence similarity 126, member A	84668	7	n/a	n/a	5.38E-02	1.283
1092885	ENSG00000127995	41445	CASD1	CAS1 domain containing 1	64921	7	n/a	n/a	1.58E-02	1.283
279904665	ENSG00000235859	0	AC006978.6	AC006978.6	0	7	n/a	n/a	5.84E-02	1.283
1093814	ENSG00000134444	36887	KIAA1468	KIAA1468	57614	18	n/a	n/a	6.21E-03	1.283
1096771	ENSG00000155011	26868	DKK2	dickkopf homolog 2 (Xenopus laevis)	27123	4	n/a	n/a	2.64E-02	1.283
1090704	ENSG00000110768	2948	GTF2H1	general transcription factor IIH, polypeptide 1, 62kDa	2965	11	n/a	n/a	9.05E-03	1.283
1096738	ENSG00000154727	2535	GABPA	GA binding protein transcription factor, alpha subunit 60kDa	2551	21	n/a	n/a	9.72E-02	1.283
1091914	ENSG00000120156	6968	TEK	TEK tyrosine kinase, endothelial	7010	9	n/a	n/a	8.13E-02	1.282
1088953	ENSG00000097046	8259	CDC7	cell division cycle 7 homolog (S. cerevisiae)	8317	1	n/a	n/a	2.12E-02	1.282
1100781	ENSG00000175087	80785	PDIK1L	PDLIM1 interacting kinase 1 like	149420	1	n/a	n/a	8.22E-03	1.282
1103456	ENSG00000188033	36747	ZNF490	zinc finger protein 490	57474	19	n/a	n/a	1.21E-01	1.282
1097629	ENSG00000162065	36738	TBC1D24	TBC1 domain family, member 24	57465	16	n/a	n/a	2.20E-01	1.282
1095101	ENSG00000141753	3467	IGFBP4	insulin-like growth factor binding protein 4	3487	17	n/a	n/a	2.65E-01	1.282
1104124	ENSG00000196967	83488	ZNF585A	zinc finger protein 585A	199704	19	n/a	n/a	1.02E-03	1.282
279985204	ENSG00000244425	0	AP000350.3	AP000350.3	0	22	n/a	n/a	1.24E-01	1.282
1096035	ENSG00000148541	85683	FAM13C	family with sequence similarity 13, member C	220965	10	n/a	n/a	5.29E-03	1.282
1091662	ENSG00000117868	36761	ESYT2	extended synaptotagmin-like protein 2	57488	7	n/a	n/a	1.21E-01	1.282
279706614	ENSG00000207259	1013509	SNORD116-20	small nucleolar RNA, C/D box 116-20	100033431	15	n/a	n/a	1.10E-01	1.281
1088499	ENSG00000084112	33725	SSH1	slingshot homolog 1 (Drosophila)	54434	12	n/a	n/a	1.35E-01	1.281
1090910	ENSG00000112175	649	BMP5	bone morphogenetic protein 5	653	6	n/a	n/a	1.46E-01	1.281
1099483	ENSG00000169122	59896	FAM110B	family with sequence similarity 110, member B	90362	8	n/a	n/a	5.26E-02	1.281
1096634	ENSG00000153922	1097	CHD1	chromodomain helicase DNA binding protein 1	1105	5	n/a	n/a	1.22E-02	1.281
1092093	ENSG00000121742	10646	GJB6	gap junction protein, beta 6, 30kDa	10804	13	n/a	n/a	3.01E-01	1.281
1091107	ENSG00000113638	23302	TTC33	tetratricopeptide repeat domain 33	23548	5	n/a	n/a	1.84E-01	1.28
279992684	ENSG00000246283	0	AC090510.1	AC090510.1	0	15	n/a	n/a	7.08E-05	1.28
1094860	ENSG00000140280	90360	LYSMD2	LysM, putative peptidoglycan-binding, domain containing 2	256586	15	n/a	n/a	1.21E-02	1.28
1104089	ENSG00000196865	119460	NHLRC2	NHL repeat containing 2	374354	10	n/a	n/a	4.17E-02	1.28
1089475	ENSG00000101928	35463	MOSPD1	motile sperm domain containing 1	56180	X	n/a	n/a	5.68E-02	1.28
1096931	ENSG00000156469	30484	MTERFD1	MTERF domain containing 1	51001	8	n/a	n/a	1.49E-02	1.28
280126106	ENSG00000259042	0	AE000661.50	AE000661.50	0	14	n/a	n/a	1.48E-01	1.28
1109079	ENSG00000243414	1023139	TICAM2	toll-like receptor adaptor molecule 2	100302736	5	n/a	n/a	2.13E-02	1.28
1094701	ENSG00000139174	80348	PRICKLE1	prickle homolog 1 (Drosophila)	144165	12	n/a	n/a	1.06E-01	1.279
1097921	ENSG00000163297	78683	ANTXR2	anthrax toxin receptor 2	118429	4	n/a	n/a	2.71E-02	1.279
279759839	ENSG00000222414	0	U2	U2 spliceosomal RNA	0	10	n/a	n/a	3.06E-01	1.279
279890037	ENSG00000234527	0	PCDH9-AS1	PCDH9 antisense RNA 1 (non-protein coding)	0	13	n/a	n/a	1.07E-01	1.279
1098019	ENSG00000163605	81027	PPP4R2	protein phosphatase 4, regulatory subunit 2	151987	3	n/a	n/a	9.43E-02	1.279
279865863	ENSG00000232400	0	RAD17P1	RAD17 homolog (S. pombe) pseudogene 1	0	7	n/a	n/a	4.09E-03	1.279
1090867	ENSG00000111860	122216	C6orf204	chromosome 6 open reading frame 204	387119	6	n/a	n/a	1.98E-03	1.279
279997535	ENSG00000248113	0	RP11-791G16.4	RP11-791G16.4	0	4	n/a	n/a	7.59E-03	1.279
1098545	ENSG00000165424	85547	ZCCHC24	zinc finger, CCHC domain containing 24	219654	10	n/a	n/a	1.84E-01	1.279
1090417	ENSG00000108389	8987	MTMR4	myotubularin related protein 4	9110	17	n/a	n/a	6.37E-02	1.279
279818296	ENSG00000228144	0	RP11-745O10.4	RP11-745O10.4	0	12	n/a	n/a	8.47E-02	1.279
1088527	ENSG00000085365	0	SCAMP1	secretory carrier membrane protein 1	0	5	n/a	n/a	1.20E-01	1.279
1094608	ENSG00000138613	57708	APH1B	anterior pharynx defective 1 homolog B (C. elegans)	83464	15	n/a	n/a	1.53E-02	1.279
280130820	ENSG00000259316	0	CTD-2116N17.1	CTD-2116N17.1	0	15	n/a	n/a	9.28E-03	1.278
1104770	ENSG00000198843	31194	RP11-392O18.1	Selenoprotein T	51714	3	n/a	n/a	1.81E-01	1.278
1091319	ENSG00000115392	34409	FANCL	Fanconi anemia, complementation group L	55120	2	n/a	n/a	1.49E-02	1.278
1099026	ENSG00000167306	4619	MYO5B	myosin VB	4645	18	n/a	n/a	2.08E-01	1.278
1090880	ENSG00000111913	9606	FAM65B	family with sequence similarity 65, member B	9750	6	n/a	n/a	5.54E-02	1.278
279725123	ENSG00000213856	0	VDAC1P2	voltage-dependent anion channel 1 pseudogene 2	0	X	n/a	n/a	1.26E-01	1.278
1091158	ENSG00000114127	33755	XRN1	5'-3' exoribonuclease 1	54464	3	n/a	n/a	4.35E-04	1.278
279818487	ENSG00000228158	0	TLE1P1	transducin-like enhancer of split 1 pseudogene 1	0	X	n/a	n/a	1.65E-01	1.278
1101428	ENSG00000178573	4069	MAF	v-maf musculoaponeurotic fibrosarcoma oncogene homolog (avian)	4094	16	n/a	n/a	4.39E-02	1.278
280080656	ENSG00000255082	157129353	RP11-657K20.2	RP11-657K20.2	100873989	11	n/a	n/a	6.19E-02	1.278
1094119	ENSG00000136051	23080	KIAA1033	KIAA1033	23325	12	n/a	n/a	1.34E-02	1.277
280136266	ENSG00000259634	0	RP11-529H20.5	RP11-529H20.5	0	14	n/a	n/a	4.01E-03	1.277
1104485	ENSG00000198042	58750	MAK16	MAK16 homolog (S. cerevisiae)	84549	8	n/a	n/a	2.62E-03	1.277
1088313	ENSG00000078747	57979	ITCH	itchy E3 ubiquitin protein ligase homolog (mouse)	83737	20	n/a	n/a	1.91E-04	1.277
1088368	ENSG00000080371	22766	RAB21	RAB21, member RAS oncogene family	23011	12	n/a	n/a	2.49E-02	1.277
1089434	ENSG00000101557	8974	USP14	ubiquitin specific peptidase 14 (tRNA-guanine transglycosylase)	9097	18	n/a	n/a	2.83E-03	1.277
1090178	ENSG00000106333	5086	PCOLCE	procollagen C-endopeptidase enhancer	5118	7	n/a	n/a	2.35E-01	1.277
1099601	ENSG00000169641	7752	LUZP1	leucine zipper protein 1	7798	1	n/a	n/a	3.45E-02	1.277
279841335	ENSG00000230223	0	ATXN8OS	ATXN8 opposite strand (non-protein coding)	0	13	n/a	n/a	1.60E-01	1.276
1097931	ENSG00000163348	59966	PYGO2	pygopus homolog 2 (Drosophila)	90780	1	n/a	n/a	1.16E-01	1.276
1088659	ENSG00000088756	55625	ARHGAP28	Rho GTPase activating protein 28	79822	18	n/a	n/a	3.48E-03	1.276
1101256	ENSG00000177570	125643	SAMD12	sterile alpha motif domain containing 12	401474	8	n/a	n/a	2.07E-03	1.276
1105860	ENSG00000213424	79055	KRT222	keratin 222	125113	17	n/a	n/a	1.43E-01	1.276
1105956	ENSG00000213977	29842	TAX1BP3	Tax1 (human T-cell leukemia virus type I) binding protein 3	30851	17	n/a	n/a	1.63E-02	1.276
1088261	ENSG00000077458	80327	FAM76B	family with sequence similarity 76, member B	143684	11	n/a	n/a	8.00E-02	1.276
1093696	ENSG00000133731	3587	IMPA1	inositol(myo)-1(or 4)-monophosphatase 1	3612	8	n/a	n/a	7.89E-02	1.276
1095038	ENSG00000141441	41337	FAM59A	family with sequence similarity 59, member A	64762	18	n/a	n/a	1.09E-01	1.276
1087362	ENSG00000032219	5894	ARID4A	AT rich interactive domain 4A (RBP1-like)	5926	14	n/a	n/a	2.63E-03	1.276
279592112	ENSG00000188916	152302	FAM196A	family with sequence similarity 196, member A	642938	10	n/a	n/a	1.44E-01	1.276
1100160	ENSG00000171988	85697	JMJD1C	jumonji domain containing 1C	221037	10	n/a	n/a	1.66E-01	1.276
1087522	ENSG00000049089	1289	COL9A2	collagen, type IX, alpha 2	1298	1	n/a	n/a	2.77E-02	1.276
1104831	ENSG00000198947	1744	DMD	dystrophin	1756	X	n/a	n/a	5.21E-02	1.275
1094691	ENSG00000139133	59110	ALG10	asparagine-linked glycosylation 10, alpha-1,2-glucosyltransferase homolog (S. pombe)	84920	12	n/a	n/a	4.13E-03	1.275
1098250	ENSG00000164244	79567	PRRC1	proline-rich coiled-coil 1	133619	5	n/a	n/a	3.37E-04	1.275
1090911	ENSG00000112182	37928	BACH2	BTB and CNC homology 1, basic leucine zipper transcription factor 2	60468	6	n/a	n/a	2.23E-01	1.275
1088288	ENSG00000078140	3075	UBE2K	ubiquitin-conjugating enzyme E2K	3093	4	n/a	n/a	2.10E-02	1.275
1104234	ENSG00000197323	31072	TRIM33	tripartite motif containing 33	51592	1	n/a	n/a	3.27E-03	1.275
1093111	ENSG00000130032	54897	PRRG3	proline rich Gla (G-carboxyglutamic acid) 3 (transmembrane)	79057	X	n/a	n/a	1.02E-01	1.275
1094542	ENSG00000138166	1835	DUSP5	dual specificity phosphatase 5	1847	10	n/a	n/a	1.85E-02	1.275
1099609	ENSG00000169684	1130	CHRNA5	cholinergic receptor, nicotinic, alpha 5	1138	15	n/a	n/a	3.75E-03	1.275
279486054	ENSG00000178082	0	AC005412.1	AC005412.1	0	17	n/a	n/a	1.53E-01	1.275
1101479	ENSG00000178904	80669	DPY19L3	dpy-19-like 3 (C. elegans)	147991	19	n/a	n/a	5.38E-02	1.274
1099723	ENSG00000170185	58839	USP38	ubiquitin specific peptidase 38	84640	4	n/a	n/a	1.60E-02	1.274
1094650	ENSG00000138760	945	SCARB2	scavenger receptor class B, member 2	950	4	n/a	n/a	2.04E-03	1.274
1102884	ENSG00000185658	33307	BRWD1	bromodomain and WD repeat domain containing 1	54014	21	n/a	n/a	9.53E-03	1.274
1096233	ENSG00000150510	85624	FAM124A	family with sequence similarity 124A	220108	13	n/a	n/a	1.86E-01	1.274
1092327	ENSG00000123728	37097	RAP2C	RAP2C, member of RAS oncogene family	57826	X	n/a	n/a	3.60E-02	1.274
1092534	ENSG00000125266	1935	EFNB2	ephrin-B2	1948	13	n/a	n/a	5.58E-02	1.274
1095426	ENSG00000143952	31022	VPS54	vacuolar protein sorting 54 homolog (S. cerevisiae)	51542	2	n/a	n/a	4.13E-02	1.273
1092987	ENSG00000128872	29502	TMOD2	tropomodulin 2 (neuronal)	29767	15	n/a	n/a	1.69E-03	1.273
1090371	ENSG00000108001	90129	EBF3	early B-cell factor 3	253738	10	n/a	n/a	1.01E-01	1.273
280008253	ENSG00000248980	0	RP11-87F15.2	RP11-87F15.2	0	4	n/a	n/a	1.04E-01	1.273
1087779	ENSG00000064989	10057	CALCRL	calcitonin receptor-like	10203	2	n/a	n/a	1.57E-02	1.273
1093210	ENSG00000130635	1280	COL5A1	collagen, type V, alpha 1	1289	9	n/a	n/a	2.18E-01	1.273
1091837	ENSG00000119682	9726	KIAA0317	KIAA0317	9870	14	n/a	n/a	5.15E-02	1.273
1098802	ENSG00000166402	7232	TUB	tubby homolog (mouse)	7275	11	n/a	n/a	1.24E-01	1.273
1098097	ENSG00000163817	34005	SLC6A20	solute carrier family 6 (proline IMINO transporter), member 20	54716	3	n/a	n/a	1.53E-01	1.273
280108034	ENSG00000257742	0	RP11-350F4.2	RP11-350F4.2	0	12	n/a	n/a	5.85E-03	1.273
1094360	ENSG00000137269	34516	LRRC1	leucine rich repeat containing 1	55227	6	n/a	n/a	6.14E-02	1.273
1087813	ENSG00000065615	30649	CYB5R4	cytochrome b5 reductase 4	51167	6	n/a	n/a	1.63E-02	1.273
280096058	ENSG00000256466	0	AP003026.1	AP003026.1	0	11	n/a	n/a	1.75E-01	1.273
1090580	ENSG00000109654	23076	TRIM2	tripartite motif containing 2	23321	4	n/a	n/a	1.25E-03	1.273
1091861	ENSG00000119778	33745	ATAD2B	ATPase family, AAA domain containing 2B	54454	2	n/a	n/a	3.11E-05	1.273
1097800	ENSG00000162852	81616	CNST	consortin, connexin sorting protein	163882	1	n/a	n/a	1.16E-03	1.273
1094484	ENSG00000137941	55542	TTLL7	tubulin tyrosine ligase-like family, member 7	79739	1	n/a	n/a	1.80E-03	1.273
1104454	ENSG00000197959	25801	DNM3	dynamin 3	26052	1	n/a	n/a	2.41E-03	1.272
1100731	ENSG00000174840	83653	PDE12	phosphodiesterase 12	201626	3	n/a	n/a	5.45E-04	1.272
279915726	ENSG00000236886	0	AC007563.5	AC007563.5	0	2	n/a	n/a	3.08E-01	1.272
1104406	ENSG00000197841	109659	ZNF181	zinc finger protein 181	339318	19	n/a	n/a	2.72E-02	1.272
1097725	ENSG00000162601	77527	MYSM1	Myb-like, SWIRM and MPN domains 1	114803	1	n/a	n/a	7.90E-04	1.272
1097042	ENSG00000157404	3790	KIT	v-kit Hardy-Zuckerman 4 feline sarcoma viral oncogene homolog	3815	4	n/a	n/a	7.08E-03	1.272
1092270	ENSG00000123243	56534	ITIH5	inter-alpha (globulin) inhibitor H5	80760	10	n/a	n/a	1.55E-01	1.272
1096355	ENSG00000151611	81684	MMAA	methylmalonic aciduria (cobalamin deficiency) cblA type	166785	4	n/a	n/a	8.33E-03	1.271
1095649	ENSG00000145632	10611	PLK2	polo-like kinase 2	10769	5	n/a	n/a	1.15E-01	1.271
1097951	ENSG00000163412	105958	EIF4E3	eukaryotic translation initiation factor 4E family member 3	317649	3	n/a	n/a	9.95E-02	1.271
1093614	ENSG00000133059	25527	DSTYK	dual serine/threonine and tyrosine protein kinase	25778	1	n/a	n/a	5.00E-02	1.271
280080452	ENSG00000255070	0	RP11-699F16.1	RP11-699F16.1	0	11	n/a	n/a	7.18E-03	1.271
1098913	ENSG00000166860	9736	ZBTB39	zinc finger and BTB domain containing 39	9880	12	n/a	n/a	1.02E-01	1.271
1100594	ENSG00000174032	90112	SLC25A30	solute carrier family 25, member 30	253512	13	n/a	n/a	2.56E-04	1.27
1093262	ENSG00000130818	54927	ZNF426	zinc finger protein 426	79088	19	n/a	n/a	2.60E-02	1.27
1098736	ENSG00000166167	8866	BTRC	beta-transducin repeat containing	8945	10	n/a	n/a	7.01E-03	1.27
279945356	ENSG00000240087	0	RP11-254B13.1	RP11-254B13.1	0	12	n/a	n/a	3.18E-01	1.27
1102900	ENSG00000185722	30959	ANKFY1	ankyrin repeat and FYVE domain containing 1	51479	17	n/a	n/a	1.75E-01	1.27
279981630	ENSG00000244054	0	RP11-101P17.7	RP11-101P17.7	0	13	n/a	n/a	8.60E-02	1.27
1100932	ENSG00000175893	109859	ZDHHC21	zinc finger, DHHC-type containing 21	340481	9	n/a	n/a	4.38E-02	1.27
1097391	ENSG00000160208	22831	RRP1B	ribosomal RNA processing 1 homolog B (S. cerevisiae)	23076	21	n/a	n/a	6.94E-02	1.27
1104104	ENSG00000196922	0	ZNF252	zinc finger protein 252	0	8	n/a	n/a	4.83E-04	1.27
1102816	ENSG00000185339	6908	TCN2	transcobalamin II	6948	22	n/a	n/a	1.44E-01	1.27
1094733	ENSG00000139330	10923	KERA	keratocan	11081	12	n/a	n/a	1.15E-01	1.27
279857032	ENSG00000231611	0	AP006216.11	AP006216.11	0	11	n/a	n/a	3.69E-02	1.269
1101263	ENSG00000177599	79102	ZNF491	zinc finger protein 491	126069	19	n/a	n/a	2.81E-03	1.269
279919773	ENSG00000237263	0	MAPK6PS3	mitogen-activated protein kinase 6 pseudogene 3	0	13	n/a	n/a	6.06E-03	1.269
1096679	ENSG00000154229	5546	PRKCA	protein kinase C, alpha	5578	17	n/a	n/a	1.46E-01	1.269
1103922	ENSG00000196387	7655	ZNF140	zinc finger protein 140	7699	12	n/a	n/a	1.11E-03	1.269
280135393	ENSG00000259570	0	RP11-671M22.4	RP11-671M22.4	0	15	n/a	n/a	1.19E-01	1.269
1104634	ENSG00000198538	7533	ZNF28	zinc finger protein 28	7576	19	n/a	n/a	1.03E-02	1.269
1095782	ENSG00000146476	55427	C6orf211	chromosome 6 open reading frame 211	79624	6	n/a	n/a	1.91E-01	1.268
279696205	ENSG00000205662	0	RP11-706O15.7	RP11-706O15.7	0	X	n/a	n/a	8.22E-04	1.268
279797912	ENSG00000226309	0	SMARCE1P2	SWI/SNF related, matrix associated, actin dependent regulator of chromatin, subfamily e, member 1 pseudogene 2	0	6	n/a	n/a	2.18E-02	1.268
1108986	ENSG00000241399	9792	CD302	CD302 molecule	9936	2	n/a	n/a	2.18E-02	1.268
1087084	ENSG00000008405	1398	CRY1	cryptochrome 1 (photolyase-like)	1407	12	n/a	n/a	3.76E-03	1.268
279934556	ENSG00000238651	0	snoU13	Small nucleolar RNA U13	0	13	n/a	n/a	2.38E-02	1.268
1089748	ENSG00000103994	40998	ZFP106	zinc finger protein 106 homolog (mouse)	64397	15	n/a	n/a	8.56E-03	1.268
1095796	ENSG00000146674	3466	IGFBP3	insulin-like growth factor binding protein 3	3486	7	n/a	n/a	6.78E-02	1.268
1097304	ENSG00000159459	83458	UBR1	ubiquitin protein ligase E3 component n-recognin 1	197131	15	n/a	n/a	4.92E-04	1.268
1093001	ENSG00000128989	10618	ARPP19	cAMP-regulated phosphoprotein, 19kDa	10776	15	n/a	n/a	4.73E-02	1.268
1094646	ENSG00000138756	34878	BMP2K	BMP2 inducible kinase	55589	4	n/a	n/a	4.42E-03	1.268
1090537	ENSG00000109163	2781	GNRHR	gonadotropin-releasing hormone receptor	2798	4	n/a	n/a	2.67E-04	1.268
279900213	ENSG00000235426	0	RP11-342M3.5	RP11-342M3.5	0	10	n/a	n/a	1.92E-01	1.267
280034253	ENSG00000251095	0	RP11-115D19.1	RP11-115D19.1	0	4	n/a	n/a	1.11E-01	1.267
1088635	ENSG00000088035	29662	ALG6	asparagine-linked glycosylation 6, alpha-1,3-glucosyltransferase homolog (S. cerevisiae)	29929	1	n/a	n/a	1.35E-03	1.267
279991446	ENSG00000245923	0	AC108134.3	AC108134.3	0	16	n/a	n/a	1.49E-01	1.267
1096295	ENSG00000151135	59923	C12orf23	chromosome 12 open reading frame 23	90488	12	n/a	n/a	8.99E-02	1.267
280118690	ENSG00000258626	0	COX7A2P1	cytochrome c oxidase subunit VIIa polypeptide 2 (liver) pseudogene 1	0	14	n/a	n/a	2.95E-02	1.267
1103011	ENSG00000186130	10615	ZBTB6	zinc finger and BTB domain containing 6	10773	9	n/a	n/a	7.80E-02	1.267
280064634	ENSG00000253993	0	RP11-451O18.1	RP11-451O18.1	0	8	n/a	n/a	2.50E-02	1.267
1100362	ENSG00000172845	6630	SP3	Sp3 transcription factor	6670	2	n/a	n/a	3.40E-02	1.266
1101910	ENSG00000181450	109689	ZNF678	zinc finger protein 678	339500	1	n/a	n/a	5.07E-02	1.266
1091833	ENSG00000119661	57787	DNAL1	dynein, axonemal, light chain 1	83544	14	n/a	n/a	4.11E-04	1.266
279882464	ENSG00000233846	0	RP11-307L3.2	RP11-307L3.2	0	9	n/a	n/a	8.50E-02	1.266
1092068	ENSG00000121406	90317	ZNF549	zinc finger protein 549	256051	19	n/a	n/a	4.04E-02	1.266
1092338	ENSG00000123908	26906	EIF2C2	eukaryotic translation initiation factor 2C, 2	27161	8	n/a	n/a	1.70E-01	1.266
1089211	ENSG00000100522	41404	GNPNAT1	glucosamine-phosphate N-acetyltransferase 1	64841	14	n/a	n/a	1.05E-02	1.266
1094182	ENSG00000136379	37303	FAM108C1	family with sequence similarity 108, member C1	58489	15	n/a	n/a	2.09E-02	1.266
280022525	ENSG00000250144	0	RP11-553P9.1	RP11-553P9.1	0	4	n/a	n/a	2.81E-01	1.266
279794778	ENSG00000226031	1014840	RP1-260J9.2	RP1-260J9.2	100129662	X	n/a	n/a	7.08E-02	1.266
1099041	ENSG00000167383	7728	ZNF229	zinc finger protein 229	7772	19	n/a	n/a	4.07E-03	1.265
280092397	ENSG00000256034	0	RP11-707G14.1	RP11-707G14.1	0	11	n/a	n/a	1.47E-01	1.265
279996109	ENSG00000247626	60235	MARS2	methionyl-tRNA synthetase 2, mitochondrial	92935	2	n/a	n/a	3.97E-02	1.265
1104455	ENSG00000197961	7631	ZNF121	zinc finger protein 121	7675	19	n/a	n/a	1.26E-01	1.265
1099538	ENSG00000169330	23006	KIAA1024	KIAA1024	23251	15	n/a	n/a	8.86E-03	1.265
279876407	ENSG00000233325	0	MIPEPP3	mitochondrial intermediate peptidase pseudogene 3	0	13	n/a	n/a	6.69E-02	1.265
1087099	ENSG00000009413	5948	REV3L	REV3-like, catalytic subunit of DNA polymerase zeta (yeast)	5980	6	n/a	n/a	1.70E-01	1.265
1101494	ENSG00000178966	55812	RMI1	RMI1, RecQ mediated genome instability 1, homolog (S. cerevisiae)	80010	9	n/a	n/a	7.20E-02	1.265
1095034	ENSG00000141431	56587	ASXL3	additional sex combs like 3 (Drosophila)	80816	18	n/a	n/a	2.85E-01	1.265
1088654	ENSG00000088538	1783	DOCK3	dedicator of cytokinesis 3	1795	3	n/a	n/a	2.39E-01	1.265
1094069	ENSG00000135837	9713	CEP350	centrosomal protein 350kDa	9857	1	n/a	n/a	1.59E-01	1.265
1092172	ENSG00000122482	58357	ZNF644	zinc finger protein 644	84146	1	n/a	n/a	2.95E-02	1.265
280129070	ENSG00000259216	0	RP11-227D13.2	RP11-227D13.2	0	15	n/a	n/a	2.05E-01	1.265
1098560	ENSG00000165494	31065	PCF11	PCF11, cleavage and polyadenylation factor subunit, homolog (S. cerevisiae)	51585	11	n/a	n/a	9.88E-03	1.264
1087456	ENSG00000042429	9303	MED17	mediator complex subunit 17	9440	11	n/a	n/a	2.85E-03	1.264
1090436	ENSG00000108510	9825	MED13	mediator complex subunit 13	9969	17	n/a	n/a	2.56E-04	1.264
1088052	ENSG00000072133	27075	RPS6KA6	ribosomal protein S6 kinase, 90kDa, polypeptide 6	27330	X	n/a	n/a	4.53E-03	1.264
1096299	ENSG00000151151	90107	IPMK	inositol polyphosphate multikinase	253430	10	n/a	n/a	2.28E-01	1.264
1095477	ENSG00000144320	56627	KIAA1715	KIAA1715	80856	2	n/a	n/a	1.76E-02	1.264
1101368	ENSG00000178184	58753	PARD6G	par-6 partitioning defective 6 homolog gamma (C. elegans)	84552	18	n/a	n/a	1.74E-02	1.264
1098600	ENSG00000165646	6535	SLC18A2	solute carrier family 18 (vesicular monoamine), member 2	6571	10	n/a	n/a	1.40E-02	1.264
1103780	ENSG00000189339	170823	SLC35E2B	solute carrier family 35, member E2B	728661	1	n/a	n/a	2.74E-01	1.264
1090320	ENSG00000107614	1775	TRDMT1	tRNA aspartic acid methyltransferase 1	1787	10	n/a	n/a	4.92E-04	1.264
1093902	ENSG00000134982	321	APC	adenomatous polyposis coli	324	5	n/a	n/a	5.85E-02	1.264
1095471	ENSG00000144233	57849	AMMECR1L	AMME chromosomal region gene 1-like	83607	2	n/a	n/a	1.05E-01	1.264
1103946	ENSG00000196436	133526	NPIPL2	nuclear pore complex interacting protein-like 2	440348	16	n/a	n/a	3.07E-02	1.263
1088460	ENSG00000083093	55531	PALB2	partner and localizer of BRCA2	79728	16	n/a	n/a	4.97E-04	1.263
1089758	ENSG00000104093	23067	DMXL2	Dmx-like 2	23312	15	n/a	n/a	4.86E-04	1.263
279916973	ENSG00000236988	0	RP11-402K9.1	RP11-402K9.1	0	X	n/a	n/a	8.36E-02	1.263
1101179	ENSG00000177181	94381	RIMKLA	ribosomal modification protein rimK-like family member A	284716	1	n/a	n/a	1.88E-01	1.263
1089385	ENSG00000101335	10251	MYL9	myosin, light chain 9, regulatory	10398	20	n/a	n/a	2.78E-01	1.263
280031338	ENSG00000250853	0	CTD-2331H7.1	CTD-2331H7.1	0	5	n/a	n/a	8.59E-02	1.263
1103758	ENSG00000189227	80475	C15orf61	chromosome 15 open reading frame 61	145853	15	n/a	n/a	3.15E-03	1.263
279773016	ENSG00000224155	0	RP11-700P18.2	RP11-700P18.2	0	7	n/a	n/a	1.57E-03	1.263
1096161	ENSG00000149575	6292	SCN2B	sodium channel, voltage-gated, type II, beta	6327	11	n/a	n/a	2.04E-02	1.262
279996220	ENSG00000247687	0	AC006504.2	AC006504.2	0	19	n/a	n/a	1.33E-02	1.262
1105691	ENSG00000206579	77510	XKR4	XK, Kell blood group complex subunit-related family, member 4	114786	8	n/a	n/a	2.04E-01	1.262
1091556	ENSG00000117010	79215	ZNF684	zinc finger protein 684	127396	1	n/a	n/a	2.20E-02	1.262
1099986	ENSG00000171246	4853	NPTX1	neuronal pentraxin I	4884	17	n/a	n/a	3.33E-01	1.262
280011568	ENSG00000249286	0	CTD-2210P15.2	CTD-2210P15.2	0	5	n/a	n/a	7.56E-03	1.262
1088651	ENSG00000088387	23103	DOCK9	dedicator of cytokinesis 9	23348	13	n/a	n/a	2.89E-01	1.262
1090513	ENSG00000108984	5576	MAP2K6	mitogen-activated protein kinase kinase 6	5608	17	n/a	n/a	1.33E-02	1.262
1097788	ENSG00000162783	30759	IER5	immediate early response 5	51278	1	n/a	n/a	1.52E-01	1.262
1087297	ENSG00000023516	11055	AKAP11	A kinase (PRKA) anchor protein 11	11215	13	n/a	n/a	9.03E-03	1.262
279799166	ENSG00000226405	0	RP5-984P4.1	RP5-984P4.1	0	20	n/a	n/a	3.92E-02	1.262
280057822	ENSG00000253523	0	RP11-1112C15.2	RP11-1112C15.2	0	8	n/a	n/a	8.87E-02	1.262
1093910	ENSG00000135046	298	ANXA1	annexin A1	301	9	n/a	n/a	1.87E-01	1.262
280082105	ENSG00000255164	0	RP5-1047A19.4	Uncharacterized protein	0	8	n/a	n/a	1.19E-01	1.262
1096508	ENSG00000152726	35036	FAM21B	family with sequence similarity 21, member B	55747	10	n/a	n/a	1.48E-02	1.262
1089449	ENSG00000101745	23008	ANKRD12	ankyrin repeat domain 12	23253	18	n/a	n/a	2.64E-02	1.261
1098772	ENSG00000166292	34562	TMEM100	transmembrane protein 100	55273	17	n/a	n/a	1.81E-01	1.261
1107994	ENSG00000232386	0	RP11-66B24.2	RP11-66B24.2	0	15	n/a	n/a	1.62E-03	1.261
1089719	ENSG00000103540	9594	CCP110	centriolar coiled coil protein 110kDa	9738	16	n/a	n/a	7.63E-03	1.261
1094105	ENSG00000135974	54914	C2orf49	chromosome 2 open reading frame 49	79074	2	n/a	n/a	8.32E-02	1.261
1098134	ENSG00000163935	30941	SFMBT1	Scm-like with four mbt domains 1	51460	3	n/a	n/a	4.33E-02	1.261
1098830	ENSG00000166501	5547	PRKCB	protein kinase C, beta	5579	16	n/a	n/a	9.95E-02	1.261
1104011	ENSG00000196632	41768	WNK3	WNK lysine deficient protein kinase 3	65267	X	n/a	n/a	3.04E-04	1.261
279941868	ENSG00000239652	0	AC091736.10	AC091736.10	0	7	n/a	n/a	2.22E-01	1.261
1090301	ENSG00000107362	30586	FAM108B1	family with sequence similarity 108, member B1	51104	9	n/a	n/a	2.36E-03	1.261
1096799	ENSG00000155304	6742	HSPA13	heat shock protein 70kDa family, member 13	6782	21	n/a	n/a	1.54E-01	1.261
1088412	ENSG00000081386	22625	ZNF510	zinc finger protein 510	22869	9	n/a	n/a	1.16E-03	1.261
280075502	ENSG00000254755	0	RP11-672A2.7	RP11-672A2.7	0	11	n/a	n/a	2.11E-01	1.261
1098544	ENSG00000165417	2940	GTF2A1	general transcription factor IIA, 1, 19/37kDa	2957	14	n/a	n/a	2.09E-02	1.261
1096381	ENSG00000151746	633	BICD1	bicaudal D homolog 1 (Drosophila)	636	12	n/a	n/a	1.64E-02	1.261
279996116	ENSG00000247627	0	MTND4P12	MT-ND4 pseudogene 12	0	5	n/a	n/a	3.02E-01	1.261
1088840	ENSG00000092140	34921	G2E3	G2/M-phase specific E3 ubiquitin protein ligase	55632	14	n/a	n/a	1.18E-01	1.261
1099186	ENSG00000167904	79706	TMEM68	transmembrane protein 68	137695	8	n/a	n/a	2.89E-02	1.26
279810851	ENSG00000227437	0	RP11-179H18.5	RP11-179H18.5	0	10	n/a	n/a	3.05E-01	1.26
1100785	ENSG00000175105	34568	ZNF654	zinc finger protein 654	55279	3	n/a	n/a	1.03E-01	1.26
1099340	ENSG00000168497	8376	SDPR	serum deprivation response	8436	2	n/a	n/a	3.05E-01	1.26
1100960	ENSG00000176049	9688	JAKMIP2	janus kinase and microtubule interacting protein 2	9832	5	n/a	n/a	4.55E-02	1.26
1104537	ENSG00000198182	58970	ZNF607	zinc finger protein 607	84775	19	n/a	n/a	4.51E-03	1.26
1089767	ENSG00000104164	26006	PLDN	pallidin homolog (mouse)	26258	15	n/a	n/a	1.25E-01	1.26
1101773	ENSG00000180667	34721	YOD1	YOD1 OTU deubiquinating enzyme 1 homolog (S. cerevisiae)	55432	1	n/a	n/a	6.46E-02	1.259
279958147	ENSG00000241572	0	PRICKLE2-AS1	PRICKLE2 antisense RNA 1 (non-protein coding)	0	3	n/a	n/a	2.12E-01	1.259
279980848	ENSG00000243988	0	RP11-325K4.1	RP11-325K4.1	0	16	n/a	n/a	3.18E-01	1.259
1087873	ENSG00000067167	23226	TRAM1	translocation associated membrane protein 1	23471	8	n/a	n/a	1.68E-01	1.259
1089289	ENSG00000100916	58522	BRMS1L	breast cancer metastasis-suppressor 1-like	84312	14	n/a	n/a	1.19E-02	1.259
1104670	ENSG00000198642	35244	KLHL9	kelch-like 9 (Drosophila)	55958	9	n/a	n/a	5.35E-02	1.259
280048164	ENSG00000252542	0	SNORD36C	small nucleolar RNA, C/D box 36C	0	9	n/a	n/a	1.39E-01	1.259
1104616	ENSG00000198477	80199	ZNF280B	zinc finger protein 280B	140883	22	n/a	n/a	3.32E-03	1.259
1090241	ENSG00000106692	2203	FKTN	fukutin	2218	9	n/a	n/a	2.55E-03	1.259
1088021	ENSG00000071189	22916	SNX13	sorting nexin 13	23161	7	n/a	n/a	2.02E-03	1.259
1087014	ENSG00000006652	3455	IFRD1	interferon-related developmental regulator 1	3475	7	n/a	n/a	7.30E-03	1.259
279685240	ENSG00000204650	125809	AC126544.1	AC126544.1	401884	17	n/a	n/a	9.17E-03	1.259
279778902	ENSG00000224645	0	RP11-126K1.8	RP11-126K1.8	0	1	n/a	n/a	7.96E-02	1.259
1090377	ENSG00000108061	7987	SHOC2	soc-2 suppressor of clear homolog (C. elegans)	8036	10	n/a	n/a	4.73E-02	1.258
1104546	ENSG00000198216	773	CACNA1E	calcium channel, voltage-dependent, R type, alpha 1E subunit	777	1	n/a	n/a	2.43E-01	1.258
279855807	ENSG00000231504	0	NMD3P2	NMD3 homolog (S. cerevisiae) pseudogene 2	0	7	n/a	n/a	1.02E-01	1.258
1095221	ENSG00000142892	9882	PIGK	phosphatidylinositol glycan anchor biosynthesis, class K	10026	1	n/a	n/a	1.75E-01	1.258
1101182	ENSG00000177189	6164	RPS6KA3	ribosomal protein S6 kinase, 90kDa, polypeptide 3	6197	X	n/a	n/a	2.48E-03	1.258
280110317	ENSG00000257935	0	RP11-82C23.2	RP11-82C23.2	0	12	n/a	n/a	4.86E-02	1.258
1087654	ENSG00000058063	22955	ATP11B	ATPase, class VI, type 11B	23200	3	n/a	n/a	3.60E-03	1.258
1088802	ENSG00000091317	34207	CMTM6	CKLF-like MARVEL transmembrane domain containing 6	54918	3	n/a	n/a	1.06E-01	1.258
280136559	ENSG00000259653	0	RP11-616K22.3	RP11-616K22.3	0	15	n/a	n/a	1.28E-01	1.258
1089432	ENSG00000101544	22606	ADNP2	ADNP homeobox 2	22850	18	n/a	n/a	2.67E-02	1.258
1092653	ENSG00000125875	79311	TBC1D20	TBC1 domain family, member 20	128637	20	n/a	n/a	1.47E-01	1.258
1095797	ENSG00000146676	5782	PURB	purine-rich element binding protein B	5814	7	n/a	n/a	7.97E-02	1.258
1102485	ENSG00000184005	90352	ST6GALNAC3	ST6 (alpha-N-acetyl-neuraminyl-2,3-beta-galactosyl-1,3)-N-acetylgalactosaminide alpha-2,6-sialyltransferase 3	256435	1	n/a	n/a	1.25E-01	1.258
1092979	ENSG00000128791	36323	TWSG1	twisted gastrulation homolog 1 (Drosophila)	57045	18	n/a	n/a	1.46E-01	1.258
1088005	ENSG00000070778	10940	PTPN21	protein tyrosine phosphatase, non-receptor type 21	11099	14	n/a	n/a	1.02E-01	1.257
1094500	ENSG00000138018	59620	EPT1	ethanolaminephosphotransferase 1 (CDP-ethanolamine-specific)	85465	2	n/a	n/a	1.47E-02	1.257
1091998	ENSG00000120784	22591	ZFP30	zinc finger protein 30 homolog (mouse)	22835	19	n/a	n/a	4.10E-03	1.257
1095253	ENSG00000143155	92198	TIPRL	TIP41, TOR signaling pathway regulator-like (S. cerevisiae)	261726	1	n/a	n/a	6.20E-02	1.257
280082791	ENSG00000255198	182016	SNHG9	small nucleolar RNA host gene 9 (non-protein coding)	735301	16	n/a	n/a	2.20E-01	1.257
1086951	ENSG00000005243	30708	COPZ2	coatomer protein complex, subunit zeta 2	51226	17	n/a	n/a	1.88E-01	1.257
1101079	ENSG00000176692	2287	FOXC2	forkhead box C2 (MFH-1, mesenchyme forkhead 1)	2303	16	n/a	n/a	1.49E-01	1.257
280060547	ENSG00000253722	0	RP11-10N23.4	RP11-10N23.4	0	8	n/a	n/a	4.61E-02	1.257
1102862	ENSG00000185565	4020	LSAMP	limbic system-associated membrane protein	4045	3	n/a	n/a	9.85E-02	1.257
1098528	ENSG00000165338	80302	HECTD2	HECT domain containing 2	143279	10	n/a	n/a	4.76E-03	1.257
1104972	ENSG00000203945	0	RP11-274K13.2	Novel proteinUncharacterized protein	0	X	n/a	n/a	9.80E-02	1.257
1087553	ENSG00000050555	10173	LAMC3	laminin, gamma 3	10319	9	n/a	n/a	1.94E-01	1.257
1090332	ENSG00000107738	40748	C10orf54	chromosome 10 open reading frame 54	64115	10	n/a	n/a	4.01E-02	1.257
1094042	ENSG00000135686	55589	KLHL36	kelch-like 36 (Drosophila)	79786	16	n/a	n/a	9.70E-02	1.257
1101774	ENSG00000180694	81742	TMEM64	transmembrane protein 64	169200	8	n/a	n/a	4.94E-02	1.257
1100382	ENSG00000172954	90114	LCLAT1	lysocardiolipin acyltransferase 1	253558	2	n/a	n/a	2.52E-04	1.257
1103210	ENSG00000186960	122797	C14orf23	chromosome 14 open reading frame 23	387978	14	n/a	n/a	6.64E-02	1.257
1095135	ENSG00000142178	80847	SIK1	salt-inducible kinase 1	150094	21	n/a	n/a	2.34E-01	1.257
1102322	ENSG00000183386	2260	FHL3	four and a half LIM domains 3	2275	1	n/a	n/a	9.41E-02	1.256
1100166	ENSG00000172006	77658	ZNF554	zinc finger protein 554	115196	19	n/a	n/a	1.06E-01	1.256
1090544	ENSG00000109193	6743	SULT1E1	sulfotransferase family 1E, estrogen-preferring, member 1	6783	4	n/a	n/a	2.22E-01	1.256
279876690	ENSG00000233351	0	RP1-69D17.3	RP1-69D17.3	0	6	n/a	n/a	2.29E-01	1.256
280040635	ENSG00000251571	0	DDX3YP3	DEAD (Asp-Glu-Ala-Asp) box polypeptide 3, Y-linked pseudogene 3	0	4	n/a	n/a	4.54E-02	1.256
1089276	ENSG00000100852	391	ARHGAP5	Rho GTPase activating protein 5	394	14	n/a	n/a	3.73E-02	1.256
1090353	ENSG00000107864	22605	CPEB3	cytoplasmic polyadenylation element binding protein 3	22849	10	n/a	n/a	4.51E-02	1.256
1091988	ENSG00000120705	2092	ETF1	eukaryotic translation termination factor 1	2107	5	n/a	n/a	1.39E-02	1.256
279890535	ENSG00000234569	0	RP11-179H18.4	RP11-179H18.4	0	10	n/a	n/a	3.95E-03	1.256
1091168	ENSG00000114302	5544	PRKAR2A	protein kinase, cAMP-dependent, regulatory, type II, alpha	5576	3	n/a	n/a	6.34E-04	1.256
280093904	ENSG00000256210	0	AC005255.1	AC005255.1	0	19	n/a	n/a	9.48E-02	1.256
1091380	ENSG00000115762	34330	PLEKHB2	pleckstrin homology domain containing, family B (evectins) member 2	55041	2	n/a	n/a	7.79E-03	1.256
1095394	ENSG00000143776	8412	CDC42BPA	CDC42 binding protein kinase alpha (DMPK-like)	8476	1	n/a	n/a	9.71E-02	1.256
280115044	ENSG00000258405	0	ZNF578	zinc finger protein 578	0	19	n/a	n/a	5.64E-02	1.256
1094394	ENSG00000137491	11145	SLCO2B1	solute carrier organic anion transporter family, member 2B1	11309	11	n/a	n/a	2.23E-02	1.256
279821554	ENSG00000228417	0	RP11-549L6.3	RP11-549L6.3	0	10	n/a	n/a	4.85E-02	1.256
279773191	ENSG00000224172	0	RP11-416N13.1	RP11-416N13.1	0	7	n/a	n/a	5.00E-02	1.255
279970896	ENSG00000242984	0	AC103783.1	AC103783.1	0	8	n/a	n/a	2.32E-01	1.255
1095467	ENSG00000144228	109721	SPOPL	speckle-type POZ protein-like	339745	2	n/a	n/a	1.36E-02	1.255
1086968	ENSG00000005812	25973	FBXL3	F-box and leucine-rich repeat protein 3	26224	13	n/a	n/a	4.81E-02	1.255
1096726	ENSG00000154639	1514	CXADR	coxsackie virus and adenovirus receptor	1525	21	n/a	n/a	5.22E-02	1.255
1094654	ENSG00000138769	8890	CDKL2	cyclin-dependent kinase-like 2 (CDC2-related kinase)	8999	4	n/a	n/a	1.81E-03	1.255
1094183	ENSG00000136381	3633	IREB2	iron-responsive element binding protein 2	3658	15	n/a	n/a	4.88E-04	1.255
1088279	ENSG00000078018	4108	MAP2	microtubule-associated protein 2	4133	2	n/a	n/a	3.70E-03	1.255
1097073	ENSG00000157657	77643	ZNF618	zinc finger protein 618	114991	9	n/a	n/a	2.00E-01	1.255
280102958	ENSG00000257225	0	RP11-328C8.4	RP11-328C8.4	0	12	n/a	n/a	1.34E-01	1.255
1096782	ENSG00000155097	525	ATP6V1C1	ATPase, H+ transporting, lysosomal 42kDa, V1 subunit C1	528	8	n/a	n/a	1.20E-02	1.255
280087855	ENSG00000255542	0	RP4-683L5.1	RP4-683L5.1	0	11	n/a	n/a	1.22E-01	1.255
280097776	ENSG00000256664	0	RP11-611O2.3	RP11-611O2.3	0	12	n/a	n/a	8.51E-02	1.255
1092956	ENSG00000128607	22763	KLHDC10	kelch domain containing 10	23008	7	n/a	n/a	2.72E-02	1.254
1103844	ENSG00000196177	33	ACADSB	acyl-CoA dehydrogenase, short/branched chain	36	10	n/a	n/a	3.13E-02	1.254
1102349	ENSG00000183496	58416	MEX3B	mex-3 homolog B (C. elegans)	84206	15	n/a	n/a	1.49E-01	1.254
279795891	ENSG00000226121	0	AC009487.6	AC009487.6	0	2	n/a	n/a	1.62E-02	1.254
1104548	ENSG00000198221	158874	C6orf124	chromosome 6 open reading frame 124	653483	6	n/a	n/a	1.55E-01	1.254
1103551	ENSG00000188419	1113	CHM	choroideremia (Rab escort protein 1)	1121	X	n/a	n/a	1.35E-03	1.254
279959846	ENSG00000241772	0	AC092620.2	AC092620.2	0	2	n/a	n/a	3.38E-02	1.254
1088614	ENSG00000087299	55746	L2HGDH	L-2-hydroxyglutarate dehydrogenase	79944	14	n/a	n/a	8.12E-04	1.254
1096480	ENSG00000152492	81045	CCDC50	coiled-coil domain containing 50	152137	3	n/a	n/a	5.68E-02	1.254
1091300	ENSG00000115295	55548	CLIP4	CAP-GLY domain containing linker protein family, member 4	79745	2	n/a	n/a	9.77E-03	1.253
280036163	ENSG00000251247	25599	ZNF345	zinc finger protein 345	25850	19	n/a	n/a	6.08E-05	1.253
1093788	ENSG00000134297	30536	PLEKHA8P1	pleckstrin homology domain containing, family A member 8 pseudogene 1	51054	12	n/a	n/a	1.24E-02	1.253
1094551	ENSG00000138231	30645	DBR1	debranching enzyme homolog 1 (S. cerevisiae)	51163	3	n/a	n/a	1.63E-02	1.253
1096498	ENSG00000152642	22926	GPD1L	glycerol-3-phosphate dehydrogenase 1-like	23171	3	n/a	n/a	9.12E-03	1.253
1105270	ENSG00000204767	1000047	FAM196B	family with sequence similarity 196, member B	100131897	5	n/a	n/a	3.10E-02	1.253
1100858	ENSG00000175471	55575	MCTP1	multiple C2 domains, transmembrane 1	79772	5	n/a	n/a	4.41E-03	1.253
1088879	ENSG00000093183	8994	SEC22C	SEC22 vesicle trafficking protein homolog C (S. cerevisiae)	9117	3	n/a	n/a	1.69E-02	1.253
1097061	ENSG00000157570	59855	TSPAN18	tetraspanin 18	90139	11	n/a	n/a	2.52E-01	1.253
279716158	ENSG00000212283	169524	SNORD89	small nucleolar RNA, C/D box 89	692205	2	n/a	n/a	9.45E-02	1.253
1095750	ENSG00000146247	34312	PHIP	pleckstrin homology domain interacting protein	55023	6	n/a	n/a	9.80E-02	1.253
1104630	ENSG00000198521	7551	ZNF43	zinc finger protein 43	7594	19	n/a	n/a	2.04E-02	1.253
279484224	ENSG00000177820	0	AC004917.1	AC004917.1	0	7	n/a	n/a	2.90E-01	1.253
1094276	ENSG00000136874	34303	STX17	syntaxin 17	55014	9	n/a	n/a	1.46E-03	1.253
1087338	ENSG00000028203	34880	VEZT	vezatin, adherens junctions transmembrane protein	55591	12	n/a	n/a	2.15E-03	1.253
1100411	ENSG00000173120	22747	KDM2A	lysine (K)-specific demethylase 2A	22992	11	n/a	n/a	2.51E-01	1.253
1088024	ENSG00000071242	6163	RPS6KA2	ribosomal protein S6 kinase, 90kDa, polypeptide 2	6196	6	n/a	n/a	1.10E-01	1.253
279801201	ENSG00000226605	0	AC007098.1	AC007098.1	0	2	n/a	n/a	4.04E-02	1.253
1103038	ENSG00000186230	123037	ZNF749	zinc finger protein 749	388567	19	n/a	n/a	3.87E-02	1.253
1100974	ENSG00000176125	126126	UFSP1	UFM1-specific peptidase 1 (non-functional)	402682	7	n/a	n/a	6.40E-03	1.253
1087483	ENSG00000046889	56044	PREX2	phosphatidylinositol-3,4,5-trisphosphate-dependent Rac exchange factor 2	80243	8	n/a	n/a	9.31E-02	1.252
1096537	ENSG00000152977	7502	ZIC1	Zic family member 1	7545	3	n/a	n/a	3.39E-01	1.252
1089562	ENSG00000102471	33893	NDFIP2	Nedd4 family interacting protein 2	54602	13	n/a	n/a	8.39E-02	1.252
1089233	ENSG00000100600	5609	LGMN	legumain	5641	14	n/a	n/a	6.26E-03	1.252
1087858	ENSG00000066739	34391	ATG2B	ATG2 autophagy related 2 homolog B (S. cerevisiae)	55102	14	n/a	n/a	3.48E-02	1.252
279983244	ENSG00000244251	0	RP11-64K12.1	RP11-64K12.1	0	15	n/a	n/a	2.17E-01	1.252
1096955	ENSG00000156671	80276	SAMD8	sterile alpha motif domain containing 8	142891	10	n/a	n/a	1.71E-02	1.252
1090939	ENSG00000112304	35144	ACOT13	acyl-CoA thioesterase 13	55856	6	n/a	n/a	9.42E-02	1.252
1097870	ENSG00000163106	27051	HPGDS	hematopoietic prostaglandin D synthase	27306	4	n/a	n/a	9.04E-03	1.252
1100526	ENSG00000173674	1951	EIF1AX	eukaryotic translation initiation factor 1A, X-linked	1964	X	n/a	n/a	9.87E-02	1.252
1101559	ENSG00000179292	90356	TMEM151A	transmembrane protein 151A	256472	11	n/a	n/a	1.82E-01	1.252
1102634	ENSG00000184635	57603	ZNF93	zinc finger protein 93	81931	19	n/a	n/a	1.99E-02	1.252
279729356	ENSG00000214269	0	LGMNP1	legumain pseudogene 1	0	13	n/a	n/a	6.18E-02	1.252
1103383	ENSG00000187772	123447	LIN28B	lin-28 homolog B (C. elegans)	389421	6	n/a	n/a	3.60E-03	1.251
1101108	ENSG00000176853	81316	FAM91A1	family with sequence similarity 91, member A1	157769	8	n/a	n/a	1.77E-02	1.251
280085671	ENSG00000255389	0	C6orf3	C6orf3	0	6	n/a	n/a	1.31E-01	1.251
279533381	ENSG00000183900	0	FOXD1	forkhead box D1	0	5	n/a	n/a	1.53E-01	1.251
1098100	ENSG00000163823	1221	CCR1	chemokine (C-C motif) receptor 1	1230	3	n/a	n/a	2.63E-03	1.251
1090659	ENSG00000110315	30346	RNF141	ring finger protein 141	50862	11	n/a	n/a	5.15E-02	1.251
1098114	ENSG00000163877	55556	SNIP1	Smad nuclear interacting protein 1	79753	1	n/a	n/a	7.51E-02	1.251
1104612	ENSG00000198464	80620	ZNF480	zinc finger protein 480	147657	19	n/a	n/a	3.98E-03	1.251
279797681	ENSG00000226284	0	ARPC3P1	actin related protein 2/3 complex, subunit 3 pseudogene 1	0	20	n/a	n/a	2.01E-01	1.251
1099563	ENSG00000169446	60275	MMGT1	membrane magnesium transporter 1	93380	X	n/a	n/a	7.11E-02	1.251
1102461	ENSG00000183853	34532	KIRREL	kin of IRRE like (Drosophila)	55243	1	n/a	n/a	1.14E-01	1.251
280073869	ENSG00000254652	0	RP11-678P16.1	RP11-678P16.1	0	17	n/a	n/a	3.11E-01	1.251
1092368	ENSG00000124151	8151	NCOA3	nuclear receptor coactivator 3	8202	20	n/a	n/a	6.04E-03	1.25
279968284	ENSG00000242659	0	RP11-271C24.2	RP11-271C24.2	0	3	n/a	n/a	1.15E-01	1.25
1098485	ENSG00000165156	11083	ZHX1	zinc fingers and homeoboxes 1	11244	8	n/a	n/a	2.52E-02	1.25
1103269	ENSG00000187187	109663	ZNF546	zinc finger protein 546	339327	19	n/a	n/a	1.05E-02	1.25
279913965	ENSG00000236739	0	RP11-370B11.1	RP11-370B11.1	0	9	n/a	n/a	4.73E-02	1.25
1100588	ENSG00000174007	59174	CEP19	centrosomal protein 19kDa	84984	3	n/a	n/a	2.11E-02	1.25
1100778	ENSG00000175073	55925	VCPIP1	valosin containing protein (p97)/p47 complex interacting protein 1	80124	8	n/a	n/a	2.09E-02	1.25
279751701	ENSG00000221055	1022951	MIR1302-3	microRNA 1302-3	100302128	2	n/a	n/a	1.02E-01	1.25
1091868	ENSG00000119862	28830	LGALSL	lectin, galactoside-binding-like	29094	2	n/a	n/a	6.06E-02	1.25
1090366	ENSG00000107957	9500	SH3PXD2A	SH3 and PX domains 2A	9644	10	n/a	n/a	2.31E-01	1.25
1087897	ENSG00000067900	6061	ROCK1	Rho-associated, coiled-coil containing protein kinase 1	6093	18	n/a	n/a	5.08E-02	1.25
1098393	ENSG00000164794	26757	KCNV1	potassium channel, subfamily V, member 1	27012	8	n/a	n/a	2.42E-01	1.25
1096036	ENSG00000148572	29715	NRBF2	nuclear receptor binding factor 2	29982	10	n/a	n/a	8.77E-03	1.25
1106788	ENSG00000224470	109982	ATXN1L	ataxin 1-like	342371	16	n/a	n/a	9.38E-02	1.25
1096470	ENSG00000152443	94250	ZNF776	zinc finger protein 776	284309	19	n/a	n/a	8.26E-04	1.25
280013648	ENSG00000249459	169810	AC026271.6	AC026271.6	729288	17	n/a	n/a	6.70E-02	1.25
1088029	ENSG00000071537	6364	SEL1L	sel-1 suppressor of lin-12-like (C. elegans)	6400	14	n/a	n/a	8.25E-03	1.25
1103875	ENSG00000196263	36846	ZNF471	zinc finger protein 471	57573	19	n/a	n/a	9.31E-02	1.25
1107166	ENSG00000227051	0	C14orf132	chromosome 14 open reading frame 132	0	14	n/a	n/a	2.33E-01	1.25
1091147	ENSG00000114030	3811	KPNA1	karyopherin alpha 1 (importin alpha 5)	3836	3	n/a	n/a	1.98E-03	1.25
1091756	ENSG00000118922	11117	KLF12	Kruppel-like factor 12	11278	13	n/a	n/a	5.20E-02	1.25
1093407	ENSG00000131791	5533	PRKAB2	protein kinase, AMP-activated, beta 2 non-catalytic subunit	5565	1	n/a	n/a	1.02E-01	1.249
1104840	ENSG00000198964	92007	SGMS1	sphingomyelin synthase 1	259230	10	n/a	n/a	1.05E-02	1.249
279827743	ENSG00000228974	0	AC006483.5	AC006483.5	0	7	n/a	n/a	2.32E-01	1.249
1100724	ENSG00000174799	9518	CEP135	centrosomal protein 135kDa	9662	4	n/a	n/a	2.83E-02	1.249
1100224	ENSG00000172262	7646	ZNF131	zinc finger protein 131	7690	5	n/a	n/a	3.54E-03	1.249
279778687	ENSG00000224620	0	MEF2AP1	myocyte enhancer factor 2A pseudogene 1	0	1	n/a	n/a	1.34E-01	1.249
1098138	ENSG00000163946	23027	FAM208A	family with sequence similarity 208, member A	23272	3	n/a	n/a	1.81E-03	1.249
1098162	ENSG00000164035	31185	EMCN	endomucin	51705	4	n/a	n/a	4.94E-02	1.249
279927250	ENSG00000237861	0	RP11-332L8.1	RP11-332L8.1	0	1	n/a	n/a	1.68E-02	1.249
1100471	ENSG00000173406	1588	DAB1	disabled homolog 1 (Drosophila)	1600	1	n/a	n/a	1.53E-03	1.249
280137550	ENSG00000259716	0	RP5-977B1.11	RP5-977B1.11	0	20	n/a	n/a	2.79E-01	1.249
1098726	ENSG00000166147	2185	FBN1	fibrillin 1	2200	15	n/a	n/a	1.24E-01	1.249
1093747	ENSG00000134109	9551	EDEM1	ER degradation enhancer, mannosidase alpha-like 1	9695	3	n/a	n/a	2.45E-02	1.249
1087428	ENSG00000039319	9621	ZFYVE16	zinc finger, FYVE domain containing 16	9765	5	n/a	n/a	1.61E-02	1.248
1088319	ENSG00000078900	7118	TP73	tumor protein p73	7161	1	n/a	n/a	1.58E-01	1.248
1094652	ENSG00000138767	89687	CNOT6L	CCR4-NOT transcription complex, subunit 6-like	246175	4	n/a	n/a	2.95E-02	1.248
1109145	ENSG00000244462	9992	RBM12	RNA binding motif protein 12	10137	20	n/a	n/a	2.08E-02	1.248
1086922	ENSG00000004799	5134	PDK4	pyruvate dehydrogenase kinase, isozyme 4	5166	7	n/a	n/a	1.03E-01	1.248
1095397	ENSG00000143797	79382	MBOAT2	membrane bound O-acyltransferase domain containing 2	129642	2	n/a	n/a	3.97E-02	1.248
1101788	ENSG00000180771	0	SRSF8	serine/arginine-rich splicing factor 8	0	11	n/a	n/a	9.06E-04	1.248
1093595	ENSG00000132952	10062	USPL1	ubiquitin specific peptidase like 1	10208	13	n/a	n/a	4.82E-03	1.248
1093913	ENSG00000135049	23042	AGTPBP1	ATP/GTP binding protein 1	23287	9	n/a	n/a	1.27E-02	1.248
279731198	ENSG00000214541	0	RPS4L	RPS4L	0	20	n/a	n/a	1.01E-01	1.248
279799951	ENSG00000226479	0	TMEM185B	transmembrane protein 185B	0	2	n/a	n/a	1.50E-01	1.248
1089246	ENSG00000100647	9622	KIAA0247	KIAA0247	9766	14	n/a	n/a	1.49E-01	1.248
1099032	ENSG00000167333	34417	TRIM68	tripartite motif containing 68	55128	11	n/a	n/a	2.60E-02	1.248
1097279	ENSG00000159267	3123	HLCS	holocarboxylase synthetase (biotin-(proprionyl-CoA-carboxylase (ATP-hydrolysing)) ligase)	3141	21	n/a	n/a	9.99E-03	1.248
1105391	ENSG00000205133	94802	C8orf83	chromosome 8 open reading frame 83	286144	8	n/a	n/a	2.08E-01	1.248
1088405	ENSG00000081189	4183	MEF2C	myocyte enhancer factor 2C	4208	5	n/a	n/a	1.18E-02	1.248
1088018	ENSG00000071073	11156	MGAT4A	mannosyl (alpha-1,3-)-glycoprotein beta-1,4-N-acetylglucosaminyltransferase, isozyme A	11320	2	n/a	n/a	1.88E-02	1.247
1098227	ENSG00000164168	35040	TMEM184C	transmembrane protein 184C	55751	4	n/a	n/a	4.89E-04	1.247
1088230	ENSG00000076716	2224	GPC4	glypican 4	2239	X	n/a	n/a	3.47E-01	1.247
1091642	ENSG00000117620	23198	SLC35A3	solute carrier family 35 (UDP-N-acetylglucosamine (UDP-GlcNAc) transporter), member A3	23443	1	n/a	n/a	4.94E-02	1.247
1098539	ENSG00000165392	7443	WRN	Werner syndrome, RecQ helicase-like	7486	8	n/a	n/a	2.18E-02	1.247
1102038	ENSG00000182175	36242	RGMA	RGM domain family, member A	56963	15	n/a	n/a	3.13E-01	1.247
1097465	ENSG00000160712	3545	IL6R	interleukin 6 receptor	3570	1	n/a	n/a	2.50E-03	1.247
279720755	ENSG00000213305	0	AP000857.1	AP000857.1	0	11	n/a	n/a	1.74E-01	1.247
280106487	ENSG00000257548	0	RP11-797M17.1	RP11-797M17.1	0	12	n/a	n/a	1.70E-01	1.247
1092372	ENSG00000124160	37000	NCOA5	nuclear receptor coactivator 5	57727	20	n/a	n/a	1.82E-01	1.247
1087211	ENSG00000014123	23131	UFL1	UFM1-specific ligase 1	23376	6	n/a	n/a	8.56E-02	1.247
1094726	ENSG00000139291	34555	TMEM19	transmembrane protein 19	55266	12	n/a	n/a	7.33E-04	1.247
1101636	ENSG00000179841	9354	AKAP5	A kinase (PRKA) anchor protein 5	9495	14	n/a	n/a	1.71E-02	1.246
279805388	ENSG00000226945	0	RP11-564A8.4	RP11-564A8.4	0	1	n/a	n/a	3.24E-01	1.246
280097757	ENSG00000256661	0	A2ML1-AS1	A2ML1 antisense RNA 1 (non-protein coding)	0	12	n/a	n/a	5.06E-02	1.246
1095571	ENSG00000144935	7177	TRPC1	transient receptor potential cation channel, subfamily C, member 1	7220	3	n/a	n/a	1.73E-02	1.246
279840858	ENSG00000230183	0	RP11-81G24.1	RP11-81G24.1	0	15	n/a	n/a	8.66E-02	1.246
1108360	ENSG00000234745	3088	HLA-B	major histocompatibility complex, class I, B	3106	6	n/a	n/a	1.08E-01	1.246
1109011	ENSG00000241852	143198	C8orf58	chromosome 8 open reading frame 58	541565	8	n/a	n/a	1.02E-01	1.246
1101400	ENSG00000178385	123258	PLEKHM3	pleckstrin homology domain containing, family M, member 3	389072	2	n/a	n/a	1.75E-01	1.246
1089165	ENSG00000100364	23068	KIAA0930	KIAA0930	23313	22	n/a	n/a	8.78E-02	1.246
1098267	ENSG00000164300	90383	SERINC5	serine incorporator 5	256987	5	n/a	n/a	1.14E-01	1.246
1103056	ENSG00000186300	80697	ZNF555	zinc finger protein 555	148254	19	n/a	n/a	8.17E-04	1.245
1097342	ENSG00000159873	80870	CCDC117	coiled-coil domain containing 117	150275	22	n/a	n/a	6.19E-02	1.245
1094729	ENSG00000139318	1836	DUSP6	dual specificity phosphatase 6	1848	12	n/a	n/a	6.37E-02	1.245
1092322	ENSG00000123643	83789	SLC36A1	solute carrier family 36 (proton/amino acid symporter), member 1	206358	5	n/a	n/a	1.05E-01	1.245
1092411	ENSG00000124279	54912	FASTKD3	FAST kinase domains 3	79072	5	n/a	n/a	1.22E-02	1.245
1104443	ENSG00000197933	34841	ZNF823	zinc finger protein 823	55552	19	n/a	n/a	1.18E-02	1.245
1098705	ENSG00000166068	81523	SPRED1	sprouty-related, EVH1 domain containing 1	161742	15	n/a	n/a	1.07E-01	1.245
1097051	ENSG00000157500	25809	APPL1	adaptor protein, phosphotyrosine interaction, PH domain and leucine zipper containing 1	26060	3	n/a	n/a	1.86E-02	1.245
1096944	ENSG00000156531	58505	PHF6	PHD finger protein 6	84295	X	n/a	n/a	1.02E-01	1.245
1099568	ENSG00000169490	58111	TM2D2	TM2 domain containing 2	83877	8	n/a	n/a	1.12E-02	1.245
1101154	ENSG00000177042	93892	TMEM80	transmembrane protein 80	283232	11	n/a	n/a	5.68E-02	1.245
1091140	ENSG00000113966	58311	ARL6	ADP-ribosylation factor-like 6	84100	3	n/a	n/a	2.38E-02	1.245
1103649	ENSG00000188786	4494	MTF1	metal-regulatory transcription factor 1	4520	1	n/a	n/a	1.11E-01	1.245
279995367	ENSG00000247330	0	AL355999.1	AL355999.1	0	1	n/a	n/a	1.12E-02	1.245
1098018	ENSG00000163602	23184	RYBP	RING1 and YY1 binding protein	23429	3	n/a	n/a	7.21E-02	1.245
1091171	ENSG00000114331	23282	ACAP2	ArfGAP with coiled-coil, ankyrin repeat and PH domains 2	23527	3	n/a	n/a	9.31E-03	1.245
279763443	ENSG00000223388	0	AC091736.11	AC091736.11	0	7	n/a	n/a	2.87E-01	1.245
1104389	ENSG00000197779	110248	ZNF81	zinc finger protein 81	347344	X	n/a	n/a	5.42E-03	1.245
1103745	ENSG00000189164	58704	ZNF527	zinc finger protein 527	84503	19	n/a	n/a	2.65E-04	1.245
280002833	ENSG00000248531	0	RP11-1134I14.3	RP11-1134I14.3	0	8	n/a	n/a	1.48E-01	1.244
1090311	ENSG00000107537	5232	PHYH	phytanoyl-CoA 2-hydroxylase	5264	10	n/a	n/a	1.13E-01	1.244
1091732	ENSG00000118596	9070	SLC16A7	solute carrier family 16, member 7 (monocarboxylic acid transporter 2)	9194	12	n/a	n/a	3.37E-02	1.244
1100612	ENSG00000174151	94354	CYB561D1	cytochrome b-561 domain containing 1	284613	1	n/a	n/a	1.34E-01	1.244
1094604	ENSG00000138594	29501	TMOD3	tropomodulin 3 (ubiquitous)	29766	15	n/a	n/a	1.51E-02	1.244
279785060	ENSG00000225206	125277	MIR2682	microRNA 2682	400765	1	n/a	n/a	2.70E-01	1.244
1087709	ENSG00000061987	22796	MON2	MON2 homolog (S. cerevisiae)	23041	12	n/a	n/a	5.03E-04	1.244
1102213	ENSG00000182919	28706	C11orf54	chromosome 11 open reading frame 54	28970	11	n/a	n/a	2.51E-02	1.244
1089745	ENSG00000103942	9318	HOMER2	homer homolog 2 (Drosophila)	9455	15	n/a	n/a	1.16E-01	1.244
1099865	ENSG00000170802	3324	FOXN2	forkhead box N2	3344	2	n/a	n/a	2.22E-01	1.244
279873462	ENSG00000233040	0	FAM204BP	family with sequence similarity 204, member B, pseudogene	0	1	n/a	n/a	2.21E-01	1.244
1088142	ENSG00000074603	34167	DPP8	dipeptidyl-peptidase 8	54878	15	n/a	n/a	1.11E-02	1.244
1091731	ENSG00000118579	56107	MED28	mediator complex subunit 28	80306	4	n/a	n/a	1.08E-01	1.244
280122768	ENSG00000258856	0	CTD-2325K12.1	CTD-2325K12.1	0	14	n/a	n/a	2.19E-02	1.244
1093496	ENSG00000132434	35202	LANCL2	LanC lantibiotic synthetase component C-like 2 (bacterial)	55915	7	n/a	n/a	1.77E-02	1.244
1092410	ENSG00000124275	4526	MTRR	5-methyltetrahydrofolate-homocysteine methyltransferase reductase	4552	5	n/a	n/a	3.59E-03	1.244
280028444	ENSG00000250619	0	CTD-2215L10.1	CTD-2215L10.1	0	5	n/a	n/a	1.33E-01	1.244
1094594	ENSG00000138459	34321	SLC35A5	solute carrier family 35, member A5	55032	3	n/a	n/a	1.53E-02	1.244
1087519	ENSG00000048740	10512	CELF2	CUGBP, Elav-like family member 2	10659	10	n/a	n/a	7.80E-02	1.243
1104676	ENSG00000198663	85762	C6orf89	chromosome 6 open reading frame 89	221477	6	n/a	n/a	1.27E-02	1.243
1104037	ENSG00000196693	7539	ZNF33B	zinc finger protein 33B	7582	10	n/a	n/a	3.82E-02	1.243
1092003	ENSG00000120820	57712	GLT8D2	glycosyltransferase 8 domain containing 2	83468	12	n/a	n/a	9.93E-02	1.243
1103519	ENSG00000188295	55665	ZNF669	zinc finger protein 669	79862	1	n/a	n/a	1.41E-03	1.243
1090080	ENSG00000105778	22835	AVL9	AVL9 homolog (S. cerevisiase)	23080	7	n/a	n/a	8.75E-04	1.243
279893528	ENSG00000234813	0	RP11-288D15.1	RP11-288D15.1	0	10	n/a	n/a	7.05E-02	1.243
280059519	ENSG00000253645	0	CTD-2544N14.3	CTD-2544N14.3	0	8	n/a	n/a	7.59E-02	1.243
1088462	ENSG00000083123	591	BCKDHB	branched chain keto acid dehydrogenase E1, beta polypeptide	594	6	n/a	n/a	1.54E-02	1.243
279839311	ENSG00000230039	0	RP11-314A15.2	RP11-314A15.2	0	X	n/a	n/a	3.91E-02	1.243
1091339	ENSG00000115520	56020	COQ10B	coenzyme Q10 homolog B (S. cerevisiae)	80219	2	n/a	n/a	1.40E-02	1.243
1093602	ENSG00000132970	10652	WASF3	WAS protein family, member 3	10810	13	n/a	n/a	1.46E-01	1.243
279760959	ENSG00000222726	0	RNU2-7P	RNA, U2 small nuclear 7, pseudogene	0	13	n/a	n/a	2.12E-01	1.243
1090893	ENSG00000112078	85865	KCTD20	potassium channel tetramerisation domain containing 20	222658	6	n/a	n/a	1.09E-02	1.243
279803162	ENSG00000226783	0	TLK1P1	tousled-like kinase 1 pseudogene 1	0	9	n/a	n/a	5.11E-03	1.243
1089547	ENSG00000102349	11118	KLF8	Kruppel-like factor 8	11279	X	n/a	n/a	1.35E-02	1.243
280137136	ENSG00000259684	0	RP11-120K9.2	RP11-120K9.2	0	15	n/a	n/a	2.49E-02	1.242
1102983	ENSG00000186017	59114	ZNF566	zinc finger protein 566	84924	19	n/a	n/a	2.37E-02	1.242
279986979	ENSG00000244608	0	RP11-47K11.3	RP11-47K11.3	0	1	n/a	n/a	6.05E-03	1.242
1099490	ENSG00000169155	22854	ZBTB43	zinc finger and BTB domain containing 43	23099	9	n/a	n/a	1.36E-02	1.242
279712233	ENSG00000211643	0	IGLV5-52	immunoglobulin lambda variable 5-52	0	22	n/a	n/a	2.33E-01	1.242
1097371	ENSG00000160131	83751	VMA21	VMA21 vacuolar H+-ATPase homolog (S. cerevisiae)	203547	X	n/a	n/a	5.97E-02	1.242
1102318	ENSG00000183354	81377	KIAA2026	KIAA2026	158358	9	n/a	n/a	2.03E-01	1.242
1103192	ENSG00000186889	83586	TMEM17	transmembrane protein 17	200728	2	n/a	n/a	1.33E-03	1.242
1093491	ENSG00000132406	59200	TMEM128	transmembrane protein 128	85013	4	n/a	n/a	4.25E-02	1.242
1091875	ENSG00000119906	35008	FAM178A	family with sequence similarity 178, member A	55719	10	n/a	n/a	2.19E-03	1.242
1087560	ENSG00000051108	9565	HERPUD1	homocysteine-inducible, endoplasmic reticulum stress-inducible, ubiquitin-like domain member 1	9709	16	n/a	n/a	2.65E-02	1.242
279786059	ENSG00000225282	0	AP000350.6	AP000350.6	0	22	n/a	n/a	1.31E-02	1.242
1088148	ENSG00000074706	25783	IPCEF1	interaction protein for cytohesin exchange factors 1	26034	6	n/a	n/a	8.06E-02	1.242
1102158	ENSG00000182670	7224	TTC3	tetratricopeptide repeat domain 3	7267	21	n/a	n/a	1.38E-02	1.242
1102959	ENSG00000185947	10162	ZNF267	zinc finger protein 267	10308	16	n/a	n/a	6.20E-02	1.242
1100451	ENSG00000173276	29964	ZNF295	zinc finger protein 295	49854	21	n/a	n/a	6.74E-02	1.242
1100699	ENSG00000174652	10623	ZNF266	zinc finger protein 266	10781	19	n/a	n/a	1.62E-02	1.242
1101364	ENSG00000178171	83773	FAM123C	family with sequence similarity 123C	205147	2	n/a	n/a	2.14E-01	1.242
279758929	ENSG00000222169	0	AL162590.1	AL162590.1	0	9	n/a	n/a	1.16E-01	1.241
1089653	ENSG00000103160	57935	HSDL1	hydroxysteroid dehydrogenase like 1	83693	16	n/a	n/a	1.70E-03	1.241
1094285	ENSG00000136897	33825	MRPL50	mitochondrial ribosomal protein L50	54534	9	n/a	n/a	8.89E-02	1.241
1093269	ENSG00000130844	34711	ZNF331	zinc finger protein 331	55422	19	n/a	n/a	3.34E-03	1.241
280043201	ENSG00000251823	0	5S_rRNA	5S ribosomal RNA	0	4	n/a	n/a	5.61E-02	1.241
279987576	ENSG00000244676	0	AL109761.5	AL109761.5	0	21	n/a	n/a	4.93E-03	1.241
1093922	ENSG00000135093	58945	USP30	ubiquitin specific peptidase 30	84749	12	n/a	n/a	5.80E-02	1.241
1103862	ENSG00000196227	40582	C20orf177	chromosome 20 open reading frame 177	63939	20	n/a	n/a	1.60E-01	1.241
1102382	ENSG00000183628	8163	DGCR6	DiGeorge syndrome critical region gene 6	8214	22	n/a	n/a	1.20E-02	1.241
1088461	ENSG00000083097	22788	DOPEY1	dopey family member 1	23033	6	n/a	n/a	2.91E-02	1.241
1102819	ENSG00000185345	5039	PARK2	parkinson protein 2, E3 ubiquitin protein ligase (parkin)	5071	6	n/a	n/a	2.13E-03	1.241
1103100	ENSG00000186469	33622	GNG2	guanine nucleotide binding protein (G protein), gamma 2	54331	14	n/a	n/a	6.18E-02	1.241
1100772	ENSG00000175048	55486	ZDHHC14	zinc finger, DHHC-type containing 14	79683	6	n/a	n/a	8.85E-02	1.241
279809295	ENSG00000227278	0	RP11-656D10.5	RP11-656D10.5	0	1	n/a	n/a	1.11E-01	1.241
1089457	ENSG00000101825	25627	MXRA5	matrix-remodelling associated 5	25878	X	n/a	n/a	1.11E-01	1.241
279826150	ENSG00000228830	0	RP4-781K5.2	RP4-781K5.2	0	1	n/a	n/a	2.01E-01	1.24
280088854	ENSG00000255651	0	RP11-466C23.4	RP11-466C23.4	0	11	n/a	n/a	1.61E-01	1.24
1088010	ENSG00000070882	25780	OSBPL3	oxysterol binding protein-like 3	26031	7	n/a	n/a	2.38E-02	1.24
1087544	ENSG00000050030	109873	KIAA2022	KIAA2022	340533	X	n/a	n/a	5.41E-02	1.24
1098283	ENSG00000164332	79607	UBLCP1	ubiquitin-like domain containing CTD phosphatase 1	134510	5	n/a	n/a	1.44E-01	1.24
279955647	ENSG00000241318	0	RP11-47K11.2	RP11-47K11.2	0	1	n/a	n/a	5.47E-03	1.24
1100589	ENSG00000174010	56112	KLHL15	kelch-like 15 (Drosophila)	80311	X	n/a	n/a	1.28E-02	1.24
1105037	ENSG00000204175	0	GPRIN2	G protein regulated inducer of neurite outgrowth 2	0	10	n/a	n/a	2.63E-01	1.24
1101419	ENSG00000178502	34464	KLHL11	kelch-like 11 (Drosophila)	55175	17	n/a	n/a	5.08E-02	1.24
1088767	ENSG00000090612	10637	ZNF268	zinc finger protein 268	10795	12	n/a	n/a	1.60E-02	1.24
1090634	ENSG00000110066	30593	SUV420H1	suppressor of variegation 4-20 homolog 1 (Drosophila)	51111	11	n/a	n/a	1.27E-02	1.24
279651055	ENSG00000198833	30946	UBE2J1	ubiquitin-conjugating enzyme E2, J1, U	51465	6	n/a	n/a	2.15E-02	1.24
1098285	ENSG00000164338	58346	UTP15	UTP15, U3 small nucleolar ribonucleoprotein, homolog (S. cerevisiae)	84135	5	n/a	n/a	8.83E-03	1.24
1090426	ENSG00000108443	6165	RPS6KB1	ribosomal protein S6 kinase, 70kDa, polypeptide 1	6198	17	n/a	n/a	4.43E-03	1.24
1096810	ENSG00000155380	6530	SLC16A1	solute carrier family 16, member 1 (monocarboxylic acid transporter 1)	6566	1	n/a	n/a	8.63E-02	1.24
1088810	ENSG00000091527	34862	CDV3	CDV3 homolog (mouse)	55573	3	n/a	n/a	1.80E-02	1.239
1104617	ENSG00000198478	57941	SH3BGRL2	SH3 domain binding glutamic acid-rich protein like 2	83699	6	n/a	n/a	5.73E-02	1.239
1089766	ENSG00000104154	7737	SLC30A4	solute carrier family 30 (zinc transporter), member 4	7782	15	n/a	n/a	5.68E-03	1.239
1098354	ENSG00000164638	85880	SLC29A4	solute carrier family 29 (nucleoside transporters), member 4	222962	7	n/a	n/a	2.36E-01	1.239
1098540	ENSG00000165406	85685	8-Mar	membrane-associated ring finger (C3HC4) 8	220972	10	n/a	n/a	6.89E-02	1.239
1100798	ENSG00000175175	22599	PPM1E	protein phosphatase, Mg2+/Mn2+ dependent, 1E	22843	17	n/a	n/a	6.24E-02	1.239
1091071	ENSG00000113361	999	CDH6	cadherin 6, type 2, K-cadherin (fetal kidney)	1004	5	n/a	n/a	2.99E-02	1.239
279891226	ENSG00000234635	0	RP11-9E13.2	RP11-9E13.2	0	10	n/a	n/a	4.19E-02	1.239
1087625	ENSG00000055917	23124	PUM2	pumilio homolog 2 (Drosophila)	23369	2	n/a	n/a	4.96E-04	1.239
279941031	ENSG00000239556	0	AC004951.5	AC004951.5	0	7	n/a	n/a	3.43E-02	1.239
1097069	ENSG00000157625	90414	TAB3	TGF-beta activated kinase 1/MAP3K7 binding protein 3	257397	X	n/a	n/a	4.04E-03	1.239
1086945	ENSG00000005175	55460	RPAP3	RNA polymerase II associated protein 3	79657	12	n/a	n/a	4.29E-02	1.239
1092027	ENSG00000120992	10287	LYPLA1	lysophospholipase I	10434	8	n/a	n/a	1.69E-01	1.239
1094210	ENSG00000136536	41407	7-Mar	membrane-associated ring finger (C3HC4) 7	64844	2	n/a	n/a	5.79E-02	1.239
1101754	ENSG00000180543	59609	TSPYL5	TSPY-like 5	85453	8	n/a	n/a	5.68E-03	1.239
1087333	ENSG00000027697	3439	IFNGR1	interferon gamma receptor 1	3459	6	n/a	n/a	6.64E-02	1.239
1093346	ENSG00000131378	22935	RFTN1	raftlin, lipid raft linker 1	23180	3	n/a	n/a	1.30E-01	1.239
279778571	ENSG00000224611	0	AC007919.18	AC007919.18	0	3	n/a	n/a	1.18E-01	1.239
1090746	ENSG00000111145	1989	ELK3	ELK3, ETS-domain protein (SRF accessory protein 2)	2004	12	n/a	n/a	6.43E-02	1.238
280030901	ENSG00000250810	0	AC096753.1	AC096753.1	0	2	n/a	n/a	9.84E-02	1.238
1097945	ENSG00000163389	36262	POGLUT1	protein O-glucosyltransferase 1	56983	3	n/a	n/a	3.94E-03	1.238
1095551	ENSG00000144815	60097	FAM55C	family with sequence similarity 55, member C	91775	3	n/a	n/a	3.56E-02	1.238
279736980	ENSG00000215105	0	TTC3P1	tetratricopeptide repeat domain 3 pseudogene 1	0	X	n/a	n/a	1.04E-02	1.238
1091162	ENSG00000114209	11075	PDCD10	programmed cell death 10	11235	3	n/a	n/a	1.83E-01	1.238
1096259	ENSG00000150764	59613	DIXDC1	DIX domain containing 1	85458	11	n/a	n/a	1.45E-02	1.238
1103836	ENSG00000196159	55436	FAT4	FAT tumor suppressor homolog 4 (Drosophila)	79633	4	n/a	n/a	2.23E-01	1.238
1101561	ENSG00000179295	5749	PTPN11	protein tyrosine phosphatase, non-receptor type 11	5781	12	n/a	n/a	3.07E-03	1.238
1103842	ENSG00000196172	80691	ZNF681	zinc finger protein 681	148213	19	n/a	n/a	1.15E-01	1.238
279963864	ENSG00000242215	0	RP11-513M16.2	RP11-513M16.2	0	9	n/a	n/a	9.09E-02	1.238
1103710	ENSG00000189042	81576	ZNF567	zinc finger protein 567	163081	19	n/a	n/a	1.07E-02	1.238
279832407	ENSG00000229400	0	RP11-3L21.2	RP11-3L21.2	0	1	n/a	n/a	1.95E-01	1.237
279793550	ENSG00000225923	0	RP4-736I12.1	RP4-736I12.1	0	1	n/a	n/a	1.62E-02	1.237
1100364	ENSG00000172869	1645	DMXL1	Dmx-like 1	1657	5	n/a	n/a	1.33E-03	1.237
1090197	ENSG00000106443	9534	PHF14	PHD finger protein 14	9678	7	n/a	n/a	5.73E-03	1.237
279724129	ENSG00000213698	0	RP1-172N19.4	RP1-172N19.4	0	X	n/a	n/a	4.19E-02	1.237
1089225	ENSG00000100578	9642	KIAA0586	KIAA0586	9786	14	n/a	n/a	2.73E-02	1.237
1093906	ENSG00000135002	34601	RFK	riboflavin kinase	55312	9	n/a	n/a	2.12E-01	1.237
1105909	ENSG00000213799	60080	ZNF845	zinc finger protein 845	91664	19	n/a	n/a	1.02E-02	1.237
279851873	ENSG00000231165	0	RP11-384P7.3	RP11-384P7.3	0	9	n/a	n/a	8.54E-02	1.237
1094395	ENSG00000137492	5580	PRKRIR	protein-kinase, interferon-inducible double stranded RNA dependent inhibitor, repressor of (P58 repressor)	5612	11	n/a	n/a	3.04E-02	1.237
1091315	ENSG00000115365	10168	LANCL1	LanC lantibiotic synthetase component C-like 1 (bacterial)	10314	2	n/a	n/a	8.96E-02	1.237
279938997	ENSG00000239317	0	RP11-449H3.2	RP11-449H3.2	0	5	n/a	n/a	3.34E-01	1.237
1092635	ENSG00000125834	80214	STK35	serine/threonine kinase 35	140901	20	n/a	n/a	1.33E-01	1.237
280040837	ENSG00000251583	0	AC008427.2	AC008427.2	0	5	n/a	n/a	1.97E-02	1.236
280041906	ENSG00000251660	0	AC007036.5	AC007036.5	0	7	n/a	n/a	4.00E-02	1.236
279895544	ENSG00000234981	0	RP11-534L20.4	RP11-534L20.4	0	1	n/a	n/a	2.42E-01	1.236
279691013	ENSG00000205181	0	RP5-1022P6.6	RP5-1022P6.6	0	20	n/a	n/a	1.31E-01	1.236
1093293	ENSG00000131023	8990	LATS1	LATS, large tumor suppressor, homolog 1 (Drosophila)	9113	6	n/a	n/a	1.31E-03	1.236
1087480	ENSG00000046651	8416	OFD1	oral-facial-digital syndrome 1	8481	X	n/a	n/a	8.26E-03	1.236
1087564	ENSG00000051382	5259	PIK3CB	phosphoinositide-3-kinase, catalytic, beta polypeptide	5291	3	n/a	n/a	9.94E-04	1.236
1099324	ENSG00000168438	30843	CDC40	cell division cycle 40 homolog (S. cerevisiae)	51362	6	n/a	n/a	3.61E-02	1.236
279928681	ENSG00000237984	11031	PTENP1	phosphatase and tensin homolog pseudogene 1	11191	9	n/a	n/a	3.25E-02	1.236
1098964	ENSG00000167065	80873	DUSP18	dual specificity phosphatase 18	150290	22	n/a	n/a	2.19E-01	1.236
1091082	ENSG00000113448	5112	PDE4D	phosphodiesterase 4D, cAMP-specific	5144	5	n/a	n/a	2.29E-02	1.235
279720470	ENSG00000213264	0	RP11-65E22.3	RP11-65E22.3	0	3	n/a	n/a	3.88E-02	1.235
1086965	ENSG00000005700	25747	IBTK	inhibitor of Bruton agammaglobulinemia tyrosine kinase	25998	6	n/a	n/a	2.27E-03	1.235
1094062	ENSG00000135801	26842	TAF5L	TAF5-like RNA polymerase II, p300/CBP-associated factor (PCAF)-associated factor, 65kDa	27097	1	n/a	n/a	2.19E-02	1.235
279912489	ENSG00000236592	0	S100A11P2	S100 calcium binding protein A11 pseudogene 2	0	7	n/a	n/a	5.09E-02	1.235
1093912	ENSG00000135048	23423	TMEM2	transmembrane protein 2	23670	9	n/a	n/a	1.03E-01	1.235
1090515	ENSG00000109046	25867	WSB1	WD repeat and SOCS box containing 1	26118	17	n/a	n/a	2.39E-01	1.235
280096849	ENSG00000256558	0	RP11-713B9.1	RP11-713B9.1	0	11	n/a	n/a	7.76E-02	1.235
1098314	ENSG00000164463	81109	C5orf41	chromosome 5 open reading frame 41	153222	5	n/a	n/a	3.83E-02	1.234
279912593	ENSG00000236608	0	EIF4A1P6	eukaryotic translation initiation factor 4A1 pseudogene 6	0	13	n/a	n/a	1.80E-01	1.234
1104311	ENSG00000197555	25786	SIPA1L1	signal-induced proliferation-associated 1 like 1	26037	14	n/a	n/a	1.66E-01	1.234
1093736	ENSG00000134049	30606	IER3IP1	immediate early response 3 interacting protein 1	51124	18	n/a	n/a	1.57E-01	1.234
1088399	ENSG00000081087	28698	OSTM1	osteopetrosis associated transmembrane protein 1	28962	6	n/a	n/a	8.09E-02	1.234
280120876	ENSG00000258748	0	CTD-2223O18.1	CTD-2223O18.1	0	14	n/a	n/a	9.41E-02	1.234
280062413	ENSG00000253833	0	RP11-367E12.4	RP11-367E12.4	0	8	n/a	n/a	1.41E-01	1.234
1097078	ENSG00000157741	90159	UBN2	ubinuclein 2	254048	7	n/a	n/a	4.05E-02	1.234
1089705	ENSG00000103479	5902	RBL2	retinoblastoma-like 2 (p130)	5934	16	n/a	n/a	1.78E-03	1.234
1097848	ENSG00000163026	56105	C2orf44	chromosome 2 open reading frame 44	80304	2	n/a	n/a	1.16E-03	1.234
1096458	ENSG00000152377	6655	SPOCK1	sparc/osteonectin, cwcv and kazal-like domains proteoglycan (testican) 1	6695	5	n/a	n/a	4.83E-02	1.234
1105745	ENSG00000212747	134611	FAM127C	family with sequence similarity 127, member C	441518	X	n/a	n/a	1.65E-01	1.234
1096330	ENSG00000151422	2226	FER	fer (fps/fes related) tyrosine kinase	2241	5	n/a	n/a	4.25E-02	1.233
279890461	ENSG00000234558	0	API5P1	API5 pseudogene 1	0	X	n/a	n/a	3.88E-02	1.233
1090390	ENSG00000108239	22987	TBC1D12	TBC1 domain family, member 12	23232	10	n/a	n/a	1.24E-02	1.233
279850307	ENSG00000231025	0	RP11-175O19.4	RP11-175O19.4	0	10	n/a	n/a	1.56E-01	1.233
1096784	ENSG00000155100	31113	OTUD6B	OTU domain containing 6B	51633	8	n/a	n/a	8.41E-02	1.233
280008927	ENSG00000249042	0	CTD-2015H6.3	CTD-2015H6.3	0	5	n/a	n/a	6.80E-03	1.233
1089808	ENSG00000104442	34445	ARMC1	armadillo repeat containing 1	55156	8	n/a	n/a	1.04E-01	1.233
1095395	ENSG00000143786	80765	CNIH3	cornichon homolog 3 (Drosophila)	149111	1	n/a	n/a	1.34E-01	1.233
1091815	ENSG00000119537	2515	KDSR	3-ketodihydrosphingosine reductase	2531	18	n/a	n/a	1.97E-02	1.233
1096316	ENSG00000151332	31042	MBIP	MAP3K12 binding inhibitory protein 1	51562	14	n/a	n/a	7.45E-02	1.233
1088436	ENSG00000082196	77615	C1QTNF3	C1q and tumor necrosis factor related protein 3	114899	5	n/a	n/a	4.06E-02	1.233
1087248	ENSG00000018510	8474	AGPS	alkylglycerone phosphate synthase	8540	2	n/a	n/a	6.58E-02	1.233
1103719	ENSG00000189058	344	APOD	apolipoprotein D	347	3	n/a	n/a	2.17E-01	1.233
279809762	ENSG00000227329	0	RP11-258C19.4	RP11-258C19.4	0	X	n/a	n/a	7.45E-02	1.233
1088181	ENSG00000075407	7544	ZNF37A	zinc finger protein 37A	7587	10	n/a	n/a	1.84E-01	1.233
1096628	ENSG00000153885	54887	KCTD15	potassium channel tetramerisation domain containing 15	79047	19	n/a	n/a	2.22E-01	1.233
279791678	ENSG00000225770	0	AC092933.3	AC092933.3	0	3	n/a	n/a	2.83E-01	1.233
1104827	ENSG00000198939	55909	ZFP2	zinc finger protein 2 homolog (mouse)	80108	5	n/a	n/a	1.27E-02	1.233
1105372	ENSG00000205060	59102	SLC35B4	solute carrier family 35, member B4	84912	7	n/a	n/a	9.71E-02	1.233
1087704	ENSG00000061676	10629	NCKAP1	NCK-associated protein 1	10787	2	n/a	n/a	1.07E-02	1.233
1108874	ENSG00000238206	0	RP11-472B18.2	RP11-472B18.2	0	4	n/a	n/a	6.11E-03	1.232
1100420	ENSG00000173166	41583	RAPH1	Ras association (RalGDS/AF-6) and pleckstrin homology domains 1	65059	2	n/a	n/a	1.10E-01	1.232
280098181	ENSG00000256712	0	RP11-785H5.2	RP11-785H5.2	0	12	n/a	n/a	1.26E-01	1.232
1088522	ENSG00000085224	543	ATRX	alpha thalassemia/mental retardation syndrome X-linked	546	X	n/a	n/a	3.37E-02	1.232
1104828	ENSG00000198944	79610	ANKRD43	ankyrin repeat domain 43	134548	5	n/a	n/a	3.88E-02	1.232
279963445	ENSG00000242162	0	RP11-128A6.3	RP11-128A6.3	0	7	n/a	n/a	8.89E-02	1.232
1096249	ENSG00000150672	1728	DLG2	discs, large homolog 2 (Drosophila)	1740	11	n/a	n/a	1.59E-01	1.232
1099668	ENSG00000169914	23007	OTUD3	OTU domain containing 3	23252	1	n/a	n/a	1.08E-01	1.232
279791782	ENSG00000225782	0	RP11-322F10.2	RP11-322F10.2	0	1	n/a	n/a	1.43E-01	1.232
1094099	ENSG00000135956	34943	TMEM127	transmembrane protein 127	55654	2	n/a	n/a	2.47E-01	1.232
1098004	ENSG00000163563	4306	MNDA	myeloid cell nuclear differentiation antigen	4332	1	n/a	n/a	3.43E-03	1.232
1094874	ENSG00000140367	60233	UBE2Q2	ubiquitin-conjugating enzyme E2Q family member 2	92912	15	n/a	n/a	3.08E-02	1.232
1093889	ENSG00000134897	34130	BIVM	basic, immunoglobulin-like variable motif containing	54841	13	n/a	n/a	4.96E-03	1.232
1095403	ENSG00000143819	2037	EPHX1	epoxide hydrolase 1, microsomal (xenobiotic)	2052	1	n/a	n/a	8.01E-02	1.232
1098280	ENSG00000164329	81695	PAPD4	PAP associated domain containing 4	167153	5	n/a	n/a	5.20E-03	1.231
279781183	ENSG00000224855	157129257	OPA1-AS1	OPA1 antisense RNA 1 (non-protein coding)	100873941	3	n/a	n/a	1.65E-02	1.231
1100125	ENSG00000171843	4275	MLLT3	myeloid/lymphoid or mixed-lineage leukemia (trithorax homolog, Drosophila); translocated to, 3	4300	9	n/a	n/a	2.01E-02	1.231
1097476	ENSG00000160785	9529	SLC25A44	solute carrier family 25, member 44	9673	1	n/a	n/a	1.30E-01	1.231
1090287	ENSG00000107201	23340	DDX58	DEAD (Asp-Glu-Ala-Asp) box polypeptide 58	23586	9	n/a	n/a	1.33E-02	1.231
1089787	ENSG00000104331	34217	IMPAD1	inositol monophosphatase domain containing 1	54928	8	n/a	n/a	8.64E-02	1.231
1103936	ENSG00000196417	60077	ZNF765	zinc finger protein 765	91661	19	n/a	n/a	5.92E-03	1.231
279822301	ENSG00000228487	0	RP13-225O21.2	RP13-225O21.2	0	9	n/a	n/a	1.74E-01	1.231
1087676	ENSG00000059728	4059	MXD1	MAX dimerization protein 1	4084	2	n/a	n/a	6.36E-02	1.231
1095171	ENSG00000142528	25637	ZNF473	zinc finger protein 473	25888	19	n/a	n/a	9.89E-03	1.231
1101746	ENSG00000180488	119536	FAM73A	family with sequence similarity 73, member A	374986	1	n/a	n/a	1.63E-03	1.231
1097035	ENSG00000157350	6447	ST3GAL2	ST3 beta-galactoside alpha-2,3-sialyltransferase 2	6483	16	n/a	n/a	2.22E-01	1.231
1091099	ENSG00000113583	36230	C5orf15	chromosome 5 open reading frame 15	56951	5	n/a	n/a	7.95E-02	1.231
1096603	ENSG00000153561	41368	RMND5A	required for meiotic nuclear division 5 homolog A (S. cerevisiae)	64795	2	n/a	n/a	1.96E-03	1.231
1087510	ENSG00000048392	29974	RRM2B	ribonucleotide reductase M2 B (TP53 inducible)	50484	8	n/a	n/a	6.18E-02	1.231
280017746	ENSG00000249786	0	EAF1-AS1	EAF1 antisense RNA 1 (non-protein coding)	0	3	n/a	n/a	1.63E-02	1.231
279795367	ENSG00000226081	0	USP12PX	ubiquitin specific peptidase 12 pseudogene, X-linked	0	X	n/a	n/a	1.13E-02	1.231
1107953	ENSG00000232112	30853	CCDC72	coiled-coil domain containing 72	51372	3	n/a	n/a	2.64E-01	1.231
1104882	ENSG00000203685	119545	C1orf95	chromosome 1 open reading frame 95	375057	1	n/a	n/a	2.82E-01	1.231
1103735	ENSG00000189129	85507	PLAC9	placenta-specific 9	219348	10	n/a	n/a	2.37E-01	1.23
1106083	ENSG00000214447	0	FAM187A	family with sequence similarity 187, member A	0	17	n/a	n/a	6.84E-02	1.23
1091405	ENSG00000115956	5309	PLEK	pleckstrin	5341	2	n/a	n/a	2.02E-02	1.23
279975668	ENSG00000243495	0	GMFBP1	glia maturation factor, beta pseudogene 1	0	3	n/a	n/a	1.28E-01	1.23
279861446	ENSG00000231991	301	ANXA2P2	annexin A2 pseudogene 2	304	9	n/a	n/a	3.72E-01	1.23
1093335	ENSG00000131263	30614	RLIM	ring finger protein, LIM domain interacting	51132	X	n/a	n/a	6.14E-02	1.23
1091323	ENSG00000115421	41433	PAPOLG	poly(A) polymerase gamma	64895	2	n/a	n/a	1.17E-02	1.23
1096509	ENSG00000152749	81485	GPR180	G protein-coupled receptor 180	160897	13	n/a	n/a	1.14E-01	1.23
1092145	ENSG00000122176	2315	FMOD	fibromodulin	2331	1	n/a	n/a	1.99E-01	1.23
1087161	ENSG00000011405	5254	PIK3C2A	phosphoinositide-3-kinase, class 2, alpha polypeptide	5286	11	n/a	n/a	1.07E-01	1.23
1097343	ENSG00000159882	7729	ZNF230	zinc finger protein 230	7773	19	n/a	n/a	1.47E-02	1.23
1090852	ENSG00000111790	25876	FGFR1OP2	FGFR1 oncogene partner 2	26127	12	n/a	n/a	1.15E-01	1.23
1096862	ENSG00000155957	31123	TMBIM4	transmembrane BAX inhibitor motif containing 4	51643	12	n/a	n/a	1.02E-01	1.229
279912126	ENSG00000236540	0	AC006547.13	AC006547.13	0	22	n/a	n/a	1.53E-01	1.229
1099612	ENSG00000169692	10408	AGPAT2	1-acylglycerol-3-phosphate O-acyltransferase 2 (lysophosphatidic acid acyltransferase, beta)	10555	9	n/a	n/a	3.77E-02	1.229
279995738	ENSG00000247508	0	AC005702.2	AC005702.2	0	17	n/a	n/a	1.41E-03	1.229
1089188	ENSG00000100426	9745	ZBED4	zinc finger, BED-type containing 4	9889	22	n/a	n/a	2.83E-01	1.229
1093039	ENSG00000129292	30587	PHF20L1	PHD finger protein 20-like 1	51105	8	n/a	n/a	2.80E-02	1.229
1092120	ENSG00000121933	137	ADORA3	adenosine A3 receptor	140	1	n/a	n/a	3.25E-03	1.229
280126236	ENSG00000259052	0	AL157871.2	AL157871.2	0	14	n/a	n/a	1.52E-01	1.229
280055683	ENSG00000253358	0	GS1-251I9.3	GS1-251I9.3	0	8	n/a	n/a	1.53E-02	1.229
1100319	ENSG00000172667	40994	ZMAT3	zinc finger, matrin-type 3	64393	3	n/a	n/a	1.39E-01	1.229
1099105	ENSG00000167637	94263	ZNF283	zinc finger protein 283	284349	19	n/a	n/a	1.84E-02	1.229
1100400	ENSG00000173065	35020	C17orf63	chromosome 17 open reading frame 63	55731	17	n/a	n/a	2.44E-01	1.229
280127567	ENSG00000259131	0	AC093510.2	metallo-beta-lactamase domain-containing protein 2	0	5	n/a	n/a	9.50E-02	1.229
279728193	ENSG00000214135	85666	AC024560.3	AC024560.3	220729	3	n/a	n/a	1.86E-02	1.229
1105699	ENSG00000211456	22664	SACM1L	SAC1 suppressor of actin mutations 1-like (yeast)	22908	3	n/a	n/a	3.18E-03	1.229
1089261	ENSG00000100749	7400	VRK1	vaccinia related kinase 1	7443	14	n/a	n/a	2.82E-01	1.229
1091876	ENSG00000119912	3396	IDE	insulin-degrading enzyme	3416	10	n/a	n/a	1.30E-03	1.229
279909433	ENSG00000236308	0	RP11-316M21.7	RP11-316M21.7	0	10	n/a	n/a	1.28E-02	1.229
1102887	ENSG00000185666	8172	SYN3	synapsin III	8224	22	n/a	n/a	2.99E-01	1.229
1092916	ENSG00000128294	8398	TPST2	tyrosylprotein sulfotransferase 2	8459	22	n/a	n/a	5.55E-03	1.229
1091061	ENSG00000113300	36745	CNOT6	CCR4-NOT transcription complex, subunit 6	57472	5	n/a	n/a	6.54E-04	1.228
280038830	ENSG00000251440	0	RP11-425J20.2	RP11-425J20.2	0	4	n/a	n/a	1.60E-01	1.228
279709239	ENSG00000207740	1013177	MIR600	microRNA 600	693185	9	n/a	n/a	3.11E-01	1.228
1090296	ENSG00000107295	6420	SH3GL2	SH3-domain GRB2-like 2	6456	9	n/a	n/a	1.31E-02	1.228
1090303	ENSG00000107372	7719	ZFAND5	zinc finger, AN1-type domain 5	7763	9	n/a	n/a	4.67E-02	1.228
1093374	ENSG00000131507	56536	NDFIP1	Nedd4 family interacting protein 1	80762	5	n/a	n/a	1.82E-01	1.228
1098987	ENSG00000167131	122951	CCDC103	coiled-coil domain containing 103	388389	17	n/a	n/a	6.83E-02	1.228
1097846	ENSG00000163013	80918	FBXO41	F-box protein 41	150726	2	n/a	n/a	2.36E-01	1.228
1092126	ENSG00000121989	89	ACVR2A	activin A receptor, type IIA	92	2	n/a	n/a	1.21E-02	1.228
279876577	ENSG00000233337	0	RP11-552M11.2	RP11-552M11.2	0	1	n/a	n/a	2.92E-02	1.228
279693903	ENSG00000205485	1011221	AC004980.7	AC004980.7	100133091	7	n/a	n/a	5.00E-02	1.228
1101444	ENSG00000178691	23267	SUZ12	suppressor of zeste 12 homolog (Drosophila)	23512	17	n/a	n/a	9.44E-02	1.228
1093600	ENSG00000132965	238	ALOX5AP	arachidonate 5-lipoxygenase-activating protein	241	13	n/a	n/a	7.75E-02	1.228
1089650	ENSG00000103150	23172	MLYCD	malonyl-CoA decarboxylase	23417	16	n/a	n/a	8.06E-02	1.227
1092244	ENSG00000123091	26739	RNF11	ring finger protein 11	26994	1	n/a	n/a	1.52E-01	1.227
1087327	ENSG00000026652	36174	AGPAT4	1-acylglycerol-3-phosphate O-acyltransferase 4 (lysophosphatidic acid acyltransferase, delta)	56895	6	n/a	n/a	1.02E-01	1.227
1100225	ENSG00000172264	80085	MACROD2	MACRO domain containing 2	140733	20	n/a	n/a	1.06E-01	1.227
280060540	ENSG00000253721	0	RP11-449M6.2	RP11-449M6.2	0	8	n/a	n/a	8.92E-02	1.227
280063612	ENSG00000253919	0	PRKRIRP7	protein-kinase, interferon-inducible double stranded RNA dependent inhibitor, repressor of (P58 repressor) pseudogene 7	0	8	n/a	n/a	3.63E-02	1.227
1104179	ENSG00000197128	125245	ZNF772	zinc finger protein 772	400720	19	n/a	n/a	1.01E-01	1.227
280115574	ENSG00000258441	94026	CTD-2552B11.4	CTD-2552B11.4	283624	14	n/a	n/a	4.19E-03	1.227
1103093	ENSG00000186448	10023	ZNF197	zinc finger protein 197	10168	3	n/a	n/a	2.24E-03	1.227
279909639	ENSG00000236326	0	RP3-486I3.5	RP3-486I3.5	0	6	n/a	n/a	8.80E-02	1.227
1087650	ENSG00000057704	36731	TMCC3	transmembrane and coiled-coil domain family 3	57458	12	n/a	n/a	8.70E-02	1.227
280011159	ENSG00000249249	0	AC010226.4	AC010226.4	0	5	n/a	n/a	5.35E-02	1.227
1097146	ENSG00000158290	8389	CUL4B	cullin 4B	8450	X	n/a	n/a	1.01E-01	1.227
1088301	ENSG00000078403	7980	MLLT10	myeloid/lymphoid or mixed-lineage leukemia (trithorax homolog, Drosophila); translocated to, 10	8028	10	n/a	n/a	2.37E-02	1.227
1087857	ENSG00000066735	25902	KIF26A	kinesin family member 26A	26153	14	n/a	n/a	3.07E-01	1.227
1105048	ENSG00000204217	655	BMPR2	bone morphogenetic protein receptor, type II (serine/threonine kinase)	659	2	n/a	n/a	2.61E-02	1.227
1099814	ENSG00000170542	5240	SERPINB9	serpin peptidase inhibitor, clade B (ovalbumin), member 9	5272	6	n/a	n/a	7.98E-03	1.227
1105174	ENSG00000204519	59871	ZNF551	zinc finger protein 551	90233	19	n/a	n/a	2.45E-02	1.227
1105846	ENSG00000213341	1139	CHUK	conserved helix-loop-helix ubiquitous kinase	1147	10	n/a	n/a	2.13E-03	1.227
1097323	ENSG00000159674	10270	SPON2	spondin 2, extracellular matrix protein	10417	4	n/a	n/a	8.30E-04	1.226
1087848	ENSG00000066427	4262	ATXN3	ataxin 3	4287	14	n/a	n/a	9.57E-04	1.226
1098064	ENSG00000163714	23105	U2SURP	U2 snRNP-associated SURP domain containing	23350	3	n/a	n/a	4.03E-02	1.226
1087020	ENSG00000006740	9768	ARHGAP44	Rho GTPase activating protein 44	9912	17	n/a	n/a	2.11E-01	1.226
1105806	ENSG00000213047	81599	DENND1B	DENN/MADD domain containing 1B	163486	1	n/a	n/a	2.65E-02	1.226
1103494	ENSG00000188177	119637	ZC3H6	zinc finger CCCH-type containing 6	376940	2	n/a	n/a	3.88E-03	1.226
1090584	ENSG00000109680	34585	TBC1D19	TBC1 domain family, member 19	55296	4	n/a	n/a	1.80E-03	1.226
1095347	ENSG00000143515	36474	ATP8B2	ATPase, class I, type 8B, member 2	57198	1	n/a	n/a	1.37E-01	1.226
1095293	ENSG00000143322	24	ABL2	v-abl Abelson murine leukemia viral oncogene homolog 2	27	1	n/a	n/a	7.59E-02	1.226
1090763	ENSG00000111252	9875	SH2B3	SH2B adaptor protein 3	10019	12	n/a	n/a	1.37E-01	1.226
280038346	ENSG00000251403	0	RP11-298J23.6	RP11-298J23.6	0	6	n/a	n/a	2.71E-01	1.226
1093801	ENSG00000134352	3547	IL6ST	interleukin 6 signal transducer (gp130, oncostatin M receptor)	3572	5	n/a	n/a	2.28E-01	1.226
1092862	ENSG00000127831	7386	VIL1	villin 1	7429	2	n/a	n/a	2.34E-02	1.226
1107180	ENSG00000227124	1003708	ZNF717	zinc finger protein 717	100131827	3	n/a	n/a	1.38E-02	1.226
1098822	ENSG00000166471	133247	TMEM41B	transmembrane protein 41B	440026	11	n/a	n/a	1.01E-01	1.226
1103092	ENSG00000186446	77685	ZNF501	zinc finger protein 501	115560	3	n/a	n/a	7.66E-03	1.226
279719877	ENSG00000213194	0	AC016732.2	AC016732.2	0	2	n/a	n/a	4.86E-02	1.225
279788290	ENSG00000225487	0	RP11-403P14.1	RP11-403P14.1	0	1	n/a	n/a	3.27E-01	1.225
1086918	ENSG00000004766	34899	CCDC132	coiled-coil domain containing 132	55610	7	n/a	n/a	9.46E-03	1.225
[truncated: 1 more rows]
