# Supplementary material for: Identification of the Molecular Events Involved in the Development of Prefrontal Cortex Through the Analysis of RNA-Seq Data From BrainSpan
Source: ASN Neuro. 2019 Jun 18;11:1759091419854627. doi: 10.1177/1759091419854627 (PMC6582306; doi:10.1177/1759091419854627)
Supplement: Supplemental Material6 - Supplemental material for Identification of the Molecular Events Involved in the Development of Prefrontal Cortex Through the Analysis of RNA-Seq Data From BrainSpan [file Supplemental_Material6.zip › PFC/3/Contents.txt]

=========================
BrainSpan: Atlas of the Developing Human Brain
=========================

This archive contains expression data for rows 1 through 2000 of a 'differential' search arranged by structures,donors

The file Expression.csv contains log2 RPKM (reads per kilobase per million) values.

Each row begins with the ID of a gene.

The file Columns.csv contains metadata for each column in Expression.csv, arranged in the same order.

The file Rows.csv contains metadata for the genes referenced in Expression.csv.

The original search can be reproduced on our web site at http://www.brainspan.org/rnaseq/searches?domain1=10173,10185,10278,10194&domain2=10173,10185,10278,10194&stage1=IIIB&stage2=IIIA&search_type=differential&page_num=0
