# Supplementary material for: Identification of the Molecular Events Involved in the Development of Prefrontal Cortex Through the Analysis of RNA-Seq Data From BrainSpan
Source: ASN Neuro. 2019 Jun 18;11:1759091419854627. doi: 10.1177/1759091419854627 (PMC6582306; doi:10.1177/1759091419854627)
Supplement: Supplemental Material6 - Supplemental material for Identification of the Molecular Events Involved in the Development of Prefrontal Cortex Through the Analysis of RNA-Seq Data From BrainSpan [file Supplemental_Material6.zip › PFC/3/Expression.csv]

1101916	5.3448	5.5094	6.0671	3.4976	3.7419	3.4569	2.4332	5.0351	5.2281	5.9391	3.0829	3.8850	3.1112	2.5168	5.4042	5.5415	5.9813	2.4311	3.4298	2.4611	3.1841	5.1205	5.6135	6.0704	3.0127	3.7838	2.8591
1091076	4.4838	4.5748	4.9371	2.4322	3.0456	2.8502	1.6289	4.2241	4.4104	4.9903	2.1955	3.1025	2.3656	1.7277	4.6007	4.6700	5.0169	1.5965	2.7568	1.6903	2.2613	4.2660	4.7656	5.0848	2.1552	2.9816	1.8772
1095909	3.3337	4.3461	4.4561	2.0930	2.7341	2.0402	1.1858	3.0267	3.6642	3.7730	1.3199	1.9888	1.6987	0.8791	3.7625	4.4183	4.1856	1.2541	2.6030	0.9840	0.9891	3.0814	3.9550	3.9708	1.7358	2.3295	0.9476
1103075	3.6715	5.3869	5.4049	1.2335	3.1105	4.6663	3.4547	3.5982	4.4597	4.9666	1.5062	2.9918	3.8564	3.2101	5.1327	5.7351	5.7546	0.7270	3.0481	3.1908	4.3086	3.4622	5.2754	5.7610	1.4703	3.3360	3.6010
1091286	5.0603	5.4645	5.9724	3.6967	3.8804	4.4967	3.0916	4.6300	4.9348	5.8993	3.2293	3.3757	3.4261	2.5396	5.6620	5.3206	5.9579	3.1539	3.9576	3.4763	3.8211	4.9943	5.0772	6.1143	3.3002	3.6211	2.8976
1092798	5.9190	6.6907	7.2767	4.7916	5.5156	3.9430	3.7736	5.8127	6.2385	6.0937	4.1786	5.1017	4.4887	4.0855	6.1961	6.9537	6.0063	4.2397	5.3304	2.6263	3.8897	5.5180	6.5855	5.9540	3.9025	5.3725	4.5902
1093828	5.5983	5.5531	5.9477	3.4455	4.5165	4.1877	2.8400	5.4397	5.5157	6.0815	3.7586	4.8895	4.0609	3.2433	5.3546	5.5570	5.6494	3.0907	4.2881	2.7795	3.3317	5.2109	5.3256	5.7166	4.3414	4.2811	2.9480
1090601	2.9774	4.1123	4.8929	3.0586	2.6106	2.5651	1.6475	2.7815	3.4223	4.5648	1.6747	1.7139	1.7264	2.0908	3.7243	4.1743	5.3866	3.0298	2.6568	2.1471	2.0719	3.4891	3.8852	5.1611	1.6429	2.3355	2.2096
1095952	7.1558	7.1993	7.7157	5.6909	6.1820	5.2378	4.3547	6.8130	7.0025	7.4046	4.8763	5.8658	5.0520	4.9364	6.8664	7.2162	7.1792	5.6761	6.2024	4.2912	4.6467	6.6579	7.0022	6.9653	5.3564	6.0608	5.0340
1090373	4.1343	3.7960	2.5961	1.1023	2.3074	1.2184	1.0761	4.3254	3.8499	2.7682	2.0342	2.9509	1.5787	1.5264	3.7223	3.7927	2.1869	0.4479	2.0941	0.6758	1.0457	3.4150	3.5611	2.3544	3.2402	1.7586	0.9853
1101781	4.1556	5.3057	5.1141	3.6246	3.3573	2.5600	1.6314	4.1080	4.6263	4.5191	3.9296	3.6785	1.9890	2.7066	4.1822	5.4299	5.1458	3.4723	3.1917	1.8864	2.1510	3.9240	4.9285	5.0685	4.6493	3.1770	2.2601
1091374	6.6589	7.5836	7.2492	5.4719	5.5428	5.6656	4.3403	6.7587	7.3297	7.0778	5.3398	5.4965	5.3167	4.5192	6.8667	7.4389	6.4294	5.4059	5.3073	4.8429	4.9011	6.4759	6.9219	6.8896	5.9013	5.5963	4.6787
1089261	3.7053	3.8779	5.0838	3.4008	2.3597	3.2793	2.0574	3.2179	3.3349	4.9453	2.3906	2.1718	2.5086	2.3273	4.4514	3.8364	5.5594	3.1542	2.4202	2.6355	2.4211	4.1058	3.7450	5.4567	2.1065	2.1844	2.8955
1100668	4.0188	5.7165	6.2965	3.1867	4.3574	4.0598	3.5710	3.7995	5.5366	5.6163	3.2257	3.9011	4.0566	3.2716	4.4744	5.7540	6.0606	2.2560	4.0885	4.4070	2.6495	4.2504	5.9852	6.0413	1.6802	5.1218	4.6199
1108758	5.7563	6.9652	5.8557	4.7380	4.7922	4.0587	3.5216	5.7952	6.5128	5.8666	4.7723	4.7230	4.2181	3.5445	6.1068	6.5619	5.1525	4.5741	4.5791	3.5787	3.8276	5.5078	6.1732	5.3104	5.1323	4.9305	3.4865
280069987	3.6497	3.8876	3.2492	1.3863	2.7911	1.8558	1.4202	3.3800	3.8342	3.8570	2.0955	2.5906	2.2137	1.8829	3.2967	3.8268	3.0504	1.3987	2.4415	0.9122	1.2833	3.2423	3.6503	3.3925	2.3689	2.2913	1.1083
1105625	5.3568	5.4191	6.2008	3.5482	4.4513	4.3665	3.2589	5.0266	5.0945	6.0979	3.3341	4.2521	3.8298	3.4523	5.3676	5.5719	5.9022	3.5173	4.4604	3.6909	3.9578	4.8484	5.1955	6.0020	3.9725	4.2490	3.5678
1103210	5.0505	5.5135	5.8018	4.5415	4.1302	4.1543	3.4045	4.7002	5.1253	5.7970	3.5125	3.5545	3.5083	3.5286	5.2821	5.4523	5.9040	4.6265	4.0255	2.6818	3.3688	4.9575	5.2066	5.9598	3.9555	3.9667	3.2915
1097992	6.4428	6.4705	7.0048	4.8300	5.3865	5.9514	4.4720	6.1230	6.2389	6.9282	4.6002	5.1305	5.3606	4.4280	6.8433	6.3819	7.0425	4.4694	5.1647	5.0480	4.7970	6.4977	6.1807	7.1171	4.8656	5.2378	4.7748
1095640	2.3488	2.8412	3.2608	1.0007	1.4702	1.4471	0.6246	1.9829	2.8134	3.2866	1.3689	1.2555	1.0738	0.6012	2.3907	2.6953	2.9405	0.5887	0.9660	1.7635	0.5451	2.0091	2.4420	3.4019	1.3513	1.5753	0.7922
1099263	2.6949	4.5089	7.1639	3.4375	3.2996	2.7602	2.9028	2.7943	4.3503	6.4316	3.2603	3.2169	2.7281	3.3734	2.8215	5.0921	7.5126	3.8790	3.3467	4.0838	2.6787	3.2152	4.5033	7.1285	3.3604	3.5631	2.8254
1091968	2.5214	3.4495	4.2435	1.8230	2.3033	1.6600	0.8947	2.3982	3.1788	3.5750	1.6147	2.1441	1.3302	0.9124	2.6562	3.3730	3.8082	1.4576	2.0696	2.2966	0.8099	2.3835	3.1521	3.7796	1.4136	2.4692	1.0037
1089683	7.9051	8.7238	8.6488	7.2350	6.6267	7.2032	6.3184	7.7362	8.0261	7.8642	6.6404	6.4668	6.7328	6.0442	8.7122	8.5369	8.2300	6.8784	6.7210	6.1719	6.5928	7.6768	7.9378	8.4232	7.2110	6.3313	6.0258
1100212	4.2949	4.3690	4.5610	3.3257	2.8902	3.8874	2.3008	4.4479	4.1962	4.8663	3.6047	3.1961	3.2190	2.3781	4.6611	4.2847	4.4703	2.0981	2.6551	2.3152	2.5698	4.5921	4.2761	4.7935	3.6811	2.7773	2.9098
1103815	2.3004	3.0722	3.8383	0.6038	1.0190	1.6707	0.8828	1.5394	2.5136	3.5340	1.6130	0.9125	0.9630	0.8965	2.6755	2.5500	3.3191	0.2663	1.1588	3.2447	1.3255	1.7799	2.6373	3.9434	1.2751	1.4682	1.4418
1093602	4.5812	5.6313	5.5892	3.4687	4.0304	3.5002	3.0948	4.5433	5.3118	5.1456	3.6559	3.8111	3.4929	3.4157	4.8709	5.8834	5.5575	3.4036	3.9812	3.6813	3.3407	4.3195	5.3049	5.2109	3.7209	4.1375	3.3939
280115010	1.8650	3.8651	4.1246	0.9195	1.7419	2.8948	2.9858	2.4370	3.3291	3.4685	0.9971	1.5620	2.7401	3.0856	3.6098	4.6757	3.6051	0.7137	1.8386	1.3928	2.8053	2.3414	3.9901	4.6542	1.1825	2.5056	1.9075
1102416	4.9934	5.2563	5.5569	2.8969	3.6759	3.4485	3.2058	4.8705	4.7746	4.7859	3.8733	3.9412	3.3998	3.5015	5.3200	5.5354	5.3273	2.4713	4.0315	3.3044	4.3510	4.4354	5.0499	5.1899	4.1397	3.9524	3.3886
1104839	3.3883	4.7060	4.7124	1.7439	3.0950	3.2765	2.6964	3.4617	4.4199	4.4815	2.2645	3.6285	3.5651	2.5936	4.0148	4.9109	4.4721	1.4681	2.9712	1.7473	2.6322	3.1322	4.4611	4.4804	2.4733	3.4697	2.9695
1086943	3.0710	3.5561	3.8360	1.5595	2.0618	1.6520	1.3083	2.4833	2.8451	2.7295	1.7315	1.8137	1.4452	1.7895	3.4879	4.0730	4.1144	1.6915	2.2544	1.9087	2.0846	2.6499	3.6551	3.6590	1.3647	2.4778	2.3620
1093963	5.0662	5.3212	5.2091	3.4136	4.0376	4.5160	2.5059	4.8066	4.9847	5.1846	3.4094	4.0168	4.0463	2.8225	5.0094	5.0431	5.2361	2.9367	3.4540	4.8768	3.1574	5.0951	4.8841	5.3668	3.6842	3.9910	2.9779
1095294	7.2416	7.3333	7.6922	5.1995	6.4750	6.7690	5.5370	7.0204	7.0628	7.6287	5.3991	6.3940	6.2049	5.3906	7.5163	7.3637	7.6771	4.6516	6.5603	5.7111	5.8977	7.0175	7.1283	7.6477	5.6037	6.4106	5.6773
1101367	3.1353	3.4834	4.3767	2.3497	2.3925	2.8826	1.7872	2.9837	2.9995	4.1114	1.8282	2.0187	2.1434	1.7589	3.5519	3.6784	4.5623	2.1370	2.4345	2.1401	2.3901	3.2365	3.4009	4.3841	1.8180	2.3241	2.2131
1098332	2.8777	3.7100	4.7022	3.1726	2.3627	2.5188	1.9209	2.3732	2.9253	4.2683	1.8035	1.3638	1.6786	2.2514	2.7939	3.3953	5.4550	3.1968	2.4031	2.5012	1.9172	3.2105	3.8476	5.4559	1.7246	2.5093	2.7511
1100427	2.6539	2.8297	3.0679	1.1643	1.5657	2.5402	1.0436	2.4841	2.7638	3.5153	1.0937	1.5689	1.6878	1.0749	3.2788	2.7730	3.2121	0.9672	1.6209	1.7463	1.6739	2.7618	2.6724	3.5090	1.2465	1.5793	1.7059
1096578	6.7011	7.4647	7.3180	6.3538	6.5184	5.2877	5.4355	6.6848	7.5874	6.9676	5.5661	5.9008	5.8033	4.7882	6.9469	7.9659	6.7503	6.0016	6.3350	4.1102	5.1850	6.3770	7.1779	6.5169	5.7143	6.0008	4.6164
1091559	6.3394	6.7283	6.8177	4.7385	5.4751	5.1593	4.6731	6.1558	6.0692	6.5775	4.8958	5.4864	4.9178	4.7242	6.2035	6.8825	6.9736	4.5761	5.4640	4.4989	5.0501	5.7969	6.2680	6.7457	5.4751	5.2033	4.6695
279996562	4.3195	4.6031	5.8496	4.3435	2.8183	3.7980	3.1090	4.0544	4.2945	5.5912	3.4572	2.6703	2.9625	3.4963	4.9618	4.6440	5.9965	4.8253	3.2858	3.4314	3.6586	4.5228	4.4346	6.1583	3.9040	2.9051	3.7603
1102132	4.2631	5.1250	4.7263	3.4220	3.5642	3.5161	3.0120	4.1980	4.5357	4.2423	2.7197	3.0095	2.9086	3.0717	5.2577	5.7524	4.6470	3.5030	4.0963	2.7425	3.3846	4.0581	4.9970	4.4443	3.0023	3.4267	3.2597
1088230	1.6130	3.3240	3.5223	2.3653	2.3175	0.7447	0.8923	1.2403	2.3549	2.0129	0.8479	0.8248	0.6004	1.9508	2.3123	4.5796	5.0714	3.1412	2.9600	2.2115	1.1312	3.1504	3.6629	3.7875	0.7590	1.9065	1.7808
1099264	4.8742	4.9932	5.5360	3.7528	4.0980	4.5684	3.0783	4.5815	4.7018	5.3832	3.0975	3.8596	3.7760	3.1532	4.9378	5.1313	5.6551	3.7189	4.2619	3.5988	3.1963	4.9755	4.7659	5.3943	3.0636	4.0865	3.5059
1094354	3.8008	4.4348	4.7830	4.0924	3.1166	3.6941	2.6134	3.5979	4.6036	5.4112	3.7939	2.9713	3.0160	2.6458	4.4271	4.1531	4.3848	3.2388	2.9617	2.5638	2.1930	4.1070	4.2909	5.3412	3.4034	2.8022	2.2430
1100793	3.1422	4.4202	4.1652	2.3310	2.8534	2.5718	2.1397	2.7742	3.9751	3.9202	2.4812	2.3523	2.0806	1.8836	3.8014	4.1080	3.5844	1.8231	2.8280	2.3360	1.9093	2.9886	3.8557	4.0472	2.0961	2.7596	2.2129
1099674	3.8110	4.3010	4.6501	2.7797	3.2165	3.0926	2.3967	3.4831	3.4750	3.2432	2.7330	2.6425	2.5331	1.8191	4.2354	4.9327	4.6763	2.0916	3.3674	2.2134	2.3635	3.3428	4.1352	3.6706	2.5970	2.9700	1.8638
1098341	8.6376	8.8784	9.8767	7.9327	7.2864	8.3495	7.6999	8.7011	8.6184	9.7603	7.9763	7.5367	8.1894	7.4912	8.7286	8.9397	9.8996	7.4534	7.1071	6.9236	8.3679	8.5640	8.6167	9.9829	7.9816	7.4400	7.9055
1092487	9.0514	9.0145	9.7458	7.6677	8.6177	8.2799	7.5134	8.7972	9.1849	9.5543	7.0456	8.0861	8.4720	7.5918	9.3979	9.2106	8.8015	7.5622	8.1996	7.3482	7.2485	9.0852	8.9042	9.1488	6.8903	8.3870	7.8816
1088442	4.7834	5.5701	6.2325	4.0936	4.4014	3.6379	3.3184	4.5332	4.6471	5.4298	3.6302	3.9030	3.6498	3.6215	4.8199	5.8173	5.9282	4.0057	4.4047	4.3755	3.4012	4.3947	5.3703	5.7470	3.9516	4.3758	3.7598
1095988	4.3548	5.4449	5.2117	3.7938	4.1730	3.4506	3.3911	4.1581	5.5044	4.7968	3.5769	3.7370	3.5530	2.9940	4.8871	5.4754	4.1888	3.2345	4.1104	3.2097	3.0281	4.2317	5.1724	4.6617	3.1933	3.9398	2.7477
1091073	4.3749	5.2748	6.4081	4.3648	3.6964	5.1187	3.9937	4.0697	5.1929	6.6044	4.0419	3.4498	3.8956	4.0707	4.4826	5.0688	7.1408	4.5242	3.6779	4.3468	4.1193	4.8547	5.2216	7.0072	4.1445	3.7630	4.4913
1096573	5.3833	6.4303	6.3732	5.2108	5.4165	4.3227	3.6601	5.1471	5.9277	5.1369	6.8751	5.2048	4.3331	3.5902	5.9489	6.5919	5.3000	3.6666	4.8077	2.6973	2.8676	5.1485	5.9354	5.1814	4.4967	4.7736	3.3456
1104772	5.8189	6.4054	6.3530	4.8072	6.0319	5.7402	4.8215	5.4866	6.8955	6.5684	4.1229	5.1655	5.2594	4.0133	6.7143	6.4673	5.9453	4.1873	6.0138	5.0393	4.2852	5.9838	6.5644	6.1885	3.7833	5.8825	4.7273
1097153	3.5668	4.7544	5.3368	3.4423	3.2539	2.6718	2.7244	3.3125	4.6527	4.8383	3.1067	3.0847	3.0081	2.9639	3.8741	4.6335	4.5829	3.6622	2.9848	2.8401	2.1215	3.7326	4.4202	4.8210	2.9696	3.4071	3.0777
1105945	4.6559	6.1323	4.7608	3.7692	4.6393	4.5149	3.4084	4.4456	5.3584	5.5384	2.4543	5.1083	5.0677	3.7387	4.1633	8.1209	6.1224	3.7656	5.0092	6.6406	3.6790	5.3252	5.6483	6.7263	3.0550	5.2027	3.4736
1103573	2.2629	3.0774	2.3775	0.6352	2.0606	1.1800	0.4843	2.1785	1.9125	1.1328	0.6853	1.3867	0.5352	0.4925	3.8208	3.7802	2.9527	0.4445	2.4157	3.8730	0.6773	1.9031	2.7991	2.2378	0.8470	1.4858	0.6728
1091217	4.7459	5.2319	5.7347	3.6237	3.6753	4.8373	3.5792	4.4726	4.5362	5.5195	3.7168	3.6087	3.8651	3.3365	4.9834	5.0984	5.7063	3.3014	3.6502	4.4015	3.8997	4.6286	4.7649	5.8131	3.6029	3.6200	3.7977
1088793	6.0728	6.3084	6.2726	4.3529	5.7157	5.0242	4.3234	5.8801	6.0327	5.9394	4.4423	5.2826	4.7384	4.2458	6.5314	6.4493	6.0156	3.8816	5.8167	4.8789	4.8672	5.7992	6.1701	5.8756	4.1020	5.6054	4.5716
1102485	2.9002	3.2132	3.7591	1.7637	2.4417	3.1089	1.4871	2.5908	2.9993	3.4476	1.2654	2.1167	2.2418	1.2003	3.4024	3.1581	3.9424	1.3629	2.4176	2.4897	1.7040	2.8855	3.0285	3.9856	1.6486	2.4828	1.6310
1097038	2.1241	3.1304	2.3824	1.5050	1.3436	1.0435	1.2865	2.0860	3.0439	2.7181	1.6608	1.2765	1.4360	1.4030	2.1512	3.4856	2.3737	1.1731	1.1254	1.0585	1.3946	1.9954	2.9253	2.9267	1.7324	1.1223	0.9923
279790000	1.0366	0.0689	5.4962	0.9190	0.1282	0.9647	0.8149	0.3606	0.1209	5.0019	0.9935	0.1223	0.4320	0.6265	0.6516	0.0000	4.4920	0.5937	0.1662	0.5568	0.9991	0.4691	0.4093	4.5712	0.4763	0.4607	0.4892
1089466	3.1437	3.5499	3.8355	2.2626	2.5484	2.0808	1.7236	2.8526	3.2249	3.5087	1.4565	2.1026	1.6720	2.3562	3.2625	3.6987	4.2690	2.8846	2.8668	1.7330	2.1992	3.1163	3.4211	3.7560	2.2754	2.3456	2.1093
1092803	3.4670	3.8902	3.7920	2.2063	2.1361	2.2805	2.2535	3.5712	3.6637	3.9157	1.7841	1.9439	1.8499	2.2297	3.6269	3.3906	3.7427	2.7556	2.3398	3.0818	4.3415	3.0475	3.5390	4.0753	3.4580	1.6293	1.1147
1094333	6.5172	7.3429	6.7940	6.9631	6.3080	5.5119	4.8776	6.1334	7.0461	6.9031	5.2266	5.0510	4.5277	5.8446	6.9477	7.2491	7.0922	7.3547	6.4035	5.3751	4.4051	6.7732	7.1107	7.0240	5.8256	5.8265	5.0592
1095632	3.5195	3.6570	3.5094	2.7285	2.5911	2.8133	1.8688	3.4394	3.6207	4.0649	2.3735	2.8582	2.4691	2.0707	3.7144	3.6836	3.8681	2.5160	2.6253	2.1852	2.2737	3.7345	3.6695	4.1192	2.3420	2.7172	2.2260
1097850	3.8602	4.7708	5.3379	3.6083	3.0816	3.5031	2.8495	3.3980	4.2140	5.1626	3.5851	2.7853	2.9300	2.6518	4.3681	4.7444	4.6578	3.3004	3.1848	3.9107	3.2670	3.5036	4.6350	5.2299	3.5704	2.9255	3.1737
280031338	3.8432	4.2229	4.3561	2.9622	2.7298	3.9370	2.5691	3.4994	4.2636	4.6811	2.4953	2.4090	2.7661	2.7189	4.0015	3.8454	4.5675	2.8810	2.9426	3.2244	2.5431	3.9560	3.9293	4.6647	3.0220	3.2223	3.0485
1094139	4.4856	4.9093	4.1539	2.7757	3.7788	3.0492	2.7223	4.4930	4.6911	3.9067	2.8125	3.9183	3.3395	2.9723	4.7691	4.7516	3.3134	2.1039	3.6007	1.8886	3.5043	4.1842	4.6100	3.5591	3.3195	3.5999	2.6354
1086873	5.3286	5.8642	5.2939	4.2455	4.5685	4.7122	3.8858	5.0866	5.7143	5.2763	3.9049	4.3847	4.2153	3.9199	5.5383	5.9016	5.2065	4.1033	4.6331	3.8123	4.0668	5.2357	5.6952	5.2279	4.2120	4.4161	3.9279
279906433	3.3803	3.4278	3.2711	1.8980	2.7615	2.1928	1.4177	2.9580	2.6709	3.4775	1.8548	2.6502	1.8094	1.5941	2.9430	3.5309	3.7232	1.5786	2.4161	1.7404	1.9164	2.7049	3.1061	3.3851	2.1598	2.3302	1.5772
1090880	2.8650	3.8630	3.5974	1.7084	2.4604	2.0809	2.1885	2.7784	3.5222	3.3375	2.0804	2.1832	1.6816	2.2691	2.9461	3.5040	3.0038	1.5386	2.1780	1.1844	1.8999	2.9458	3.4484	3.3486	1.9567	2.5199	2.8085
1096517	5.9173	6.7893	6.8969	5.0380	5.0964	4.5612	4.6770	5.8822	6.5396	6.0798	5.7736	5.1902	5.4202	4.9520	5.7028	6.3282	5.0634	4.7981	4.2449	3.5121	4.0409	5.4230	5.8242	5.5404	5.2944	4.4985	4.7911
1091870	5.9940	5.9711	6.4517	4.8147	5.0111	4.5368	4.3134	5.8515	5.7263	5.6386	4.3968	4.6608	4.6359	4.2502	5.7804	6.1628	5.4549	4.9016	4.9731	3.5468	4.4980	5.4475	5.6152	5.3605	5.3584	4.6572	4.2499
1099629	3.8932	3.1411	3.5583	2.1145	2.7518	3.4160	1.8431	3.7555	2.9252	3.4909	1.7622	2.4794	2.4635	1.7484	4.2841	3.5497	4.1321	1.9377	3.0284	2.6316	2.3778	3.7708	2.8728	3.4820	2.3973	2.5203	2.0958
1087514	6.9478	7.3572	7.6161	5.8326	6.2477	7.0287	5.7887	6.6591	7.2512	7.8604	6.4823	6.2558	6.3422	5.3488	6.9227	6.5740	6.5309	4.8051	5.9448	4.7235	5.6325	6.9719	7.2916	7.7410	5.8465	6.3763	6.5003
1094578	3.7913	4.0974	4.8408	3.4765	3.1212	3.3030	2.4623	3.5342	3.4969	4.7712	2.7507	2.7174	2.7680	2.9648	3.8210	4.3295	5.4985	3.5953	3.3817	3.2758	2.7528	4.0327	3.9139	5.0580	2.7965	3.2828	3.3997
1090599	3.6388	3.6576	4.1212	2.5303	2.6117	2.8375	2.1011	3.3657	3.2973	3.9220	2.2159	2.3479	2.4146	2.1122	3.9312	3.8105	3.8109	2.1775	2.8147	3.5904	2.6295	3.3004	3.6140	4.0196	2.3073	2.6530	2.3774
1093862	3.5351	3.4042	4.7850	2.9042	2.5987	4.2008	2.3782	3.2146	3.4501	5.2714	2.3842	2.4727	3.3488	2.2993	3.8255	3.3934	5.0827	2.7615	2.3887	3.7454	3.1004	3.8233	3.3791	5.3298	2.7107	2.5917	3.1397
1094606	3.8346	4.6453	4.3265	3.3960	3.3496	3.7848	2.7644	3.6426	4.2144	4.5252	2.6651	3.1177	2.8046	2.8789	4.6255	4.6738	4.4910	3.5435	3.5649	3.3457	2.9662	4.0619	4.1920	4.5909	2.6185	3.3191	3.1375
280134130	3.6241	4.4168	3.4918	2.5057	3.3771	3.4456	2.0666	3.5599	4.3051	3.7402	2.4695	2.9832	2.7363	2.4796	4.5648	4.5127	3.8554	3.0228	3.3753	3.1306	2.5674	3.7464	4.0372	3.9670	2.2907	3.3162	2.5813
279894362	6.2899	6.1656	7.2633	5.7845	5.2218	6.1059	4.8665	6.1187	5.6947	7.3443	5.3235	5.1944	5.2574	4.9609	6.3733	5.9129	7.5651	5.6935	5.2126	5.6292	5.5111	6.4735	5.7904	7.5388	5.5592	5.1169	5.3075
1097143	4.0809	4.2124	3.3123	2.0681	4.0387	2.6235	2.3063	3.9547	4.6190	3.4112	2.5542	3.6935	3.0535	2.1424	4.3003	4.6381	2.8717	1.3795	4.0269	2.2189	2.3622	3.8826	4.2989	2.7905	2.5827	3.9426	1.5824
279786059	2.4382	2.9134	2.8504	1.5854	1.9383	1.7844	1.2592	2.3119	2.6649	2.9067	1.2608	1.4867	1.5363	1.3739	2.9025	3.0883	2.7414	1.3900	1.8735	2.5710	1.4334	2.3722	2.8123	2.9338	1.3551	1.9055	1.1015
1102455	2.7326	3.4265	3.6087	1.7085	2.2517	2.3880	1.5811	2.7603	2.9464	3.2543	2.0002	2.1721	2.1973	1.4754	3.2182	3.3665	3.4475	1.2048	2.4979	2.2169	2.1200	2.5171	3.2828	3.5560	2.0915	2.3976	2.0604
1087607	3.8243	3.5522	4.1450	2.0077	2.2635	2.3643	1.6454	3.3489	3.6633	4.3175	2.2600	2.2528	2.2035	1.6432	2.9522	2.4245	2.3480	1.2557	1.5803	4.0803	3.8031	3.5805	2.8389	3.9339	1.8835	2.8280	1.8096
1094822	3.9306	4.2877	4.8025	2.9050	3.8044	3.5891	2.5490	3.9408	3.8848	4.5666	2.2189	3.6046	3.3350	2.5687	3.9683	4.2135	4.4471	3.0065	3.7580	2.0389	2.8415	3.8724	3.8121	4.4199	3.0527	3.6470	2.6485
279818487	3.7127	5.0231	4.6541	3.2905	3.2730	3.1618	2.8530	3.7355	4.3411	3.5822	2.9911	2.7649	3.1888	3.1355	4.2598	5.0742	4.8976	3.8463	3.8526	3.8446	3.0837	4.1267	4.8090	4.5301	3.0455	3.4711	3.1229
279630154	2.5334	2.3482	2.5483	1.3280	1.6710	1.9636	1.1655	2.1851	2.5353	2.1464	1.0854	1.0013	1.8045	1.5033	2.2000	2.6653	2.5933	1.0899	1.2738	1.3082	0.9355	2.1920	2.4989	2.5272	1.1097	1.2578	0.7682
1103039	3.3205	3.4317	3.3946	2.2305	2.0784	2.6743	1.9109	3.4943	3.3506	3.7875	2.1854	2.1441	2.1295	1.8908	3.4564	3.2251	3.0464	1.6459	1.9041	2.7052	2.6744	3.0762	2.9549	3.3536	3.4435	1.7534	1.6052
1103731	1.1708	1.7507	2.0719	0.1820	0.4655	0.7019	1.2159	1.2974	1.4667	1.4469	0.4463	0.2033	0.5408	0.7641	1.6965	2.1285	2.2676	0.1439	0.5565	0.3937	1.2731	1.2173	1.8958	2.2668	0.5131	0.5255	1.0348
1089800	4.6619	4.7526	5.9045	4.4190	3.6803	4.8560	3.4350	4.5099	4.3469	5.8806	3.8568	3.7018	3.8141	3.4387	4.7750	4.5914	6.0479	4.3139	3.7273	4.2511	3.9894	4.9653	4.3487	6.0647	4.1487	3.6921	3.8591
1096461	4.0744	3.7007	3.4324	1.8601	3.4677	4.0463	1.9653	4.0661	4.0948	4.0108	2.2619	3.4489	3.5089	1.9469	4.2456	3.3914	3.2647	1.1154	3.3281	2.7084	2.4239	4.1842	3.4616	3.7494	2.7041	3.5804	1.8536
1102722	5.1464	5.0585	4.8154	3.8092	4.2833	3.7687	3.1154	4.9233	5.2241	5.0229	3.3993	3.9668	3.3753	3.5883	5.0641	4.6803	4.4934	4.0511	4.2998	4.1510	3.5716	4.9836	4.7776	4.6222	3.7649	3.8910	3.6256
1094628	2.1104	3.1319	3.6117	2.6616	1.5711	1.4897	1.2373	1.7966	2.6553	3.5137	1.5853	1.1321	1.0956	1.8835	2.3953	3.0001	3.7170	2.8673	1.7266	3.2534	1.0488	2.3294	2.8794	3.8468	1.5517	1.6710	2.1524
279730287	5.6004	5.3898	7.9131	5.9185	4.1601	6.6714	5.6206	5.4322	5.7428	7.4957	5.4491	4.5482	5.1970	5.1996	6.0344	5.5936	7.2035	6.3752	4.7810	5.7098	4.0120	6.4468	4.9547	8.5449	5.6880	4.8192	4.5196
1094209	6.5105	6.8245	7.2538	5.5661	6.3623	5.4723	5.3786	6.4888	6.9307	6.7100	5.5233	6.1108	5.9040	5.2878	6.4802	6.8138	6.2285	5.0428	5.8353	4.0609	5.0036	6.2043	6.5456	6.2385	5.5388	6.0361	5.3043
1100991	3.0974	3.5656	3.7660	2.1566	2.3087	2.4567	1.8940	2.9888	3.0198	3.2539	2.5602	2.1208	1.5847	1.3299	3.0780	3.5270	3.2170	1.9432	2.3945	2.3788	1.7513	2.7398	3.1251	3.2088	2.3900	2.6209	1.9521
1088185	2.4737	4.1598	3.6306	2.5984	3.4224	1.8561	1.5589	2.3460	3.4366	2.3340	5.0255	2.5233	1.7215	1.4701	4.3634	5.2303	3.6192	1.3734	3.4782	1.4273	2.2261	2.3975	3.9850	2.8021	0.7209	2.9298	2.2645
1099026	3.6813	4.0484	3.6833	2.4831	2.8780	2.0475	2.1953	3.4909	3.5218	2.6576	2.2922	2.8388	2.2772	2.4064	3.6669	4.4855	3.1928	2.0255	2.9699	1.3483	2.8776	2.9240	3.6936	2.5429	3.3118	2.4585	1.2910
1101544	4.3592	2.8133	5.0438	3.3413	2.4021	3.7821	3.2102	4.1530	2.9310	5.0153	3.3753	2.0587	3.8159	3.2446	4.2777	3.2556	5.0517	3.8501	2.4784	3.0217	3.0132	4.5478	2.6439	5.5124	3.2240	2.1108	2.8233
1091406	6.1654	6.1999	6.2754	5.6329	5.2834	6.3234	4.9442	5.8295	6.5807	6.6584	5.1382	4.9594	5.5489	4.9389	6.8650	5.7178	6.3330	5.4101	5.2332	4.9728	5.0448	6.9718	5.9119	6.7700	4.7528	5.3602	5.5578
1096431	5.5327	5.6096	5.4904	4.7434	4.5073	4.1305	4.1897	5.4398	5.4051	5.2301	4.1423	4.3075	4.1967	3.9926	5.6669	5.5572	4.5729	4.3407	4.4069	3.7257	4.1462	5.2661	5.1360	4.8574	4.7746	3.8868	3.9711
280010734	3.2897	3.4658	3.3429	2.0761	2.1114	2.4339	2.1215	2.9274	3.3987	3.1396	1.9420	1.8559	2.1366	2.3272	3.5885	3.5658	2.9983	1.9494	2.4592	3.2253	2.0852	2.8152	3.3126	3.3350	2.0717	2.2922	1.7569
1090738	3.2544	3.4701	4.3773	2.2443	2.8137	3.6099	2.3614	3.1208	3.3453	4.3633	2.4453	2.9649	3.0220	2.1907	3.6004	3.3253	4.4346	1.7740	2.5630	3.3836	2.3883	3.3248	3.4329	4.6686	2.2279	2.9907	2.8083
279902641	4.5798	4.8889	4.7557	4.8074	3.8304	3.6647	3.4589	4.5459	4.8728	5.1584	4.0691	3.7133	3.3564	3.5645	5.0540	4.9642	5.2108	4.8135	4.0334	3.6115	3.1376	5.0791	4.8256	4.9299	4.2794	3.9312	3.2226
1091347	2.1793	3.6465	3.5315	2.2828	2.4032	2.1626	1.6762	1.9393	3.4020	3.2142	1.7268	1.9996	1.8930	1.9828	2.5966	3.6982	3.9804	2.5126	2.6422	1.8477	1.7110	2.5229	3.5232	3.5628	1.6327	2.5566	2.1649
279470330	5.0459	4.2974	6.6249	5.2179	2.5530	4.9046	4.4683	4.7427	4.8122	6.1012	5.4392	3.0232	3.7583	4.2064	5.0681	5.1279	6.1052	6.3407	3.3590	3.7831	4.5785	5.5278	4.3804	6.8439	5.4893	2.8557	4.8239
1098013	5.4555	4.5993	4.7582	3.2984	4.5239	4.6836	3.0741	5.2519	4.7739	5.1254	3.5136	4.4607	4.2930	3.1400	5.2811	4.4693	4.2610	2.5390	4.4029	3.6369	3.4080	5.1891	4.4167	4.4822	3.7286	4.4251	3.4279
1090296	6.4664	6.7867	6.9834	5.5907	5.6786	6.0680	5.4540	6.3678	6.7221	6.9476	5.7697	5.8179	5.6681	5.2419	6.5767	6.6173	6.6244	5.0248	5.6066	5.4112	5.7405	6.2608	6.4619	6.9247	6.1749	5.3630	5.0563
1104813	3.6876	3.0894	5.0188	4.0973	1.5146	3.9170	1.9189	3.0443	2.9278	5.1176	3.2309	1.7622	2.7617	2.2593	3.4851	2.6073	5.2987	3.8874	2.0137	3.7475	2.8927	3.9307	2.5390	5.4137	2.8843	1.7611	3.0678
1097723	5.5210	5.4294	5.9523	4.2985	5.6105	4.5197	3.8039	5.1090	5.0729	5.1900	3.4806	5.0352	4.3819	3.6207	5.6061	5.5845	5.6207	4.1920	5.7247	3.1937	3.9371	5.1533	5.2466	5.3119	3.8074	5.5307	3.8904
1093065	2.4294	2.7668	2.0679	1.6650	2.1280	1.9039	1.1329	1.9226	2.8285	2.2948	1.0795	1.4553	1.4927	1.0141	3.1030	2.6224	2.5700	1.7463	1.9765	1.3762	0.9855	2.5870	2.2373	2.2978	0.5595	1.7767	0.9191
1103988	6.2059	6.8650	7.0652	5.7527	6.8046	6.1670	4.4860	5.7171	5.9964	7.4096	4.5340	7.1552	6.3895	5.0228	5.7873	8.8535	8.1120	5.9275	7.2008	7.9905	4.6147	6.8662	6.3590	8.8825	5.1057	7.4370	4.6166
1091071	3.4781	3.2697	3.6326	1.7795	2.6971	2.2298	1.6797	3.3085	3.4573	3.7667	2.2835	2.9481	2.4457	2.1202	3.3870	2.8837	2.7001	1.2530	2.5044	2.4990	2.7665	3.3405	3.2572	3.2810	2.3466	2.4327	1.8820
1096751	4.8128	4.9298	5.0379	3.9048	3.8188	4.1515	3.4367	4.5963	4.5520	4.6650	3.5361	3.6948	3.7420	3.4834	4.9563	5.0478	4.6433	3.5997	3.7254	3.3934	3.6295	4.5527	4.4122	4.4617	3.6014	3.6174	3.6678
1096932	4.7349	5.5843	5.7488	4.4552	4.1443	4.5854	4.0976	4.6633	5.3595	5.6908	4.4016	4.0775	3.9712	3.8208	4.9355	5.3497	5.5134	4.4297	4.1903	4.3215	4.2393	4.6322	5.0635	5.7156	4.7782	3.9448	3.6879
1096854	1.9960	2.4889	2.7444	0.9221	1.8338	0.6361	0.7676	2.0224	2.1266	1.9265	0.6955	1.7711	0.5463	0.9542	1.6318	2.2883	1.4994	1.0620	1.4893	0.3740	0.4248	1.7362	1.9460	1.9528	1.2940	1.4739	0.6109
1099609	1.8547	2.0459	2.0140	1.1144	1.1785	1.1834	0.7889	1.5856	1.7627	1.9765	0.9348	0.7101	0.9271	0.8951	2.3559	2.0029	2.4376	1.2902	1.1180	0.7339	1.0052	2.0933	1.8671	2.1297	0.8801	0.7797	1.1050
279968011	3.2255	2.8991	3.3043	1.8345	2.0131	3.1365	1.7565	3.0253	2.5767	3.3821	1.8684	2.3168	2.2905	1.6881	3.2509	2.7634	3.2392	1.4160	1.9255	2.3191	1.8257	3.1020	2.5675	3.3442	2.4037	1.7755	1.8663
279802091	1.6014	2.8966	2.1791	0.1658	0.8066	0.2351	2.7216	1.9268	2.5396	1.8189	0.6455	0.6231	0.3452	2.8119	1.5196	2.8891	1.9175	0.2794	0.3555	0.1020	2.6387	1.3546	2.4066	1.6584	0.3772	0.9559	2.4248
1106070	2.2033	1.8996	0.5848	1.0544	0.4957	0.5238	1.0359	2.1294	2.2032	0.4132	0.7878	0.2581	0.8287	1.0565	2.1124	2.1884	1.1622	1.6210	0.3862	0.8948	0.7497	3.0488	2.4482	1.1880	0.4777	0.3922	1.0224
1099855	4.5730	4.9515	4.0426	3.2304	3.6457	3.9580	3.7124	4.4518	4.8291	4.1654	3.9949	3.8786	3.8353	3.2781	4.9936	5.2131	3.9228	2.6641	3.5180	3.0576	3.2918	4.5423	4.3644	3.8902	3.3680	3.3436	3.2839
1096022	4.0358	4.5266	4.0006	2.9035	3.3485	3.1654	2.8598	4.0906	4.2725	3.9749	2.7581	3.4641	3.2772	2.8311	3.9576	4.4850	3.6544	2.5786	3.2383	2.6012	2.9131	3.7938	4.1230	3.8071	3.2863	3.3670	2.9766
1103291	4.3002	4.0808	4.0667	2.9048	4.2374	3.3052	2.4236	4.0481	4.0418	4.0005	2.6396	3.6275	3.0656	2.3020	4.3530	4.4568	4.0336	2.6676	4.5068	2.4051	2.7183	3.9541	4.2961	3.7107	2.3202	4.4066	2.8173
1099418	4.5245	4.3830	5.1439	2.7469	3.9595	5.4353	3.8156	3.8772	4.8781	5.5619	2.5849	3.6442	4.7231	3.0240	4.8279	3.6220	4.7836	2.1577	3.3989	4.1517	2.9735	4.4774	4.1037	5.3750	2.8697	4.2682	4.4138
279787979	5.0921	5.2952	6.7010	5.6319	4.1486	5.6760	4.2094	4.8351	4.9835	6.8461	4.6742	3.9737	4.7016	4.4524	5.3071	5.1054	7.2425	5.6916	4.1522	5.7532	4.8126	5.7805	5.0520	7.2465	4.7970	3.9536	4.9546
1091807	2.8361	3.1295	3.3581	2.4165	2.3276	3.1946	1.8302	2.1882	2.8467	3.6468	1.6111	1.6913	2.1525	2.2083	3.1343	3.1837	4.7005	2.7464	2.5110	3.7497	2.1059	3.4174	3.1745	4.2787	1.4402	2.4489	2.1680
1087962	5.1541	5.1863	5.5398	4.0638	4.3862	5.3595	4.0811	4.9411	5.1173	5.9256	3.9403	4.2060	4.5744	4.1581	5.4868	5.0503	5.8023	3.9780	4.4250	4.8495	4.5227	5.3582	5.1053	5.9191	4.0601	4.3648	4.5554
280130745	2.6135	3.2798	3.3695	2.3291	2.3241	2.7461	1.8958	2.6396	2.8478	3.8508	1.7098	1.8126	1.9910	2.3104	3.3377	3.3584	3.3578	2.7723	2.3138	2.1129	1.7994	2.7756	2.6812	3.6813	1.9029	2.0084	2.0358
1101584	8.4388	8.3295	8.7083	7.2137	7.3011	8.0710	7.3909	8.4066	8.2167	8.7030	7.0334	7.6247	7.6274	7.4678	8.5457	8.2835	8.4478	7.2391	7.4778	6.7266	7.9147	8.2596	8.0481	8.5888	8.0407	7.0202	6.9671
1098051	2.4972	4.5081	5.4620	3.7403	3.4175	4.6258	2.3803	2.7747	4.2910	6.0626	3.0861	3.3668	3.5454	2.2961	2.7272	4.1719	6.0056	3.4783	3.2388	4.8345	2.2876	3.0232	3.9991	6.0067	3.3211	3.3758	2.3754
1102229	5.1263	5.4662	5.5820	3.8958	5.0297	5.3589	4.1839	4.8427	5.3340	5.3092	4.0650	4.2787	4.6395	3.8804	5.7774	5.6514	5.8288	3.3320	5.1633	5.4605	4.3507	5.3389	5.3432	5.6866	3.6728	4.9076	4.3518
1108368	6.6702	7.2181	7.7263	7.0330	5.4295	7.8017	5.0860	6.1886	6.7912	7.9480	6.0775	5.1160	6.5853	5.3761	6.6674	6.2323	7.8686	6.6236	5.1136	7.2633	5.7921	6.9154	6.1864	8.1825	6.1770	5.2987	5.9579
1096704	5.2946	5.3133	6.2110	4.2695	4.5989	5.5399	4.4696	5.1028	5.0339	6.0981	4.3975	4.7176	4.8538	4.2330	5.4405	5.3496	6.1528	3.8908	4.5475	4.0967	4.5560	5.3084	5.1702	6.2346	4.7096	4.7223	4.7791
279893236	8.5610	8.2368	9.7455	8.7548	6.9391	9.2608	7.3136	8.1207	7.9412	9.9071	7.8371	6.7305	8.1915	7.6043	8.6012	8.0128	10.2937	8.8398	6.9141	8.9969	8.1027	8.8887	7.9221	10.3398	7.9738	6.7820	7.9807
1096106	4.3284	4.2676	4.6111	3.2946	3.8916	3.9996	2.4889	4.3407	4.3668	4.8500	3.6709	4.1272	3.4805	2.8398	4.1239	4.2012	4.8417	2.9489	3.7474	4.0975	3.0042	4.6212	4.2761	4.8940	3.3516	4.0826	3.1422
279821299	4.0485	3.6178	4.5344	4.5481	1.4294	3.6649	3.0404	3.8649	3.3261	4.9202	3.0134	1.7159	2.8804	3.5781	4.0186	3.2329	5.5295	4.0659	1.9884	3.8047	3.6672	4.5428	2.5104	4.8739	3.2248	1.7163	3.9568
279865461	4.2859	4.8162	4.7795	4.4359	4.0274	2.7546	3.4737	4.3950	4.7979	3.9016	3.6691	2.6663	3.1089	3.7686	4.8920	5.5402	3.5662	4.2745	3.5544	2.9279	3.2585	3.8895	4.5683	3.9897	4.1494	2.9189	2.8173
280096849	6.2821	6.6629	6.9184	5.1756	6.1736	6.5214	5.2724	6.0326	6.3239	6.6023	5.2937	5.5928	5.7548	5.0973	6.9295	6.6834	7.1698	4.5609	6.3345	6.7333	5.5843	6.6203	6.5804	6.9099	4.6415	6.2282	5.7190
279819242	1.5971	2.5937	2.2507	1.8223	0.5207	0.9924	1.1841	1.4770	2.2686	2.9096	1.5134	0.3517	0.9856	1.5401	2.5684	2.3346	2.7385	1.9589	1.4064	1.9816	1.1698	2.1580	1.6072	2.6249	1.2526	1.5396	0.7468
1091153	4.1517	5.1184	5.8426	5.4293	3.9072	4.4928	3.5360	3.8341	5.0697	5.7264	4.4149	3.2199	4.0774	4.1470	4.9117	4.9347	5.8223	5.4795	3.8397	5.3998	3.1431	5.3450	4.9863	6.2531	3.5565	3.8648	4.0779
279488699	6.2670	6.7888	7.2582	6.6723	4.9252	7.2552	5.3955	6.0187	6.3462	7.8407	5.8107	4.8749	5.9578	5.3912	6.4120	6.0021	7.7348	6.5187	5.1319	6.8780	5.4513	6.7543	5.9476	7.9975	5.8442	5.0870	5.6225
1087173	4.6518	5.1050	5.4333	4.4751	3.5099	4.5552	3.8577	4.5174	4.7900	5.3430	3.8676	3.4086	3.7877	3.6178	5.1654	4.9303	5.0459	4.4289	3.8571	4.2975	4.1379	4.4314	4.5641	5.1627	4.2553	3.2471	3.7744
280066574	2.0368	2.6377	1.9431	0.6949	2.4114	1.4158	1.3910	2.5323	3.1271	2.8615	1.2252	2.2133	1.4620	1.1886	2.1624	2.5786	1.9150	0.6776	1.9661	1.5591	1.6760	2.6044	2.7376	2.3306	1.3116	1.9020	0.9302
279939188	3.8935	3.3719	5.2777	3.0855	2.5749	3.8051	3.3779	4.1307	3.3951	5.3035	2.4908	2.6638	4.2279	3.8611	4.0043	3.7890	4.8604	3.3524	2.8507	3.0785	3.9519	4.0703	3.4469	5.1880	3.1844	2.5135	3.6518
1091287	2.3124	2.9658	3.3473	2.1173	1.9530	1.0747	1.6410	2.4971	2.7313	2.9961	2.0963	1.7588	1.5713	1.9512	2.3759	3.2339	2.9905	1.9685	1.8836	1.9457	1.8877	2.1746	2.5595	3.2440	2.2624	1.4733	1.4608
1106090	6.0766	6.2884	6.7342	6.8562	4.4117	5.9305	4.9393	5.7898	5.9344	7.3550	6.0997	4.1114	5.5685	5.5959	6.3202	5.7657	7.6724	7.0231	4.4427	5.8297	5.6008	6.7689	5.8045	7.4456	6.1792	4.6265	5.5458
1105860	1.6570	1.8076	2.8065	1.1835	0.7031	1.4143	0.7971	1.4192	1.4631	2.5785	1.1195	0.9360	0.8554	0.6194	2.1107	1.8760	2.9062	0.9810	0.8998	2.0452	1.5835	1.5558	1.6333	2.8813	1.2826	0.7111	1.0685
1101446	7.3252	6.4424	6.4671	4.8395	6.2301	6.5516	5.0936	7.3963	6.4926	6.8014	5.4155	6.8138	6.4693	5.2064	7.2774	6.5982	5.7339	3.5941	5.8161	5.9518	5.9717	7.2252	5.9034	6.0520	6.2242	5.9406	4.9756
1100798	5.1644	4.9102	5.4493	3.4159	4.4992	5.0060	3.7931	4.9805	4.7594	5.3755	3.8843	4.3934	4.4482	3.5313	4.9702	5.1284	5.4692	2.6984	4.4835	4.8904	4.0275	4.8221	4.7262	5.2480	4.0673	4.6030	3.9851
280024246	0.6884	1.3605	1.7342	0.4556	0.3719	0.5596	0.1023	0.2389	0.8691	1.5320	0.1923	0.0683	0.1642	0.2577	1.0505	1.2363	2.1079	0.6874	0.3308	0.3315	0.1428	1.0153	1.0141	2.0833	0.1732	0.2171	0.1219
1090869	4.2057	3.9964	4.5296	3.8648	3.0938	4.4131	2.9011	3.8949	3.7863	4.9262	3.1192	2.9345	3.4365	3.1264	4.5022	4.0091	5.1573	3.9228	3.1097	4.1042	3.4045	4.5884	3.9283	5.1381	3.2562	3.1755	3.4865
1100862	3.0559	3.0640	3.4742	1.8880	2.0225	2.2598	1.7388	2.9774	2.6806	3.6360	2.7614	2.4823	1.9155	2.1122	2.9150	2.6657	3.2368	1.2269	1.7108	2.2637	2.3116	2.9993	2.6776	3.5786	2.6754	1.9644	2.3944
279912953	8.8357	8.1600	8.8886	7.5346	7.7599	7.9823	7.6649	8.8551	8.4711	9.5214	7.7935	8.0097	7.4841	7.7307	8.9224	8.1914	9.3076	7.5872	7.6374	8.3998	7.7382	8.9325	8.2093	9.0606	8.2210	7.5542	8.1425
1092494	3.1552	4.5267	6.2816	4.1475	3.1079	3.0017	3.2120	3.3585	3.7479	4.9425	3.5822	2.6592	2.9966	4.1634	3.3343	4.9745	6.7359	4.7744	3.3223	5.1486	3.4859	3.6123	4.4607	6.1332	3.7591	3.4032	3.8855
1101095	1.3772	2.3570	2.3964	0.6669	1.6841	0.8498	0.9669	1.6098	2.8394	2.2069	0.7628	1.4074	1.2976	0.9672	2.0194	1.9219	1.5114	0.4434	1.5193	1.6399	1.3475	1.5716	2.8472	2.4192	0.8037	1.4601	1.1455
279784527	4.1819	3.7913	4.9259	3.6038	2.9258	4.3251	2.9994	4.0430	3.4867	4.7785	2.8839	2.3809	4.3898	3.0992	4.3390	3.6436	5.4037	3.6921	2.9563	4.0619	3.8695	4.2948	3.5784	5.5263	3.1361	2.7359	3.5520
279824890	2.1914	2.4692	2.4503	1.4799	1.7295	1.1714	1.0690	1.6007	1.8762	2.6878	1.2790	1.1453	1.2467	1.5288	1.7809	2.5498	3.1600	1.5767	1.6262	1.3415	1.1025	1.9443	2.4091	2.7920	1.1056	1.8517	1.2864
1100225	3.0787	3.5511	3.5593	2.0676	2.8881	3.2688	2.2149	2.9043	3.4996	3.5676	2.0963	2.6755	2.9270	1.7729	3.8347	3.4987	2.9461	1.3277	2.9245	2.3391	2.3686	3.0353	3.4357	3.3460	2.0661	2.8637	2.1864
1107172	8.9045	8.3934	10.3352	9.9127	6.6519	9.2940	7.9031	8.3181	8.2308	10.3978	9.3544	6.7854	7.6086	7.9750	8.8378	8.0203	10.5986	10.3482	6.9564	8.3308	7.7544	9.2091	8.0424	10.6383	9.3541	6.7148	8.1685
279974667	6.5967	6.4982	7.4136	6.7458	5.2886	6.5399	5.0967	6.3250	6.0463	8.3596	5.9804	5.5792	5.9134	5.7372	6.6537	6.2084	8.3817	6.7960	5.4440	6.8813	6.5371	6.9780	6.0596	7.9127	6.1436	5.1792	6.1436
1090213	1.1330	2.5637	1.9188	0.4842	0.8643	0.9073	0.5466	1.1598	1.8761	1.2893	0.9307	0.7881	0.9374	0.6541	1.5051	2.7441	1.8478	0.3669	0.7831	1.2817	0.9719	0.8795	2.4858	1.8182	0.8233	1.1023	0.8095
279790823	3.0412	2.6054	3.6413	2.0808	1.8434	2.4426	1.5948	2.6643	2.2769	3.5848	1.8964	1.8066	2.0531	1.6629	2.8658	2.2416	3.2241	2.0875	1.8819	1.8910	1.8780	2.7184	2.4059	3.4849	2.1257	1.9636	1.9694
1096222	5.1544	5.4995	5.1635	3.7701	4.7251	5.0124	4.4286	5.1603	5.8831	5.5978	4.6429	4.5349	4.8073	3.9716	5.0861	4.9376	4.4482	2.4203	3.9725	3.1957	4.3843	5.1420	5.0540	5.0032	4.3173	4.7350	4.4944
279833393	3.4879	4.0189	2.6875	2.4093	3.2064	2.4823	1.1563	2.8485	4.0564	3.1197	2.3043	2.9176	2.2592	1.8389	3.5771	3.2621	2.1774	2.6680	3.2062	2.0646	2.1188	3.8817	3.3422	2.7165	1.6978	2.7974	1.6478
1102169	2.7842	3.2319	2.9206	1.5289	1.7912	1.2106	1.3965	2.8446	3.1027	2.8432	1.7939	2.2247	1.7239	1.2534	2.4293	2.2155	1.3480	1.1679	1.7921	1.2572	1.4239	2.3043	2.0608	1.8860	2.1868	1.4742	1.0453
1088380	2.3494	2.7017	2.6679	1.4391	1.4663	0.8114	1.3565	1.9711	1.7828	1.3051	1.2461	0.9861	1.1195	1.4263	2.5402	3.2202	2.3973	1.2989	1.5317	1.0063	1.8679	1.7941	2.1953	1.7652	1.4921	0.9204	1.2123
1104311	3.2786	3.8461	3.1196	2.4931	2.7383	1.4855	1.6965	3.2684	3.6091	2.7503	2.5037	2.7956	1.9583	1.8305	2.8265	3.6040	2.4065	2.1671	2.7659	1.0498	1.6872	2.7599	3.4655	2.2631	2.4461	2.6928	2.0073
1096622	4.7178	4.4775	3.9475	2.7271	3.8716	3.5421	3.8492	4.3976	4.6976	4.0298	2.9113	3.9472	3.2515	3.1221	4.7964	4.7445	3.7988	2.5194	4.0558	2.7933	3.8664	4.2707	4.6881	3.9110	3.3426	3.5805	4.0602
279747276	3.8438	2.8322	4.9830	3.5323	2.1202	4.5714	2.6123	3.5272	2.8122	5.3458	2.4637	2.3043	3.6058	2.9175	4.1425	3.0095	5.5564	3.1455	2.0378	4.3713	3.7243	4.0020	2.4516	5.6297	3.0903	2.0669	3.4602
1087787	5.2374	5.5577	6.0556	4.8837	4.6264	5.6717	4.4203	4.9332	5.5071	6.1254	4.4206	4.2819	5.0083	4.6265	5.6678	5.3918	6.4617	4.9977	4.6823	5.2869	4.7356	5.7490	5.3969	6.5172	4.3813	4.6753	4.9212
1088541	3.4321	4.1078	4.1795	3.1431	3.2427	4.2626	2.7023	3.1018	3.8089	4.2206	2.3435	2.6278	3.1864	2.8483	3.9014	4.1186	5.0187	3.4743	3.4823	3.5265	2.8496	4.0129	3.9482	4.6942	2.4820	3.2566	3.1552
1095768	4.9966	4.9028	5.7436	4.8074	3.9690	5.2550	3.6635	4.9585	4.5768	5.5845	4.3066	3.8381	4.6549	3.5102	5.0278	4.6702	5.5741	4.4076	3.8032	3.9760	3.9459	5.0286	4.6772	5.6095	4.4454	3.9607	4.0791
279854094	3.3795	1.9211	4.7545	3.1915	0.7847	3.7353	2.7690	3.3445	2.7102	5.4346	3.1595	1.5610	3.1200	2.6299	3.8029	2.1929	5.5395	3.5408	1.4921	4.4488	3.4129	4.0116	2.5771	5.3056	3.3102	1.5004	3.5376
1096763	5.2983	5.3728	4.9680	3.4923	4.7874	3.9492	3.7826	5.1504	5.2695	4.7764	3.5139	4.4700	4.3910	3.8929	5.4436	5.2500	4.1171	3.8524	4.8986	3.5261	4.0471	4.7168	5.0271	4.3708	4.1631	4.2567	3.6602
1097259	6.3801	6.2863	6.3424	5.0834	5.9322	5.7243	4.9278	6.1474	6.6959	6.3525	4.8661	5.6647	5.7552	4.9092	6.2866	5.6300	5.0704	4.2824	5.5883	4.7017	5.0335	6.3130	6.1432	5.9664	5.1021	5.6634	4.7818
1091758	5.1431	5.3971	5.2229	3.5367	5.1574	4.8365	4.1382	4.6650	5.3225	4.3830	4.4290	3.8640	3.9925	3.3603	6.9780	5.9841	5.2393	2.9328	5.9525	5.6354	5.7296	4.8431	5.2197	4.8903	2.7012	4.6530	4.2020
1106008	8.4218	7.3935	9.1123	7.6011	6.9473	8.8718	7.4131	8.2814	7.6131	9.4915	7.2075	6.5944	8.2716	7.7884	8.5478	7.7023	9.5231	7.8901	6.9177	7.8328	8.0886	8.6830	7.5111	9.4764	7.3123	6.5132	7.9735
279843720	1.4268	2.1323	0.9746	0.5802	1.3370	0.7659	0.6254	1.6201	1.5910	1.0378	1.0824	0.7457	0.1366	0.5614	1.5333	2.5807	1.6672	0.7114	1.0185	0.3431	0.4964	1.6449	2.4367	1.6921	0.5318	1.5722	0.9726
1099571	5.1632	5.1593	5.7218	4.5777	4.7185	5.9141	3.7603	4.7310	4.9081	6.0355	3.6310	4.4485	4.9977	3.9010	5.4074	5.0468	6.3541	4.6503	4.7668	5.3676	4.0331	5.6477	4.9911	6.2727	3.8794	4.7926	4.4378
1105177	3.7172	4.3907	1.6590	2.7251	2.1943	2.2845	2.3086	3.5230	4.2891	1.6046	2.5310	1.9526	2.4128	2.7681	4.4355	4.6057	2.2618	3.2164	2.3147	3.3328	2.4166	4.1647	4.2210	2.1125	2.3793	2.2226	2.2831
1102644	3.8587	4.8482	5.1413	3.6394	3.8545	3.3976	3.3229	3.9039	4.7195	4.8322	3.7724	3.8023	3.5679	3.5522	3.8972	4.6380	4.6960	3.4627	3.6782	3.0383	3.1312	4.0933	4.5425	4.7362	3.4644	4.0683	3.7678
279979244	6.3904	6.5803	6.7182	6.9690	4.4488	5.5462	5.4610	6.0585	6.1944	6.9888	6.1360	4.5090	5.2739	5.8369	6.3780	6.0905	7.4217	7.2425	5.1431	5.8432	5.5865	6.9403	6.0242	7.3453	6.1137	4.8389	6.1241
1095620	2.0765	2.7101	3.0460	2.1471	1.6111	2.6125	1.5353	1.9702	2.4077	3.2380	1.4610	1.6078	2.0839	1.6517	2.3546	2.5795	3.8714	2.1963	1.6921	1.9717	1.3631	2.4544	2.5438	3.6886	1.5163	1.9698	1.9198
279822508	2.0492	2.5721	2.1804	1.6567	1.4847	1.1333	1.0995	1.8569	2.0454	2.3792	1.3799	1.3846	1.0952	1.5859	1.9570	2.4701	2.8809	1.8424	1.8416	0.9708	1.0897	2.1075	2.2746	2.7973	0.8474	2.0285	1.1924
280024738	8.3100	7.3711	8.8010	9.0644	5.2842	7.9058	7.2208	8.0211	7.0815	9.6142	8.3825	5.0378	6.4671	7.8394	8.1897	7.1323	10.0060	9.1654	5.6527	8.5167	8.0592	8.7385	7.2012	9.2723	8.4341	5.4163	8.4065
1099188	3.8340	4.7636	4.2828	3.7115	4.0314	3.8714	3.3256	3.5556	4.6974	4.4331	2.9874	3.0537	3.4579	2.5950	4.5718	4.7410	3.9686	3.4208	3.7600	3.4519	2.7440	3.8752	4.4799	4.0389	2.8741	3.7152	3.2440
279999419	8.2525	8.7005	9.0869	8.3563	7.6442	8.5408	7.3817	8.0664	8.5976	9.5745	7.9138	7.4813	7.5834	7.6277	8.5281	8.3564	9.5666	8.4358	7.7585	8.2089	7.7348	8.7139	8.3485	9.7011	7.9903	7.6461	7.7654
279600014	8.2013	8.6492	9.0358	8.3052	7.5933	8.4904	7.3306	8.0151	8.5463	9.5232	7.8626	7.4301	7.5323	7.5766	8.4770	8.3051	9.5151	8.3846	7.7073	8.1576	7.6836	8.6626	8.2972	9.6499	7.9393	7.5950	7.7142
1099383	2.6455	3.0224	2.7357	1.1723	2.5610	1.5716	1.1669	2.6526	2.9649	2.4675	1.9649	2.8145	1.8388	1.5782	2.6554	3.0271	1.9343	0.5169	2.2142	1.1063	1.8431	2.3440	2.9553	2.3230	1.5260	2.4539	1.5416
280002995	5.4512	4.6530	6.1213	4.3150	3.9734	5.4038	4.2203	5.2551	4.5743	5.9721	4.1490	3.9643	5.4721	4.3999	5.2324	4.6401	6.0222	4.3907	3.8819	4.2342	4.8510	5.2604	4.5391	5.9297	4.1347	3.6581	4.7513
1097573	2.4422	4.2498	4.0240	2.2454	2.9618	1.3593	2.1417	2.4717	3.7230	2.3372	2.1534	2.3910	2.4244	2.5307	3.0518	4.3067	2.5752	2.1994	2.4913	2.0792	1.7217	2.5961	3.4066	2.7321	2.0595	2.7342	2.1420
280083474	5.0735	5.7980	6.3159	5.2047	4.6502	5.5944	4.1898	4.6953	5.6517	6.6131	4.3309	4.4656	4.6644	4.4486	5.1874	5.2166	6.1664	5.2071	4.6700	4.9893	4.5252	5.1510	5.3751	6.4250	4.2812	4.7070	4.8987
279928040	3.7330	4.0062	3.6949	2.8864	3.6031	4.3860	1.9373	3.4804	4.0675	4.0389	2.0337	3.2533	3.6250	2.6404	3.9260	3.8022	4.2906	2.9769	3.5449	3.4343	2.4903	4.0045	3.8858	4.4494	2.4243	3.5637	2.7135
279978671	3.6606	3.8692	4.2264	3.1737	3.3646	2.9663	3.2291	3.7174	3.9546	3.8912	2.8025	2.5808	2.9952	3.3594	4.0886	4.3728	3.6896	3.1822	2.9175	2.0393	3.3509	3.6672	3.8075	3.7212	3.2434	2.5309	2.9717
1095523	2.4121	2.5352	2.7931	1.5472	1.9387	1.6027	1.3005	2.2176	2.5985	2.6645	1.4707	1.9741	1.6057	1.3194	2.5264	2.5020	2.1826	1.2224	1.8014	1.1401	1.3115	2.1162	2.1598	2.3903	1.8720	1.5677	1.0815
279787991	1.4086	2.1630	2.3194	1.8512	1.4529	0.8648	0.7404	1.3726	1.1488	2.2587	0.9844	0.8379	0.3241	1.2503	1.5816	2.5186	3.7814	2.4553	1.5600	1.5070	0.8093	1.8821	1.8491	2.7946	1.0670	1.0151	1.0325
1095737	3.0910	2.9830	3.7895	1.9818	1.9067	3.3489	2.3485	2.8840	2.8612	3.7822	2.4604	2.0347	2.7151	1.9685	3.4007	2.8230	3.8003	1.4998	1.9442	3.4311	2.7526	3.0755	2.6317	4.0028	2.3924	1.9849	2.5438
1087003	2.8717	3.4799	3.4238	2.1086	2.2768	3.0306	1.9098	3.0184	2.6212	2.0353	1.8454	2.5217	2.7230	2.3046	3.7907	4.2287	4.5285	2.0472	2.5313	3.1227	2.8390	3.1795	3.5682	3.7154	2.1828	2.8644	2.6769
1091024	5.8657	6.1997	5.7968	5.3140	5.3838	4.1587	4.5491	5.8544	6.1943	5.4643	4.9220	5.1108	4.6105	4.5652	5.7881	5.8685	4.8718	5.1509	5.1398	4.3046	4.2170	5.5589	5.7609	5.1150	5.2619	5.0616	4.0953
1097266	2.1380	2.2720	1.7698	1.3969	2.0097	0.7380	0.6033	1.9607	1.9290	1.5105	0.9426	1.6833	0.8358	0.6531	2.0613	2.6357	2.4212	1.7068	2.3134	0.7201	0.4910	2.2986	2.1423	1.7113	1.0683	1.7799	0.5467
1104758	1.8474	2.1880	2.9682	2.5982	2.0436	2.1731	0.8262	1.0652	1.9195	3.4861	0.8535	1.2471	1.1444	1.5734	1.8082	2.3158	3.5945	2.7918	2.1697	1.5850	0.7769	2.7401	2.5025	3.7469	0.7329	2.0452	1.5993
1094401	3.2753	3.0172	3.5032	2.1110	2.6675	3.6165	2.0054	3.0923	3.1293	3.9127	2.0689	2.5578	2.7659	1.9330	3.5023	3.0433	3.7604	1.9104	2.7452	3.1490	2.3680	3.3384	3.0663	3.9616	2.1881	2.7679	2.3455
1095600	4.8809	5.0414	5.2814	3.8551	4.6729	5.1593	3.8248	4.6175	4.9140	5.1105	3.8939	4.3198	4.4911	3.6652	5.2905	5.3268	5.4490	3.8301	4.7389	4.0941	4.3982	5.0926	5.0464	5.3640	3.3470	4.7384	4.1926
1089452	3.6886	3.7692	3.8274	2.9180	3.3549	3.9899	2.3675	3.5233	3.6320	4.0761	2.5102	3.1680	3.2557	2.6302	4.0382	3.9837	4.9389	2.8726	3.6187	3.5110	2.9209	4.0039	3.7003	4.6154	2.5568	3.5005	3.0333
1096939	7.4275	8.3514	7.9421	7.6402	6.9994	7.7106	6.7772	7.3418	8.2013	8.3554	7.2484	6.7575	6.6426	6.8843	7.7314	7.9754	8.3702	7.7580	7.1042	7.2211	6.7753	7.9364	7.9931	8.4963	7.3513	6.9336	6.8274
1099653	1.0378	1.4024	1.5503	0.4032	1.5946	0.3055	0.7979	0.7720	0.9627	1.6410	0.2540	1.1545	0.7582	0.4871	1.2048	3.1668	2.3471	0.5424	1.1424	2.1393	0.5130	1.9193	1.0399	2.9929	0.3363	0.7205	0.3863
1089057	2.8284	3.4005	1.7832	2.1091	2.5009	0.9117	1.4137	2.5908	3.2766	1.6861	1.8473	1.7979	1.6296	1.7059	3.0366	3.8744	1.2507	1.5299	2.2264	1.1330	1.1179	2.4208	3.2377	1.3742	1.8840	2.0452	1.1077
1093945	4.0256	4.1137	4.7408	3.3068	3.2094	4.6550	3.1601	3.8292	4.1038	5.0425	3.2686	3.1262	3.8480	3.1579	4.3739	3.9613	5.0097	3.0758	3.2154	4.3797	3.7454	4.3043	3.9614	5.2068	3.3323	3.2293	3.6501
280074787	2.5392	2.7795	3.4774	2.3095	1.5382	2.6388	1.5060	2.3204	2.5817	3.3528	1.9268	1.3584	2.2072	1.6216	2.8800	2.3126	3.3792	2.2295	1.7411	2.3952	2.1646	2.9229	2.4012	3.3382	1.9490	1.4954	2.2963
1091377	6.8440	7.2589	7.0743	6.5857	6.0299	6.8602	6.0450	6.6269	7.2440	7.2996	6.1839	5.7747	6.3716	6.0237	7.1664	7.0196	7.5277	6.6196	6.0437	6.5274	5.9550	7.0130	7.0012	7.4105	6.2758	5.9997	6.1040
279764663	5.0576	4.2499	4.5320	5.2790	3.1479	3.7519	2.4283	4.4451	3.8840	3.8605	4.6476	3.1509	2.1971	2.3402	4.5761	4.1035	3.8498	5.6680	3.5266	2.5216	2.2743	5.0003	4.1133	4.3173	4.7090	3.4816	2.4114
279766427	5.0455	5.1910	6.0796	5.8869	3.8739	5.0821	3.8478	4.8331	4.9712	6.0734	4.9213	3.6587	4.5208	4.2456	5.0510	4.9102	6.5497	5.8006	4.0588	4.8504	4.6390	5.7087	5.1239	6.6348	4.9651	3.5715	5.3484
280107497	2.2668	1.6226	3.2677	1.9977	1.0602	2.4936	1.2458	2.0922	1.9206	3.7681	1.1095	1.5722	1.8461	1.3311	2.1542	1.8725	3.8325	1.7898	1.8104	2.7691	1.7749	2.9126	1.8826	3.6671	1.6624	1.3775	1.8100
1088240	5.0155	5.7289	4.6128	3.8780	4.5547	3.3934	3.8250	4.9016	4.9242	3.8289	3.4942	4.3042	3.8082	3.9614	4.8276	5.9047	4.0905	3.9606	4.6525	2.6198	3.8586	4.1752	5.4634	4.0535	4.1627	4.3669	3.7215
1096241	8.8891	8.6611	9.1057	7.8519	7.9445	9.3216	7.9112	8.5792	8.6367	9.5542	7.5447	7.8213	8.4994	7.6382	9.2951	8.3938	9.0939	7.5930	7.9426	8.2865	8.2796	9.0405	8.4988	9.4378	7.8251	7.9868	8.2448
279902807	2.2891	3.0317	3.2829	1.8921	1.8025	2.2952	1.7837	2.5939	2.5609	3.7966	2.2414	1.8315	2.4582	1.9566	2.5345	3.3448	4.7342	2.2751	1.9087	3.6723	2.8016	2.7133	2.9434	3.8279	2.1162	2.3367	2.4269
279074280	7.4575	7.0494	8.8195	8.3929	5.5760	7.7720	6.4032	6.8942	6.6401	8.7157	7.3725	5.1951	7.3622	6.7259	7.3074	6.4818	8.9655	8.2119	5.3623	7.0460	6.9115	7.8746	6.5589	9.4702	7.3581	5.4849	6.8618
1086937	6.4683	7.1521	7.2748	6.6896	5.8475	6.7771	5.6726	6.3029	7.0045	7.3304	6.2497	5.7209	6.0178	5.7372	6.6525	6.7996	7.5204	6.8980	5.8848	6.5233	5.4315	6.7350	6.8064	7.6283	6.4482	5.8783	5.5974
1087326	4.1713	5.0106	4.3547	4.4173	3.9364	2.5072	3.3863	4.1695	4.8611	3.5189	3.7909	2.9093	2.9235	3.5968	4.7478	5.6027	3.4792	4.3828	3.6956	2.8906	3.2093	3.9048	4.6747	3.6008	4.1801	3.2092	2.8899
280041412	6.9320	6.5688	7.2482	5.9388	6.7847	5.6099	6.1465	7.0467	7.1580	6.7671	5.9895	6.3863	6.3088	6.0615	6.8301	7.0128	5.7954	5.4138	6.1483	3.9765	5.2497	6.6439	6.6019	6.1085	6.0623	6.2057	5.4782
1104454	4.5553	4.3109	4.6825	2.7196	4.0533	4.3949	3.5678	4.6948	4.3082	4.6052	3.4692	4.4410	4.2798	3.3452	4.8367	4.4820	4.5703	1.7770	3.9841	3.6101	3.9434	4.4831	4.2693	4.6225	3.5544	4.0861	3.6738
279500932	9.0775	8.9596	10.0843	9.7902	7.2046	8.9963	8.1561	8.7335	8.7269	10.0032	8.9918	7.3390	8.4603	8.5436	9.0972	8.7248	10.3558	9.9414	7.4255	8.6618	8.7818	9.4602	8.6892	10.5095	9.0652	7.2457	8.8170
1100025	3.8610	3.9424	3.3907	2.2264	3.0985	2.9992	2.5290	3.7894	3.3571	3.2267	1.9040	3.0044	2.5921	2.4957	4.2925	4.0412	2.7813	2.3175	3.2285	3.1927	2.9518	3.4262	3.7851	3.0748	2.5811	2.9416	2.5606
279799552	2.8591	3.1802	3.2499	2.0463	2.1062	2.0457	2.0631	2.7634	2.6472	2.2864	1.7762	2.0820	2.4730	2.0173	2.9451	3.0864	2.9527	2.0172	2.0539	1.7569	1.8513	2.8027	2.6188	2.7227	1.6134	1.8910	1.7650
279938556	3.5206	3.5782	4.1390	1.8675	4.0854	3.9975	2.9576	3.3308	4.2156	4.2561	2.7784	3.3069	3.7792	3.0765	4.1427	4.2560	3.8076	1.4075	3.9717	2.7825	3.3082	3.4731	3.5535	4.2665	1.8742	3.3967	2.5350
279673575	4.9242	4.9875	6.1092	5.4999	4.0069	4.5845	4.1582	4.6679	4.5664	6.0501	4.6996	3.6817	4.1746	4.2696	4.9433	4.9289	6.5415	5.7947	3.9709	4.3834	4.4579	5.0656	4.5593	6.3807	4.9166	3.7216	4.3030
279925078	9.0486	9.0306	10.1013	9.9648	7.5014	8.7827	8.3716	8.8452	8.9057	10.7019	9.1299	7.5280	8.4689	8.7441	9.1080	8.7724	10.7570	10.1574	7.8176	9.1277	8.7071	9.5791	8.9146	10.6838	9.3617	7.4543	8.9151
279968565	4.8111	5.9074	5.6180	5.2113	4.6879	2.9917	3.9453	5.7622	6.4734	6.4763	5.7626	4.5430	3.7275	5.1806	5.0623	6.3380	6.3895	5.8536	5.0106	5.8687	5.9654	5.8212	5.5721	5.9164	5.5938	4.8499	5.4780
1087603	3.9778	4.0033	3.5236	3.2031	3.6056	1.5436	1.8609	3.9799	3.7911	2.7667	2.2947	3.1300	2.1807	2.8156	3.6223	3.9519	2.4986	3.1630	3.7323	1.3680	1.9348	3.5483	3.8408	2.3247	2.4730	3.5116	2.4574
1102712	0.9685	1.6723	0.4601	0.0638	0.1897	0.0172	0.1506	0.6031	1.4148	0.5857	0.0215	0.0568	0.0302	0.0294	1.5905	1.5330	0.0827	0.0201	0.1833	0.0282	0.1038	0.6129	1.4883	0.3946	0.0000	0.1370	0.2298
280037494	6.9665	7.0740	7.5275	6.1735	6.1154	7.5146	6.1541	6.6699	6.9216	7.6891	5.9169	5.7812	6.8607	5.8955	7.4677	6.9688	7.6184	5.9766	6.2542	7.2959	6.7257	7.1826	6.9754	7.7827	5.8770	6.2858	6.7484
1093903	7.0829	7.3278	7.7139	6.2558	6.5054	6.8351	6.1527	7.0280	7.1768	7.7029	6.4110	6.5655	6.4539	6.0601	7.1118	7.0960	7.3830	6.2508	6.3325	6.7556	6.0181	7.1070	7.0860	7.6011	6.7521	6.4608	6.4836
279771554	5.9948	5.6421	6.3942	5.0485	6.1127	4.6985	5.3710	6.1677	6.3233	6.0436	5.0031	5.1212	5.6774	5.4387	5.8661	6.0699	4.9402	4.5605	4.8570	3.2761	4.2998	5.5576	4.9308	5.5457	5.0951	4.6735	4.6379
1092468	4.3646	5.2462	5.8536	5.1839	4.0199	4.9035	3.7149	4.2605	5.1599	6.4102	4.5062	3.6901	4.1078	4.0294	4.4313	4.7540	6.3549	5.3747	4.0368	4.8550	4.2351	4.8031	4.5395	6.3945	4.5647	3.7405	4.2812
279829743	3.4905	3.6053	3.8372	3.0060	2.7520	4.0304	2.5771	3.2760	3.3299	4.2130	2.6117	2.7381	3.3797	2.3628	3.9040	3.4591	4.2108	2.6512	2.5292	3.4845	2.8606	3.7203	3.5614	4.3024	2.4875	2.8282	2.8700
1088788	4.1457	4.0920	4.5102	2.8561	3.6765	5.1010	3.1057	3.9773	4.0969	4.9986	3.0442	3.5684	4.1900	3.0742	4.5442	4.0394	5.1031	2.7286	3.6216	4.3010	3.6754	4.4590	4.0696	5.2287	2.8277	3.9814	3.9128
1096799	5.3717	4.9212	5.3968	4.1225	4.3461	6.2532	4.2437	5.1688	4.9235	5.9717	4.2515	4.2379	5.1728	4.1324	5.9192	4.9576	6.2152	4.0268	4.3538	5.8875	4.7472	5.8641	4.9213	6.2580	4.3595	4.4722	4.8478
279738082	3.1080	3.5014	3.7751	2.8985	3.0517	3.4937	2.3622	3.3356	3.6211	3.9597	2.7016	2.5150	2.6464	2.5632	3.5744	3.7062	4.2308	2.9730	2.8344	2.5754	2.5929	3.5816	3.0792	4.1726	2.6756	2.8941	2.8800
279922723	3.5354	3.3879	4.2014	2.8242	2.6948	3.6300	2.5507	3.4021	2.7354	4.3505	2.6863	3.0204	3.0823	2.2870	3.4224	3.4933	4.4023	2.1289	2.9236	2.5494	2.8182	3.4037	3.3378	4.3263	2.9143	2.8593	3.1388
1102880	6.3195	6.0439	7.8142	6.8400	4.9445	6.5999	5.3299	6.0785	5.8424	7.1819	6.1154	4.7527	5.3017	5.3040	6.2225	5.6373	7.3674	6.7853	4.9945	5.7815	5.6808	6.5215	5.8631	7.6550	6.0390	5.0068	5.8608
280006389	2.9720	3.6648	3.3876	2.4906	2.9469	2.5832	2.1492	2.8316	3.5685	3.4508	2.8441	3.0470	2.5500	1.9989	3.1749	3.5819	2.8331	1.5546	2.6459	1.6221	2.5399	3.0340	3.4472	3.2435	2.5624	2.8073	1.8121
1093683	0.0361	2.1714	2.7371	0.5274	0.0000	0.3702	1.8801	0.0000	1.0574	0.8735	1.4067	0.0422	0.0661	0.0951	0.2708	4.9549	4.9662	0.9543	0.1132	8.0662	1.2654	0.1923	3.5912	4.4373	0.0834	2.0141	1.9126
279731191	7.1349	6.9275	7.8254	8.1185	5.7445	6.8995	6.0285	6.6998	7.0907	7.7321	7.1996	5.8276	5.4448	6.0572	6.9794	6.9318	7.8872	8.1356	5.8350	6.3725	6.0109	7.4129	6.6659	8.3704	7.3491	5.5212	6.2272
1093628	7.8455	7.7662	9.0864	8.3896	6.6851	8.3729	7.1570	7.5884	7.6899	9.3445	7.7261	6.4061	7.4190	7.3872	7.9529	7.7078	9.6501	8.6406	6.6497	8.2790	7.4959	8.2672	7.5376	9.7402	7.9316	6.5025	7.3892
1098547	4.4727	4.8537	5.3061	4.2006	4.0014	4.5451	3.6119	4.3249	4.5335	5.0180	3.9561	3.5661	3.9782	3.6508	4.8658	4.8755	5.5410	4.3172	4.1019	4.4240	4.0601	4.6372	4.7966	5.2306	3.8199	4.0092	4.0583
1088400	0.2437	1.4078	2.5846	0.2347	0.2311	0.4349	0.2435	0.1421	1.0078	1.4469	1.2387	0.2407	0.5733	0.3359	0.5752	1.5551	2.6688	0.1161	0.1091	2.5544	0.1717	0.3068	1.8475	2.9971	0.0604	0.6687	1.0689
1104066	3.4401	4.3764	4.1624	3.2872	3.4940	2.4524	2.7120	3.2958	3.7700	3.0657	2.8725	2.3899	2.6875	3.1216	3.8788	4.7740	4.1479	3.6142	3.3572	3.4006	2.8704	3.7298	4.1926	3.7685	3.1787	3.1220	3.0195
1091688	2.6772	3.9636	3.7552	3.1970	2.3220	2.2743	2.7047	2.6286	3.6078	3.4636	2.5409	1.4762	2.2300	2.2614	2.8949	3.7195	3.4230	3.6734	1.8711	3.0449	2.1936	2.8371	3.0858	3.5511	2.9671	1.8705	2.2221
1094556	5.6583	6.0173	6.5076	5.0555	5.2099	6.2995	4.9416	5.4334	5.8060	6.4403	4.9821	5.0968	5.3855	4.7764	6.0267	5.8280	6.7253	4.9030	5.1327	5.8089	5.0731	5.7695	5.6501	6.7880	5.0469	5.3163	5.1399
1095542	5.5632	5.7634	6.5825	5.0684	4.4931	6.3211	4.8683	5.1941	5.6483	6.7041	5.2622	4.4985	5.4722	4.7010	6.0319	5.3016	6.5049	4.7830	4.4716	6.3386	5.2562	5.6564	5.4728	6.8489	5.0191	4.6913	5.2077
1092597	6.6171	6.3784	7.7865	7.3783	4.8512	6.7176	5.6711	6.2322	6.1674	7.7553	6.5331	4.9059	5.8838	5.8812	6.5498	6.1644	8.0015	7.4488	5.0593	6.2168	6.3134	6.8703	6.0289	8.1189	6.6381	4.8445	6.3580
279996792	3.9584	4.0190	4.7447	3.2058	3.0837	4.3420	3.4098	3.9051	3.8296	5.0315	3.1338	3.2209	3.6285	3.3426	4.0846	3.9723	5.1609	3.0365	3.0769	4.0550	3.9923	4.1437	3.8553	5.1560	3.3774	3.2866	4.0110
279777826	4.1785	4.7106	4.5454	3.6123	3.5921	4.0467	3.4339	4.2299	4.6517	4.9653	3.6478	3.7701	3.9804	3.6134	4.3198	4.5624	4.9388	3.7393	3.7083	3.6445	3.9483	4.3414	4.4780	4.9306	4.0978	3.6170	3.4966
1095237	6.6124	6.7976	6.3342	5.2216	6.3068	5.8628	5.6019	6.4609	6.8424	6.1779	5.2609	5.8966	6.0158	5.3837	6.9488	7.0007	5.6613	5.0103	6.2379	5.1824	5.3426	6.2763	6.6624	5.9566	5.3097	6.3336	5.5862
1090199	3.0392	3.0572	3.1800	2.0874	2.2178	3.7228	1.8185	2.8329	2.5074	3.1417	1.8632	2.2273	2.7418	1.7557	3.5377	3.2208	4.0674	1.8690	2.2623	3.4863	2.4576	3.3833	2.9204	3.5953	1.9107	2.4386	2.6722
1104838	6.8161	6.5377	7.1537	5.3958	6.0217	7.0393	5.7232	6.6671	6.6121	7.3037	5.8909	6.2176	6.4562	5.7356	7.0216	6.4579	7.3594	4.9738	5.9978	6.7056	6.3182	6.8649	6.3968	7.2975	5.8902	6.0874	6.0955
1092001	3.5512	4.2479	4.7841	3.9135	3.6753	4.0166	2.9520	3.3326	3.6499	4.6572	2.8127	2.8995	3.5135	3.3285	3.7142	4.2031	5.6880	4.1328	3.6134	3.7842	2.9257	4.3941	4.0017	5.1517	2.9305	3.4798	3.6801
1102542	7.1963	8.3041	7.0677	7.3317	9.2325	5.2455	4.3552	7.1354	8.3088	7.5610	7.5262	9.0263	5.0592	4.7757	6.8396	8.4235	7.7757	7.3129	9.1529	4.9711	4.4562	6.9807	8.3350	7.1126	8.1987	9.1325	5.4693
279789383	4.3125	4.6645	4.5266	3.7875	3.4719	4.8202	3.2349	4.1968	4.3882	4.7093	3.5181	3.4454	3.8311	3.6449	4.6801	4.4960	5.0868	3.9760	3.8297	4.2879	3.5107	4.6222	4.4840	4.9718	3.6084	3.6195	3.8301
1094435	1.4424	2.2012	2.5682	1.7902	0.8674	1.4233	1.1817	1.3881	1.9286	2.5266	1.4874	0.8760	0.8552	1.1145	2.0465	2.0707	2.7443	1.7995	0.9349	1.7985	1.2725	1.6700	1.9471	2.8565	1.4618	1.1589	1.2093
279858979	2.4446	3.4940	3.7310	1.6477	2.9561	1.7035	2.4622	2.2987	2.9021	3.1543	1.1975	2.2611	2.3814	2.1335	3.1218	3.6787	4.0431	2.5139	3.1130	3.8503	3.2807	2.2993	3.6020	3.7326	1.3697	2.7333	2.0183
1094618	3.8121	4.3044	3.8589	2.6241	3.4878	3.7714	2.9379	3.7103	4.1721	3.9125	2.8106	3.4423	3.3337	2.8844	3.9760	4.1761	3.7562	2.4811	3.3563	2.7466	3.1983	3.5410	4.1698	3.9962	3.3713	3.4915	2.7948
280014871	3.0083	3.0593	3.3363	1.5878	2.6854	3.5502	2.6126	2.3466	3.7173	3.6649	1.4308	2.3060	2.9732	1.9481	3.2977	2.3843	2.8834	1.0892	2.1633	2.3211	1.4784	2.9663	2.7956	3.4560	1.6312	2.9611	2.9163
1095522	1.3419	1.5185	1.4979	0.4449	0.8701	1.2106	0.4515	0.9423	1.4537	1.3731	0.2981	0.7855	0.9295	0.3659	1.8976	1.3483	1.4585	0.1550	0.7949	0.4310	0.8257	1.3321	1.4840	1.7201	0.4283	0.7885	0.4656
279884024	7.0772	7.0166	7.2907	7.8281	5.3953	6.5963	5.6380	6.2670	6.5872	7.0318	6.7821	5.2939	5.4624	5.9170	6.8296	6.4260	7.3317	7.7763	5.4105	5.8142	5.6089	7.3375	6.3719	7.6480	6.5988	5.6199	5.8285
279982870	3.3582	3.4854	3.6823	2.6523	2.2000	3.2261	2.5091	2.9769	3.1853	4.0200	2.9964	2.3972	2.1919	3.0016	3.6234	3.2603	4.2856	2.9043	2.3917	3.7506	3.1043	3.6720	3.3813	4.1221	2.6344	2.3989	3.0137
279721292	4.2110	4.0741	5.5658	4.2946	3.5118	4.5288	3.5508	3.9618	3.4605	5.4791	3.3544	3.0247	4.0777	3.6332	4.2521	4.1041	6.3304	4.1913	3.9164	4.1079	4.0967	4.6582	3.8567	5.9102	3.4719	3.6101	4.0276
279801999	4.1830	4.4028	5.0383	4.2435	3.2605	4.0136	3.1581	4.1194	4.1933	5.0104	3.7362	3.2227	3.7033	3.4310	4.2300	4.2050	4.9106	4.1105	3.1694	4.0697	3.8800	4.2451	3.9738	5.1606	4.0240	2.9929	3.6508
1100471	5.5801	5.8467	5.8224	4.1795	5.3715	5.4984	4.8069	5.6119	5.8670	5.8177	4.1121	5.4171	5.4894	4.7068	5.5548	5.6324	5.4137	3.3637	5.2337	3.7010	5.1577	5.2617	5.6331	5.6133	4.8047	5.4290	4.8770
1103999	5.1064	4.9591	5.9038	4.7154	4.2537	5.7501	4.3814	4.8895	4.9659	6.0599	4.3060	3.9866	5.1754	4.2571	5.3950	4.8442	6.0626	4.4627	4.1098	4.8748	4.7314	5.3486	4.7971	6.1614	4.2418	4.1844	4.7724
279957575	7.1403	7.2327	7.9303	8.2320	5.4885	6.9135	6.6102	6.8182	7.4587	8.3839	7.4949	6.0361	5.5622	6.7333	7.2747	7.1572	8.6875	8.5097	6.1321	7.1364	6.7395	7.6281	7.2271	8.5888	7.7506	5.9438	6.7135
279778116	6.8240	6.3439	7.7781	6.1186	5.6023	6.7402	6.7475	6.8016	6.3091	7.8427	5.6631	5.2756	7.1665	7.1487	7.0542	6.6123	7.6301	6.2361	5.6158	6.1057	6.9518	7.1216	6.0718	8.1115	5.9587	5.3637	6.5265
1091611	4.4303	4.6747	4.4786	3.8660	4.0549	4.3428	3.0478	4.1421	4.5177	4.5330	3.3532	3.6547	3.7613	2.9710	4.6269	4.5961	4.4633	3.8512	4.0240	4.6820	2.8165	4.4140	4.6057	4.7570	3.5138	4.1725	3.3024
280051692	2.9237	3.3878	3.9975	2.7439	3.1381	2.9171	2.8250	3.1341	3.2654	4.3581	1.9393	2.5634	2.7181	3.1038	3.3064	3.3323	4.4971	2.4965	2.9236	2.3132	3.4451	3.0842	3.1660	4.0779	1.9984	2.7924	2.8728
280114210	2.3472	2.3202	2.5811	2.6707	1.2433	2.1533	1.2689	2.2848	2.3818	3.0070	2.0413	1.0047	1.9793	2.0167	2.6527	2.7243	3.1341	2.2933	1.3355	2.4226	2.0034	2.8761	2.2705	3.3399	2.0301	1.3635	1.7161
279846111	4.2629	4.2850	5.1842	4.4213	3.1899	5.1251	3.4383	4.1284	3.8520	5.1893	3.6753	3.2580	4.0062	3.2347	4.6880	4.2520	5.7666	4.1085	3.4682	4.5439	4.2876	4.9348	4.1095	5.5822	3.9057	3.2623	4.0243
280012482	5.5371	5.7057	5.8510	5.4796	4.7210	5.4545	4.4370	5.3665	5.4340	6.0423	5.0963	4.4037	4.7080	4.9968	5.7476	5.5998	6.4616	5.4128	4.7393	5.2600	4.9369	5.8547	5.4956	6.3064	5.0962	4.6678	5.0044
1100794	4.6299	3.7790	3.4571	2.3686	3.7908	4.0612	2.3446	4.2736	4.3930	4.4272	2.7925	3.7889	3.5723	2.8690	4.8874	3.1975	3.5356	2.2096	3.2747	4.3210	3.2179	4.4072	3.1861	3.5735	3.2362	3.1974	2.3074
1098262	2.0746	2.3656	3.0460	1.1895	1.8540	2.8620	1.4035	1.8383	2.2083	3.1344	1.3243	1.6075	2.1078	1.3622	2.5571	2.0936	3.1118	1.1137	1.5489	2.2160	1.6504	2.1865	2.1537	3.3226	1.3561	1.9761	1.7125
279721388	4.7342	4.6916	5.4347	4.8974	3.3655	5.1337	4.0041	4.6245	4.3985	5.6257	4.1938	3.4638	4.3938	4.0259	4.9359	4.6016	6.1487	4.7333	3.7500	4.8603	4.4500	5.1021	4.4456	5.9406	4.4668	3.3972	4.4031
1098342	3.2867	3.6586	4.4812	3.0908	2.8739	4.2187	2.7414	3.1983	3.5597	4.8755	2.8754	2.8106	3.2972	2.6835	3.4629	3.3705	4.9168	2.7959	2.7500	3.8237	3.1294	3.6830	3.4645	4.9895	3.0604	2.9854	3.2392
1109003	6.6493	6.7413	7.2089	5.8992	5.8702	7.2424	6.0168	6.3703	6.6232	7.3840	5.6228	5.4397	6.6713	5.7737	7.1664	6.6706	7.2836	5.7010	5.8946	7.0044	6.4476	6.8658	6.6428	7.4771	5.5950	5.9304	6.4414
1089245	4.7400	4.8555	5.1326	3.9155	4.0986	4.9497	3.8594	4.7184	4.7031	5.0557	3.8524	4.0710	4.4410	3.9134	5.1299	5.0487	5.5880	3.7976	4.1878	4.6155	4.3178	4.9428	4.8145	5.1697	3.9864	4.2319	4.3694
1099534	0.7678	2.1999	3.2444	1.6015	0.8721	2.3743	0.6414	0.5346	2.4856	3.8339	1.6377	0.9940	1.5118	0.9930	0.6722	2.3508	3.8866	1.7465	1.2048	3.4794	1.1271	0.6851	2.6398	4.0400	1.3338	1.3827	1.0110
1091744	3.1919	2.9214	3.2371	1.8962	2.1598	3.1645	2.1259	2.9720	3.0070	3.6923	2.2283	2.1494	2.3786	1.6685	3.1383	2.5172	2.5475	1.3525	1.8151	2.5163	2.4481	2.9757	2.1847	2.9901	2.3923	1.8164	1.8616
1103546	3.4120	3.7909	3.3624	2.3764	3.3579	3.4487	2.9430	3.4762	3.9496	3.5840	3.1918	3.3276	3.1373	2.5204	4.0383	3.7789	3.6034	1.6877	3.1931	1.9586	2.6892	3.5404	3.6268	3.6843	2.2308	3.5656	2.9644
1096805	3.7422	3.6700	4.5747	3.0713	2.9480	4.0092	2.7548	3.8009	3.2678	4.6978	3.3203	2.9117	3.5026	2.6782	3.9746	3.5581	4.8545	2.9118	3.0205	3.6481	3.5108	3.6276	3.4178	4.6645	3.1022	3.0175	3.2209
1103054	3.7657	3.9572	4.0904	3.1585	2.3850	2.8214	2.6874	3.5682	3.7970	3.8761	4.2264	2.5505	2.4389	2.8441	3.9493	4.3273	4.0002	2.9642	2.4111	4.3068	3.5295	3.3912	3.6229	3.5990	3.4707	2.0634	3.4093
279968586	4.3823	4.6516	5.2033	4.7002	3.2023	4.7411	3.5602	4.2787	4.1954	5.3329	4.2552	3.0293	3.6802	3.8994	4.5220	4.3277	5.3132	4.6472	3.1520	4.1918	4.0704	4.8560	4.2119	5.4547	4.4215	3.0774	4.1287
1093059	3.3103	3.5454	3.8776	2.5405	2.7892	3.9478	2.6600	3.0319	3.1419	4.1362	2.4733	2.6542	3.0350	2.5398	3.5721	3.4818	4.4338	2.4806	2.7602	3.5633	2.8885	3.5788	3.1758	4.3453	2.7484	2.5631	2.7415
279909794	4.8979	4.6745	5.1298	3.0468	4.0704	4.6761	4.4543	4.9053	4.8977	5.0720	3.5953	4.2012	4.9485	4.5023	4.7440	4.7434	4.5985	2.4220	3.9643	2.9168	4.6473	4.2496	4.6733	5.0533	4.1773	4.0081	4.2717
279882622	4.1133	4.4668	4.4017	3.9810	3.5819	4.2959	3.5671	3.8817	4.3645	4.8802	3.6191	3.0295	3.7813	3.8878	4.5304	4.4945	5.5728	4.5740	3.5395	4.3017	3.4770	4.6164	4.4835	5.2778	3.6740	3.5854	3.8185
1094571	1.6571	1.8982	1.4713	1.1909	1.1897	1.1795	0.5793	1.2972	1.6556	2.0770	0.9450	1.2447	0.6403	0.9175	1.8626	1.8912	2.4388	1.4116	1.2655	1.0785	0.6178	1.9340	1.7539	2.1365	0.9687	1.1906	1.0576
1098468	2.9156	2.8173	3.2220	1.7997	2.3159	2.9213	1.8146	2.7417	2.7829	3.2662	2.1131	2.3303	2.5601	1.7598	2.8950	2.6555	2.7903	1.2183	2.1026	1.8659	2.4406	2.6796	2.6197	3.0101	2.1883	1.9885	1.4616
1098453	3.2222	4.3819	4.6355	3.2147	3.2598	3.8016	3.0572	2.9823	4.1672	4.4275	3.4629	2.7701	2.9207	2.8449	3.9767	4.5017	4.3900	2.8677	3.3037	4.4900	3.5776	3.1725	4.4558	4.8582	2.8968	3.4349	3.4553
1088472	2.3128	2.6303	3.6900	2.2774	1.8679	2.5989	1.8462	2.2383	2.3914	3.8000	1.8769	1.7039	2.1991	2.0218	2.4183	2.5591	3.9902	2.2103	1.8995	2.3939	2.4133	2.5182	2.5712	3.9592	1.9711	1.8541	2.6291
1093798	4.1217	4.8373	5.5283	4.0777	3.7546	4.3738	3.5575	3.9603	4.3826	5.2114	4.1509	3.7139	3.9478	3.6804	4.2150	4.9874	6.2250	4.1918	3.7967	5.2618	4.1468	4.3657	4.5274	5.6336	4.0627	3.8794	3.8276
1103836	4.9663	4.6305	3.7394	2.6880	4.8904	4.2583	3.4937	5.0112	5.2090	3.9979	3.3550	4.9368	4.2593	3.3289	5.1158	4.6782	3.1515	1.8077	4.6182	2.5312	3.3868	4.8081	4.7040	3.5777	2.9693	4.9055	3.4894
279462726	4.8571	5.5609	4.6364	3.8625	4.0725	2.6460	4.0327	5.0813	4.9841	3.3809	4.2687	4.2326	3.4967	3.9414	4.7901	5.7773	3.5978	3.4934	4.3041	2.6788	4.1669	4.4597	5.2356	3.5928	4.7359	4.1901	3.7593
1099730	2.8425	3.0875	3.8391	2.9619	1.9163	2.2372	1.8342	2.6755	2.6847	3.1284	2.5938	1.7240	2.0205	2.1751	3.0072	3.0663	3.3329	2.7747	2.0882	2.6470	2.5577	2.8058	2.7134	3.7091	2.4526	2.0433	2.0286
1094693	1.8729	2.0834	2.6523	1.7204	1.8430	2.3615	0.9833	1.5003	1.3739	2.9839	0.9652	1.2135	1.4359	1.0809	2.0370	2.1207	4.0139	2.1831	1.8867	2.0224	1.1179	2.0642	1.8613	3.4098	0.9593	1.6977	1.4425
279862113	2.0991	0.4675	3.2964	2.7025	0.4469	1.9221	1.5600	2.0907	1.8100	3.6810	1.6164	0.5472	1.4955	1.7618	2.1483	1.4864	3.6837	1.7708	0.6139	3.0835	2.1550	2.8979	1.2286	3.7388	1.5101	0.3163	2.2396
1097666	4.5618	4.8325	5.6433	4.1264	4.3584	5.1852	4.1477	4.4067	4.9131	5.9256	4.1291	4.2706	4.6413	3.9604	4.9864	4.9330	5.8085	3.9848	4.3796	4.6347	4.3617	4.9030	4.9582	5.9559	3.8894	4.5487	4.6315
1104703	3.2526	4.3040	3.3721	3.3531	3.2035	2.1628	2.3940	3.1077	3.8080	3.1925	2.8693	2.8238	2.2709	2.8559	3.5303	4.3257	3.4448	3.5327	3.3306	2.1572	2.3014	3.3866	4.1130	3.4139	2.8257	3.2592	2.6912
279501158	3.6939	4.8411	5.4376	4.6239	3.0396	4.0397	2.4862	3.6882	4.7639	5.2324	4.2209	3.0051	4.0107	3.4521	3.4862	4.6264	5.0952	4.8038	2.9392	4.1352	3.7791	3.4493	4.3192	5.3070	4.3931	3.0689	3.3997
279923600	0.7583	0.9243	7.7320	1.4957	0.6065	1.4984	6.1091	1.2141	0.5779	7.6882	0.7554	0.5346	0.8947	5.9762	1.1659	0.6302	7.7654	1.3548	0.3879	1.6687	6.4795	1.0875	0.5741	8.2005	1.0006	0.4878	6.6218
279848330	5.0160	4.0802	7.0712	5.1225	2.7834	5.7115	4.2162	4.5407	3.8172	6.2410	4.6855	3.0640	4.5889	3.8436	4.7917	3.5706	6.5079	5.3368	2.8321	5.1846	4.7322	5.1842	3.1984	7.1864	4.4942	2.7338	5.1634
1093401	7.5489	6.7534	6.8272	6.3015	6.2133	6.1478	5.5809	7.6847	7.3886	7.6748	6.9280	6.7745	6.7028	5.6302	6.4674	5.7307	5.0992	5.4993	5.3429	4.8476	5.1676	7.0119	6.0951	6.4956	6.9902	5.6809	5.1574
279829706	0.8298	1.2771	2.7960	0.5594	0.4908	1.3864	0.5794	0.4658	0.5521	3.0631	0.6120	0.2803	1.6156	0.8926	0.9214	1.0039	3.9527	0.5787	0.2598	1.6974	1.8477	1.3162	0.7882	3.4559	0.5140	0.4486	1.7691
1103099	6.7428	7.1704	7.6254	7.3903	5.6555	6.7917	6.3560	6.6061	7.1628	7.8275	7.0892	5.6125	6.0398	6.2777	6.7596	6.9814	7.7792	7.6292	5.6016	6.3131	6.2373	7.0146	6.9905	7.9006	7.2106	5.7283	6.2836
1098018	4.3565	4.6963	5.3863	3.7078	3.8933	4.4175	3.5745	4.2787	4.5240	5.2702	3.9389	3.9137	4.0381	3.6723	4.5370	4.6749	5.2471	3.4967	3.9383	4.6600	3.9432	4.4498	4.6161	5.2228	3.8597	4.1657	4.3769
279977670	8.0370	8.6093	9.0102	9.2184	7.2721	7.4761	7.5030	7.8845	8.7495	9.0659	8.3633	7.3595	7.1478	7.9142	8.1094	8.6989	9.1212	9.4553	7.5015	7.3612	7.4098	8.5722	8.3566	9.1489	8.3640	7.0595	7.8258
279991670	6.7604	6.7794	7.8018	7.6042	5.4836	6.9699	6.0529	6.3750	6.6932	7.9553	6.7509	5.3290	5.8256	6.0598	6.6867	6.5558	8.0748	7.8089	5.4985	6.4519	6.0289	7.1159	6.4236	8.1059	6.9473	5.5312	6.3450
1094670	5.2362	4.9586	5.9321	3.9696	4.4705	5.1775	4.2587	5.1816	4.9725	5.9920	4.4959	4.6226	4.8612	4.2628	5.2099	4.9186	5.5950	3.5443	4.2347	4.9976	4.7712	5.0032	4.8262	5.8166	4.7142	4.3970	4.8089
280075555	4.3926	4.3341	5.6154	4.3974	3.7795	4.8437	3.4990	4.1751	3.7957	5.3423	3.5983	3.3649	3.9529	3.8601	4.6441	4.2940	6.2953	4.3313	3.9122	4.3404	4.4335	4.9340	4.1071	5.8671	3.7932	3.6202	4.5652
1090933	7.6122	7.7898	7.5701	6.3150	6.8266	6.3908	6.3774	7.4818	7.3726	7.0815	6.6205	6.8872	6.7096	6.2091	7.5610	7.9892	6.7587	5.7916	6.7949	6.2522	6.8784	7.1194	7.0421	6.3694	6.9570	6.3646	6.3571
1096447	1.3479	2.5297	2.4606	1.0347	1.4338	1.9569	1.1647	1.3007	1.9692	2.0071	0.9966	1.2446	1.3880	1.0906	1.5518	2.7353	3.2125	1.0977	1.5429	2.2252	1.2840	1.5387	2.2997	2.7647	1.0218	1.3422	1.3747
1096498	5.5938	5.5194	5.7431	4.4335	4.9981	5.5876	4.5932	5.3629	5.4668	5.6801	4.2587	4.8570	5.0526	4.1996	5.7034	5.3019	5.3357	3.9445	4.9280	4.7887	4.6863	5.4273	5.2027	5.4441	4.6313	4.8765	4.4531
1087724	5.8235	6.0129	6.6269	5.3447	5.2615	5.9351	5.0108	5.7550	5.7724	6.6149	5.1108	5.3262	5.4916	5.0245	5.8035	5.8791	6.5888	5.1286	5.1893	5.2103	5.4282	5.8642	5.6809	6.6358	5.4648	5.2358	5.2227
279773946	2.5791	2.7819	3.1622	2.6518	1.4654	2.6738	1.8094	2.4916	2.3174	3.0059	1.4922	1.6348	2.3138	1.7492	2.8700	2.3372	3.4027	2.6369	1.9474	2.8765	1.9101	3.1111	2.4479	3.6187	1.6564	1.7296	2.1764
1091107	3.6093	3.4118	4.0790	2.7355	2.5848	4.6994	2.8864	3.3457	3.4669	4.6242	2.9814	2.6590	3.6575	2.6607	3.9954	3.4027	4.8122	2.4362	2.6768	3.9756	3.4935	3.9738	3.1809	4.8765	2.9998	2.7122	3.3881
1094007	5.5447	5.1716	6.7355	5.1806	4.4677	5.7074	4.7933	5.3140	4.9318	6.6009	4.5871	4.4430	5.4165	4.8162	5.4524	5.0896	6.5568	5.2113	4.6140	4.8366	5.2740	5.6583	4.9998	6.6683	4.7649	4.5170	5.3587
280116630	5.7255	6.2086	6.0914	5.8769	5.1147	5.4548	5.0398	5.5905	6.1114	6.4900	5.4385	5.0277	5.2202	4.9528	5.8805	5.8948	6.3662	5.8423	4.9850	5.1636	5.0274	5.9239	5.9609	6.3158	5.5830	5.0632	5.0081
279749168	7.3696	6.9294	7.9228	8.2893	5.6534	6.5658	6.5516	7.3023	6.8501	8.5699	7.4010	5.9692	6.4787	7.0257	7.5804	6.9706	8.7829	8.3924	5.9924	7.1575	7.2391	8.0105	7.0976	8.5860	7.5512	5.6147	7.1839
279703324	4.8506	5.5239	6.8913	5.8050	4.1323	5.7565	4.6772	4.9345	5.2034	7.1015	4.6948	4.0412	5.3648	4.8904	5.3184	5.2110	7.0986	5.7471	3.2587	5.7944	5.5003	4.8063	4.7569	7.2642	5.4337	3.8119	5.3948
1087431	3.7756	4.7018	3.8789	3.5792	3.7082	2.8902	2.6717	3.5897	3.9701	3.0981	2.4984	3.0280	2.7381	2.9734	3.7147	4.8010	3.8866	3.7622	3.9032	2.1314	2.8134	3.5620	4.1614	3.2284	2.9698	3.6117	2.7975
279909950	4.4456	4.1158	4.5145	2.9177	3.7352	4.9122	3.4279	4.3035	4.7961	5.1454	3.8688	3.6022	4.4412	3.0861	5.1332	4.0688	4.6852	2.8215	3.8100	4.7648	4.4313	4.6424	4.1455	5.1527	3.0635	4.0213	4.1547
1100858	2.3733	2.3715	2.3509	0.9880	1.8230	1.8483	1.1903	2.3203	2.0819	1.9883	1.0276	1.6602	1.5748	0.9201	2.3330	2.3762	1.9786	0.8269	1.6346	1.3662	1.4080	1.9279	2.0977	2.1020	1.8904	1.6892	1.1638
1092531	6.4676	6.0933	6.6830	5.4287	5.4322	6.6397	5.3881	6.3704	6.0047	7.1973	5.5231	5.7834	5.8951	5.1631	6.4322	5.9234	6.5927	5.1008	5.5040	6.0992	5.7051	6.5428	5.9760	7.0361	5.8732	5.5581	5.7157
1088291	2.6199	2.8225	2.9641	2.1564	2.0305	2.4997	1.4976	2.5545	2.4097	2.7031	2.2425	1.7086	1.9675	1.3919	2.9518	2.8340	2.9134	2.1782	2.0004	2.2031	1.7263	2.4740	2.4770	3.1998	2.1931	1.7931	1.7297
1105944	1.5308	1.7771	1.8222	1.4992	2.0995	1.0794	0.5452	1.2165	1.4169	1.9870	0.2209	2.2114	1.4753	0.4667	1.3631	3.6780	2.5054	1.0304	2.3546	1.6158	0.3531	2.3577	1.4815	2.9401	0.4324	2.5628	0.3154
1104743	3.8726	4.4622	4.1904	3.4919	3.7213	2.6491	3.0539	3.4067	4.3815	3.8349	3.4024	3.1970	2.5349	3.2905	4.0440	3.9955	2.9604	3.2053	3.5290	2.0058	2.6450	3.9235	4.0734	3.7889	3.2594	3.6603	3.1890
279725276	2.7778	2.4328	3.4127	2.1515	1.9407	2.8718	1.9144	2.3045	2.4332	3.6385	1.8531	1.6421	2.3387	2.1978	2.9808	2.5284	4.0640	2.2033	1.7193	2.6763	2.7094	2.9067	2.1641	3.8143	2.0471	2.0938	2.1331
279723829	6.5018	5.3334	7.8971	7.0315	4.3711	6.6767	6.0724	6.4316	5.2780	8.7823	6.2705	4.2984	6.7035	6.8231	6.6304	5.4026	8.5905	6.9580	4.6126	7.2255	6.7098	6.9381	5.7427	8.3378	6.3419	4.1171	6.3019
1088525	2.5923	2.8283	3.5131	2.4419	1.8755	3.3517	2.0249	2.3000	2.7404	3.7483	2.2089	1.9403	2.4035	2.1492	2.9359	2.7975	4.0674	2.2887	2.0094	2.8381	2.3060	2.9084	2.6628	4.1372	2.2366	2.2302	2.4317
1093599	3.4030	3.7839	4.3174	3.0098	2.6997	3.3851	2.8210	3.2670	3.5686	4.2281	3.1993	2.5196	3.0079	2.8533	3.4781	3.9440	4.4763	2.9067	2.7227	4.0017	3.2039	3.2966	3.5556	4.2541	3.1632	2.5612	3.1087
279810237	1.1146	2.1443	2.3476	0.9489	0.7718	1.7647	1.0704	1.5401	1.6212	2.7515	1.0182	1.0090	1.5176	0.7208	1.4164	2.0447	2.8171	0.7707	0.9489	2.2588	1.5501	1.8820	1.8441	2.5483	1.1778	0.9902	1.8017
1101799	5.5057	5.2860	6.2803	5.6225	4.2546	6.1255	4.6680	5.3181	4.8600	6.4621	4.9962	4.1411	5.1624	4.5965	5.8121	5.2093	6.9994	5.5298	4.3740	5.7393	5.3155	5.9488	5.0284	6.7571	5.1190	4.2707	5.1563
279898510	4.1473	4.4410	4.5550	3.6754	3.3665	4.5644	3.3234	3.9385	4.3037	4.7448	3.2648	3.2744	3.9219	3.4285	4.3760	4.1422	5.0578	3.6612	3.4623	4.4057	3.5668	4.4671	4.1838	4.8700	3.4365	3.6767	3.7485
1091441	3.1540	2.1713	1.7879	1.2084	2.0664	0.9178	0.8417	2.7762	2.2639	1.6705	1.4494	1.9618	0.8190	0.8983	2.3683	1.8600	1.4530	1.1362	2.1889	0.7265	1.2406	2.3267	1.7090	1.2585	2.1912	1.1934	0.4093
1089214	4.3289	5.1334	5.5644	4.1090	3.9287	5.5161	4.0459	4.4380	4.6540	5.6251	4.2974	3.6882	4.4245	3.7652	4.6276	4.7107	5.8904	4.1540	3.5886	5.5141	4.1694	4.7570	4.6081	5.8961	4.1797	3.9428	4.2189
279751091	1.2900	0.8838	2.9627	1.8210	0.4500	1.9984	0.3583	0.9647	0.7533	2.8606	1.2179	0.4656	0.8653	0.2305	1.4848	1.2773	2.6380	1.9103	0.9919	1.6053	0.8997	2.1111	1.1521	3.0171	1.1391	0.4050	0.6383
279986172	5.9249	5.3773	6.0851	7.4201	3.9286	5.1363	5.4002	5.9304	5.6692	7.8455	6.4381	4.0484	4.3202	6.3050	6.5378	5.4276	8.1179	7.5519	4.6201	6.4128	5.9432	6.9803	5.5977	7.0963	6.6934	3.7772	5.9946
1100774	7.7944	8.1779	9.0940	8.4928	6.9758	8.3070	7.2160	7.4664	7.6612	9.2600	7.8693	6.7821	7.1251	7.1473	7.8073	7.6581	9.2894	8.6144	7.0004	8.0674	6.9496	8.0545	7.5541	9.5632	7.8775	6.9278	7.1268
279854762	7.5643	7.0878	8.5770	8.4926	5.3457	7.8208	7.0766	7.0168	7.3494	8.2362	8.2439	5.6332	5.6236	6.9331	7.5788	6.9718	8.4660	9.4256	5.8084	6.8519	6.5296	8.0731	6.7768	8.9929	8.3734	5.2174	6.7434
1095807	3.6041	2.6701	4.0642	3.1260	2.7123	3.8955	2.3692	3.4576	2.8578	4.4450	2.6176	2.6193	3.1392	2.4117	3.8928	3.0183	4.5478	2.8123	2.5240	3.2197	3.2001	3.9685	2.8420	4.5636	2.6783	2.7651	3.0816
1101892	6.2029	6.6589	7.9097	6.9243	5.5606	6.8105	5.7640	5.7918	6.1833	7.8331	6.5179	5.3972	5.5085	5.4786	6.1127	6.1417	7.8250	7.2560	5.5695	6.3320	5.2679	6.3579	6.0772	8.3089	6.5275	5.5992	5.5136
279906455	3.2225	3.0591	4.5272	3.2556	2.3129	3.4874	2.5858	3.0250	3.0224	4.3298	3.0635	2.0455	3.0121	2.9944	3.6490	2.9870	4.5335	3.2870	2.1800	3.3157	3.3500	3.6763	2.9932	4.7348	2.8780	1.9425	3.2650
1104670	4.7543	4.7278	5.0235	4.0186	4.0230	5.4980	3.9674	4.4710	4.7465	5.3179	3.7774	3.8737	4.4613	3.9500	5.2734	4.6963	5.4588	3.9937	4.0492	5.0147	4.1606	5.1921	4.6742	5.5162	3.8248	4.1289	4.3493
1101252	1.1584	1.2061	1.7690	0.7380	0.7551	0.6515	0.4210	0.9339	0.9679	1.3131	0.4475	0.5920	0.4820	0.2994	1.5838	2.1029	2.0205	0.5597	0.8657	1.9165	0.6006	0.8840	1.4723	1.7058	0.4259	0.5287	0.3890
1095782	2.4302	2.4762	3.0594	2.3926	1.9005	2.8443	1.6051	1.8427	2.1640	3.1959	1.6594	1.4416	2.0207	1.6291	2.7688	2.4461	3.9452	2.2976	1.6091	2.7272	1.9015	2.8593	2.2894	3.6813	1.7803	1.7517	2.1659
280102958	2.7859	3.7329	3.4598	2.0732	2.6581	2.1753	2.0367	2.7046	3.0812	2.4139	2.2262	2.5886	2.3066	2.1786	2.9694	3.6470	3.1689	1.6705	2.5098	2.6842	2.1332	2.7105	3.4209	2.7850	2.3962	2.5422	2.2032
1096443	3.8616	3.5584	4.4029	3.9052	2.9854	4.1834	2.6468	3.6898	3.3944	4.5765	2.9886	2.7231	3.4227	3.1584	4.1439	3.6130	5.2898	3.9696	2.9601	4.2377	3.5247	4.3317	3.5922	5.0712	3.0496	2.8516	3.5952
1104136	3.2852	2.6374	4.0490	2.6848	2.5392	3.1527	2.1370	2.9482	2.6367	4.0235	2.2661	2.5137	2.6249	2.3393	3.3614	2.9301	4.3062	2.5228	2.5605	2.8855	2.8252	3.2262	2.8668	4.2455	2.2719	2.6750	2.9631
1095926	4.1399	3.4208	5.8996	5.0650	2.2540	4.8007	3.1191	3.5387	3.0216	5.9503	4.1452	2.3284	4.7417	3.2746	3.8714	2.9874	6.2212	4.9718	2.2521	3.8505	3.7235	4.2768	3.0435	6.7482	4.1564	2.4226	3.6175
279875909	5.9742	6.3979	7.2477	6.6596	5.0668	6.4458	5.0453	5.8498	5.9533	7.0950	5.6732	4.9910	5.9655	5.7670	6.1658	6.0800	7.3842	6.8274	4.9948	5.9727	5.6589	6.4746	5.9755	7.4550	5.7752	5.1599	5.9003
1098288	4.3561	4.4696	5.4066	4.6097	3.1993	4.8075	3.8045	4.3059	4.3297	5.4565	4.1353	3.1005	4.1302	3.7421	4.5932	4.4752	5.5974	4.5754	3.0947	4.5629	4.5445	4.6749	4.3246	5.4934	4.1238	3.2489	4.5201
1091402	4.7567	4.6967	5.9226	4.8417	3.9294	5.1599	4.1589	4.6112	4.4837	6.2079	4.3901	3.8409	4.3561	4.0412	5.0729	4.4082	6.0840	4.7670	3.8916	5.3406	4.2791	5.1479	4.3565	6.3016	4.5425	3.9823	4.3871
279856288	3.2559	2.6368	4.4972	3.1847	2.2820	4.1214	2.3995	2.9027	2.4030	4.9768	2.4982	2.0406	3.0525	2.2316	3.7897	2.4875	5.0846	3.0015	2.2947	4.0750	3.0863	3.7127	2.4848	5.0500	2.8369	2.2664	3.1071
279994002	5.5806	6.0356	6.1220	4.9241	5.1416	5.1093	4.9670	5.6072	5.8464	6.1471	5.1606	5.2635	4.8417	4.8751	5.6590	5.8005	5.8675	5.0978	5.0825	5.3191	4.6399	5.7490	5.8623	6.0022	5.4454	5.1512	5.2088
280039014	2.3953	2.5926	3.1726	2.5401	1.7839	2.7491	2.0243	2.6947	2.4456	3.2776	2.1008	1.3104	2.3671	2.0097	3.1371	2.4907	3.9669	2.8280	1.9288	2.8914	1.9874	3.2393	2.4397	3.7170	2.1923	1.6854	2.4569
1100303	1.2694	1.1365	1.4664	0.5827	1.0891	0.7169	0.2861	1.1002	1.2989	1.2818	0.2883	0.9464	0.6403	0.5063	1.9893	1.9393	1.9858	0.6271	1.0767	1.1242	0.3509	1.1439	1.2717	1.5491	0.3422	1.0986	0.5172
279981806	3.7114	4.6982	3.4466	4.0484	2.9503	3.4472	2.9402	3.6070	4.3709	4.4374	3.9328	3.0871	2.6456	3.2935	4.0150	4.5936	4.4290	4.7962	3.2764	3.2146	3.3791	4.2181	4.5596	3.8195	3.9112	2.9357	2.9488
1098748	4.1691	3.7627	4.9141	3.7743	3.0157	5.0755	3.3538	3.9979	3.7924	5.3244	3.6482	3.0141	4.0834	3.3649	4.5058	3.7462	5.4783	3.4305	2.9130	4.7535	4.0718	4.6074	3.6246	5.5144	3.6474	3.1006	3.9819
279620046	5.1364	5.4552	5.5847	4.7852	4.6356	5.0800	4.4043	5.1065	5.3324	5.8776	4.6011	4.6020	4.9716	4.5272	5.1690	5.3303	5.8122	4.5036	4.6196	4.4206	4.6959	5.1583	5.2439	5.8241	4.9595	4.6498	4.2686
1094757	2.7313	2.7346	2.9456	1.3566	2.7643	3.2480	2.0986	2.6243	3.1628	3.3114	1.7050	2.2482	2.7885	1.6830	3.1523	2.8366	3.1491	1.1349	2.3978	2.4712	1.9063	2.8805	2.6512	3.1409	1.4940	3.0257	2.2660
1087426	3.6554	3.8293	4.4802	3.3024	3.0756	4.1517	3.0207	3.5396	3.7162	4.5654	3.0151	2.9980	3.6102	2.9783	3.8949	3.8245	4.8629	3.1712	3.1233	3.7034	3.4185	3.8834	3.7062	4.7476	3.0909	3.1603	3.5044
279931785	3.2348	3.1051	3.9792	3.5553	2.3193	3.2048	2.4330	3.2587	2.8269	4.4933	2.9824	1.7364	3.0133	2.3951	3.2600	3.2434	4.3638	3.2399	1.8962	3.0120	3.2892	3.4908	2.5816	4.2417	3.0917	1.7979	3.0769
1088743	0.0000	0.3864	2.2509	0.0244	0.1408	0.0356	0.0456	0.0000	0.3504	1.7592	0.0488	0.1160	0.0000	0.0749	0.0587	0.3470	2.5256	0.0618	0.2684	0.1333	0.0550	0.0000	0.2881	2.3365	0.0200	0.1840	0.1347
1094479	5.3260	4.9602	6.5364	5.4450	4.1273	6.0929	4.4375	5.1270	4.7253	6.8277	4.8895	4.0924	5.0855	4.4796	5.7185	4.7589	6.9532	5.2192	4.0193	6.0328	5.3007	5.8139	4.5631	6.9187	5.0790	4.1578	5.2941
1099865	2.5143	2.6813	3.0358	2.1315	1.9818	3.0718	1.7462	2.2426	2.1688	3.1576	1.5210	1.8329	1.9465	1.9142	2.7533	2.7809	4.0814	2.4858	2.3007	2.4723	2.2051	2.8499	2.5121	3.7653	1.8084	2.0127	2.2237
1101864	4.2936	4.6405	4.0174	3.7914	3.9811	4.0222	3.1334	4.1977	4.4493	4.0837	3.2613	3.5791	3.4796	3.5205	4.5899	4.7156	4.5936	4.0359	3.9599	4.0320	3.0770	4.6131	4.5051	4.3287	3.4631	3.9779	3.4489
279728016	4.3659	5.0459	5.1667	4.0051	4.0780	4.3776	3.7454	4.3373	4.5820	5.0569	4.0890	4.0416	3.9340	4.0547	4.4998	5.0992	6.0822	4.1340	4.1294	5.2231	4.2761	4.4866	4.6841	5.4829	4.0268	3.9973	3.9815
1094462	3.2722	3.6692	4.4306	3.1593	2.7358	3.6579	2.8276	3.1632	3.4262	4.5378	3.0443	2.6420	3.0169	2.7617	3.5933	3.5218	4.4720	2.9301	2.6929	3.5004	3.2467	3.4127	3.4018	4.5568	2.9736	2.8119	3.3058
279783269	3.7924	3.8986	4.0765	2.9323	3.3386	4.0154	2.7446	3.5796	3.9051	3.9902	3.1172	3.2823	3.1369	2.7753	3.7064	3.8714	4.0066	3.0328	3.3558	2.5884	2.8606	3.7104	3.6428	4.3578	3.3320	3.5049	2.6448
1095555	3.9574	4.3447	4.9654	3.7611	3.2722	4.9671	3.6469	3.7865	4.2560	5.1935	3.7348	3.0996	3.9564	3.5089	4.3712	4.1480	5.3085	3.5284	3.2414	4.7695	3.6650	4.2500	4.1296	5.3946	3.6010	3.4439	3.9260
279781200	6.6919	6.2592	7.6878	6.9684	5.5399	6.6166	5.8342	6.3386	5.9278	8.4086	6.1643	5.6420	6.0300	6.1171	6.4992	5.8899	8.3590	7.0141	5.3856	6.6971	6.3166	7.0047	5.8148	8.2418	6.2823	5.3868	6.4053
1092184	4.9128	4.9464	5.5497	4.4338	4.2037	5.5288	4.4277	4.7081	4.9500	5.8707	4.2242	4.0213	4.8460	4.3442	5.4436	4.8762	5.8477	4.3513	4.1877	4.9072	4.6749	5.3901	4.8144	5.9442	4.2552	4.3208	4.8430
1098564	6.4362	6.4730	7.8370	6.9125	5.2422	6.9561	5.6709	6.2491	6.2677	7.6422	6.3839	5.1681	6.4031	5.8838	6.3503	6.2380	7.5482	6.7237	4.9544	6.5393	6.2124	6.5261	6.1103	7.8015	5.9770	5.3030	6.0273
1102149	5.0859	4.7930	5.9358	4.6439	4.4772	5.5174	4.0530	4.8053	4.3614	6.2502	4.0407	4.2099	4.8760	4.0442	5.0905	4.6933	6.4400	4.6608	4.4871	5.1079	4.4502	5.2944	4.6037	6.3115	4.1796	4.4616	4.8876
280110974	3.3087	3.1869	3.7417	2.6601	2.5302	2.8980	2.6182	3.4410	3.3004	3.9944	3.1252	2.5412	3.0524	2.9076	3.0752	3.3605	4.1375	2.9889	2.3481	2.8677	3.0013	3.5436	3.3484	4.1011	3.0060	2.6849	2.4668
280124710	3.7197	3.9065	3.8560	3.0438	2.9672	3.9778	3.0978	3.7693	3.5585	3.7115	2.7292	2.7746	3.1935	3.0603	4.1446	4.0602	4.3201	2.7584	3.1550	3.5248	3.2588	3.8193	3.8972	4.0894	3.0512	2.9571	3.5424
280131894	2.9720	3.0629	3.6355	3.1594	2.3427	2.9162	2.3037	2.8941	2.8941	3.8752	2.6164	2.0777	2.5041	2.3941	3.7153	2.9880	4.1625	2.9656	2.4825	3.1817	2.7635	3.6425	2.7879	3.9827	2.5158	2.1390	2.9375
279795418	5.7324	5.5602	7.1086	6.8650	3.5168	6.3080	5.5919	5.2426	5.7351	6.5030	6.2413	3.8989	5.4073	5.2262	5.6526	5.4290	6.9615	7.0195	3.9306	5.1813	5.3548	5.9875	5.2958	7.5464	6.2681	3.5021	5.1812
279740571	5.1894	5.1491	5.9327	4.4260	3.3921	5.9429	4.0034	4.8413	4.6782	5.5709	4.1870	3.5473	5.5434	4.2802	5.2881	4.3048	5.8805	4.2620	3.4584	6.1694	5.3124	5.2681	4.4831	6.1968	4.1047	3.4143	5.0174
1088166	4.2685	3.7632	4.0123	3.0042	3.7888	4.4676	2.7197	4.0204	3.8821	3.8768	2.8289	3.6624	3.7091	2.5407	4.4152	3.7301	4.2547	2.7746	3.8988	2.9317	3.2825	4.1964	3.7370	4.1243	3.1101	3.6995	2.5171
1092426	4.1599	3.9413	3.9399	2.5311	3.3023	3.5347	3.0195	4.0458	3.6115	4.1079	3.1482	3.4378	3.1091	3.1647	4.3853	3.9776	3.8792	2.1016	3.4437	3.5307	3.5906	3.9923	3.5874	3.9330	3.2971	3.2641	3.5691
1091079	3.8543	3.8529	4.5434	3.0236	3.1437	4.0667	3.3543	3.5404	3.6346	4.4770	2.7145	3.0776	3.6569	3.2861	4.1656	3.8659	4.8771	2.9385	3.3031	4.0962	3.8095	3.9002	3.6403	4.7004	2.5098	3.3004	3.6354
1093063	3.7216	3.8459	4.6939	3.4687	3.0799	4.5848	3.0344	3.5294	3.6081	4.8925	3.1720	2.9578	3.4690	3.0572	4.0076	3.6800	5.1902	3.4998	3.1966	4.2513	3.4278	4.0553	3.5569	5.1153	3.0940	3.1850	3.5105
279898297	2.2318	2.0977	1.9267	2.9994	1.5083	0.9885	1.2834	2.3699	2.4745	3.2285	2.3735	1.2129	1.3561	2.1566	2.6893	2.0012	3.1540	2.5981	1.2718	2.6085	1.6162	2.9603	2.3720	2.9793	2.4333	1.1159	1.2082
1095220	6.0620	6.0072	6.3726	5.0241	5.2591	6.4713	5.1412	5.9797	5.7279	6.6692	5.2870	5.4275	5.5968	5.0292	6.2172	5.8329	6.5187	4.4368	5.2074	5.7706	5.7872	6.1485	5.7425	6.6859	5.6001	5.3323	5.7179
1098106	3.7565	3.5301	3.8439	2.5835	3.1730	4.2170	2.6866	3.6017	3.5731	4.2973	2.6040	3.2274	3.5616	2.8072	4.0532	3.6734	4.3468	2.5002	3.2470	3.5490	3.2573	4.0250	3.5272	4.3970	2.7366	3.4318	3.3483
1091184	3.1385	3.3788	3.6156	2.5657	2.8056	3.1262	2.3886	3.1539	3.3223	3.6111	2.1525	2.7356	2.7225	2.1792	2.9361	3.2014	3.2075	2.4815	2.8027	2.0377	2.1197	3.0785	3.3031	3.4916	2.2999	2.9636	2.5698
1101573	2.5629	2.3918	2.9379	2.1297	1.5015	3.0090	1.4758	2.1731	1.9026	3.0516	1.6112	1.4564	2.1783	1.6403	2.9668	2.3716	3.5414	1.9648	1.8061	3.0694	1.9994	3.0564	2.2983	3.4410	1.6595	1.6959	2.3314
1095568	4.4495	4.4605	5.1700	4.0170	3.7705	4.7675	3.6544	4.3011	4.2330	5.1792	3.8002	3.6620	4.0397	3.4544	4.4775	4.2438	5.2363	3.8351	3.5413	3.9837	4.0273	4.4880	4.1345	5.2621	3.9023	3.6877	4.0606
1095673	4.0214	3.7706	3.9206	3.3627	3.1590	3.9840	2.9704	3.8055	3.6887	4.1048	2.8608	2.8888	3.2740	3.1053	4.3995	3.8796	4.3069	3.5047	3.4378	3.3869	3.1127	4.2545	3.6373	4.2748	3.0330	3.2408	3.4363
1095630	5.8035	5.9835	6.5964	6.4333	4.7460	6.4949	5.0726	5.4792	5.8846	6.8868	5.7802	4.5512	5.0304	5.1044	5.7736	5.5322	6.8116	6.3399	4.6336	6.1212	4.8371	6.2261	5.3084	7.2305	5.9294	4.4725	5.0313
280004071	5.1416	4.9389	6.2038	5.1019	4.5400	5.2461	4.3716	5.1214	4.9937	6.0450	4.9088	4.1031	5.1582	4.3490	4.9445	5.1336	6.0103	4.8184	4.0849	4.7536	4.7198	4.9255	4.8864	6.2306	4.7912	4.1121	4.3471
1094701	2.6567	3.6215	3.5110	2.0611	2.5624	2.1813	2.0350	2.6215	2.9998	2.3679	2.2039	2.4719	2.2872	2.1836	2.9370	3.6067	3.1817	1.7281	2.4081	2.7390	2.1525	2.6086	3.3361	2.8449	2.3734	2.4364	2.2448
279896488	2.9552	3.8466	4.2106	3.4879	2.6423	3.4056	2.7086	3.0708	3.8046	4.1782	3.2088	2.3560	3.1038	2.8734	3.3062	3.5622	4.2241	3.6219	2.4089	3.2420	2.4168	3.3494	3.5061	4.3798	3.4053	2.5400	2.7770
279880469	5.0766	5.0915	6.3917	4.7845	3.3723	5.9622	4.6827	4.8385	4.7873	6.4199	4.8893	3.5573	5.5312	4.9470	5.4916	4.6482	6.6776	4.5205	3.7268	6.5419	5.5279	5.4085	4.8676	6.7416	4.8085	3.4956	5.4326
1104569	4.1713	4.5358	4.2602	2.9580	3.6613	3.1610	2.7256	4.0761	4.1339	3.6104	3.4248	3.6173	3.1402	3.1489	4.0823	4.7400	4.2080	2.6623	3.8171	4.9648	3.4987	3.8281	4.3796	3.8745	3.2374	3.7834	3.3110
279901807	0.1564	0.8935	1.8464	0.0000	0.0000	0.0000	0.0000	0.2047	0.1085	0.6460	0.5086	0.0000	0.0000	0.0000	0.4590	1.2584	1.3569	0.0000	0.0000	0.1879	0.0000	0.2384	1.4136	1.5188	0.0000	0.6845	0.0000
1087096	6.7241	5.9323	8.0388	7.4957	5.3410	6.6650	6.1364	6.4880	5.7552	8.5730	6.5315	5.2873	6.4553	6.4929	6.7473	6.0851	8.6942	7.4453	5.4056	6.5120	6.5319	7.1534	5.7764	8.7243	6.6176	5.2113	6.4994
1101440	5.2752	4.9024	4.8392	3.5261	4.7823	5.5948	3.9355	5.1382	5.1450	5.5116	3.9555	4.8309	4.8404	3.8840	5.6996	5.0797	5.0037	2.9876	4.9181	5.4627	4.5307	5.4020	5.0474	5.3691	3.9662	5.0501	4.5148
279750201	4.7224	6.0373	5.6625	5.6882	3.8639	5.5510	4.3895	4.5181	5.6849	6.2410	5.0028	3.8982	5.1021	4.5642	4.9488	5.2684	6.0127	5.8399	3.9462	5.6175	4.3751	5.0734	5.4212	6.2644	4.9004	3.8963	4.4506
1099759	4.1839	4.0240	3.3424	2.6624	2.4341	4.3182	3.2919	3.9400	3.7803	3.2000	2.8000	2.9936	3.6226	3.2156	4.8066	4.1632	3.3140	2.1682	2.7052	3.4548	3.9252	4.0443	4.0401	3.7166	3.1907	2.6275	3.5670
1090195	2.9643	3.6027	3.5925	2.3520	2.8888	2.6055	2.3420	2.7196	3.2013	3.0644	2.5615	2.6928	2.4282	2.3844	3.1255	3.4996	3.3341	2.3307	2.9385	2.0480	2.5259	3.3999	3.6257	3.2944	2.1707	2.8730	2.9330
280052784	1.9002	1.3136	2.9581	1.4035	0.6819	2.2136	0.7965	1.1125	0.8142	2.8789	0.7177	0.3649	1.4546	0.6667	1.5381	1.4751	2.9297	0.9284	0.7707	2.1118	1.4876	1.6878	1.0824	3.1186	0.8228	1.3388	1.5620
279808421	6.0877	5.7221	6.9823	6.3258	4.7397	6.9190	5.0212	5.9062	5.6373	7.0593	5.9006	4.5064	5.8834	5.4140	6.4034	5.5214	7.3883	5.9570	4.7118	6.7329	6.0204	6.5690	5.6684	7.5166	5.5562	4.8502	5.8495
1104428	4.1279	4.4624	4.7329	4.1032	3.5064	4.6119	3.6091	3.7902	4.2687	4.9593	3.5418	3.2680	3.8765	3.8085	4.6167	4.4358	5.4982	4.3556	3.7011	4.4966	3.6545	4.6038	4.2862	5.3847	3.5306	3.6609	4.0446
1108466	7.5063	7.4571	8.1315	8.1303	6.0049	7.3753	6.5322	7.2521	6.9508	8.4414	7.3205	5.8476	6.9483	6.7234	7.4121	7.0162	8.4423	7.9507	5.9218	7.1545	7.1848	7.8624	6.9277	8.4583	7.3002	5.9628	7.2774
1093140	3.6345	3.5851	3.7403	2.6845	3.0633	4.4293	2.7144	3.4104	3.6166	4.3761	2.4010	2.8885	3.4508	2.6381	4.1300	3.3935	4.2420	2.4389	3.2338	3.7926	3.4402	4.0018	3.5779	4.2888	2.4319	3.2336	3.4715
1091187	4.4492	4.5729	4.1971	3.0031	4.1966	4.3653	3.2486	4.3686	4.2519	4.7451	4.0833	4.0717	3.8148	3.2445	4.7242	4.6069	4.6185	2.4912	4.1159	3.6435	3.8517	4.2399	4.0796	4.4356	3.4695	4.0584	3.7972
1096889	4.0579	3.9650	5.1231	3.4511	3.3861	5.1734	3.4960	3.8781	3.8789	5.3346	3.5061	3.3316	4.0953	3.3752	4.3682	3.8665	5.3718	3.1276	3.1544	4.9371	3.7800	4.3141	3.7717	5.5524	3.5696	3.2697	4.0506
279876044	6.7913	6.0664	7.6246	6.8944	5.0754	6.7883	6.1242	6.5912	5.9752	7.7534	6.5740	5.1418	5.8442	6.2575	6.9166	6.1368	7.9457	7.3303	5.5430	7.1834	6.2782	7.3608	5.9168	8.2432	6.4864	4.9700	6.5239
1102159	2.5949	2.7637	3.3397	1.7650	1.9501	2.0190	1.7383	2.2429	2.6730	2.7741	1.9037	1.7604	2.0738	1.7961	2.3016	2.7102	2.6872	1.6993	1.8977	1.9533	2.0453	2.2839	2.4501	2.7890	1.9762	2.0399	1.7642
1092489	4.0220	4.9776	4.4429	3.4046	3.8597	2.1323	3.2035	3.8326	4.8059	3.5623	4.2769	3.6526	3.0609	3.3773	3.8532	4.7086	3.2436	2.5709	3.4873	3.4481	2.9953	3.5119	4.5387	3.3495	3.5849	3.6107	3.2845
1100007	1.9758	2.9471	2.7412	2.1700	2.0096	1.9456	1.4832	1.9181	2.9825	3.2904	2.1650	1.5321	1.9904	1.7612	1.6142	2.8061	3.2502	1.9906	1.9306	2.6387	1.6196	2.0974	2.5239	3.3349	1.8545	1.7683	1.4253
1096560	2.5375	2.3007	3.6591	2.4039	1.2836	3.3255	1.7444	2.3823	1.8919	3.6970	1.8340	1.4339	2.6615	2.0858	2.8188	2.4000	4.3084	2.4942	1.3252	3.3950	2.8062	2.9300	2.0626	4.0978	1.9422	1.3599	2.7119
280007071	4.1111	3.7238	4.3716	3.2463	3.4969	4.1111	3.0795	3.9178	3.5318	4.7388	3.2197	3.2199	3.8978	2.8399	4.2011	3.7034	4.8018	3.2389	3.1504	3.7983	3.6617	4.2304	3.6236	4.6740	3.0428	3.4660	3.5183
279736884	2.5573	1.7339	3.1295	2.2769	1.3485	2.0060	1.2315	2.2589	1.7121	3.0500	1.9815	1.3410	1.8792	1.4332	2.5769	1.8950	3.5223	2.0794	1.5050	2.2594	2.1286	2.6127	1.8309	3.3966	2.1708	1.2752	1.8810
279906818	5.1844	5.5876	5.1481	6.3200	3.7273	4.6749	4.5833	5.1749	5.3949	5.8673	5.3385	3.7635	4.3683	5.1283	5.6659	5.1694	6.0734	5.8739	3.9458	5.2851	4.9757	5.8807	5.2897	5.9803	5.4030	3.6655	4.9210
1091194	4.7895	4.5823	5.6713	4.1905	3.8246	5.4263	4.0581	4.5831	4.5343	5.7337	4.3154	3.8888	4.9169	4.1999	5.0983	4.4912	5.8533	3.8324	3.5912	5.2887	4.7305	5.2036	4.4335	6.0357	4.2264	3.8797	4.8493
1106351	4.1530	4.6864	4.2873	3.6290	3.8879	4.7898	3.2642	3.8795	4.6206	4.4080	2.9929	3.3242	3.6052	3.1631	4.2380	4.4905	4.0164	3.9942	3.4533	3.9704	3.3197	4.0725	4.1246	4.5745	3.2120	3.8155	2.9804
1089636	2.5640	3.2288	3.2078	2.3085	2.6246	2.2195	2.0036	2.3236	3.1748	3.1225	2.1306	2.1781	2.0278	2.1050	2.8186	3.1243	3.0709	2.2573	2.6068	2.0284	1.9205	2.5261	3.0954	3.1609	2.0572	2.5608	2.2070
1090168	6.7086	6.5345	6.2250	5.9552	6.3706	5.8903	5.1000	6.5413	6.4339	6.2432	5.2323	5.7641	5.4361	5.8204	6.9113	6.6599	6.8471	6.3931	6.4538	6.5143	5.2326	6.8150	6.4370	6.3353	5.1956	6.2910	5.6867
279794778	1.5840	1.7165	2.1523	1.1954	1.2595	1.2114	1.2447	1.8754	1.9020	1.9007	1.4731	0.8673	1.3939	1.5895	1.5964	2.6441	1.9530	0.7628	0.6779	1.4090	1.8839	1.6996	2.1543	2.4198	1.5820	0.6864	1.2399
1103779	4.0202	4.6600	3.7899	2.9723	3.4050	2.1396	3.2988	4.2476	4.1922	2.7523	3.4323	3.5260	2.9650	3.2047	3.9568	5.0011	2.8906	2.6637	3.6153	2.1087	3.3809	3.5959	4.3999	2.8048	3.9211	3.3768	2.8612
1095384	5.9872	5.7621	6.7088	5.9337	4.2792	6.8966	5.2361	5.6987	5.4696	6.8319	5.5000	4.5703	6.0200	5.2679	6.3067	5.7712	7.3410	5.8885	4.5673	6.9415	5.8836	6.5901	5.6954	7.3357	5.5594	4.7254	6.0979
280011422	5.0032	4.8030	5.0805	4.5436	3.9596	4.3452	4.1012	4.7998	4.6300	5.3324	4.1185	3.7128	4.2748	4.2025	4.8728	4.8510	5.4526	4.8346	4.1269	3.9335	4.5534	5.1032	4.7050	5.2066	4.4569	3.8636	4.7704
1092712	5.0475	5.3688	5.5020	4.8111	4.4681	5.6825	4.2746	4.8982	5.2152	5.7029	4.3556	4.2550	4.8707	4.3486	5.3137	5.1419	6.0460	4.7677	4.4719	5.2858	4.5839	5.4495	5.0687	5.9789	4.5000	4.4685	4.7940
280057777	1.9605	2.3275	3.7724	2.9841	1.6996	2.8713	1.2784	1.5683	1.7608	4.4320	2.4510	2.2296	1.6945	0.8659	2.1288	2.2056	4.5769	2.7936	1.6523	3.1898	1.1943	2.0972	1.7822	3.9610	2.0762	2.0758	0.6865
280006644	3.2934	4.3717	3.4503	3.6856	3.1310	1.7136	2.6498	3.2716	4.1119	2.4804	3.0713	2.4597	2.1172	2.8688	3.8890	4.8587	2.7121	3.6662	3.1864	2.1291	2.5768	3.0974	3.9986	2.6762	3.4628	2.7678	2.3045
279951826	2.7277	2.7554	3.2078	3.7135	1.8183	3.7709	1.4398	2.3864	3.0594	3.6747	2.0127	1.9240	2.1564	1.5393	2.7165	2.5216	3.5238	2.7103	2.0797	2.5228	1.8038	2.7745	2.4666	3.6739	2.0225	2.4158	1.4620
1104100	3.4395	3.2063	4.1369	2.4778	2.7285	4.3488	2.6251	3.1850	3.0744	4.5265	2.5220	2.8255	3.4402	2.4536	3.7074	3.1654	4.5791	2.2996	2.6510	3.7288	3.3037	3.5948	3.0528	4.6076	2.8067	2.8563	3.3109
279978818	2.8543	3.3021	3.4227	2.8946	2.5941	3.4063	2.1985	3.0555	3.4888	3.7089	2.5394	2.5150	2.5379	2.2864	3.1147	3.3749	3.8980	2.8565	2.7357	2.8806	2.3907	3.5348	3.2658	3.6793	2.6270	2.6090	2.8381
1095938	5.6617	5.7780	6.3568	6.0374	4.6192	5.5087	5.0396	5.5156	5.5156	6.3928	5.5481	4.5059	4.9518	5.0789	5.6807	5.6136	6.3384	6.0278	4.6148	4.8639	5.1550	5.8535	5.4620	6.4719	5.5813	4.6218	5.1839
1106272	1.6623	1.9347	1.8817	0.8858	1.3725	1.5357	1.1779	1.5466	1.8422	2.3343	0.8857	1.2271	1.0998	1.1884	1.9546	1.8129	2.2468	1.1807	1.3516	1.2158	1.1605	1.6260	1.8701	2.2636	1.2011	1.3318	0.9455
1104766	2.6942	2.6887	3.5343	2.4266	1.9533	2.8996	2.1780	2.5368	2.4715	3.6386	2.1127	1.7699	2.3694	1.9943	2.8253	2.5811	3.6525	2.1999	1.8457	2.2387	2.8150	2.6392	2.5199	3.7780	2.1709	1.9276	2.5897
1100199	3.7568	3.6719	4.2445	2.5577	3.0150	4.1275	3.1492	3.7190	3.4175	4.0823	2.7293	3.0063	3.8438	2.8460	3.9544	3.8200	4.1980	1.6608	3.0030	3.1416	3.5198	3.5047	3.4370	4.1363	3.2035	3.1869	3.4833
280068173	2.8090	2.8252	2.8217	2.8574	2.3505	2.0451	1.6332	2.6015	2.1645	2.9485	1.9965	1.8202	1.7363	2.1350	2.8285	3.0922	3.9744	3.0276	2.4993	2.5025	2.1128	3.1740	2.8885	3.3169	2.0892	2.1400	2.4085
279793550	3.3254	3.3246	3.1428	1.4208	2.8227	3.6869	2.7207	3.0856	3.5254	3.2177	2.1872	2.5647	2.9033	2.2702	3.5001	3.4146	3.2681	1.7965	2.7247	3.5465	2.7764	3.3488	3.1898	3.4835	2.2260	2.9161	2.2761
279966308	4.0826	4.3579	4.2411	3.8300	3.7410	4.4122	3.3431	3.9938	4.2702	4.5710	3.4438	3.3911	3.6588	3.4369	4.3272	4.2929	5.0764	3.8813	3.7713	3.7494	3.4772	4.5765	4.2872	4.7155	3.4842	3.7556	3.6728
1090691	5.2350	5.5479	5.5610	4.0277	4.8710	5.1792	4.7073	4.9420	5.5047	5.4721	4.2361	4.8644	5.0252	4.3151	5.5066	5.0644	4.7957	3.0737	4.6323	3.9840	5.1457	5.0144	5.1252	5.2146	4.4512	4.7743	4.5032
1092177	2.4474	3.1439	3.3461	2.4116	2.2023	2.5081	2.1272	2.3717	2.9353	3.3881	2.1245	2.2811	2.1142	2.1195	2.7061	3.0398	3.3833	2.3382	2.2682	2.4516	2.1874	2.6215	2.9294	3.4556	2.1444	2.2290	2.2750
1104236	4.8205	4.5776	5.1589	3.8956	4.2506	5.3192	4.1073	4.6992	4.7228	5.4440	4.1370	4.1824	4.5363	3.8668	4.7963	4.5683	5.2252	3.7216	4.0968	3.7075	4.0198	5.0562	4.3551	5.3036	3.8805	4.3201	4.4419
1092249	2.3213	1.9748	3.3242	1.7233	1.4870	2.6987	1.4439	2.1527	1.6939	3.4065	1.7243	1.4510	2.2654	1.4878	2.5447	2.0696	3.4695	1.5601	1.5094	2.6656	2.0520	2.2405	1.9762	3.4016	1.5593	1.5546	2.1139
279973676	4.4070	4.5181	4.6781	4.8855	3.4813	3.6837	3.7515	4.4326	4.3006	5.0415	4.6950	3.2535	3.4119	4.1028	4.4992	4.2364	4.8921	5.1620	3.1867	3.6178	3.5684	4.9340	4.1050	5.1335	4.5995	3.1203	3.5407
1104801	4.2777	4.0643	4.8774	3.8643	3.0643	5.2681	3.3689	4.2384	3.8705	5.3049	3.7798	3.2025	4.1216	3.5295	4.6081	3.7909	5.5538	3.5154	3.0306	5.2643	4.2142	4.7604	3.8058	5.5231	4.0717	3.1086	4.0302
279887415	2.8073	1.7646	3.9563	2.3762	1.6590	3.3991	2.5202	2.8595	1.9266	4.5100	2.9794	1.1076	2.9829	2.8852	2.9516	2.5365	4.0369	2.6379	1.5629	2.9894	2.3758	3.0375	1.6573	4.1806	2.6023	0.9856	1.3115
1093966	1.7573	2.0599	2.6360	1.5330	1.4390	1.9917	1.1360	1.8130	1.9609	2.8833	1.3001	1.3785	1.4076	1.3062	1.7918	1.7328	2.9582	1.6702	1.4742	1.9536	1.4190	1.9496	2.0480	2.9381	1.1523	1.4195	1.6781
1091903	4.2530	4.1381	4.7313	3.7239	3.8108	4.5678	3.3893	4.0751	4.0088	4.9890	3.2520	3.6553	3.9571	3.5142	4.4401	4.1834	5.3545	3.8332	3.8970	3.9215	3.7298	4.5106	4.0437	5.1573	3.4346	3.8918	3.8782
1092753	5.4921	5.8563	6.2921	6.4568	4.6393	5.6015	4.8244	5.2065	5.6337	6.4739	5.4438	4.2804	4.6224	5.0496	5.4758	5.4594	6.3930	6.6373	4.6175	5.0405	4.6051	5.7666	5.4753	6.5665	5.6122	4.5442	4.7485
280040309	4.1314	4.1450	3.6057	2.8621	3.7568	2.9818	2.6882	4.1165	4.0725	3.5182	2.7450	3.5993	3.0322	2.8538	4.0671	4.2841	3.3440	2.4543	3.8575	2.7934	3.2969	3.6001	4.0192	2.9459	3.1014	3.4445	2.9620
279710044	2.5661	2.1176	3.4580	2.2713	1.4936	3.0648	2.3794	2.7601	2.3744	3.8871	2.4124	1.9564	2.4969	2.4126	2.6718	2.3280	4.0097	2.7256	1.6208	2.4318	2.1222	2.9405	2.0933	3.7974	1.8090	1.3317	2.3451
1091786	2.9435	3.2850	3.1063	1.9507	2.7630	3.0448	1.7616	2.7368	2.8049	3.2859	1.9379	2.7036	2.4913	1.7939	3.1855	3.1837	3.2432	1.8196	2.8380	2.9675	2.4063	2.9823	2.9990	3.3166	1.9839	2.7271	2.2783
279788456	4.8598	5.3996	5.6450	5.1891	4.1008	5.0458	4.0974	4.6583	4.9388	5.7155	4.5810	3.9786	4.6773	4.4397	5.1130	5.1340	5.8232	5.1364	4.1554	5.0818	4.5541	5.2449	5.0387	5.7241	4.7205	3.9840	4.5070
1087275	5.0044	4.8272	5.2031	3.8391	4.3686	5.5929	3.8434	4.8252	4.6010	5.4173	3.7975	4.3598	4.9028	3.7244	5.1169	4.7643	5.2808	3.5825	4.2934	4.8721	4.3912	5.1329	4.6527	5.4422	3.9741	4.4468	4.4804
1102630	7.9936	7.9862	7.9996	6.6036	7.3063	7.8571	7.3957	8.1564	7.9001	8.0336	7.0642	7.6612	7.6378	7.0806	8.0246	7.8543	7.5597	5.9372	7.1224	6.6909	7.1489	7.9002	7.5854	7.7689	7.3437	7.3501	7.3934
279948154	4.6040	4.7898	5.5070	5.1404	3.0366	5.3685	3.9125	4.4108	4.5739	5.3069	4.4654	3.3513	3.9452	3.6879	4.7679	4.3712	5.2038	4.9875	3.2071	4.2158	4.3753	4.7647	4.2039	5.5844	4.7338	2.9387	4.3883
1101258	6.5334	5.8819	7.5012	6.0601	5.3559	7.3224	5.4967	6.2318	5.6028	7.6626	5.6431	5.4103	6.4317	5.2990	6.7699	5.7074	7.7020	5.8050	5.2647	7.4219	6.1431	6.8389	5.6576	7.8014	5.5611	5.5267	6.2834
280049900	4.0494	4.4937	3.2442	2.5140	3.7150	3.2598	3.1871	4.1681	4.5414	3.8281	3.0287	3.5986	3.7643	3.0806	4.4170	5.1660	3.4869	2.9861	4.5585	2.4586	3.6688	3.3080	4.7666	3.3366	3.5442	3.8588	2.9602
1087698	2.7563	3.0822	3.5000	1.7074	2.4721	3.2059	2.1294	2.6957	2.8369	3.3743	2.1589	2.6888	2.7082	1.9895	3.1240	3.2729	3.7921	1.4668	2.7124	3.2992	2.6968	2.8641	3.0765	3.7551	1.9358	2.8377	2.8337
280106009	5.2773	5.1821	6.1219	5.3957	4.5625	5.2889	4.5664	5.0493	4.6338	5.9312	4.7299	4.2629	4.7912	4.7142	5.2855	5.1074	6.8342	5.5022	4.6390	4.9027	4.8853	5.8095	5.0783	6.4099	4.6572	4.5198	5.1696
279461234	5.7418	5.5378	6.0763	5.1571	4.9493	6.1262	4.7610	5.5262	5.3655	6.2330	4.7500	4.7860	5.5056	4.7140	5.9128	5.3443	6.3461	4.8238	4.8357	5.8466	5.1612	5.9186	5.3639	6.3989	4.8638	4.8436	5.2749
279885791	4.4606	4.2179	5.0801	4.4057	3.5004	4.6217	3.3909	4.1223	3.4884	5.1388	3.5782	3.4165	4.1605	3.8494	4.6631	4.2964	6.0935	4.4293	3.7233	4.3030	4.4458	4.9748	4.2629	5.5704	3.6460	3.6294	4.5569
1094162	5.7881	6.0011	6.2184	5.4521	5.1781	6.0378	5.1753	5.5349	5.9176	6.1388	5.1777	4.9150	5.3637	4.8700	6.1294	5.6769	6.1246	5.0745	5.0991	5.0515	5.1506	5.8186	5.5889	6.2178	5.2164	5.0991	5.2896
279813299	6.4917	6.8857	6.6645	6.2090	5.3166	6.4147	6.0148	6.3143	6.6489	7.2095	6.2593	5.5934	6.1196	6.0084	6.9386	6.3778	7.0626	6.3207	5.6433	6.5707	5.9918	6.9682	6.3722	6.9920	6.3357	5.4400	6.1592
1098754	6.3406	6.3612	7.0246	6.2167	5.3336	7.0085	5.8611	6.1285	6.3206	7.3550	5.9770	5.2970	6.2292	5.8336	6.7135	6.0589	7.4382	6.0416	5.3728	6.4202	6.0761	6.6512	6.0364	7.5216	5.9780	5.3940	6.1380
1088963	3.5950	3.5635	4.4432	3.4289	2.9337	4.1469	2.8784	3.4287	3.0977	4.5099	2.8903	2.8622	3.4523	2.9919	3.9076	3.5768	4.9763	3.6823	2.9202	3.5881	3.1803	4.0323	3.3092	4.7707	2.9507	2.7472	3.6041
1090567	5.6053	5.1500	6.4624	6.6934	3.6630	5.5520	5.0874	5.2320	5.3207	6.7890	6.0018	3.9889	4.4106	5.2179	5.6479	5.1139	7.0020	7.0415	4.1436	5.3581	5.0917	6.1333	5.1369	7.0322	6.1549	3.7968	5.3324
1099289	5.3417	5.4450	5.7057	5.4042	4.3566	5.7185	4.4356	5.1195	5.2910	5.8673	4.8072	4.1625	4.7644	4.5578	5.7117	5.0303	5.9304	5.1800	4.3080	5.2615	4.8211	5.7439	5.1039	5.8831	4.8848	4.4866	4.8353
279956702	5.3612	5.2754	6.7281	5.6131	3.3408	5.4584	5.6352	5.0151	5.2557	6.3504	4.9538	3.7645	5.1274	6.0532	5.2317	4.7750	6.4779	5.9858	3.6654	5.0647	5.2716	5.5697	4.9401	6.8569	4.8568	3.8338	5.4427
1088711	5.4086	5.5180	6.1491	5.6555	4.2797	5.5266	4.9235	5.2137	5.4634	6.1805	5.2770	4.1512	4.8707	4.7262	5.4238	5.4218	6.0445	5.7312	4.2246	5.2562	4.9148	5.5286	5.2751	6.2844	5.4993	4.3050	4.8328
279824152	1.1276	2.2377	1.5981	0.6145	0.9899	0.3689	0.5575	1.4130	1.6350	0.6084	0.7201	0.9007	0.7023	0.4735	1.3859	2.2555	1.0616	0.6478	1.0451	0.3098	1.0227	1.0570	1.8333	0.7041	0.9567	0.7580	0.3832
279492558	2.0198	2.0006	2.5993	1.6588	1.2726	2.0964	1.1216	1.5855	2.0515	2.4581	1.5426	0.8188	1.6065	1.0292	1.8623	1.8206	2.4486	1.8447	0.6726	1.8302	1.8906	2.4281	1.8827	2.8192	1.7227	1.0432	1.6324
1097188	1.4625	1.6812	2.0673	1.3182	1.9549	1.3864	0.9039	1.5466	1.6777	2.2319	0.6122	2.1604	1.6063	1.0836	1.3153	4.2772	2.8823	1.1152	2.2526	2.4809	1.0913	2.1220	1.8995	3.3225	1.2201	2.3776	0.8578
1096867	2.5037	2.3602	3.2195	1.6285	1.8659	3.5456	1.8319	2.3832	2.2164	3.4586	1.8498	1.8616	2.5173	1.6596	2.9149	2.5608	3.5039	1.1252	1.8136	3.7560	2.5182	2.7314	2.3263	3.8091	1.7007	1.7597	2.3703
1106352	5.1913	5.3708	6.4535	6.2108	3.6949	5.4753	4.9225	4.8906	5.1760	6.3539	5.5334	3.8618	4.5124	4.9871	5.3177	5.0462	6.4362	6.2475	3.7938	5.1131	5.0528	5.4830	4.9570	6.8292	5.6708	3.5525	5.0724
279904581	2.7976	3.3925	4.0063	2.5142	2.1382	2.9304	2.1252	2.4552	2.7170	3.4600	2.8503	2.3701	2.7073	2.5493	3.0556	3.4585	4.4051	2.7717	2.4979	3.3766	2.5118	2.8060	3.0449	4.0696	2.8341	2.4317	2.3045
1100232	5.7419	5.5019	5.7832	4.6718	5.3706	6.0861	4.5782	5.5339	5.6652	6.2152	4.6439	5.3248	5.4528	4.5876	5.9703	5.3165	5.8291	4.3046	5.2215	5.2032	4.7987	5.8473	5.4836	6.0110	4.6351	5.5005	5.0776
279872305	3.3868	3.4852	3.7247	2.5143	2.5362	3.6227	2.8789	3.4080	3.2423	4.0882	2.7937	2.4596	3.4994	2.7292	3.5258	3.2809	4.2925	2.3286	2.7676	3.2646	3.2699	3.4055	3.3212	4.0760	2.6063	2.9326	3.1778
280118338	1.7011	1.5634	2.7358	1.7177	0.4450	0.9571	1.1084	1.4586	0.9734	2.5859	2.0604	0.5298	0.7593	1.6073	1.5341	1.9927	3.4036	1.6082	0.4089	1.2688	1.8924	1.4106	0.9303	2.7075	1.8700	0.3581	1.4943
1102002	3.6846	3.8676	4.9182	4.3170	2.6771	4.1295	2.9250	3.4249	3.5935	4.8331	3.5794	2.5508	3.5628	3.3572	3.6076	3.6172	5.1756	4.4882	2.7770	3.5901	3.3530	4.0766	3.6415	5.2437	3.7258	2.9206	3.5035
1096934	6.8218	6.9481	7.7078	7.7550	5.6916	7.0644	6.1980	6.5194	6.9189	7.9740	6.9516	5.5913	6.1510	6.4010	6.8283	6.7567	8.0722	7.9334	5.7159	6.5957	6.2846	7.2298	6.6692	8.1292	7.1545	5.6806	6.4032
279745688	7.1370	7.2014	7.5455	8.0584	6.0920	7.1400	6.4568	6.7712	7.1972	7.5465	7.3633	5.9464	6.2147	6.4733	7.2698	7.1736	7.7356	8.2331	6.1734	6.7225	5.8727	7.5247	7.0800	8.2419	7.4300	6.0504	5.6576
279949301	7.5078	7.1879	7.7790	8.4593	5.6145	7.1158	6.6920	7.1460	7.4351	7.5452	7.5282	5.9164	6.1303	7.1623	7.6415	7.1309	7.7835	8.6015	5.9456	6.6151	6.6423	8.0014	6.9288	8.3935	7.6912	5.5787	6.7615
1095485	4.7952	5.0239	5.2907	4.1294	4.3409	5.1119	3.8557	4.6446	4.6392	5.2943	4.3969	4.1129	4.1776	4.0282	4.9273	4.9950	6.0098	3.9793	4.4607	5.2561	4.2698	4.9243	4.7470	5.7181	4.3902	4.5899	4.5187
279984959	9.1073	9.7518	10.3361	10.3264	8.1225	9.4778	8.6338	8.8443	9.1564	10.5653	9.6263	7.9045	8.7794	8.9743	9.2449	9.2389	10.5093	10.5539	8.1543	8.8994	8.8659	9.5582	9.4403	10.6727	9.8041	7.9667	8.8158
280130432	5.3780	5.1228	5.4376	4.7338	4.4523	5.0718	4.3519	5.2653	5.0719	5.5591	4.4592	4.2914	5.0823	4.4044	5.1509	4.9544	5.4684	4.8773	4.3501	4.0639	4.4374	5.1983	4.8707	5.3979	4.6965	4.1805	4.5150
279768795	1.9412	2.2268	2.8380	2.2326	1.5711	2.2655	1.4673	2.2482	1.9608	2.8292	1.8953	1.5526	1.8175	1.3274	2.3686	2.0230	3.0390	2.3972	1.7457	1.6104	1.3645	2.2278	2.5195	3.1119	1.4788	1.8042	1.5156
279986623	5.1022	5.3174	8.7910	5.7715	5.4358	5.3167	4.5396	5.9248	5.8391	8.5867	5.8484	5.0380	6.5051	5.1525	5.5259	5.6488	8.4528	6.0189	4.6661	7.4635	7.6406	5.5426	4.5496	8.7078	5.4536	4.5810	7.4472
279959006	6.4976	6.1794	6.8202	6.8819	4.1064	5.9865	5.6338	6.3265	5.6775	7.3214	6.7188	4.3217	5.2108	6.1581	5.9828	5.5325	7.1659	7.6088	4.6080	6.4572	5.6881	6.4099	5.5978	7.2632	6.3302	3.9918	5.6601
1091809	3.1884	2.8759	2.1216	1.3690	1.7079	1.5854	2.0588	2.8944	2.1500	1.5588	1.5305	1.9596	1.7158	1.4733	3.3394	3.7124	2.2605	1.4913	2.5518	1.8318	2.8211	2.3295	2.4900	1.5273	2.3588	1.4196	1.5910
1097706	5.1017	5.1554	5.7517	4.8486	4.5065	5.6038	4.4502	4.8097	4.9020	5.7741	4.3960	4.3718	4.9145	4.4124	5.3317	5.0950	6.3705	4.9186	4.6645	4.8885	4.5765	5.4665	5.0400	6.0804	4.3953	4.6424	4.9153
1088578	2.9473	2.8396	4.0384	2.9755	1.9622	3.5229	2.4756	2.6340	2.6409	4.1282	2.5374	1.8155	2.6663	2.4484	3.4255	2.8886	4.4610	2.8954	2.1721	3.7727	2.9506	3.2779	2.7622	4.4356	2.5631	2.2047	3.0476
1100434	2.1349	2.6928	2.9502	2.5017	1.6160	2.4420	1.8186	1.9354	2.4971	3.1272	1.8742	1.4504	1.7021	1.5733	2.6883	2.3033	2.9290	2.3651	1.7951	2.0333	1.8189	2.2926	2.3381	3.2435	2.0850	1.5794	1.6772
279780409	7.0139	7.4842	7.7054	6.6760	6.2397	7.4440	6.5124	6.9963	7.2060	7.8127	6.7292	6.2986	6.6581	6.3316	7.1698	7.0753	7.6777	6.4474	6.3019	6.9701	6.9753	7.0641	7.0423	7.7939	6.8709	6.2879	6.7282
1096968	1.9842	2.6896	3.5692	2.3033	1.5903	2.7678	1.8656	1.9511	2.3527	3.7588	1.9978	1.2560	2.1964	2.0145	2.4321	2.3307	4.0086	2.4957	1.6266	3.1257	2.2222	2.4439	2.2787	3.9576	2.2452	1.5395	2.3844
1101180	3.5334	3.8229	3.8487	3.1166	3.0503	3.6055	2.8169	3.5163	3.9948	4.1057	2.9755	2.9742	3.2091	2.8404	3.6192	3.5921	3.6818	2.9703	2.9245	3.0168	2.8145	3.5870	3.8252	3.9228	3.2390	3.1368	3.0599
279785704	3.8633	3.6960	4.3710	3.2674	2.9116	4.3851	2.9829	3.7235	3.7922	4.7006	2.9059	2.7744	3.9183	3.3129	4.0480	3.6286	4.7582	3.3050	2.8196	4.1504	3.7877	4.0170	3.4996	4.5728	3.0094	2.7009	4.0467
1104373	7.8900	7.5326	8.4514	7.7014	7.4589	8.3963	7.1980	7.7052	7.9222	8.3696	7.1778	6.9526	7.6496	7.0450	7.8767	7.6677	8.4689	7.7112	7.0447	6.9518	6.9840	8.0575	7.5437	8.6643	7.3291	6.9337	7.0968
1098457	4.7613	5.3619	5.9287	4.7513	3.9283	4.7293	4.4846	4.8162	4.9170	5.2183	4.6262	4.0319	4.5189	4.4201	4.8442	5.0390	5.3062	4.5937	3.8909	4.2167	4.6711	4.8399	5.0901	5.3645	4.5764	4.0431	4.8249
279925806	5.6738	5.1599	7.4934	6.4340	3.9004	5.7407	5.1517	5.2226	4.5025	7.2000	6.0003	3.6619	5.4512	5.4411	5.6113	4.9158	7.5188	6.7781	4.1504	5.8851	5.9455	5.9782	4.9030	7.8292	5.9571	3.7119	5.2503
280030901	3.9115	4.9113	4.4658	3.4853	3.5893	3.7008	3.1874	3.9765	4.7726	4.4961	4.0850	3.6884	3.5344	3.5231	4.4847	4.6101	4.1186	3.2179	3.8347	4.0535	3.8660	3.9117	4.7543	4.0067	3.8681	3.8450	3.5024
1098107	1.5504	2.3877	2.5856	2.0497	1.4322	1.2946	1.6684	1.5234	2.1526	2.1169	1.5695	1.2927	1.3093	1.4893	2.0745	2.6399	2.6037	1.9599	1.7037	0.7799	1.2828	1.7665	2.2446	2.4323	1.3689	1.3296	1.5241
280029496	1.1207	1.7543	0.9341	0.7153	0.5269	0.9756	0.5528	1.0587	1.6217	0.8305	0.5146	0.7374	0.5093	0.3577	1.5822	1.7296	1.0967	0.5451	0.9357	0.3354	0.8453	1.1254	1.7809	1.1012	0.7639	0.5078	0.3108
1098263	3.6176	3.8188	3.6260	3.0077	3.6181	3.6935	2.6556	3.4723	3.7921	3.9108	2.4293	3.0323	3.1688	2.7937	3.9661	3.7039	3.9826	3.1424	3.5246	2.7832	2.8583	3.8429	3.7317	3.8106	2.5837	3.6402	3.1398
1094824	3.8506	3.4286	3.0636	2.2642	3.3546	2.7040	2.3132	3.9400	3.5056	3.4365	2.4393	3.5352	2.8387	2.5266	3.5798	3.2973	2.8814	2.1231	3.3492	2.0100	2.7509	3.5503	3.4055	3.1012	2.7475	3.4045	2.4228
1101008	1.8821	2.0098	2.1536	1.4070	1.4490	1.1788	1.0026	1.7343	1.8052	2.1740	1.2089	1.4712	0.8380	1.0180	1.7890	1.7946	1.6854	0.9599	1.2269	1.1716	1.0032	1.6604	1.7410	2.0522	1.5132	1.2828	0.8545
279677853	6.7770	6.9460	7.4023	6.8493	6.2596	7.2570	5.9996	6.6394	6.7870	7.6917	6.3188	5.8513	7.0142	6.2768	7.0399	6.8968	8.0971	6.8434	6.0471	6.7643	6.5156	7.1279	6.5993	7.9950	6.4269	6.0717	6.4873
279884280	5.9531	6.2827	6.3083	5.6908	5.2382	6.5087	5.3422	5.9365	6.1787	6.6635	5.6598	5.1609	5.9632	5.0720	6.2568	5.9864	6.7888	5.5239	5.3126	6.1191	5.5995	6.2661	6.0194	6.7894	5.6351	5.4084	5.5371
1091682	7.4603	6.9801	8.7238	8.3345	5.8657	7.5531	6.7662	7.1478	6.6951	8.7746	7.6820	5.8807	6.7294	6.7874	7.2664	6.6678	8.6982	8.3854	5.8884	6.8612	6.9598	7.6164	6.7133	8.8701	7.5640	5.9183	6.8262
1094204	2.6588	3.0367	2.9198	3.0858	2.0449	3.0870	1.9673	2.3421	2.5550	3.0324	1.9074	1.8012	2.2107	2.5857	3.0310	3.0116	4.3098	3.4506	2.3366	2.8202	2.0146	3.4587	2.9701	3.7958	1.8901	2.0537	2.6387
1089567	3.8231	4.2524	4.2572	3.4440	3.4521	4.1671	2.9843	3.6659	4.0436	4.2838	3.0865	3.1982	3.4923	3.0684	3.9774	4.0885	4.2880	3.4123	3.4510	4.0808	3.1836	3.9774	3.9229	4.4591	2.9745	3.4195	3.3809
1101756	1.1687	2.5936	3.4845	2.2124	1.3816	1.8447	1.3465	0.8905	2.4171	3.1818	1.9000	0.9743	1.3915	1.6996	1.1823	2.4273	3.3269	2.3012	0.9712	2.4049	1.1498	1.4281	2.0490	3.5786	1.6731	1.3430	1.5674
279874791	5.5373	5.2664	6.1241	5.5154	4.9427	5.1091	4.7799	5.3626	5.2537	5.8480	5.1219	4.5769	5.2851	4.3839	5.2554	5.5297	5.6943	5.0977	4.7331	4.4973	4.7653	5.3494	5.1772	6.1045	5.0985	4.5839	4.1398
279963217	6.8967	6.6613	7.4032	6.3040	6.2990	7.5174	6.1957	6.7602	6.4715	7.5599	6.1678	6.1829	6.6116	5.8168	7.3786	6.4417	7.7430	5.8428	6.0053	6.8682	6.3125	7.2703	6.4161	7.6372	6.3392	6.4026	6.4603
279711783	1.7358	2.8085	1.0581	1.6581	0.3251	1.3308	1.3304	2.8065	2.6042	1.5914	1.0240	0.0000	1.4065	2.1559	2.3300	1.9820	0.8409	2.0037	0.0000	1.2389	1.6509	2.0883	2.1114	0.5551	1.0683	0.6307	1.8444
1094650	6.2160	6.3830	6.5730	5.2620	6.0206	6.3333	5.3640	6.0167	6.1250	6.4123	5.1473	5.8660	5.8569	5.2997	6.3978	6.3427	6.4861	5.1371	5.8908	5.8795	5.5589	6.2245	6.2175	6.5356	5.0060	6.1176	5.7025
280134255	4.8508	4.5968	4.9128	4.2160	3.9355	4.5468	3.8414	4.7397	4.5470	5.0298	3.9438	3.7827	4.5596	3.8904	4.6247	4.4334	4.9423	4.3610	3.8363	3.5604	3.9249	4.6728	4.3509	4.8759	4.1806	3.6710	4.0017
1096306	3.1077	2.6274	3.9452	2.4309	2.3621	3.9467	2.2584	2.9260	2.4788	4.2566	2.3153	2.4175	3.1268	2.0473	3.3290	2.8009	4.4873	2.1941	2.3512	3.5962	3.1119	3.3019	2.6883	4.5665	2.4149	2.4956	3.1121
1090550	4.2924	4.1721	4.7472	3.6246	3.4798	4.5984	3.5786	4.1027	4.0860	4.8667	3.5364	3.4865	3.9096	3.6046	4.4534	4.0143	4.9310	3.4231	3.4321	4.3248	3.8798	4.5464	4.1040	5.0724	3.6223	3.6990	4.0823
279797209	10.5164	11.0096	11.9757	11.4426	9.2661	10.4573	10.4664	10.4814	10.7784	11.7587	11.0416	9.4774	10.3885	10.7375	10.3066	10.7009	11.5614	11.7589	9.3476	10.1868	10.2284	10.7042	10.5532	12.0920	11.0685	9.0926	10.1343
280010838	2.0233	2.5515	2.3286	1.5593	1.5758	2.4043	1.2699	1.8266	2.3636	2.5804	1.5036	1.5665	1.9556	1.3037	2.2837	2.2870	2.6184	1.4380	1.6853	2.0200	1.3637	1.9183	2.2776	2.7737	1.5560	1.7323	1.4091
279828995	7.8970	7.4802	8.7129	7.7529	6.2431	8.3910	7.0940	7.7007	7.2576	9.1436	7.5114	6.3361	7.8010	7.4719	8.0948	7.1566	9.3750	7.2934	6.2372	9.1069	8.1093	8.1747	7.1007	9.1540	7.4943	6.3842	7.8966
1088356	6.0304	5.9430	6.3894	5.0929	5.2560	6.5043	5.2621	5.8055	5.7681	6.7436	5.2470	5.2722	5.8323	5.1231	6.1967	5.9630	6.4686	4.7608	5.2657	6.1755	5.6807	5.9905	5.7932	6.6468	5.2564	5.4380	5.5907
280014859	1.4910	1.8193	2.5237	1.4145	0.9983	0.1744	0.6832	1.0897	1.3345	2.0875	1.5485	0.9787	0.4812	0.8899	1.4362	1.4404	2.4782	1.1922	1.0960	0.4800	1.2654	1.0272	1.6329	2.2065	1.4065	1.1739	1.5153
1096299	1.8625	1.9835	2.9011	1.2748	1.5729	2.8421	1.4602	2.0068	1.9655	3.4176	1.3279	1.8122	2.2971	1.4288	2.1899	2.0282	3.5424	1.2257	1.7912	2.3890	2.0545	2.4252	2.0351	3.4610	1.4016	1.8533	2.1318
1107954	3.4545	3.5921	4.6286	3.7909	2.4929	3.7281	3.0762	3.1976	3.2213	4.3132	3.4794	2.3228	2.9554	2.8192	3.7059	3.3207	4.7070	3.6828	2.4941	3.4704	3.3403	3.6946	3.5012	4.7137	3.3548	2.8408	3.3082
279846195	9.4807	9.8369	10.1355	10.4117	8.5840	9.3875	8.7247	9.2309	9.6493	10.3771	9.4668	8.4844	8.7828	9.0801	9.4413	9.3291	10.5258	10.3725	8.5289	9.4653	8.7491	10.0103	9.4124	10.5741	9.4874	8.6293	8.9487
1094891	3.5361	4.0136	4.2078	3.4059	3.4121	3.1854	2.9504	3.3764	3.7763	4.0787	3.0147	3.3335	2.9071	3.0091	3.4107	3.9470	4.1607	3.4825	3.4051	2.4906	2.8177	3.5407	3.8658	4.1723	3.0913	3.5084	3.1944
1098471	3.8677	4.2050	4.2806	2.9700	3.5177	4.0046	3.1635	3.8706	4.1455	4.3318	3.2873	3.4809	3.7683	3.2390	4.1715	4.1413	4.2933	2.6927	3.4998	3.8604	3.5050	3.8714	4.0683	4.2002	3.2990	3.6954	3.4356
279719082	6.1237	5.7545	6.2890	5.7923	5.1445	5.8873	5.5504	5.8665	6.0279	6.5143	5.2593	5.0526	5.5173	5.2640	6.2676	5.6407	6.3921	5.3528	5.1666	5.4270	5.6034	6.1632	5.8100	6.4238	5.4810	5.2536	5.4609
280100200	4.0258	4.3444	5.1829	4.9661	2.9645	4.4443	3.4538	3.6910	3.7953	4.8432	3.8440	2.5395	4.1838	3.5169	4.2092	3.7447	5.3109	4.8252	2.6826	4.1334	3.7361	4.3282	3.7845	5.6135	4.0284	2.9253	3.4764
280055426	7.6663	8.3834	8.1883	7.6151	7.4533	7.2703	7.2838	7.6127	8.3341	7.9579	7.4106	7.2412	7.2146	7.3647	7.8400	8.2361	8.0915	7.9312	7.4893	7.1897	6.9403	8.0653	8.2110	7.9829	7.4464	7.4313	7.0589
1095038	4.9945	4.7615	4.4704	3.2747	4.6257	4.5730	3.8669	4.7175	4.9418	4.4279	3.2402	4.3995	4.3683	3.4371	5.0775	4.8182	3.6396	2.6901	4.7452	3.4181	4.0240	4.6250	4.8274	4.0241	3.3701	4.8158	3.9415
1089937	7.4140	7.5407	8.1533	8.0303	6.7442	6.9818	6.9927	7.3164	7.4498	8.3062	7.4837	6.5683	7.0157	7.0497	7.3216	7.3708	8.1675	8.1501	6.6823	6.2987	6.6961	7.7146	7.3573	8.5057	7.5906	6.5699	6.5518
1095014	2.3143	2.5073	1.6160	1.9865	1.7011	0.4742	0.9512	2.1766	2.3501	1.2315	1.5648	1.2675	0.8489	1.5801	1.7293	2.6180	1.4119	2.0294	1.4380	0.4736	0.6028	2.0793	2.6064	1.3638	1.4004	1.9464	1.3816
1106357	4.0733	3.8495	4.1272	3.6193	3.0513	3.4822	3.2121	3.8484	3.6926	4.3742	3.2194	2.8204	3.3590	3.2817	3.9241	3.8925	4.4865	3.8933	3.2182	3.0590	3.6209	4.1512	3.7553	4.2455	3.5286	2.9765	3.8272
1097108	4.9809	4.4867	3.8591	2.7720	4.6053	3.2605	3.2916	4.9411	4.4047	3.2984	3.2209	4.0894	3.6524	3.2060	5.0145	4.8706	3.0319	2.4183	4.6888	3.1346	3.3825	4.4006	4.0107	2.9704	3.9700	4.1611	2.6272
279842266	5.8070	5.9131	5.5556	4.6415	4.9787	5.7274	5.0132	5.6825	5.8872	6.0962	5.0884	5.2437	5.1418	5.0589	5.8652	5.6598	5.8519	4.8870	5.1982	5.3021	5.1827	5.8164	5.7048	6.0305	5.2938	5.2290	5.0053
1098589	6.5991	6.8881	7.0534	5.1525	6.3613	6.6145	6.3155	6.9072	6.7411	6.4861	5.4447	6.2509	6.5548	5.8967	6.3091	6.9458	5.7647	4.6643	5.9009	5.1039	5.7893	6.5037	6.5820	6.2598	6.1807	6.2776	5.9474
1091065	2.3725	2.3953	2.9481	1.9081	2.1754	2.5414	1.0908	2.4411	2.1842	2.9198	1.8254	2.1072	2.1203	1.3284	2.5298	2.4634	3.2341	1.7954	2.2372	2.6371	1.4942	2.5068	2.3423	3.0715	1.9461	2.3047	1.4095
1107902	0.5016	2.2032	3.2389	2.7749	1.3801	0.8618	0.8107	0.3322	1.2537	3.1019	1.7687	0.4449	0.2317	1.9426	0.7114	1.8391	3.1360	2.6990	1.2475	0.4645	0.6408	1.1878	2.6881	3.9608	0.3118	1.8135	2.4675
1087174	5.1984	5.3350	5.1038	3.8026	4.9686	4.5908	4.3722	5.0913	5.4756	4.8187	4.3321	4.7177	4.4883	3.7811	5.6506	5.3065	4.4257	3.1621	5.0689	4.8426	4.6297	4.9647	5.1189	4.2953	4.0786	4.7567	4.0582
1104012	1.6827	2.0492	2.6728	1.7634	1.0043	2.1677	1.1496	1.5462	1.8418	2.7513	1.5920	1.0182	1.6171	1.2872	1.9961	1.8983	3.1922	1.7136	1.0603	2.6972	1.6351	2.0244	1.8992	3.1188	1.3572	1.3152	1.6333
280027600	6.8499	7.4504	7.4951	7.9867	6.1541	6.4098	5.9531	6.6033	7.2785	7.1149	7.4681	6.1475	6.0988	5.7062	6.7135	7.3939	6.9813	8.1138	6.2845	5.9655	5.7192	6.9954	7.4475	7.5408	7.3372	5.8556	5.8020
279865740	4.5226	3.8448	4.8931	3.8005	3.3576	4.8298	4.2195	4.2981	4.1758	5.3327	3.6101	3.0013	4.5057	3.9629	4.8375	3.7012	5.0209	3.7783	3.1180	4.0326	4.3997	4.5627	3.9022	5.2935	3.7168	3.1528	4.1693
279840803	4.5622	4.1652	4.4727	4.9740	3.0381	4.0117	3.4232	4.5410	3.6035	5.2162	4.0252	3.3345	3.4482	4.0072	4.5610	3.9874	5.3523	4.7864	3.4024	4.3597	3.8612	5.1490	3.9835	4.9264	4.1312	3.0896	3.9319
279821366	2.7090	3.8353	3.1344	2.8511	2.6005	3.5735	2.6556	2.8602	3.6982	3.9308	2.6910	2.4734	2.8399	2.9570	3.2659	3.8307	4.7710	3.2943	2.7887	3.3947	2.6151	3.6684	3.0568	4.3512	3.0301	2.8523	2.9513
280123907	2.3781	2.4140	2.4638	2.1456	1.0402	2.5753	1.2211	2.1331	1.6818	2.7296	1.2494	1.1928	1.7390	1.6929	2.4286	1.9814	3.2410	1.9724	1.3171	2.4018	2.1963	2.6644	1.8020	2.6117	1.0456	1.2429	2.3113
279953608	6.4762	6.5806	6.8520	7.0184	5.0464	6.7225	5.9952	6.4350	6.3594	7.5864	6.3968	5.2791	5.7876	6.0859	6.7389	6.2775	7.6006	7.0530	5.3352	6.5792	6.3023	6.9033	6.3037	7.3832	6.6675	5.1448	6.1420
280059868	4.0485	3.3308	4.0549	3.2093	3.0100	4.4289	3.3091	3.8115	3.2552	5.0526	2.7174	2.7899	3.5307	2.8738	4.3453	3.1483	4.8020	2.6607	2.5193	3.9785	3.3451	3.9072	3.1821	4.6636	3.6966	3.2887	3.8364
1104507	3.1473	3.3279	3.4021	2.8302	2.4894	3.3502	2.5534	2.9804	3.2206	3.4032	2.5304	2.4165	2.6344	2.4711	3.3213	3.2953	3.8527	2.8295	2.7114	2.7889	2.5321	3.3537	3.1324	3.7207	2.5029	2.5523	2.7088
1100538	6.8947	6.9334	7.5400	5.8537	6.3937	7.1970	6.3404	6.8157	6.6354	7.6483	6.1227	6.5003	6.5359	6.1645	6.9213	6.6987	7.4143	5.6219	6.3089	6.5642	6.5996	6.9243	6.5539	7.5541	6.2756	6.4714	6.4230
1104135	6.2267	6.2381	6.8989	5.7929	5.6891	6.4580	5.5173	6.0132	6.0758	6.9545	5.5655	5.4581	5.8953	5.3813	6.3167	5.9846	6.8823	5.6125	5.4457	6.2346	5.7425	6.3096	5.9089	6.9568	5.6115	5.5938	5.6723
1093604	5.4546	5.6648	5.4787	4.4652	4.9753	5.3656	4.8145	5.2336	5.5903	5.5066	4.5654	5.0107	4.8975	4.4643	5.5965	5.7977	5.2095	3.9717	4.7599	4.2476	4.9268	5.1109	5.4056	5.1322	4.9574	5.0132	4.7596
1089392	5.1846	5.5427	5.5630	4.3484	4.7662	4.8855	4.2944	5.1068	5.5747	5.5858	4.8240	4.8405	4.7194	4.4139	5.2426	5.3586	5.1369	4.0630	4.7530	4.7711	4.4330	5.0299	5.2267	5.2694	5.0724	4.8075	4.5063
1091180	6.3081	6.3305	7.6740	7.2802	5.3604	6.9669	5.4125	6.0263	6.0418	7.7545	6.2779	5.2746	5.9710	5.4495	6.1886	5.9488	7.8186	7.0936	5.2688	6.5606	5.8705	6.4711	5.8019	7.9561	6.3421	5.1804	5.8221
1099854	5.6611	5.3614	5.4850	4.7903	4.9145	5.5771	4.4029	5.4134	5.1495	5.5638	4.4570	4.7212	5.0861	4.5627	5.7335	5.4123	5.9666	4.7161	5.0211	5.1023	4.9758	5.7349	5.3108	5.6634	4.6210	4.9814	4.8799
1087300	2.5670	2.5082	3.2601	2.7605	2.0523	2.8480	1.7173	2.2152	2.5846	3.7602	2.8712	2.0435	2.4356	2.2775	2.2019	2.2152	3.7440	2.7008	1.7246	2.3689	1.7440	3.0930	2.7352	4.1640	1.8542	1.8194	2.3336
1087226	6.2404	5.8861	6.5537	5.4884	5.4346	6.8409	5.3159	6.0507	5.9713	6.8463	5.4002	5.4450	6.1155	5.3488	6.5310	5.7906	6.9895	5.1453	5.4065	6.1869	5.8878	6.5259	5.7842	7.0220	5.4643	5.5778	5.9245
280019705	5.7850	7.0475	6.5641	6.7273	5.3129	5.4266	5.8834	5.7042	6.7944	6.7879	6.5359	5.2325	5.1289	6.0024	5.9061	6.7522	6.8263	7.3590	5.4590	5.5195	5.4368	6.2880	6.7122	6.9395	6.6981	5.3228	5.3368
1087597	3.6631	3.9056	4.4430	3.3752	3.0401	2.8525	3.0748	3.5036	3.4654	3.9077	3.3271	2.9691	2.8650	3.4255	3.5283	4.0864	4.1658	3.2876	2.8919	2.6725	3.4253	3.4320	3.4888	4.0650	3.7068	2.7397	3.1641
279891363	7.0323	8.0711	7.9569	7.7827	6.3023	7.7016	6.6278	6.7321	8.0683	9.0634	7.8371	6.5385	6.7139	7.3073	7.0601	8.0494	8.9833	8.5500	6.8325	7.3699	7.0140	7.3759	7.5720	8.4405	7.9172	6.7388	6.5243
1088297	5.5769	5.2675	5.7863	4.3826	5.1511	4.8809	4.4863	5.5603	5.3630	5.6078	4.5355	5.0800	5.0870	4.3972	5.1314	5.0919	4.8505	3.7787	4.7264	3.9714	4.6508	4.9994	5.0948	5.0768	4.9227	4.6436	4.3254
1099645	5.8167	6.1546	5.9915	5.1173	5.9365	5.2748	5.1266	5.3470	6.2579	5.6996	4.6189	5.2990	5.3833	5.1744	6.1852	6.0798	5.6455	5.0761	5.9280	4.7366	5.2841	5.8142	6.1814	5.7138	4.1638	5.8820	5.3692
1094284	3.2361	3.6760	3.5084	2.8225	2.8062	2.3586	2.5451	3.1429	3.1256	3.1391	2.7406	2.7911	2.2166	2.5972	3.4843	3.4633	3.1524	2.5160	2.8451	2.3286	2.6034	2.9588	3.2960	3.2931	2.8887	2.6137	2.4369
1088842	5.0454	5.3175	5.7313	5.0838	4.8355	5.3328	4.4657	4.9826	5.2669	6.0878	4.7043	4.6449	4.8082	4.5300	5.3045	5.1969	6.3882	5.1429	4.7590	4.9350	4.5455	5.4562	5.0185	6.1785	4.8025	4.8361	4.8180
1098749	4.4679	4.6849	4.9536	3.4375	4.0665	4.5278	3.9124	4.2983	4.4701	4.8697	4.0198	4.1002	4.0888	3.8933	4.7645	4.8544	4.9713	3.0622	4.0618	4.3053	4.3708	4.3401	4.5684	4.8723	3.8217	4.1215	4.1317
280073228	6.9954	6.6733	7.4747	6.4234	6.1971	7.3879	5.9800	6.8424	6.7355	7.4825	6.3585	6.1024	6.9271	6.0476	7.0818	6.5631	7.4477	6.0407	5.8776	6.8115	6.5175	7.1141	6.4169	7.6698	6.3266	6.0861	6.3181
279872312	5.8842	5.8508	5.9298	5.3127	5.4074	6.0800	5.2285	5.8451	5.9518	6.4338	5.2154	5.3429	5.6242	5.0839	6.3056	5.7430	6.4817	4.8879	5.3709	5.6861	5.3848	6.2285	5.7195	6.4372	5.3201	5.4286	5.4349
1088884	4.7449	4.9987	4.8552	4.1574	4.3668	4.4160	4.3614	4.4872	5.4113	5.2931	3.1531	3.5811	4.0934	3.0430	5.4849	3.2884	2.7950	4.1768	4.8034	3.6069	4.7378	4.4035	4.4498	4.7826	3.8747	3.9868	2.1839
1103633	3.9843	3.7146	4.7854	3.9592	3.1742	4.1350	3.1472	3.8155	3.4580	4.6588	3.4369	2.7964	3.5410	3.1739	4.0927	3.6027	4.7872	3.5685	2.9818	3.8299	3.6419	4.0504	3.4762	4.9008	3.4991	2.9910	3.5863
1087743	6.1884	5.9258	5.5628	4.6476	5.9136	5.7032	4.7868	5.9684	6.1805	5.6194	4.2146	5.7628	5.8121	4.6880	6.4058	5.3755	4.7430	3.7570	5.5113	4.0510	4.8517	5.6625	5.5350	4.9824	4.9698	5.6633	4.6605
1095962	2.6601	2.7684	3.5504	2.4707	2.0810	3.1377	2.0367	2.4747	2.6031	3.5333	1.9944	1.8966	2.4126	1.9195	2.7018	2.7649	3.6547	2.2395	2.1226	2.5322	2.4649	2.5498	2.5947	3.5481	2.0928	2.0021	2.6586
1092894	1.8729	2.1050	2.6712	1.5833	1.2869	2.1856	1.4206	1.6815	1.7241	2.5994	1.5359	1.2089	1.5482	1.4339	2.1284	2.1030	3.5293	1.6730	1.5359	2.2724	1.7240	2.0359	2.0142	2.9970	1.5886	1.4098	1.7305
279849088	1.0605	0.5988	6.9629	1.5413	0.4194	1.2953	5.5111	0.7107	0.4777	7.4433	0.5269	0.3991	0.5830	5.7012	0.7273	0.3352	7.4897	1.7551	0.2153	1.3533	6.1077	0.7861	0.4042	7.5495	0.8433	0.5703	6.1714
1107047	5.1036	5.9579	6.1876	5.6970	4.7424	5.3014	4.6815	5.2343	5.9627	6.2636	5.3372	4.8150	5.3473	4.8576	5.5167	5.6621	6.3233	5.6330	4.4953	5.9819	5.2364	5.3851	5.5164	6.5471	5.1504	4.5803	5.0412
279941070	7.9766	7.3924	8.7267	8.8566	5.9303	7.3672	7.6616	7.5489	7.4945	9.0828	8.3321	6.2160	6.4643	8.1279	7.7015	7.4626	9.1476	9.5089	6.2090	7.1465	7.2300	8.1351	7.1982	8.8038	8.3730	6.0372	7.2114
1104258	1.7670	1.9501	1.5007	0.8218	1.1438	0.7284	0.7973	1.6663	1.3480	1.1931	0.7784	0.8736	0.8017	0.8251	1.8032	1.8484	1.1747	0.7828	0.8926	0.7468	1.0219	1.4034	1.6731	1.2131	1.0012	0.9761	0.8198
1094073	4.7064	5.1901	5.7770	4.7022	4.0744	4.3911	4.2601	4.4598	4.7167	4.9266	4.1777	3.6880	4.3020	4.2734	4.7524	5.0011	5.0878	4.6981	3.8828	4.6146	4.0900	4.6037	4.6477	5.1866	4.2472	3.9212	4.3341
1087788	5.1021	5.4705	5.4448	4.6836	4.6843	5.6791	4.4823	4.9567	5.3845	5.7790	4.5072	4.6497	4.9411	4.4545	5.2243	5.1949	5.9666	4.5662	4.7159	5.0061	4.5704	5.3306	5.2484	5.9739	4.6168	4.8440	4.7839
1088826	6.0335	6.4091	6.5367	5.5335	5.5733	6.1169	5.3520	5.8500	6.2988	6.4486	5.6446	5.5593	5.7365	5.2450	6.2995	6.2232	6.1529	5.3553	5.3164	6.3097	5.3664	6.1195	6.2344	6.5406	5.4594	5.5532	5.6525
1088527	4.9906	4.6649	5.4811	3.7084	4.2898	5.8513	4.1145	4.8125	4.5862	5.7103	4.0059	4.4511	5.0203	3.7675	5.3063	4.5509	5.5704	3.2388	4.2642	5.3080	4.7548	5.1363	4.5154	5.7241	4.0539	4.5879	4.7353
1088404	5.1239	5.5411	5.9852	5.2070	4.5265	5.2412	4.7334	5.0035	5.4581	5.7838	5.3218	4.4651	4.7482	4.5754	5.3629	5.3560	5.8606	4.9016	4.2224	5.3656	4.6865	5.2650	5.1570	5.9275	5.0327	4.4405	4.6614
279822429	4.8304	5.8029	4.7846	5.6311	4.4045	5.0394	4.5541	4.5251	5.7560	5.0973	5.2651	3.9482	4.0733	4.4615	5.0266	5.5442	5.0580	5.8783	4.3019	4.0403	3.5639	5.1232	5.5841	5.4282	5.2712	4.3552	3.2720
1094360	1.0968	2.0589	2.0486	1.6274	1.1590	0.9119	0.8822	1.1463	1.9336	2.0545	1.1585	0.8694	0.7881	1.1731	1.2219	1.9410	2.0666	1.6264	1.2929	0.8470	0.8697	1.5300	2.0089	2.1120	0.8216	1.1012	1.2600
279879753	5.2751	4.9882	5.6489	5.6188	4.3457	5.4243	4.0937	5.2889	4.7956	5.6192	4.9048	4.1574	4.6704	4.3137	5.5085	4.7269	5.9411	5.6069	4.2774	4.9126	4.5488	5.8450	5.0173	5.8495	4.7341	4.3827	4.5099
1088111	3.6985	3.7211	3.4860	2.4063	3.3845	3.6050	2.5823	3.5537	3.5436	3.4203	2.4994	3.3257	3.3521	2.5989	3.9271	3.6135	3.4135	2.3084	3.1888	2.7896	2.8862	3.6370	3.6639	3.3503	2.6039	3.2990	2.8276
1093901	3.9970	4.0278	4.2871	3.3508	3.4734	4.7765	3.1507	3.8300	3.7745	4.7473	3.2821	3.4625	3.8796	3.0897	4.4065	4.0110	5.0123	3.2161	3.5588	4.6516	3.5288	4.4675	3.8342	5.0305	3.2993	3.6524	3.7836
279967002	5.1655	5.3939	5.2285	3.7989	4.7873	4.7154	4.2405	4.9647	5.0185	5.3225	5.1214	4.8730	4.5222	4.2179	5.1429	5.2948	5.2729	3.3586	4.8005	4.1035	4.6330	4.8767	4.6580	5.1458	4.4433	4.6208	4.4940
1093977	6.3989	6.4375	6.5882	5.6496	6.0229	6.6263	5.6288	6.3088	6.5711	6.7889	5.5446	5.8291	6.1185	5.5723	6.6087	6.3231	6.7464	5.5088	5.8970	6.0634	5.7211	6.5213	6.3313	6.6432	5.6820	6.0033	5.8626
279486054	3.4096	3.4582	3.9135	3.1043	2.9473	4.3258	2.7771	2.8809	3.2030	4.2890	2.4734	2.4814	3.3250	2.6005	3.5883	3.4380	4.5975	2.6024	2.7539	3.7181	3.1879	3.6342	3.1927	4.6266	2.8453	2.9144	3.1339
1095219	0.4399	2.7999	3.4951	0.8691	2.6146	2.1153	0.3581	0.2225	3.0279	3.3999	0.6051	2.5001	3.2312	1.2934	0.3127	3.2157	3.8456	1.3174	3.2836	3.1239	0.3938	1.7536	2.6476	3.3430	0.4148	2.4988	0.9118
280119635	4.5334	4.3644	4.5568	3.5217	4.0613	5.1082	3.6382	4.3940	4.4114	5.1683	3.7872	3.7886	4.3619	3.5683	4.7690	4.3350	5.0818	3.4772	3.8021	4.7434	3.9265	4.6135	4.2437	5.0746	3.9359	3.9214	3.6968
1093790	7.0763	6.9137	6.7971	5.4469	6.6941	6.6591	6.0346	7.0175	6.9151	6.6935	5.8773	6.6803	6.6818	6.0449	7.2840	6.9818	6.4420	4.9661	6.5656	5.9918	6.3705	6.8797	6.8405	6.4811	5.7877	6.7309	6.2812
1102055	1.8890	2.2420	1.8974	1.1583	1.6779	1.1306	0.7620	1.8445	2.2719	2.2494	1.4816	1.5360	1.4387	0.8641	1.5441	1.9168	1.2135	0.8787	1.3771	1.3241	0.5440	1.7275	1.8310	1.8783	1.5205	1.6467	0.7035
279745716	3.6247	3.8802	3.5634	2.4149	3.1899	3.6774	2.6653	3.5134	3.5883	3.6375	2.6974	3.1886	3.1561	2.6398	3.8458	3.4437	3.8401	2.6147	3.1572	3.4674	2.8193	3.7036	3.4926	3.6654	2.7796	3.2439	2.9551
1104037	3.1172	3.3295	3.6831	2.6461	2.5959	2.6830	2.3912	3.0429	2.9113	3.5750	2.3665	2.7100	2.4700	2.4909	3.0929	3.4901	3.6899	2.5055	2.8742	2.8204	2.8080	2.7790	3.2466	3.6900	2.5011	2.7676	2.8519
1099843	3.3517	3.4053	3.4069	2.4433	2.5919	3.6242	2.5185	3.1928	3.1289	3.4690	2.3707	2.7234	3.0005	2.3726	3.5992	3.4519	3.5410	2.3157	2.7222	3.2191	2.8550	3.4072	3.2604	3.6235	2.5451	2.7531	2.9190
279913322	1.6569	2.0481	0.9184	0.5648	0.8162	0.5735	0.8335	1.8449	1.9542	0.6845	0.6681	0.9238	0.5826	0.5706	1.4385	2.0186	0.5603	0.3869	0.8412	0.6202	1.0006	1.2911	1.7573	0.6059	0.7694	0.9029	0.8479
1100938	5.2021	5.2117	5.5653	4.7666	4.0894	5.0316	4.8799	5.2600	5.2601	6.0451	5.0197	4.2584	5.0203	5.1205	5.2418	5.0421	5.5089	4.9481	3.9581	4.2892	4.9203	5.6042	4.6009	5.7274	5.0675	3.8214	5.0860
280091140	2.7257	2.3460	3.0048	1.3870	2.2013	2.8046	1.9395	2.3754	2.1334	2.6102	1.2499	1.8973	1.8061	1.1475	2.6604	1.9385	2.0118	1.2505	1.5563	2.1898	1.7342	2.2682	1.8130	2.6859	1.1589	1.5666	1.7681
1100394	2.0505	2.3992	2.4453	1.5671	1.5790	0.9589	1.3885	2.0044	1.9994	1.9511	1.3032	0.9660	1.3371	1.3738	2.0380	2.5641	1.5144	1.3872	1.4228	1.5126	1.4345	1.7117	2.0805	1.7619	1.3629	1.4033	1.5953
1095776	4.7317	4.7416	3.8065	3.7430	3.9795	3.4765	3.3720	4.6890	4.8087	3.9999	3.6568	3.9552	3.5541	3.6136	4.8880	4.4967	3.3467	3.7079	4.0199	2.5249	3.6722	4.3495	4.5255	3.4386	4.0323	3.8014	3.6174
1097788	5.3999	4.8344	4.5195	4.5160	4.2416	4.5916	4.1928	5.1195	4.5403	4.2246	3.5650	3.5331	4.3653	4.1927	5.4934	5.2045	4.3494	4.5771	4.0084	3.9463	3.8959	5.1331	4.0651	4.3066	4.0872	3.7735	3.9693
1098388	3.5467	3.1646	3.9203	3.9887	2.7467	3.8511	2.7588	3.2141	3.3052	4.2929	2.9057	1.8132	2.9257	2.8611	3.7883	3.1798	4.1908	4.0568	2.5930	3.2547	2.8361	3.9494	3.0268	4.4121	3.0327	2.1433	3.1999
1107259	3.4166	3.7331	4.5546	4.3423	2.4162	3.8213	2.8619	3.1090	3.1962	4.1955	3.2454	2.0179	3.5499	2.9210	3.6006	3.1503	4.6591	4.1927	2.1503	3.4972	3.1167	3.7171	3.1569	4.9733	3.4271	2.3443	2.9051
279723028	3.1814	3.8949	3.6568	3.1555	2.7415	3.1235	2.5890	3.3464	3.5126	4.0496	3.2572	2.9271	2.5654	2.9176	3.4998	4.1134	4.9166	3.1941	3.0302	4.2390	3.2758	3.2184	3.7293	3.9460	3.2443	3.1647	2.8889
279866942	4.6760	4.6043	4.5140	4.9352	3.1992	4.4416	3.3129	4.4450	4.2469	4.9595	4.5003	3.0459	3.5024	4.0483	4.5492	4.3365	5.1234	5.2018	3.4026	4.0351	4.0666	4.7557	4.4015	5.0533	4.6332	3.1502	4.0952
279841225	6.8448	6.7541	7.8413	7.3976	5.9195	6.8750	6.1367	6.6750	6.4782	7.9663	6.6805	5.8784	6.4723	6.1119	6.8507	6.3301	7.8425	7.0820	5.7987	6.4303	6.5282	7.0681	6.4169	8.0635	6.8175	5.8928	6.3833
279955448	1.5398	1.7707	1.9524	1.0689	1.0901	1.7349	0.8686	1.2033	1.4548	1.9637	0.9284	0.9456	1.0757	0.9044	1.6886	1.8465	2.7012	0.9306	1.3903	1.6073	1.0288	1.5228	1.6703	2.2146	1.2120	1.0993	1.0195
1098958	5.6029	5.4084	6.0797	4.7948	5.1861	6.4057	4.9862	5.4831	5.4351	6.5984	4.7603	5.0964	5.6427	4.9034	5.9595	5.3445	6.6747	4.5825	5.0705	5.8595	5.3570	6.0783	5.3316	6.6747	4.8243	5.3439	5.5282
279972843	7.2773	6.9015	7.8356	7.9674	6.0065	7.2166	6.5010	7.1421	6.7561	8.3670	7.1911	5.7908	6.6397	6.7921	7.3055	6.7590	8.3502	7.7764	5.8972	6.7880	6.9921	7.6946	6.5602	8.2541	7.1648	5.7002	7.0965
1087857	3.9772	4.1330	3.3637	3.1343	3.7621	1.9102	2.9446	4.0885	4.1554	2.8665	2.9630	3.3804	3.1197	3.8790	3.9586	4.9237	2.4485	3.1246	2.8819	1.8776	2.5398	3.5656	3.4702	2.4297	3.0647	2.7213	2.9501
1087647	6.3650	6.3099	6.9228	6.2358	5.4315	7.1840	5.7533	6.2324	6.1921	7.2964	5.8392	5.3529	6.3733	5.5144	6.6798	6.0484	7.3539	5.9443	5.4542	6.6658	6.0687	6.6594	6.0208	7.3287	5.9414	5.4898	6.0469
1100601	4.6101	4.7670	5.3025	4.7100	3.7750	4.7893	4.1008	4.5713	4.6960	5.3776	4.4055	3.7025	4.1557	3.9863	4.6361	4.5281	5.5274	4.6664	3.6628	4.6848	4.4491	4.7718	4.4411	5.5408	4.5097	3.6127	4.2882
279961080	6.6400	6.7211	7.8387	7.2436	5.8996	7.1289	6.0544	6.6329	6.3396	7.8692	6.2205	6.0228	6.2853	6.1147	6.5854	6.3939	7.9423	7.0437	5.9295	6.6050	6.3897	7.0260	6.1013	8.1856	6.2228	5.7077	6.5152
1095464	5.7265	5.8498	5.2361	4.0514	5.6048	4.1574	4.4697	5.6321	5.7470	4.7295	4.3191	5.5316	4.8470	4.3249	5.5699	5.8553	4.0906	3.6627	5.5312	3.3321	4.7357	4.9504	5.3958	4.0391	4.6330	5.3488	4.0180
1091075	4.0281	3.8961	4.8898	3.6834	2.9653	4.8950	3.3318	3.7311	3.5704	5.1245	3.6015	3.0736	4.0632	3.3564	4.4074	3.7857	5.2252	3.2118	2.9006	5.1009	4.2072	4.4580	3.7356	5.3821	3.4602	3.2016	4.2843
1099872	2.9342	2.9617	3.5076	2.8810	2.4129	3.2508	2.2628	2.8235	2.8989	3.5271	2.4258	2.1232	2.6941	2.3874	3.0546	3.0351	4.0688	3.1183	2.4762	2.6250	2.3185	3.3141	2.9402	3.8593	2.5461	2.4657	2.7157
279991424	4.8757	4.8159	6.0499	5.5752	3.7596	4.9639	4.4461	4.7374	4.6509	6.2155	4.8199	3.7043	4.6413	4.7426	4.8831	4.6127	6.4298	5.5567	3.7963	4.8556	4.9772	5.2630	4.5258	6.3380	5.0515	3.6803	4.7280
1101867	3.9928	3.8397	4.9517	3.9877	3.1401	4.4763	3.2166	3.4564	3.3804	4.5863	3.4615	2.9268	3.7865	3.0340	3.9461	3.7475	5.0574	4.0119	3.1433	3.7957	3.3843	4.0743	3.5855	5.1285	3.5254	3.0811	3.2682
279802554	4.0896	3.7358	4.3590	3.3851	3.1199	4.7784	3.2171	3.8454	3.7830	4.5047	3.1834	2.9975	4.1434	3.3220	4.3206	3.9047	4.8182	3.2747	3.0110	4.0003	3.8415	4.2398	3.6756	4.6655	3.3570	3.0422	3.8252
1096203	0.9342	1.2127	1.3309	0.3838	0.3826	0.6352	0.4175	0.7721	1.0401	1.4454	0.4777	0.3609	0.3794	0.4025	1.0376	1.0251	1.1848	0.3089	0.2798	0.6250	0.4066	0.7916	1.2332	1.6209	0.5736	0.6867	0.7900
279926743	3.2465	2.9870	3.7825	2.7696	2.2748	3.6162	2.4647	3.2252	3.1320	3.6241	2.6381	2.2193	3.1741	2.4980	3.3767	2.9510	3.7178	2.7849	2.4659	2.7440	2.6620	3.3743	2.7817	3.8477	2.8032	2.3407	2.6778
1094214	2.6600	3.0039	3.2001	2.3992	2.0626	2.7634	1.9655	2.2879	2.5646	2.8405	2.0234	1.8143	2.0522	1.9475	2.9831	3.0022	3.4180	2.5164	2.3217	2.5498	2.0674	2.6325	2.6679	3.1746	1.9545	2.2341	2.4638
1091770	2.2135	2.5837	2.8306	2.0703	1.8617	2.4640	1.6706	2.1757	2.2591	2.8766	1.7733	1.8606	1.8242	1.7634	2.4320	2.4598	3.3399	2.1816	1.8528	2.1883	1.7923	2.4700	2.3539	3.1630	1.7924	1.9861	1.9579
279785324	0.0000	1.6203	0.4415	0.1572	0.1357	0.1159	0.1477	0.1747	1.6867	0.1730	0.2097	0.0000	0.1032	0.0505	0.3701	2.2967	0.4533	0.5251	0.0763	0.0294	0.4793	0.2390	1.8939	0.4389	0.0664	0.1222	0.1196
1103717	1.8681	3.8930	4.1632	1.4229	4.4850	3.7731	2.4869	1.6637	5.4230	4.1394	0.9167	5.1771	3.2292	2.8150	2.5612	4.4570	3.7355	0.8562	4.0769	1.9779	2.5094	1.3227	4.7131	4.4625	0.8883	5.2953	3.1998
1096926	2.5732	1.9414	1.4302	1.7273	1.6393	0.7172	0.8490	2.5863	1.9971	1.2982	1.6116	1.4092	1.1805	0.9039	1.8081	1.9622	0.7631	0.7870	1.1932	0.4602	0.4557	1.9640	2.2990	0.9318	1.9066	1.5400	0.6797
279787481	2.7239	3.3128	2.9699	2.2719	2.8541	3.2163	2.1371	2.7452	3.1671	2.9458	2.1555	2.6695	2.4212	2.1473	2.8327	3.0726	3.4094	2.2568	2.7468	2.2894	1.8898	3.0776	3.2891	3.4738	2.2577	3.0137	2.0673
1090445	4.4767	4.6710	4.7944	4.3197	3.9993	4.7421	3.8808	4.3076	4.6622	4.9813	4.0599	3.8426	4.2275	3.8466	4.7737	4.5578	5.1783	4.3291	3.9344	3.8641	3.8805	4.6379	4.4532	5.1862	4.0837	3.9095	4.0521
279641115	5.7426	5.2005	5.5071	4.7270	4.9150	6.3368	4.4278	5.4776	5.4186	6.1348	4.5156	4.8975	5.3153	4.5502	5.9776	5.0347	6.1942	4.6311	4.9533	5.8791	5.0507	5.8819	5.1841	6.0800	4.5562	5.0756	5.0859
1105653	5.1693	4.3512	5.1764	4.3333	5.5827	4.5425	3.5178	5.0389	4.1693	5.3302	3.5031	5.6912	5.3782	3.5601	4.1101	7.2487	5.8981	4.3117	5.7105	6.0133	3.6197	5.3036	4.5858	6.4703	3.7730	6.0243	3.1339
1091864	5.1324	5.3631	5.9651	4.7351	4.4951	5.8976	4.7010	4.9707	5.1756	6.1422	4.6822	4.4766	5.1563	4.6181	5.4155	5.0543	6.0377	4.6064	4.4675	5.5809	4.9786	5.4181	5.0357	6.2174	4.7516	4.5003	4.9149
279924956	5.8128	4.5370	6.8421	6.5768	3.5767	5.8521	5.1867	5.3344	4.4718	6.4385	5.7216	3.9661	4.5782	5.3494	5.7456	4.6188	6.7391	6.7662	4.1602	5.2581	4.9403	6.3444	4.6827	7.4309	5.8204	3.7748	4.8759
280061834	5.6889	5.9312	6.3668	6.0060	5.1018	5.8142	5.3566	5.5450	5.6388	6.6583	5.5752	4.8590	5.2524	5.3564	6.1077	5.6152	7.0180	6.1483	5.0859	5.7496	5.3915	6.1755	5.4775	6.9067	5.7961	4.8929	5.1841
1091779	3.6134	3.7059	4.0698	3.6602	2.9189	3.8495	3.0846	3.4526	3.4760	4.0969	3.0601	2.6174	3.3849	3.1741	3.8611	3.8060	4.7248	3.7392	3.0593	3.4193	3.2603	4.0446	3.6747	4.3928	3.1084	3.0526	3.4233
1105794	4.0108	3.4314	4.8293	3.0811	2.8001	4.5609	2.9866	3.7483	2.9828	4.8322	3.3309	3.0351	3.8113	2.9069	3.7501	3.5283	5.0318	2.8022	2.5217	4.5548	3.8473	3.9849	3.3419	4.8753	3.6946	2.8263	3.8385
1095655	5.7961	5.5067	5.3093	4.0968	4.9612	5.1351	4.6462	5.7798	5.1262	5.1444	4.5976	5.3451	4.9318	4.3611	5.6257	5.2831	5.0595	3.6576	4.8754	3.8428	4.9628	5.2173	4.9632	5.0899	5.1734	4.8395	4.6175
279750021	3.3145	3.6134	4.5908	3.1904	3.1434	3.4529	3.0298	3.1760	3.5925	4.6597	2.8619	2.4755	4.2226	3.4215	3.4703	3.3947	4.4697	3.3983	2.4296	4.0517	3.5470	3.6325	3.4439	4.8117	2.8123	2.6529	3.1937
279923105	5.1660	5.2167	5.2925	3.7846	4.8502	5.5235	4.5532	5.1405	5.1357	5.3476	3.9775	4.9652	5.2201	4.2629	5.3236	4.8865	5.4018	3.7029	4.8771	4.6684	4.4635	5.0989	5.0413	5.4403	4.2329	4.8950	4.3120
1098111	6.3171	6.0679	4.6584	4.3982	5.6205	3.5050	4.4846	6.4458	6.0630	4.2064	5.1407	5.7036	4.6560	4.5175	5.6882	5.8446	3.0000	3.5963	5.2247	3.3626	4.1583	5.7140	5.7153	3.5765	5.5473	5.3852	3.9956
279725962	6.0673	5.1558	6.9523	6.4269	3.9499	6.8225	5.1835	5.6292	5.0380	6.9046	5.7394	3.7556	5.6970	5.2051	5.5960	5.2126	6.9487	6.9090	3.9005	5.8975	5.5007	6.0886	5.0579	7.1069	5.8152	3.7998	5.2915
279739956	5.7698	5.5906	6.1536	6.0120	4.4759	6.0897	5.2368	5.6629	5.6328	6.4906	5.5763	4.6239	5.4143	5.2794	6.3257	5.5402	6.7152	5.9324	4.7543	6.2389	5.5473	6.3344	5.3865	6.8796	5.5661	4.6194	5.4332
1087829	2.8918	3.2764	3.3932	2.3469	2.0573	2.4868	2.1291	2.8776	3.0426	3.3696	2.5304	2.4070	2.6395	2.3887	2.8005	3.0487	3.1497	2.0517	1.9997	2.9734	2.6176	2.8263	2.9213	3.4257	2.9041	2.1935	2.7533
1087847	2.9127	3.1363	3.5805	2.3636	2.6137	3.3936	2.4298	2.8231	3.1520	3.7349	2.3225	2.5012	2.9196	2.3593	3.2052	3.0070	3.6671	2.1829	2.5754	2.9096	2.7122	3.0698	2.9881	3.7997	2.4344	2.5995	2.7490
280011145	2.0782	2.6849	2.3078	1.7120	2.0130	2.1324	1.3325	1.8434	2.5345	2.5044	1.6732	1.9643	1.4589	1.5035	2.3293	2.4239	2.6987	1.5546	1.8878	2.0231	1.2384	2.1840	2.1975	2.5940	1.8051	1.8833	1.5158
280040813	2.6411	2.3287	3.2053	2.9158	1.7862	1.3604	2.2205	2.2660	2.3444	3.2006	2.8384	1.6888	1.6187	2.3995	2.6212	2.5126	3.0014	2.9268	1.3859	2.1594	1.8324	2.7563	2.2367	3.6019	2.2452	1.5933	2.1462
279865338	7.8489	8.3164	8.8054	9.0535	6.5271	7.8484	7.8436	7.7402	8.0636	9.5827	8.6456	6.6069	7.3606	8.3405	8.0078	8.1795	9.7574	9.4528	6.8963	8.1926	8.1304	8.6007	7.9830	9.5453	8.6757	6.4239	8.2633
1096480	5.0454	4.5170	5.0145	3.9199	4.5891	5.3181	3.9365	4.7066	4.5367	5.4493	3.6981	4.5713	4.5950	3.8604	5.2586	4.3685	5.1103	3.8091	4.6041	4.1709	4.1983	5.1370	4.5015	5.3197	3.6770	4.6369	4.3544
1091620	3.9436	3.8381	5.0248	3.2578	3.5678	4.9508	3.3730	3.8054	3.7162	5.2140	3.2071	3.4573	4.2383	3.2022	4.1188	3.8039	5.3330	3.1243	3.3261	5.1970	3.5971	4.2546	3.6253	5.4065	3.5408	3.5268	3.7785
279916973	2.2106	1.9685	1.7851	1.3336	1.8522	2.3591	1.1637	1.6802	2.0135	2.8140	1.1195	1.7816	1.8745	1.1589	2.3019	2.0011	2.8421	1.1416	1.8475	1.7945	1.4232	2.4066	1.9469	2.7697	1.4563	1.8492	1.5095
279592659	1.5839	1.5501	1.3637	1.6689	1.3144	1.1483	0.7273	1.2031	1.0196	1.3699	0.7137	0.7466	0.7585	1.0919	1.6484	1.7727	3.7702	1.8992	1.6116	1.5507	1.0460	2.1144	1.6982	2.6753	0.6782	1.2306	1.2794
1098544	3.9030	3.4864	3.9797	2.7975	3.1895	4.2119	2.7938	3.7213	3.3098	4.1225	2.6320	3.2336	3.6013	2.8015	4.0204	3.6524	4.1972	2.6843	3.2971	3.8754	3.2574	3.9576	3.5464	4.0999	2.7308	3.2677	3.3764
279963155	4.1994	3.7937	4.0787	3.0292	3.5861	5.0049	2.9493	4.0104	3.6203	4.7462	2.5599	3.5718	4.0350	2.8278	4.1530	3.6350	4.7116	3.0361	3.8271	3.9231	3.4413	4.3007	3.5008	4.6782	2.9396	3.7439	3.5691
279849194	0.8931	0.9717	1.7197	1.0458	0.4761	0.7376	0.2518	1.2348	0.9410	1.7266	0.3539	0.3899	1.2456	0.6526	1.1179	1.1055	1.8829	0.5405	0.5428	1.2180	0.3814	1.2126	0.8646	2.0665	0.5825	0.7864	0.7254
1087973	6.8332	7.2404	7.7279	6.4796	6.3679	7.5437	6.5573	6.7272	7.0899	7.8227	6.5620	6.3487	6.8052	6.5937	7.1485	6.9571	7.7790	6.5037	6.2676	7.6031	6.6975	7.6224	6.9806	8.0053	6.4813	6.4229	6.9516
279710443	1.6080	2.9787	3.3388	2.7284	1.4928	4.0370	3.4928	3.4161	3.8439	3.5628	1.0036	0.4774	3.4549	3.1585	1.2502	4.2197	3.0816	2.0936	0.0000	3.3031	3.4735	1.8676	2.4292	3.2874	1.3996	0.0000	3.7637
1091282	3.6091	3.7651	4.2207	3.7429	2.7527	4.2245	3.0904	3.4765	3.5128	4.2226	3.4033	2.5949	3.5245	3.1827	4.0803	3.5580	4.5194	3.5431	2.7430	3.7121	3.2618	4.0571	3.5183	4.5754	3.3323	2.7309	3.3375
279719747	8.0613	7.6091	8.9379	8.5082	6.8677	8.1106	6.9915	7.8875	7.3768	8.7557	7.5879	6.8057	7.7566	7.3153	7.8561	7.5630	8.8574	8.3212	6.7774	7.3732	7.6374	8.1828	7.6411	8.9269	7.6868	6.9240	7.6919
1091887	4.3742	4.5944	4.9290	4.2246	3.9629	4.1965	3.6905	4.2202	4.4297	4.8987	3.9055	3.8709	3.8131	3.7709	4.3882	4.5235	4.9307	4.2906	3.8473	3.6471	3.7658	4.5361	4.4185	4.7945	3.9457	4.0156	4.1407
1103055	4.1302	4.3014	5.2526	4.0122	3.6566	4.7987	3.7456	4.0030	3.9272	5.3340	3.6211	3.4739	4.1671	3.7096	4.2735	4.1094	5.6012	4.0681	3.6367	4.6463	3.9384	4.4377	4.0906	5.5417	3.6387	3.7086	4.2283
1095936	4.1241	3.3621	5.0765	4.3704	2.5811	4.8146	3.4678	4.1285	3.4006	5.3930	3.8879	3.0198	4.0607	3.5912	4.6351	3.5666	5.5997	4.1700	2.7218	5.0912	4.1137	4.7266	3.3706	5.7199	3.8730	2.7130	4.2009
1091749	8.9531	9.1379	9.5331	8.2168	8.6101	9.3647	8.2120	8.7872	9.1210	9.5588	8.2608	8.5013	8.7753	8.0333	8.9714	8.7459	9.1900	7.9437	8.3594	8.8155	8.2560	8.9574	8.8730	9.2583	8.2705	8.6078	8.4334
280008246	1.6173	1.3730	0.4931	0.0000	0.5879	0.8943	0.2437	0.9763	1.2752	1.3346	0.0000	0.0000	0.2498	0.4521	0.0000	1.3994	1.0393	0.8089	0.2874	0.4362	0.0000	1.1083	0.3262	0.8754	0.5656	0.3273	0.2242
1101018	7.6953	7.9472	8.3567	8.4100	6.9090	7.2084	7.2225	7.8335	8.1021	8.6727	8.0353	7.2438	7.2046	7.3751	7.7046	8.2074	8.6905	8.7187	7.2563	7.6010	7.5184	8.2016	8.1807	8.6551	7.9789	7.0003	7.4335
1096462	2.0511	1.9600	3.0084	2.0449	1.6936	2.1644	1.2842	2.1114	1.7958	3.0324	1.4083	1.4060	1.9503	1.5919	2.1789	1.9539	3.4644	1.8262	1.8597	1.9665	1.8224	2.1976	1.8288	3.0946	1.3845	1.8571	1.8949
1095343	2.2653	3.0446	2.8072	2.1282	2.0248	1.8170	1.7449	1.9951	3.0754	2.8203	1.9357	1.9947	2.0097	1.5390	2.4838	2.7589	1.9434	1.7017	1.9483	2.3352	1.9475	2.0715	2.9111	2.6940	1.7878	2.1849	1.8015
279719726	5.9977	5.2610	7.2846	6.8857	4.2489	5.6815	5.3563	5.6682	5.1878	7.8495	6.5654	3.8450	6.1529	6.0949	5.6844	5.2354	7.6462	7.1140	4.3630	6.1403	5.5505	6.1756	5.6362	7.0516	6.5982	4.0352	5.0402
279817250	3.2912	3.4565	4.4343	3.1275	1.8229	3.7806	2.1088	3.2372	2.4222	4.2272	2.4877	3.2697	3.5231	2.1318	3.3720	3.0542	4.5823	2.3031	2.0797	3.9795	3.3882	3.4497	2.9137	4.0747	3.0968	2.5698	3.8107
1095879	5.8813	5.9384	6.6580	5.7322	5.3623	6.3903	5.4526	5.7773	5.7622	6.7974	5.2029	5.1814	5.6965	5.4550	6.0733	5.8953	7.1291	5.8080	5.4069	5.7152	5.7407	6.1634	5.7276	6.9646	5.4774	5.2910	5.8841
279780990	4.3300	4.8357	5.3084	4.9317	3.4925	4.5793	3.7419	4.0505	5.0933	5.4448	4.5388	3.5541	4.4126	3.9547	4.2056	4.5691	5.4719	5.1035	3.5770	4.6226	4.2675	4.8948	4.5062	5.5128	4.4725	3.6938	4.1811
1105538	2.0983	2.6705	2.0265	1.5052	2.0923	1.1927	1.6038	1.7596	2.3422	1.1342	0.9784	1.4828	1.2842	1.0234	2.9825	3.1805	1.1506	1.4191	2.6514	1.0195	1.7923	1.6900	2.6241	1.2714	0.7825	1.7073	0.9888
1096115	6.3663	6.9084	7.1794	7.2645	5.4908	6.8598	5.8972	6.2588	6.6597	7.6823	6.6184	5.4306	6.0503	6.1876	6.4026	6.5956	7.7354	7.4022	5.6798	6.7424	6.0465	6.7323	6.4809	7.7983	6.7320	5.4531	6.0126
279943471	2.3194	2.9672	2.4974	3.2605	1.5421	2.4310	0.6212	2.5800	2.2858	2.8286	2.4312	1.3456	1.5801	1.5544	2.2493	2.3128	2.8002	3.1797	2.1215	1.9979	1.8620	3.1663	2.5600	2.4632	2.5639	1.4788	1.1880
1100218	4.0003	3.6776	4.4625	3.4237	3.1680	4.6929	3.3189	3.7961	3.5622	4.6439	3.2091	2.9443	3.9676	3.0869	4.2921	3.7019	4.4733	3.2097	2.8185	4.1656	3.5130	4.2005	3.4855	4.6671	3.3984	2.9958	3.6620
279905598	6.4468	6.7344	7.2281	7.4370	4.8787	6.9929	6.2975	6.4768	6.7580	7.8302	7.0259	4.8953	6.1486	6.7112	7.0931	6.6435	8.1216	7.5413	5.3693	7.4322	6.9187	7.3144	6.5049	7.7499	6.8988	5.0000	6.9532
280129674	2.4609	2.7991	3.2839	2.4204	2.3481	2.3089	2.0065	2.1721	2.4888	3.1575	1.8045	2.1133	1.9763	2.0107	2.3877	2.6002	3.3572	2.4270	2.2978	1.9034	1.8874	2.5640	2.7357	3.3263	2.0725	2.3743	2.0932
1102770	3.4066	4.3012	3.8053	2.9455	3.1379	2.2466	2.9067	3.4430	3.7423	3.1378	2.7939	3.2523	2.6037	2.8756	2.9964	4.1452	3.0610	2.8852	3.2084	2.2702	2.8576	2.9450	4.0409	3.0865	3.0409	3.0409	2.9514
1103248	4.4496	4.4453	5.4465	4.5906	3.9182	4.9122	3.9223	4.1743	3.8214	5.3583	3.8435	3.6145	4.2778	4.0451	4.4805	4.4696	6.3436	4.6399	4.0422	4.4750	4.4062	5.0289	4.3297	5.8670	3.8550	3.9531	4.6604
280044741	5.9931	5.4942	7.9762	7.5288	6.2467	5.0842	5.1018	6.8698	5.8331	8.9426	6.8530	2.7277	6.2780	6.2828	5.8286	6.4142	8.3906	6.8035	3.7970	8.5656	7.9860	6.0852	5.2885	8.2766	6.7516	4.6427	7.4797
1094217	2.8266	2.9366	2.6747	1.9260	2.7365	3.4156	1.7445	2.6864	2.9179	3.2954	2.0247	2.6804	2.7115	1.8985	3.0697	2.8735	3.5689	1.9009	2.6926	2.9086	2.2329	3.0617	2.8562	3.4827	1.9923	2.7347	2.1016
279792729	3.8354	3.6305	4.2912	2.9620	3.0611	4.8721	3.6099	3.5694	3.7230	4.3914	2.8893	2.7819	4.4156	3.1172	4.5452	3.7861	4.6394	2.8708	3.2429	3.9275	3.6497	4.3111	3.6017	4.5046	3.0707	2.8778	4.0789
1098825	2.3464	2.9235	3.2964	2.3794	2.1618	2.7831	2.2476	2.2508	2.6811	3.4644	2.2041	2.0127	2.2925	2.2534	2.5935	2.8081	3.7755	2.4544	2.2119	2.3640	2.1931	2.6913	2.8097	3.5595	2.3004	2.0840	2.4536
1096542	3.4018	3.4326	4.4918	3.2791	2.7291	3.3247	2.6581	3.1897	3.1580	4.2290	2.8426	2.6588	3.4352	2.8353	3.2952	3.2202	4.4047	3.0370	2.7559	3.0647	3.4018	3.4515	3.2351	4.2853	2.9041	2.9076	3.3116
279953196	5.0623	4.7105	5.4748	4.4283	4.1365	5.5883	4.1920	4.8343	4.5428	5.6698	4.0532	4.0355	5.0416	4.4006	5.3565	4.5171	6.0608	4.2188	4.1790	5.4377	5.0597	5.3401	4.7291	5.9051	4.0776	4.2452	5.0633
1095339	3.3195	3.7093	3.9657	2.9484	3.0769	3.8858	2.9508	3.2477	3.6344	4.1778	2.8846	3.0461	3.2084	2.8894	3.6098	3.5496	4.2141	3.1035	3.0673	2.9657	2.9844	3.5239	3.5398	4.2393	3.0450	3.1475	3.1143
1088955	1.5856	2.1002	2.0520	0.6556	1.2110	1.0833	0.9950	1.4564	1.4254	1.0392	0.8261	1.1378	1.1216	0.8629	1.5689	2.2951	1.5097	0.4075	1.1121	0.8550	0.9810	1.0849	1.7511	1.4728	0.9039	1.2119	1.2187
279965138	5.6183	5.1814	5.8710	6.0884	3.9177	5.3768	4.1286	5.2453	4.7265	6.0370	5.3758	4.0158	4.5274	4.5005	5.3411	4.5595	6.1884	6.3607	3.7666	5.2179	4.5909	5.8851	4.6383	6.0867	5.5398	3.6717	5.0517
1097836	3.2762	3.0150	2.6189	1.8705	2.7581	2.7898	1.9218	3.1052	3.1450	2.9618	2.2545	2.9100	2.6712	1.9858	2.9906	3.0873	2.4135	1.0206	2.4869	2.0092	2.1505	2.9989	2.8238	2.4330	2.1621	2.8985	2.1049
1088393	3.8419	3.4548	3.7245	2.8421	3.2152	4.5534	2.7008	3.6908	3.3127	4.0852	2.6911	3.1740	3.5943	2.6163	4.1006	3.4619	4.2959	2.7555	3.1743	3.7296	3.0356	4.1350	3.3652	4.1444	2.6912	3.3913	3.2604
279796894	7.6712	8.1168	8.2284	9.1990	6.1482	7.3627	7.4783	7.4315	8.1827	8.5124	8.6603	6.4838	6.1909	7.5921	7.7161	7.7530	8.7031	9.3693	6.3374	7.0627	7.4362	8.1367	7.7818	8.7808	8.7592	6.0590	7.5413
1087245	6.0894	5.2681	5.8327	3.6006	5.2589	6.1443	5.1381	5.9921	5.3702	5.8958	4.8145	5.4657	5.5684	4.8783	6.2063	5.4036	5.9199	2.5288	5.2710	6.6038	5.9418	5.9108	5.1599	5.8729	4.8425	5.2789	5.2305
1103947	2.7861	2.7193	3.5231	2.3782	2.2828	3.1984	2.2278	2.6423	2.5581	3.5803	2.3431	2.1055	2.6044	2.1307	2.9914	2.7946	3.8311	2.1415	2.1775	2.7177	2.7541	2.9498	2.5946	3.7612	2.2658	2.2583	2.7432
1097727	3.9622	3.6342	4.5591	3.9223	3.2031	4.3994	3.2247	3.8028	3.3465	4.7296	3.3191	3.0104	3.8090	3.4442	4.0860	3.8168	5.5285	3.9329	3.3309	3.9134	3.7326	4.5298	3.6366	5.1629	3.3185	3.3831	3.9653
1096733	2.7354	2.3783	1.7364	2.0311	2.1743	1.7174	1.3486	2.4083	2.5061	2.3508	0.9243	1.7513	1.1680	1.5578	2.9861	1.9461	2.0208	2.3474	2.2696	1.1188	1.6391	2.4231	2.2375	2.0969	1.2525	1.9414	1.9619
1094717	2.4392	2.5909	1.5757	2.1455	1.9762	1.4721	0.3430	2.0371	2.6800	2.8969	1.6859	2.0102	1.8738	1.1130	2.4310	2.3491	2.3024	2.1805	1.9206	1.1385	1.8135	2.3351	2.6563	1.7367	2.0932	1.8478	1.8543
1094698	3.2708	3.5565	2.5912	2.3964	3.2808	4.1227	2.1015	3.1744	3.6815	3.6317	2.6400	3.1361	3.2905	2.2853	3.8545	3.5320	3.7589	2.4697	3.1768	3.3025	2.3150	3.6076	3.4290	3.8443	2.7560	3.3152	2.2579
280104463	3.1003	3.1900	3.3761	2.4847	2.5462	3.4522	2.5207	2.9359	3.2262	3.6948	2.6321	2.5207	2.7859	2.5021	3.4181	2.8992	3.7106	2.5501	2.4061	3.0011	2.7234	3.2480	2.9579	3.8455	2.5227	2.5019	2.7943
1102746	3.8799	4.0755	4.6494	3.5739	3.2010	4.0094	3.1506	3.7923	3.8252	4.5770	3.4463	3.1156	3.7317	3.1249	4.0405	3.8511	4.7223	3.6424	3.3679	4.2499	3.6910	3.8700	3.8734	4.5859	3.2853	3.4065	3.6231
1098157	3.4803	3.2056	3.9446	3.3168	2.7116	3.7297	2.5237	3.1951	2.7754	4.0457	2.6623	2.4216	3.0109	2.6680	3.5673	3.1454	4.3056	3.0132	2.6690	3.2291	2.9891	3.5623	3.0748	4.1191	2.6963	2.7136	3.1157
1089484	3.8436	3.7511	4.1208	3.3923	3.4045	4.1810	3.0009	3.6985	3.6420	4.4548	3.0960	3.2703	3.6915	3.3157	3.9181	3.8444	5.1640	3.3807	3.4633	3.8763	3.6451	4.3413	3.6862	4.8291	3.1728	3.4604	3.7275
1095974	5.3140	5.1455	5.7827	4.8158	4.4531	5.1513	4.7190	5.0861	5.2288	5.9868	4.7562	4.4130	4.9415	4.5692	5.1606	4.9898	5.8240	4.6133	4.3064	4.9644	4.7865	5.2240	4.9878	5.8436	5.0810	4.6103	4.9989
1093810	6.1723	6.1334	7.0348	7.2304	4.8694	5.9431	5.9129	5.8803	6.1478	7.1630	6.8123	5.1093	4.7838	5.7167	6.1365	5.9866	7.2748	7.6759	5.0955	5.6614	5.4070	6.5165	5.9179	7.4709	7.0384	4.9733	5.5268
1105680	2.9469	3.2577	3.3765	2.7767	2.6275	2.9766	2.2087	3.0254	3.0381	3.3535	2.5358	2.5205	2.5453	2.3775	3.1101	3.1052	3.5076	2.3818	2.6606	2.5214	2.5215	3.2408	2.8451	3.4473	2.5664	2.4847	2.5770
1102207	3.8490	4.0265	4.6578	3.4321	3.1810	3.6864	3.4653	3.8229	3.8177	4.4108	3.1189	3.1350	3.5036	3.1837	3.7016	3.7424	4.1445	2.8899	3.1303	4.1368	3.7842	3.6426	3.6941	4.4167	3.6270	2.8446	3.2540
1099817	6.2487	5.8680	6.0598	5.1190	5.6394	5.8819	5.1871	6.3002	5.9335	6.0624	5.3673	5.5194	5.6535	5.2651	6.2825	6.0234	6.2293	5.1349	5.7098	5.5825	5.3091	6.4275	5.8742	5.9374	5.2174	5.7667	5.6725
1091259	4.1787	4.2984	4.9039	3.6678	3.5481	4.8324	3.7317	4.0364	4.1373	5.0773	3.6750	3.5265	4.2893	3.6910	4.4453	4.2508	5.1088	3.4889	3.5110	4.4355	4.1511	4.4458	4.1285	5.0710	3.7173	3.6337	4.1748
1088676	5.1577	5.6700	5.6103	5.0712	4.8499	5.5004	4.7774	5.0482	5.5002	5.6878	4.7251	4.6697	4.8554	4.6722	5.3225	5.5586	5.8629	4.9360	4.8481	4.7108	4.7225	5.2982	5.4019	5.8852	4.9044	4.8318	4.9107
1089079	7.4780	7.9610	8.0227	7.9263	6.8947	7.5902	7.0506	7.3784	8.0039	8.0604	7.5227	6.8277	6.9652	6.9029	7.5623	7.7499	7.9385	7.9622	6.8665	6.7800	6.8181	7.6795	7.7357	8.0665	7.6730	6.9534	6.7971
1096433	4.6726	4.2897	5.0419	3.7832	3.7895	5.2877	4.1070	4.4715	4.2536	5.4075	3.9006	3.8542	4.6733	3.8106	4.9953	4.1345	4.9743	3.4096	3.6691	4.3530	4.4375	4.9452	4.1549	5.3180	3.9803	3.8372	4.4208
279812689	6.0780	5.9007	6.2989	5.2383	5.7522	6.3020	5.1383	5.8608	6.0093	6.5934	5.1918	5.7416	5.7923	5.1162	6.2683	5.6903	6.1860	4.8178	5.5556	5.5441	5.3228	6.1729	5.8086	6.4190	5.1086	5.8703	5.6077
279806433	6.1884	5.5237	6.9361	6.3462	4.3623	6.5115	4.7333	6.1361	4.9257	6.9213	5.5534	4.8559	5.6129	4.9863	5.9503	5.2252	6.9694	6.1326	4.5898	6.0436	5.8436	6.3161	5.0967	7.1152	5.7730	4.6549	6.1252
280132606	2.5793	1.9741	3.2542	2.7295	1.7590	2.8518	1.3687	2.2885	2.1330	3.1342	2.2059	1.6858	2.0463	1.6362	2.6929	2.1210	3.8710	2.3780	1.8398	2.5344	2.0911	2.9137	2.0482	3.2723	1.7815	1.9276	2.0164
279789431	6.9662	7.1289	7.8248	7.7476	6.3937	7.3481	5.7710	6.7721	6.8582	8.3526	6.7995	6.0571	6.4306	6.1512	6.7349	6.7580	8.3606	7.5798	6.2800	7.7219	6.4635	7.2733	6.4241	8.2851	6.7814	6.0592	6.5954
1092892	3.4468	3.6493	3.8477	3.7475	3.4089	2.8191	2.6317	3.3427	3.1196	3.8251	2.8439	2.7592	2.4881	3.1762	3.3640	4.0569	5.0813	4.0616	3.5110	3.3245	2.9597	3.9012	3.6964	4.2616	3.2044	3.3194	3.2502
1098364	3.1554	3.5694	4.5981	2.9601	3.0444	3.8667	3.4115	3.1194	3.3167	4.3827	2.8404	2.6659	3.6406	2.9164	3.3066	3.6702	4.8378	2.8332	2.7110	3.6325	3.6267	3.3185	3.2115	4.5963	2.8653	2.5920	3.2616
1092165	7.5707	7.5795	8.2102	7.9740	6.0955	8.1461	6.8661	7.3443	7.2498	8.3828	7.4266	6.3061	6.9260	6.8820	7.4924	7.1832	8.3621	7.9266	6.3050	7.2879	7.1699	7.6921	7.1441	8.3940	7.5926	6.2315	7.1523
1093374	6.4383	6.0837	6.9537	5.3811	5.3892	6.7946	5.6137	6.2249	5.6732	6.9081	5.6918	5.4968	6.0868	5.4153	6.6227	5.8837	6.8251	5.0032	5.2852	7.1200	6.0934	6.5106	5.7925	6.9208	5.5149	5.5665	6.1324
1089751	1.0262	2.1387	1.6170	0.3805	0.5855	0.4678	0.6981	0.8201	1.3946	0.8974	0.6582	0.6019	0.5454	1.0477	0.9771	1.8973	1.2322	0.3438	0.5412	0.2684	0.5762	0.6651	1.1948	1.0797	1.3138	0.3332	0.8523
1091705	4.3032	3.8391	4.7706	3.2619	2.9941	4.9185	3.5346	4.0878	3.7240	5.0619	3.5932	3.2545	4.2990	3.3096	4.5987	3.6407	4.5863	2.7698	2.9842	5.2526	3.9370	4.3160	3.6106	4.9060	3.5728	3.2563	3.9104
279499535	1.8577	1.8166	2.1529	1.3516	1.6452	1.1691	0.9075	1.0166	1.8594	2.0770	0.9950	0.9159	1.0700	0.9074	1.5905	1.6902	3.0450	2.1406	1.0349	1.9261	1.1605	1.6782	1.3079	2.6028	1.4059	0.8543	1.4272
279983732	3.9857	4.2079	4.5445	4.5691	3.2061	3.6541	3.1773	3.4252	3.6479	4.7897	3.8243	2.6380	2.7544	3.3606	3.7994	3.8003	4.7256	4.5276	3.3680	3.6063	3.2196	3.7774	3.8407	4.8686	3.8115	3.1774	3.4197
1096863	4.8731	4.4205	5.3795	4.9222	3.4953	5.3532	4.1596	4.5783	4.2141	5.6099	4.5554	3.2875	4.5581	4.2130	5.2588	4.2822	6.1641	4.8893	3.4406	5.5058	4.7988	5.3916	4.2480	5.9142	4.4932	3.5498	4.7458
279816554	2.4199	2.9860	3.2366	2.5072	1.6735	2.7906	2.2444	2.3019	2.3075	3.4514	2.3471	1.8510	2.8145	1.9274	2.8501	2.0200	3.5349	2.7305	2.1758	2.7578	2.2118	3.3776	2.4861	3.8702	2.1644	1.7663	2.1428
280120678	3.5880	4.2747	2.9528	4.2516	2.8617	2.9263	2.7209	2.9033	3.6459	2.8275	2.9816	2.5938	2.5496	3.4538	3.4584	4.3502	4.3223	5.0777	3.3237	2.7000	1.8728	4.0578	4.0104	4.0593	3.2191	2.9150	2.6710
1105842	5.4861	4.9648	5.9349	4.9221	4.6989	5.4376	4.6440	5.4002	4.8907	5.9556	4.5584	4.5821	5.5666	5.1098	5.7767	5.0758	6.1920	5.0232	4.7794	4.9245	5.1040	5.8337	4.9567	6.1110	4.5217	4.8847	5.0244
279851274	5.3069	5.0520	6.0688	5.8462	3.9194	5.8993	4.3748	4.8477	5.0352	6.1418	5.1213	3.8792	5.2170	4.5472	5.1164	4.6784	6.4154	5.6332	3.9076	5.4352	4.7124	5.5138	4.6939	6.3320	4.6891	3.9252	4.9565
280084391	7.1214	6.6906	7.6788	6.6295	6.2044	7.7511	6.4007	6.9974	6.6450	8.0268	6.5803	6.1598	7.1207	6.3326	7.3834	6.6703	7.9958	6.4123	6.0245	7.6008	6.7854	7.4626	6.4851	8.1071	6.6536	6.2243	6.7696
1086981	4.2333	4.9901	4.0013	5.2326	4.1483	3.8786	3.3850	3.8275	4.6386	4.1200	3.8001	3.1091	3.2686	4.3571	4.5154	5.1481	5.5230	5.9428	4.5034	4.1018	2.9500	5.0398	4.8299	5.0109	3.7142	4.0802	3.9547
279722866	5.0381	3.8198	5.7913	4.3305	3.4322	5.5695	4.1276	4.7717	4.0374	6.7080	4.1984	3.6371	5.4028	4.5923	4.9894	3.9984	6.4518	4.2877	3.2754	5.7125	5.4439	5.0152	4.0465	6.1621	4.3531	3.4487	4.8080
1090251	4.4705	4.3791	3.6012	3.9195	3.8685	4.4490	3.0131	4.2474	4.0815	3.7113	3.1200	3.5497	3.7245	3.2305	4.9738	4.6103	4.6938	3.9297	4.2495	3.9858	3.5022	4.7376	4.1236	4.2585	3.5321	3.9081	3.4685
1094537	4.0281	3.8762	4.5733	3.1183	3.4432	4.5440	3.4583	3.8143	3.7712	4.6884	3.2010	3.4387	3.8526	3.2457	4.4540	3.7583	4.7587	2.8439	3.4181	4.4825	3.9313	4.2624	3.7272	4.7664	3.1965	3.5764	3.9477
280118771	1.4467	2.0148	1.9521	0.9686	1.6165	1.8382	1.0565	1.7205	2.0740	1.9815	1.4773	1.2286	1.1427	1.2288	1.7470	1.9402	1.9425	1.3426	1.5769	1.2517	0.9034	1.4744	2.0159	2.3832	1.3412	1.4116	0.5891
1103975	5.1296	5.2816	5.9125	5.6700	4.1167	5.0233	4.1602	4.9747	4.9796	5.6613	5.0413	3.8328	4.6424	4.5983	5.0523	4.9787	5.6883	5.5903	4.0090	4.6018	4.9533	5.2759	4.9617	5.6588	4.9768	4.0339	4.8069
1090591	3.6266	3.7218	3.9539	3.1468	2.9195	3.6609	2.7891	3.4911	3.8148	4.1887	3.5196	3.1010	3.1738	2.8509	3.6954	3.5120	3.7110	2.9623	2.7762	3.4924	3.2055	3.6253	3.6085	4.0496	3.4544	2.7972	3.0152
1088960	4.7639	4.7432	5.3457	4.0736	3.9967	5.5206	4.0650	4.5666	4.5547	5.5664	4.2301	4.0115	4.8261	4.1458	5.2686	4.7039	5.7729	3.9169	3.9908	5.9202	4.8459	5.2305	4.6723	5.8762	4.0735	4.3356	5.0006
279913965	3.1671	3.1084	2.5779	3.0097	3.1795	3.1146	1.2674	2.4434	2.7786	3.1562	1.8615	2.7379	2.1952	1.7129	3.1493	2.8689	3.5229	2.6538	2.9963	2.8161	1.3969	2.9816	3.0206	3.2143	1.8216	2.9918	1.8611
279725149	4.5326	5.7571	4.8403	4.8606	4.0216	4.5660	4.5968	4.3202	5.4868	5.4498	4.7716	3.9614	3.5261	4.6510	4.5410	5.5231	5.3597	5.4812	4.2780	4.3489	4.3672	4.8775	5.1279	5.0214	4.7976	4.0820	4.3676
1097967	6.4258	6.6371	6.6187	6.5595	5.5043	6.3515	5.7593	6.3120	6.5760	6.7597	6.2969	5.4132	5.9741	5.8014	6.5626	6.4635	6.8846	6.4841	5.4848	6.1182	5.8323	6.5887	6.2460	6.8673	6.4963	5.4974	5.7376
1105391	3.1904	2.7746	3.7616	2.3049	2.1097	3.6918	2.3328	2.9649	2.4917	3.8308	2.5623	2.2692	2.9111	2.1921	3.0408	2.7535	4.1222	2.1437	1.9622	3.5839	2.9583	3.1837	2.7275	3.9556	3.0083	2.2098	2.8913
1094624	4.2833	3.9646	4.5889	3.6649	3.2347	4.7447	3.6182	4.2191	3.8987	4.7421	3.4529	3.2796	4.3049	3.5961	4.5254	4.1080	4.5970	3.1987	3.1854	4.1051	4.0901	4.3372	3.8860	4.8951	3.9324	3.2968	3.9888
279837594	4.0042	3.8527	4.2568	3.4572	2.8637	4.5982	3.1934	3.6321	3.6500	4.3808	3.3013	2.9788	4.0038	3.0362	4.1925	3.6491	4.7509	3.2227	3.0706	4.1581	3.7073	4.2299	3.8847	4.5787	3.2213	3.2561	3.8957
279763829	2.0091	2.0521	2.1830	1.6090	1.3143	2.2880	1.2259	1.6381	1.7911	2.1964	1.4353	1.4993	1.4780	1.2346	2.4684	1.9367	2.5183	1.4804	1.6140	1.9293	1.5461	2.1249	2.3541	2.5475	1.3725	1.5562	1.3407
1091639	2.3721	3.1975	2.8345	1.5762	2.5775	1.9075	1.9428	1.8723	2.4266	2.3588	1.6883	1.8978	1.8165	1.8260	2.6781	3.3642	3.1973	1.9606	2.8177	3.3154	2.6242	2.0582	3.2920	2.9201	1.4331	2.4973	1.4854
279803138	6.8758	6.4285	7.7789	7.0064	5.5401	7.2789	5.6685	6.5555	6.1378	7.7251	6.2937	5.6494	6.6226	5.5285	6.9466	6.1174	7.8806	6.7108	5.5908	7.3031	6.7845	6.9308	5.9135	7.8652	6.3004	5.5782	6.7506
1094569	4.1042	4.3359	4.2042	3.8491	3.4879	3.6230	3.3611	4.0607	4.2113	4.0828	3.6890	3.3122	3.4306	3.4121	4.2329	4.1910	4.3265	4.0052	3.4893	3.5445	3.4125	4.1815	4.0531	4.1242	3.9045	3.4502	3.3441
279795432	5.3144	5.9167	5.6416	6.0009	4.5956	5.0649	4.7925	5.1304	5.8191	5.4319	5.4377	4.7190	4.3826	4.5798	5.0520	5.5657	5.3051	5.8211	4.5019	4.0997	4.3840	5.3003	5.6703	5.7778	5.4941	4.7913	4.4239
1090800	4.6707	4.5794	5.0183	3.9104	4.3031	5.2521	3.9802	4.5624	4.6913	5.4027	3.9732	4.3196	4.6132	4.0305	4.9758	4.5671	5.5521	3.8222	4.3208	4.7859	4.4013	4.9831	4.5550	5.5051	3.9914	4.4630	4.3464
1088045	2.9986	2.9514	3.5583	1.9837	2.4158	3.0635	2.4453	2.9795	2.6325	3.2422	2.3663	2.6605	2.6674	2.1541	3.1498	3.2331	3.7439	1.8426	2.4498	3.1598	2.8718	2.7725	2.7965	3.4935	2.5834	2.3877	2.5730
1088329	6.6748	6.7128	6.9310	6.2164	6.3119	7.2937	5.9664	6.5301	6.7483	7.0611	5.9133	6.0816	6.5415	5.8714	7.0053	6.6379	7.2850	6.0984	6.2508	6.5685	6.0513	6.9259	6.6302	7.2338	5.8629	6.3705	6.2584
279841335	3.3363	3.8308	2.7870	2.2232	3.5880	3.1003	2.9146	3.4154	4.4130	3.4611	3.1850	3.2293	3.0586	2.4210	3.1915	3.5525	2.2266	1.3202	2.8069	1.4349	2.4397	3.2323	3.6182	2.7412	3.0266	3.3562	2.3432
1088681	5.0485	5.0847	5.8353	5.9948	4.1004	4.9952	4.5038	4.9146	4.8927	6.1572	5.2081	3.9381	4.5377	4.5978	5.1101	4.9365	6.1997	5.8432	3.9222	4.7696	4.8582	5.5169	4.7178	6.1619	5.2080	4.0067	4.9272
1101309	5.4773	5.2830	6.2388	6.0642	4.4291	5.3206	4.5280	5.4774	5.1494	6.1835	5.4909	4.4647	4.9881	4.5740	5.4859	5.0463	5.9082	5.6834	4.2192	4.9918	4.9760	5.5141	5.0629	6.1633	5.4626	4.2753	4.9636
1091805	3.9655	4.1344	4.6095	3.8074	3.4537	4.4374	3.3560	3.8591	3.9497	4.7259	3.5233	3.4098	3.7003	3.4622	4.3365	3.9243	4.8078	3.9378	3.5442	3.7906	3.6672	4.3821	3.8839	4.8529	3.7218	3.4414	3.7397
279661081	0.3819	0.0000	3.0544	0.0000	0.0444	0.0000	0.8877	0.0000	0.0000	2.1313	0.5784	0.9113	0.0000	0.0000	0.2781	0.6179	2.3719	0.5466	0.6702	0.0000	0.9842	0.9184	0.5523	2.6257	0.0000	1.8630	0.3885
279781574	4.6226	5.9390	5.4554	4.9639	3.9080	5.5499	4.6535	4.4736	5.6113	4.9200	4.4015	3.6383	4.3842	4.6656	4.5990	5.3894	5.1172	5.3435	3.9322	4.5748	4.7252	4.9495	5.4639	5.3860	4.3097	3.8611	5.2067
1094914	3.5570	3.6129	3.0617	2.0903	3.4714	2.8047	2.5135	3.3851	3.4119	2.6629	1.9812	3.1709	2.7450	2.3242	3.7901	3.7929	2.7624	1.9625	3.8103	1.9940	2.7787	3.1767	3.4591	2.6009	2.3485	3.4846	2.3265
279843465	4.7884	4.7147	4.9170	4.2438	4.1765	5.3957	4.1365	4.6795	4.7074	5.4100	3.9644	3.9905	4.4911	4.2186	4.8735	4.5356	5.6363	4.2421	4.0785	4.9555	4.3426	5.1131	4.5736	5.6354	3.9732	4.3904	4.5978
1094447	3.0244	2.9606	3.2670	2.3430	2.6395	3.7975	2.3341	2.8739	2.8179	3.6985	2.2205	2.5900	2.9348	2.1986	3.2279	2.9117	3.9811	2.1960	2.6696	2.9944	2.6112	3.3489	2.8679	3.9081	2.2482	2.6777	2.8724
1090214	5.1779	5.9313	6.2359	5.8501	5.2025	5.6601	4.9112	5.2566	6.0756	7.0990	5.5920	5.0179	5.3176	5.2814	5.4119	5.8508	6.7844	6.1604	5.2651	5.3481	5.1309	5.5239	5.6201	6.7762	5.8033	5.0864	4.7705
1099377	4.2498	3.7682	2.8170	2.7190	2.8252	2.6078	2.7329	4.4389	3.4045	3.2692	3.0940	3.3756	2.7210	3.0264	3.9036	3.6534	3.0392	2.8693	3.0060	3.4166	3.2263	4.1630	3.0137	2.8977	3.4070	2.3964	2.5718
1091333	6.5293	6.9035	7.1701	6.7447	5.8889	7.2789	6.0144	6.4296	6.7594	7.4138	6.3809	5.8182	6.4565	5.9503	6.7796	6.5963	7.4194	6.5390	5.7120	6.8246	6.1709	6.8387	6.4893	7.4320	6.5393	5.7271	6.1353
1089172	4.7351	4.7706	5.5115	4.5803	4.1791	5.1771	4.1377	4.6357	4.5913	5.6569	4.3019	4.1995	4.5684	4.0226	4.9028	4.6428	5.7054	4.5268	4.1521	5.1084	4.2288	5.0313	4.5516	5.6219	4.2726	4.2471	4.4741
1091263	5.2060	4.9002	5.9143	5.9371	3.5901	5.6637	4.4859	5.0418	4.7901	5.9973	5.2185	3.7151	4.9783	4.8218	5.6252	4.7593	6.3399	5.8028	3.7463	5.3154	5.0596	5.8603	4.8023	6.3000	5.3873	3.7311	5.2046
279750574	7.6578	8.1683	8.5132	8.4988	6.9431	8.2268	7.1172	7.4329	7.8887	8.5810	7.6519	6.8461	7.2419	7.2460	7.6520	7.6610	8.5782	8.4432	6.9666	7.7552	6.9358	7.9500	7.5363	8.9782	7.7194	6.9724	6.9204
1094126	3.5506	3.4218	4.1642	3.6055	2.7492	3.6878	2.9373	3.3630	2.9550	3.9034	3.1706	2.2542	3.2707	2.9807	3.7134	3.4213	4.5013	3.6063	2.5055	3.0447	3.2449	4.2021	3.1153	4.2398	3.0417	2.7524	3.5761
1098932	6.3736	6.4392	7.0180	6.1515	5.0409	6.2649	5.8154	6.3673	6.1681	6.8633	6.4042	5.2562	5.9728	5.8131	6.4860	6.1139	6.6242	5.8341	4.8747	6.3841	6.3000	6.2531	5.9700	6.8650	6.3352	5.0628	6.1565
279914634	3.8696	3.7166	3.6239	2.8801	3.2503	4.2521	3.3702	3.5837	3.9102	4.0909	2.8382	3.0132	3.4920	3.1421	3.8267	3.6266	4.3477	2.9070	3.3443	3.8860	3.2012	4.2860	3.5289	4.4405	3.1523	3.1770	3.3995
1089475	2.4777	2.4860	3.0704	2.2640	1.8417	2.9103	1.9966	2.1997	2.2928	3.1330	1.9178	1.6464	2.1426	1.9642	2.8088	2.5995	3.3181	2.0669	1.8286	2.2511	2.1592	2.4500	2.3801	3.1417	1.8890	1.9911	2.3221
279719855	4.9233	4.9594	4.9978	4.6851	4.2803	5.4448	4.2029	4.7664	4.6131	5.5616	4.3170	4.2464	4.3292	4.1576	5.3834	4.6812	5.6725	4.4521	4.2138	5.0984	4.5973	5.2396	4.6488	5.4595	4.0734	4.1814	4.5991
1098542	3.9642	4.0361	4.4626	3.6324	3.2814	4.6241	3.3984	3.7248	3.8479	4.5795	3.1348	3.0775	3.7194	3.2495	4.2293	3.8182	4.7088	3.6670	3.2708	4.4100	3.6388	4.3136	3.8585	4.6918	3.1746	3.4991	3.7640
1096355	1.9930	2.2083	2.4974	1.6622	1.6486	2.4867	1.2395	1.8231	2.2209	2.6718	1.5927	1.5914	1.8787	1.2949	2.2496	2.2508	2.5279	1.4733	1.6896	1.9893	1.5794	1.9842	2.2740	2.6101	1.3822	1.6989	1.6827
279724423	4.2736	4.1153	4.1849	3.3593	3.4899	4.4314	3.4422	4.2740	4.0943	4.4841	3.4152	3.3883	4.2207	3.5055	4.3581	3.9170	4.6629	3.4137	3.3746	3.9196	3.7837	4.3113	3.8397	4.4494	3.4445	3.5220	3.7472
1094113	3.7525	3.8788	3.9773	3.0495	3.2916	4.5019	3.0823	3.6673	3.8096	4.3299	3.0307	3.3029	3.7471	2.8315	4.1445	3.8518	4.2474	2.7698	3.3679	4.0201	3.4688	4.0139	3.8907	4.2869	3.0456	3.5542	3.5069
1087830	4.3245	5.0464	5.0316	3.8285	3.9833	3.8194	3.8300	4.2537	4.9287	4.5348	4.3673	3.8685	3.8835	4.0218	4.5330	4.8610	4.3327	3.5816	4.0042	4.4701	4.2221	4.2759	4.8983	4.5264	4.1272	4.0694	4.1191
1089326	4.0587	2.0309	5.0635	3.9982	1.5970	4.7796	3.2706	3.7550	2.8245	5.2358	3.7224	2.2740	3.5287	3.0113	4.0369	2.6067	5.2052	3.8013	1.8432	4.7414	3.7814	4.3266	2.5742	5.6232	3.7894	1.9939	3.8182
1105308	3.0378	2.7902	3.9250	2.6878	2.1611	4.1084	2.3602	2.6198	2.3943	4.2118	2.3603	2.1413	3.2104	2.3081	3.4272	3.0105	4.7122	2.6063	2.2906	4.1656	3.3642	3.4619	2.8628	4.4931	2.6414	2.2806	3.2735
1097296	0.6848	1.7493	2.3293	1.5825	1.1892	0.5960	0.7389	0.6507	1.6286	1.5605	0.6185	0.7113	0.6501	1.2171	1.1279	2.0756	2.8418	2.1961	1.4371	0.8034	1.0404	0.8819	1.9002	2.1681	0.6084	1.1037	0.7948
1087437	3.8985	3.8325	4.4096	3.2565	3.3246	4.2659	3.1422	3.6896	3.7552	4.5672	3.3486	3.1560	3.7010	2.9594	4.0410	3.6574	4.5199	2.9024	3.3136	4.1532	3.4898	3.8713	3.6301	4.5567	3.4347	3.4323	3.4463
1096394	6.0877	6.4197	6.6835	5.5221	5.6945	5.7710	5.5751	6.0881	6.1836	6.6057	5.5297	5.7994	5.8800	5.5436	5.9515	6.2544	6.4885	5.3744	5.6444	5.6370	5.8826	6.0317	6.0791	6.3393	5.5753	5.6264	5.7560
1098462	1.8478	1.8109	1.5950	1.2421	0.9073	0.9891	0.6001	1.6758	1.5870	1.7477	1.6538	0.6848	0.7810	0.5482	1.9398	1.3311	0.7589	0.8709	0.7253	1.8360	0.4302	1.4558	1.4683	1.4410	1.2543	0.8871	0.7123
1088758	3.9752	4.3212	4.6409	3.9463	3.5205	4.0716	3.4211	3.7339	4.1797	4.5081	3.4856	3.4052	3.5693	3.4335	4.2492	4.1000	4.6516	4.2221	3.7339	3.8965	3.5414	4.1755	4.0399	4.6274	3.6095	3.5621	3.3870
1093402	4.3834	4.6004	4.8795	4.3243	3.5810	4.4073	3.9335	4.2940	4.5756	5.0701	4.4827	3.5619	4.3715	3.7414	4.5013	4.5317	4.1669	3.5725	3.2620	3.4247	4.0389	4.4430	4.2681	4.6482	4.3437	3.6020	4.1085
280054090	2.2847	1.9362	2.8658	1.8284	1.3702	2.9528	1.7731	2.0881	2.1674	3.0495	1.8708	1.4183	2.0011	1.8094	2.4806	1.9947	2.9972	1.7109	1.2599	2.4503	1.9096	2.3136	1.9768	3.1435	1.7665	1.3082	1.9994
280014847	4.6942	4.1391	4.6971	3.2592	3.4251	4.4382	3.6590	4.5958	3.8573	4.6355	3.5613	3.6478	4.3125	3.5984	4.2824	3.8455	4.2334	2.6880	3.2799	4.4142	3.9144	4.4189	3.7511	4.4940	3.6020	3.3937	4.1682
1088205	5.9694	6.1146	6.5011	5.3110	5.3293	6.1694	5.4242	5.8247	6.0428	6.2518	5.4255	5.2469	5.8205	5.3071	6.3962	6.0459	6.2057	4.8768	5.2068	6.0283	5.9110	5.9937	5.9539	6.1577	5.4667	5.4268	5.6818
1091182	4.1621	4.0545	5.0352	4.0956	3.3295	4.6134	3.3841	3.9964	3.7316	4.9772	3.7291	3.2926	3.9486	3.2738	4.2594	4.0469	5.0788	3.8368	3.2831	4.3655	4.1026	4.1660	3.8557	4.9879	3.6066	3.3912	4.0024
279784326	5.9449	6.3835	6.4420	5.6596	5.4743	6.0800	5.6366	5.8054	6.3386	6.4949	5.6083	5.3049	5.8407	5.7111	6.1986	6.1310	6.5568	5.6692	5.3955	5.7888	5.8750	6.2196	6.2166	6.6642	5.5901	5.5081	5.9202
279748520	4.2917	4.2048	5.2964	5.7708	3.1140	4.4967	3.6516	4.2735	4.1395	5.0638	5.2926	2.6269	2.9418	2.9254	4.7125	3.7452	5.6192	6.1416	2.9265	3.9762	3.7723	4.9737	3.6106	5.7335	5.2210	2.8079	4.7358
1105752	2.6091	3.0079	3.0329	2.1428	2.4247	2.4625	2.0693	2.3602	3.0636	2.8619	2.0917	2.2082	2.0076	2.0692	2.4600	2.8354	3.0266	2.3359	2.3496	2.0667	1.9306	2.6828	2.4468	3.0755	2.2862	2.1819	2.0240
1090462	7.7580	7.8598	8.4022	7.3035	7.3134	8.1011	7.3563	7.6809	7.7793	8.4951	7.1653	7.1960	7.6907	7.2654	7.9945	7.7043	8.4407	7.2611	7.2296	7.3704	7.4935	7.8831	7.6213	8.4918	7.2631	7.3569	7.5954
1089239	3.5341	3.2959	3.8388	2.5407	2.8962	4.1643	2.6382	3.3777	3.1811	4.1212	2.6132	3.0257	3.5177	2.6424	3.6739	3.2874	4.0449	2.4369	2.8985	3.7299	3.1184	3.6876	3.3362	4.1741	2.7180	3.0918	3.2341
1087720	4.6652	4.8684	5.3586	4.4104	4.2031	5.4672	4.1276	4.5639	4.7586	5.6835	4.2670	4.1240	4.6234	4.0459	5.0702	4.6274	5.6566	4.1565	4.0705	5.3991	4.3887	4.8373	4.5056	5.7429	4.3923	4.1609	4.4166
1097614	8.9742	8.2259	9.6578	10.2750	6.8673	8.6621	8.5136	8.6629	8.4683	9.8577	9.5547	7.0899	7.6917	8.6902	8.8843	8.1556	10.1072	10.3255	7.0580	8.4179	8.6468	9.3192	8.2772	10.1974	9.6747	6.7907	8.5610
280109348	3.6431	2.3720	3.3480	2.4267	2.2914	3.2716	2.7917	3.6025	2.5786	3.6089	2.2687	2.0728	3.6838	3.5143	3.8815	2.9743	3.8843	2.8307	2.5124	2.8343	3.2497	4.1318	2.4856	3.7937	2.4309	2.3744	2.6681
1101752	5.3483	4.8535	4.9829	4.3007	4.3627	5.4663	4.3047	5.1514	4.6952	5.0676	3.5377	4.0827	4.4780	3.8915	5.1942	4.7502	5.0542	4.5361	4.7438	4.8788	4.9067	5.1758	4.6336	4.9607	4.8690	3.8498	3.4694
1088103	5.4523	5.4057	5.4469	4.1387	5.0843	5.3648	4.8903	5.2908	5.6966	5.5701	4.6463	5.0254	5.1746	4.6082	5.4801	5.2778	4.8882	3.4369	4.9237	4.8171	4.8352	5.2383	5.3274	5.3155	4.4954	5.2020	4.6903
1088064	4.2007	4.3608	4.0947	3.9285	3.4451	4.6113	3.3882	4.0808	4.2177	4.3952	3.4896	3.3240	4.1227	3.4246	4.7066	4.3394	4.4923	3.6871	3.4144	4.4417	3.8673	4.6503	4.2795	4.5865	3.5919	3.5366	4.0853
279856382	2.3182	2.8239	2.5044	2.7106	1.6025	1.8676	1.7858	2.3088	2.7054	2.4776	2.5258	1.7664	1.2974	1.8005	2.4695	2.6295	2.6056	3.0692	1.8104	1.7726	1.7847	2.7260	2.7282	2.7467	2.7424	1.4686	1.6655
1102018	5.2582	3.3255	4.6672	4.5766	4.5934	4.6793	3.8734	5.4195	4.5789	5.7188	3.9152	3.5608	4.7892	3.8495	5.0931	2.8829	4.1240	4.0615	3.1319	4.3468	3.0189	5.3191	3.2504	5.0590	3.9024	3.4481	3.4930
279783826	7.2951	7.4865	7.7264	7.9373	6.2756	7.1860	6.7962	7.1666	7.4017	7.8414	7.4281	5.9325	6.8382	7.2052	7.2180	7.4671	7.8851	8.1234	6.4074	6.8210	6.6459	7.5327	7.2559	8.2032	7.5903	6.2095	6.5781
280093002	2.4044	3.1371	2.8253	2.3240	2.0000	1.2777	2.0808	2.2472	2.4741	2.3114	1.6500	1.8813	1.5983	2.0298	2.3931	2.9859	2.8396	2.4722	2.3374	1.6876	2.1617	2.1035	3.0532	2.5411	1.9503	2.0140	2.5553
279723941	2.1304	3.1078	2.6712	2.7558	2.0627	2.2453	1.8502	2.2611	3.1770	2.8007	2.5912	1.8518	1.8621	2.0023	2.5520	2.8719	3.0014	3.1206	1.8831	2.2766	1.5671	2.5195	2.7307	3.0949	2.6982	1.6865	1.5738
279864446	4.2154	4.4501	4.3861	3.7326	3.2867	4.0570	3.7943	4.0414	4.3577	4.6468	3.9222	3.5660	4.0407	3.8630	4.4140	4.3289	4.7351	3.7708	3.5171	4.0294	3.9414	4.2917	4.2494	4.7038	3.8883	3.4799	4.0197
1105048	4.7286	4.2992	4.6180	3.3019	4.3800	4.7608	3.2998	4.6814	4.3028	4.8156	3.5551	4.5223	4.3547	3.5658	4.7956	4.3297	4.8099	3.0094	4.4148	4.6018	4.0898	4.7805	4.2190	4.8505	3.5491	4.5357	3.9861
279968357	1.1022	1.3044	2.6577	2.0331	0.6396	1.7569	0.4939	1.0518	1.3648	2.2444	1.1312	0.6149	0.8787	1.3396	1.5090	1.3545	3.3179	1.7497	0.9840	2.0472	1.5576	1.6095	1.7623	2.9469	1.3770	0.6461	1.4215
1093083	5.2032	5.4014	5.6991	4.5034	4.4729	5.4581	4.9584	5.2534	5.3568	5.7578	5.1377	4.5751	5.1623	4.9043	5.3417	5.6076	5.7046	3.7639	4.4049	6.0334	5.6833	5.3351	5.7010	5.8802	4.8950	4.6314	5.1101
1094652	2.7535	2.5746	2.9501	1.8978	2.4296	2.8218	1.8735	2.6476	2.4530	3.1242	1.8576	2.5201	2.2088	1.8985	2.7928	2.6101	3.3590	1.9236	2.4600	2.2804	2.2287	2.8437	2.5335	3.3107	1.9146	2.5951	2.4248
279978981	5.1460	5.3181	6.0618	5.8374	4.0450	6.0351	4.2258	4.5734	4.6610	6.0618	4.6958	3.7533	4.7879	4.4072	4.5740	4.3823	6.3835	5.4655	3.7437	5.4857	4.6299	5.2170	4.3158	6.6482	4.6053	3.9308	4.4335
1096442	7.7763	8.1766	8.1784	7.8404	7.1528	8.0871	7.3396	7.6676	8.1477	8.4929	7.6676	7.1225	7.5204	7.3257	8.0987	7.8587	8.3477	7.7365	7.1585	7.7169	7.3798	8.0605	7.8053	8.5548	7.7913	7.2270	7.3031
279452249	6.3648	5.7907	6.3794	4.8871	5.0350	6.1384	5.2738	6.2399	5.4458	6.2146	5.2163	5.3716	5.9617	5.1736	5.9423	5.4742	5.8727	4.2485	4.9773	6.0932	5.5510	6.0762	5.4141	6.1371	5.2366	5.1084	5.8397
1096482	4.5989	5.0170	4.9862	4.2779	4.2827	4.9461	4.0383	4.3946	4.7599	4.8050	3.8856	4.0266	4.4580	3.9419	5.0487	5.0156	5.1096	4.0998	4.3012	4.6083	4.5186	4.6393	4.8097	5.0915	4.0399	4.1889	4.1538
1091423	4.2574	4.3782	4.5723	4.0820	3.9179	4.3473	3.5682	4.1145	4.1994	4.6369	3.6396	3.5555	4.0534	3.8772	4.3805	4.4229	5.2770	4.2381	4.0022	3.9625	3.6406	4.5880	4.3095	4.8302	3.5482	3.9024	4.0467
1100353	6.6702	6.2945	7.6595	7.4726	5.0775	6.9936	6.0885	6.3624	6.2968	7.7734	6.9249	5.0332	6.3163	6.1675	6.3752	6.0851	7.5922	7.6195	5.0212	6.3462	6.0771	6.6636	6.0774	7.8769	6.9522	5.0016	5.9912
1091961	2.5892	2.6322	3.1402	2.5388	1.8887	3.4632	2.1221	2.4489	2.5930	3.5540	2.1829	1.9118	2.6026	2.1538	3.0038	2.4459	3.8372	2.3299	1.9060	2.8655	2.3941	2.9739	2.5035	3.8091	2.3752	2.1179	2.4870
1105223	7.1755	8.1089	7.9154	8.2503	6.6877	7.2230	7.0903	7.1080	8.0118	8.2662	7.7454	6.5167	6.7032	7.2765	7.2390	7.9553	8.2412	8.5511	6.7298	7.0039	6.8591	7.5848	7.7078	8.2671	7.9142	6.5737	6.7834
279869876	2.4182	3.0615	3.1890	2.7213	2.2507	2.3614	2.1467	2.1631	2.8177	3.4698	2.3414	1.7820	2.4923	2.1071	2.5463	2.9335	3.2179	2.6845	2.1497	2.1757	2.2175	2.2344	2.4756	3.5441	2.1646	1.9309	1.9952
279490113	7.4654	7.7139	8.5534	9.0552	6.5891	7.4988	7.7744	7.4291	7.6795	9.8665	8.1360	6.4372	7.4995	8.3507	7.5028	7.6634	9.4987	8.8829	6.5565	7.8800	7.4225	7.8353	7.6149	9.4227	8.2816	6.4926	6.8856
1096676	5.2007	4.9040	4.3923	3.6342	4.7589	5.0226	3.9788	5.0603	4.8474	4.7388	3.8068	4.4072	4.5508	3.8606	5.1799	5.0673	4.4886	3.3942	4.7158	4.6085	4.2740	4.8883	4.7591	4.5758	3.8669	4.7837	3.9049
279715752	2.6089	2.8385	2.5275	1.9675	2.7313	2.1491	1.3931	2.4679	2.7104	1.9302	1.5059	2.2915	2.2431	2.0373	2.9404	3.4611	2.7712	2.0647	2.9685	1.9715	1.3837	2.6664	2.6865	2.2444	0.9145	3.2149	1.9195
279948041	4.8649	6.6382	5.5496	5.9761	4.3254	4.9801	5.4182	4.8966	6.4235	6.0713	5.5017	4.2232	4.6124	5.7234	5.1018	6.2938	6.0445	6.2902	4.5451	5.3027	5.4968	5.5258	6.3192	5.8764	5.6013	4.3859	5.5674
280017561	6.3068	6.8932	6.9150	7.2729	5.4558	5.9944	5.7079	6.2781	6.5680	7.2226	6.6542	5.3773	5.9134	5.9487	6.2939	6.2012	7.1782	7.2666	5.2067	6.5822	6.0141	6.8414	6.5393	7.1932	6.6599	5.3119	6.1157
1105449	4.7244	4.6015	5.1314	3.8418	4.3397	5.3383	3.9895	4.6184	4.5154	5.2656	3.9001	4.3063	4.6223	3.7923	4.8080	4.6458	5.5025	3.7829	4.3151	4.5545	4.3701	4.8693	4.5344	5.3528	4.1595	4.4234	4.4197
1096781	5.9614	5.9472	6.6239	5.0211	5.5784	6.7439	5.4223	5.8339	5.7643	6.8462	5.2677	5.6634	5.9556	5.2352	6.0205	5.7921	6.7634	4.6887	5.4278	6.2654	5.6842	6.0606	5.7151	6.8921	5.3058	5.7763	5.6870
1087801	6.0374	6.0663	6.4900	6.1155	5.2903	6.1312	5.4155	5.8706	6.0415	6.4934	5.6636	5.1204	5.6749	5.3440	6.2402	6.0682	6.6650	5.9536	5.2873	5.9559	5.6422	6.1361	5.9091	6.5453	5.7279	5.2830	5.5476
279917845	5.9208	6.2780	6.8328	7.2485	5.0040	5.6673	5.3485	5.8820	6.1420	7.1198	6.6224	4.9971	5.3803	5.6329	5.7371	6.0478	6.8849	7.3056	5.1998	5.6344	5.1625	6.2560	6.1056	6.8633	6.7143	5.0109	5.1132
279914768	7.5942	7.1294	8.0589	8.2489	6.1404	7.9864	6.5069	7.1738	6.8047	8.3039	7.3290	5.9523	6.8916	6.6661	7.5233	6.8842	8.3269	8.1847	6.0834	7.5210	6.7780	7.7761	6.8816	8.4375	7.4669	5.9572	6.8627
1097969	4.6812	5.5718	5.3273	5.4739	4.5498	4.6853	4.3424	4.5582	5.4493	5.7562	4.9284	4.4125	4.2452	4.3739	4.8011	5.0664	5.4557	5.5612	4.4503	4.4510	4.0564	5.0571	5.0687	5.7630	4.9722	4.4241	4.2259
279731422	2.4347	2.6436	2.7826	2.3668	2.1267	2.8442	1.8852	2.4391	2.8745	3.1536	2.0001	1.8574	2.5586	2.0571	2.5186	2.7414	3.2959	2.4600	2.0864	1.9471	2.0673	2.5256	2.6973	3.2287	2.3900	2.1791	1.8027
1095662	1.4872	1.2264	2.2047	1.3880	0.4785	1.7794	0.9859	1.3018	1.0668	2.3031	1.1010	0.4925	1.3186	0.9666	1.8021	1.1885	2.6186	1.3240	0.7032	1.6287	1.4549	1.8147	1.1375	2.5338	1.0893	0.6852	1.4223
279746167	5.8909	5.2367	6.0219	5.6230	4.2242	6.1383	4.8124	5.4608	4.7383	6.2474	4.9602	4.2756	5.5141	5.1867	6.0560	5.1062	6.5872	5.3879	4.4435	5.6431	5.7377	6.0262	4.9989	6.4860	4.9783	4.3214	5.7876
279730260	3.8609	3.3434	4.0369	3.2943	2.6980	3.6386	3.1977	3.2610	3.3928	3.7322	2.9971	2.2412	3.3997	3.6503	3.8339	3.6862	4.7661	3.5376	2.8745	3.5827	3.6750	4.0373	3.4366	4.6183	3.0522	2.6138	4.0188
279886131	5.3942	5.6342	6.0098	5.2280	4.3930	6.0002	4.7176	5.4209	5.5746	6.0177	5.1985	4.5031	5.3528	4.9174	5.6226	5.3273	6.2129	5.3018	4.5359	6.0774	5.4528	5.6868	5.3366	6.2390	5.1903	4.3524	5.3409
1102060	1.2575	1.7878	1.5064	0.5762	0.9212	0.6887	0.6011	1.2216	1.4923	1.1241	0.8286	0.9447	0.6026	0.8537	1.2744	1.6300	0.9908	0.2335	1.0837	0.6257	0.5930	0.9600	1.5914	1.1180	0.7435	0.8026	0.8126
1099639	5.1807	5.5225	5.8264	5.3066	4.8980	5.6474	4.9044	5.0860	5.4766	5.9336	4.8527	4.6012	5.2630	5.0193	5.4356	5.6244	6.3827	5.5013	4.9374	5.1957	4.7744	5.6075	5.3379	6.3299	4.9678	4.8612	4.9224
1108806	3.5426	3.3608	4.6311	3.2934	2.7988	4.2425	3.1123	3.3882	3.0948	4.7002	3.2099	2.8841	3.5569	2.9698	3.9096	3.3269	4.7562	3.0183	2.7638	3.9137	3.7191	3.8027	3.1972	4.8235	3.0580	2.8861	3.7152
279979709	5.4580	4.9678	6.2480	5.9758	4.0616	5.7074	4.5687	5.2431	4.7558	6.3280	5.3297	4.3713	4.6519	4.4268	5.2678	4.8798	6.3215	5.9434	4.2966	5.1080	4.9164	5.6938	4.7485	6.4166	5.4188	4.2412	4.8716
279901831	2.1462	2.3599	2.5276	3.3556	0.7953	1.4191	1.0740	2.3106	2.1574	3.7207	2.8083	1.4783	0.7966	1.8800	2.0857	2.8395	3.4743	3.6402	1.7499	2.3589	2.3866	2.6262	2.7417	2.9083	3.1978	1.7111	2.2035
1099889	6.0356	6.2555	6.4067	5.9064	5.4132	5.5823	5.2013	5.9246	5.7599	6.2707	5.8228	5.3145	5.1189	5.3158	6.2672	5.9994	6.3877	5.9678	5.4572	5.5860	5.5669	6.1410	5.8749	6.3494	5.7853	5.2939	5.7447
1095870	4.0961	4.4750	4.7264	4.1324	3.5649	4.0314	3.5605	3.9492	4.0981	4.4894	3.9759	3.3274	3.7206	3.7433	4.4714	4.4205	5.1800	4.2929	3.6356	4.6485	3.7321	4.3819	4.3031	4.9033	3.9636	3.6809	3.8535
280090532	0.9479	0.2122	2.8688	0.9052	0.1032	0.7703	0.5803	0.3652	0.0000	3.2940	1.4412	0.0000	0.2604	0.6314	0.6165	0.1440	3.1172	1.5719	0.0468	0.3965	0.5591	0.3229	0.0380	2.6269	1.0534	0.1693	0.7029
1089789	3.3560	3.9127	4.2353	3.7825	3.0575	3.9255	2.6725	2.9034	3.3534	3.9622	3.0992	2.4369	3.3545	3.1340	3.9542	4.0287	4.9489	4.2660	3.3460	4.5204	2.7275	3.9673	3.7023	4.6230	2.8672	3.2477	3.2517
1092386	5.3664	5.2624	5.7548	5.0439	4.8397	5.9130	4.7584	5.2064	5.2442	5.9538	4.8605	4.6861	5.2591	4.6611	5.7106	5.1545	6.2098	4.8715	4.6933	5.1143	5.0169	5.7280	5.1300	6.1348	4.8818	4.8693	5.1159
1098246	4.6684	3.8449	5.4062	4.0599	3.4479	4.9469	3.7168	4.5829	3.5971	5.4996	3.9677	3.5286	4.6268	3.8990	4.8153	3.9815	5.4041	3.4783	3.3473	4.6090	4.9056	4.7276	3.9351	5.4457	4.0318	3.5167	4.8204
1088258	4.6522	4.8559	5.2911	4.4058	3.9912	4.9130	4.2946	4.5396	4.7850	5.2151	4.2891	4.0233	4.5339	4.1665	4.8620	4.6129	5.2462	4.2249	4.0617	4.4218	4.5134	4.8943	4.6327	5.4270	4.2861	4.1163	4.5433
1100785	2.3733	2.2937	2.7699	1.8029	1.8512	2.9990	1.6921	2.2982	2.1822	3.0686	1.7350	1.9252	2.4354	1.7323	2.5486	2.4001	3.5782	1.8168	1.9944	2.5005	2.2420	2.8112	2.3732	3.3608	1.8050	2.1452	2.4131
280104701	7.1769	7.7743	7.7116	7.1834	6.9046	7.0571	6.8697	7.1055	7.7515	7.6533	6.8550	6.6084	7.1204	7.1401	7.3271	7.6357	7.7220	7.3531	6.8989	6.9146	6.7046	7.5149	7.5262	7.6539	6.9861	6.8605	6.7560
279768508	6.9818	7.0011	8.0528	8.0390	5.7278	7.4250	6.6537	6.6022	6.8024	8.0619	7.1461	5.6121	6.4696	7.0141	7.2368	6.8714	8.4184	8.2173	6.0106	6.9512	6.9012	7.6875	6.6104	8.4939	7.1385	5.7639	6.9807
1089522	5.0555	4.3862	5.7690	4.5955	4.1709	5.2358	4.5108	4.6531	4.4431	5.9875	4.0259	3.9978	4.9054	4.1131	5.1109	4.2304	5.7795	4.2297	4.0686	4.7008	4.7987	5.0523	4.3659	5.7988	4.3755	4.2399	4.8478
1102300	4.9290	4.8462	5.1238	4.7368	3.7992	5.7678	4.1098	4.6688	4.5916	5.5154	4.3593	3.8487	4.6503	4.1472	5.2728	4.5889	5.9314	4.6978	3.8923	6.0260	4.4654	5.3008	4.4672	5.8393	4.3047	3.9916	4.5830
1087095	4.6000	4.0889	5.1123	3.6443	3.7113	5.3414	3.8632	4.3843	4.0749	5.4191	3.7579	3.8488	4.7135	3.7524	4.7463	4.0726	5.3276	3.2954	3.6543	5.2298	4.4129	4.7561	4.0867	5.5108	3.6696	3.9100	4.4608
1088966	6.4372	6.3576	6.5436	6.2850	6.0334	6.2050	5.7528	6.1496	6.4931	6.5308	5.8673	5.4911	6.1734	5.5338	6.5460	6.2173	6.3086	6.0127	5.6812	5.5663	5.3417	6.3935	6.0592	6.5899	5.7868	5.6989	5.3978
279871219	6.2139	5.7021	6.1176	7.6560	3.8637	5.7143	5.5878	5.5737	5.6311	6.9265	6.7204	4.0173	4.4094	5.8331	6.1887	5.3165	7.2199	7.8410	4.1438	5.6186	5.3815	6.7138	5.3727	6.7771	6.9180	3.9209	5.6120
279935569	2.2556	0.0767	3.2354	0.4140	1.4192	1.8184	2.0796	1.3639	0.0000	3.1900	0.4524	0.4714	1.3726	0.8746	2.3563	0.7643	2.4726	1.3298	2.0413	0.0599	1.7284	1.6626	1.5309	2.7623	0.1891	2.1344	1.7559
280079376	6.9977	7.0372	7.8808	7.2299	6.3565	7.2085	6.1947	6.8960	7.0567	7.8535	6.9476	6.3687	6.8624	6.3250	6.9843	6.7855	7.8979	7.1813	6.2784	7.0613	6.5521	7.1783	6.7514	7.9401	6.8243	6.3604	6.3829
279724872	5.2510	5.3580	6.1755	5.0967	4.7917	5.7937	4.7916	5.2462	5.0698	6.2090	5.1087	4.6764	5.2576	4.7046	5.5042	5.1840	6.5385	5.0504	4.5836	6.1131	5.1416	5.6313	5.1898	6.5315	4.8714	4.7504	5.1906
1091447	4.6320	4.7298	5.3485	4.6324	4.1332	5.1104	4.0123	4.4949	4.4443	5.4752	4.3270	3.9127	4.2244	4.0942	4.9596	4.6894	5.7672	4.7236	4.1477	4.9135	4.2628	4.9123	4.3998	5.6410	4.4708	4.1373	4.3280
279790476	3.8731	3.9987	3.9796	2.9503	3.5790	4.3558	3.2752	3.7247	4.0305	4.2926	3.1043	3.6080	3.8414	3.0604	4.1685	3.9655	4.4539	3.0991	3.7613	3.6120	3.3264	3.9540	3.7963	4.3848	3.3364	3.6606	3.2768
1099278	5.4714	5.6832	5.7035	4.9674	5.3571	5.1450	4.8947	5.2521	5.6130	5.1355	4.5733	4.8683	5.1614	4.8132	6.0105	6.0240	5.4964	4.9087	5.3063	4.8663	4.9230	5.6531	5.5606	5.2874	4.8033	5.1104	4.9848
1096930	3.4277	3.4835	4.1986	3.6272	2.6092	3.6598	2.7807	3.2799	3.0769	4.2695	3.2540	2.5055	3.0170	2.9303	3.6264	3.3136	4.3937	3.5522	2.5556	3.5085	3.4796	3.7344	3.1260	4.3898	3.1812	2.6405	3.1733
279915940	1.5520	1.3909	2.0070	0.9949	0.6851	1.5024	1.0683	1.1679	1.4004	2.1368	0.7948	0.7278	1.7288	0.9179	1.5625	1.3479	2.0806	0.7880	0.8328	1.5528	1.3405	1.6429	1.2320	2.3506	0.6599	0.9587	1.3624
279975760	4.5046	4.1613	4.8289	5.4495	3.7078	4.1416	3.2397	4.4729	4.1857	5.2336	4.6857	3.3625	3.2482	3.7775	4.3349	4.2505	5.2898	5.3530	4.0116	4.0851	3.4155	4.8435	4.2633	5.2270	4.8894	3.4814	3.7238
1095217	4.8599	4.6367	5.5692	4.3577	4.3311	5.3446	4.1617	4.8201	4.4370	5.6534	4.1800	4.3375	4.8700	4.1309	4.9796	4.7433	5.8075	4.1713	4.2933	4.9882	4.5594	5.0235	4.4907	5.6860	4.3291	4.3027	4.6044
279976282	6.9082	6.9710	7.1182	6.6559	6.5344	7.0797	6.3041	6.8238	6.9267	7.3297	6.2720	6.3180	6.8219	6.4709	7.1895	6.9817	7.6480	6.7245	6.4553	6.5826	6.3545	7.2308	6.8993	7.4566	6.2997	6.5071	6.5553
1094210	4.5215	4.4945	4.5755	3.7597	3.7572	5.2625	3.8215	4.3553	4.4105	4.8439	3.6357	3.6926	4.4620	3.8389	4.7989	4.4173	5.1928	3.6746	3.7283	4.9700	4.1664	4.8723	4.3493	5.0294	3.7530	3.9870	4.4049
1097146	4.0320	4.1199	4.5513	3.5885	3.8795	4.4252	3.2156	3.9199	3.9767	4.7213	3.3424	3.8089	3.8842	3.2282	4.0859	4.0326	4.8963	3.3425	3.8474	4.0837	3.5860	4.1715	3.9426	4.7803	3.2988	3.8947	3.7042
1096856	3.9806	3.6090	3.5588	2.6828	3.1988	3.1666	2.9616	3.8920	3.6410	3.6918	2.9297	3.4434	2.9725	2.9659	4.0753	3.3937	3.2518	2.4854	3.1288	3.1874	3.1101	4.0053	3.2812	3.3646	2.9958	3.3139	3.2314
1107349	3.4938	3.9905	4.3195	4.5496	2.7637	3.3075	2.9229	3.3671	3.7780	4.2237	4.0655	2.4616	3.0329	3.3891	3.4174	3.7929	4.0597	4.5077	2.6413	2.9007	2.9817	3.5663	4.0569	4.1757	3.8978	2.8181	2.6572
1096885	3.7570	3.2370	3.3689	2.4466	3.1800	3.6785	2.5233	3.5428	3.3259	3.6527	2.7722	3.2975	3.2092	2.5721	4.2082	3.3829	3.3677	2.1014	3.3405	2.8210	3.0117	3.7566	3.2304	3.4302	2.5770	3.3377	3.0579
279858549	2.5812	1.9403	2.5822	3.2549	0.7435	2.6526	1.3272	2.1741	2.0792	2.9763	2.0999	1.2614	1.4978	1.4171	2.3412	1.7956	3.2652	2.9410	0.9057	2.1556	2.0202	2.6855	1.7860	3.4651	2.1549	1.1562	2.6035
1091345	4.0284	3.6126	4.6008	3.2754	2.7557	5.0140	3.3648	3.8749	3.4597	4.9708	3.4169	2.9426	4.0482	3.4366	4.4665	3.5866	5.0987	3.1232	3.0138	5.1052	4.0776	4.4797	3.4056	5.1413	3.5973	3.1674	4.1761
1091685	1.6645	2.0807	2.6765	1.9795	1.5565	1.8864	1.4083	1.7233	1.7577	2.6668	1.6675	1.2753	1.4310	1.3151	1.9004	2.1023	3.0081	2.0135	1.5691	1.7776	1.5100	1.7967	1.9893	2.8908	1.5822	1.4073	1.5518
279720569	2.7664	4.6539	5.0240	4.3018	3.3453	3.5838	3.5348	2.9900	4.8473	5.9010	4.2324	3.6550	4.1407	3.7572	3.2369	4.0690	5.9433	5.2875	3.5018	3.9613	3.5436	3.7197	4.4955	6.0975	4.4550	3.8494	3.1460
1091395	3.4327	2.7464	3.1496	1.9970	2.7336	3.2692	2.2444	3.3538	2.8803	3.0637	2.1278	2.6918	3.0234	2.0605	3.3527	2.7401	2.7927	1.6090	2.6883	2.1381	2.4446	3.2577	2.6721	2.8125	2.4348	2.6676	2.3050
1103276	4.3532	4.1894	4.4256	2.9196	4.1260	4.4253	3.4378	4.2180	4.2396	4.4865	3.3845	4.2016	4.1406	3.3532	4.3278	4.1394	4.2852	2.5899	4.0424	3.7824	3.6763	4.2232	4.1614	4.3395	3.2903	4.2542	3.7383
1095318	2.7167	2.7586	3.6109	3.4993	2.7556	3.0193	1.9519	2.1893	2.0224	3.5510	2.1652	2.0277	2.3714	2.6557	2.8070	3.4133	5.5047	3.6893	3.1269	3.6382	2.6707	4.0055	3.1141	4.6201	1.7606	2.8932	3.2995
1094285	3.3001	2.9987	3.5772	3.0120	2.4506	3.6871	2.5905	3.2714	2.9651	3.9536	2.7428	2.5420	2.9610	2.5725	3.4482	3.0899	3.9927	2.8802	2.4455	3.2359	2.9643	3.5750	3.0521	3.9361	2.6468	2.4870	3.3645
279838749	5.7201	5.8454	6.4741	6.2175	4.8529	6.0767	5.4011	5.5140	5.6505	6.3968	5.8217	4.8149	4.9059	5.3125	5.7687	5.5749	6.4304	6.2998	4.8720	5.2020	5.0605	6.0055	5.5124	6.7159	6.0133	4.7534	5.0428
1091059	3.5370	3.4067	3.8134	2.9345	3.0308	3.8178	2.8482	3.2925	3.4758	4.1792	2.8120	3.0046	3.3512	2.8043	3.7232	3.3439	4.1835	2.8045	3.0857	3.4116	3.0637	3.5216	3.3263	4.1322	2.8924	3.0763	3.1188
1094218	5.4574	5.2601	5.5659	4.6838	4.8329	5.7508	4.6475	5.3747	5.2921	5.6271	4.7279	4.7621	5.2802	4.5614	5.6967	5.3119	5.7144	4.4799	4.8523	5.1698	4.9429	5.4956	5.2440	5.5995	4.6094	4.9723	4.9185
1103673	7.0433	7.7399	7.9615	7.8091	6.1189	7.3060	6.8570	6.9837	7.3539	8.1929	7.4901	6.0154	6.5012	7.1367	6.8702	7.3898	8.0349	8.2927	6.2885	7.0028	6.6538	7.2469	7.2069	8.2281	7.6702	6.1132	6.7016
279790883	4.7538	5.6158	5.3034	5.0138	4.2707	4.6970	4.0919	4.7012	5.2728	4.8585	4.6859	4.5088	4.8071	4.3430	4.7263	5.2078	5.3598	5.3370	3.9209	4.5448	4.2557	5.0839	4.9511	5.3402	4.6789	4.2445	4.2138
1095381	5.2805	5.3368	5.2631	4.2027	5.0748	5.3044	4.3208	5.2484	5.3865	5.2373	4.1996	4.9778	5.0962	4.2692	5.3843	5.2094	4.9280	3.9466	5.0523	4.3164	4.6536	5.1933	5.2668	4.9190	4.3198	5.1487	4.5797
1090689	4.6965	5.2439	4.8435	4.4046	4.5564	4.7475	4.3581	4.5827	5.3413	5.1867	4.1582	4.2999	4.4228	3.8599	4.9343	4.9691	4.3888	4.2292	4.3267	4.2263	4.0157	4.5940	4.7617	4.7800	4.2953	4.3951	3.7539
279817976	3.8818	3.4787	4.2087	3.8785	2.7349	4.0589	2.7950	3.5359	3.4377	4.1233	3.3128	2.6756	3.3392	2.9854	3.7277	3.1031	4.1232	3.4852	2.8719	3.2688	2.9829	3.8927	3.1155	4.3667	3.3256	2.7872	2.8894
1097124	2.1236	2.3703	2.9321	1.9977	1.6497	2.8008	1.6944	1.9451	2.1232	3.1816	1.6894	1.4948	1.9574	1.8249	2.3126	2.0990	3.6389	2.0951	1.7011	3.0953	2.0766	2.4393	2.1390	3.5071	1.5870	1.6261	2.3723
1101757	4.6340	4.9810	5.1094	4.0874	4.1269	4.8453	4.3580	4.4576	4.7717	5.1122	4.1102	4.1300	4.2678	4.3418	4.5867	4.6513	5.0288	4.1802	4.1137	3.9022	4.3851	4.6195	4.7171	5.2571	4.2502	4.1744	4.2839
279904499	4.8525	4.8283	4.7762	4.4709	4.2387	4.7040	4.4319	4.6535	4.9345	4.7142	4.3796	3.8164	4.0885	4.0785	5.1641	4.6816	4.6939	4.2347	3.9623	3.9944	3.9529	4.9152	4.4497	4.8347	4.4706	4.0783	4.1236
279888123	3.4720	3.1722	3.6023	2.5920	2.7108	3.9945	2.8720	3.3058	3.2405	4.0232	2.7412	2.6827	3.3542	2.6647	3.8136	3.0223	3.6035	2.2036	2.6467	3.1740	3.2146	3.7045	3.0973	3.9274	2.8014	2.7648	3.2178
280069933	4.9370	4.4379	6.2698	6.0097	3.6077	5.0501	3.7712	4.8612	3.9794	5.9527	4.9212	3.9831	4.4815	4.7288	5.0628	4.4830	6.3249	5.6795	3.7665	5.3426	5.0866	5.5735	4.4281	6.4501	4.9327	3.4960	4.7518
1105885	5.5049	5.4133	6.1304	5.3029	4.8723	6.4255	4.8410	5.3001	5.2696	6.5492	5.0703	4.8378	5.6042	5.0280	5.8604	5.4302	7.2148	5.2378	4.9525	6.4515	5.4793	5.9849	5.3691	6.9354	5.0721	5.0252	5.6615
279825851	1.9591	2.3158	3.5297	2.0497	1.7552	3.0236	1.6073	1.9864	1.5351	3.0854	1.4320	1.5741	2.2610	1.1334	2.4456	1.6820	3.3864	1.5459	1.5310	2.3703	1.7428	1.7144	1.6418	3.5459	1.7591	1.9130	1.4979
1100280	4.3397	4.1651	4.2801	3.8039	3.7117	4.8919	3.5457	4.1714	4.0527	4.7059	3.5403	3.8159	4.0263	3.6038	4.5104	4.2128	5.1801	3.7603	3.8320	4.1232	3.8121	4.6008	4.1167	5.0325	3.5113	3.8760	4.0213
279827161	9.1542	9.3027	9.9759	10.0418	7.9177	9.1392	8.9491	8.7490	9.1441	10.0762	9.5423	7.9127	8.1024	8.9509	8.8183	9.0297	10.0998	10.5028	8.0941	8.6785	8.2217	9.3352	8.9479	10.1996	9.7606	7.9096	8.4899
279869869	6.3988	6.1104	6.8843	5.7513	5.3807	7.1118	5.6834	6.2157	5.9624	7.2023	5.7238	5.2193	6.6060	5.3970	6.5671	5.6421	7.3179	5.6347	5.3993	6.9758	6.3903	6.4568	5.7637	7.2428	5.6866	5.3511	6.0690
279790897	3.5604	3.5100	3.8285	3.2941	2.5487	3.5934	2.9827	3.4419	3.5148	4.0191	3.1427	2.5019	3.3748	3.2508	3.6691	3.3024	4.1610	3.5685	2.2160	4.0028	3.1910	3.7954	3.2892	4.2000	3.2429	2.5264	3.1031
280115850	1.2045	1.2563	1.9398	0.7535	0.2454	1.9893	0.7807	1.3564	1.1473	2.3727	0.9784	0.5285	1.7611	1.1437	1.4670	1.1859	2.7146	0.7910	0.4184	2.2667	1.5979	1.4284	0.8908	2.7495	0.9805	0.5490	1.0333
1107438	1.4905	1.4658	1.7100	1.7128	1.4272	1.2668	0.9128	1.1786	1.1525	1.7999	1.0229	0.8759	0.8607	1.1730	1.5542	2.0011	3.5311	2.1450	1.6985	1.4406	0.9405	2.2414	1.6922	2.6407	1.0170	1.4136	1.3426
1088434	3.8666	3.7601	4.2582	3.3693	3.4371	4.7343	3.1366	3.6800	3.7051	4.7048	3.2602	3.3882	3.8605	3.0187	4.2164	3.5890	4.7897	3.1491	3.3698	4.2313	3.4107	4.2022	3.5612	4.7172	3.0911	3.6241	3.4101
279995801	5.3417	5.2445	5.7634	4.2572	4.9357	5.6307	4.5485	5.3158	5.0100	6.1088	4.3938	5.2125	5.1252	4.4159	4.8381	4.8920	5.8440	3.9528	4.7283	4.5809	4.7896	5.0255	4.8353	5.9508	4.8512	5.0585	4.9122
1087978	3.3590	3.1398	3.4592	2.3525	2.8735	3.2813	2.5823	3.1450	2.9366	3.5214	2.3329	2.8376	2.7995	2.3883	3.1305	2.9973	3.6132	2.1849	2.7290	2.5785	2.5648	3.2400	2.8520	3.5305	2.6137	2.9690	2.7507
1099522	2.6711	2.6703	3.2281	2.4662	1.9307	3.3205	2.1721	2.3081	2.4247	3.3618	2.0639	1.9570	2.5009	2.2129	3.0451	2.6061	3.8698	2.4062	2.0145	3.1155	2.4542	3.0260	2.4160	3.7079	2.0685	2.1596	2.5140
1099407	2.0979	1.9547	2.5989	1.7520	1.6937	1.5982	1.5183	1.9565	1.7491	2.5564	1.5076	1.5267	1.2796	1.5470	2.2410	1.9181	2.6632	1.5185	1.6841	1.7047	1.7541	1.9983	1.8302	2.7651	1.6101	1.7609	1.6444
1095031	4.7505	4.8389	5.0391	4.2076	4.2018	5.4543	4.1605	4.5696	4.6811	5.4283	4.1686	4.1045	4.5150	4.0724	4.9436	4.6679	5.5927	4.0540	4.2315	5.0716	4.4347	4.9265	4.6476	5.5375	4.2501	4.3305	4.4791
1088467	3.8539	3.9705	4.4241	3.3326	3.6738	4.5719	3.2915	3.8097	3.8209	4.5723	3.2179	3.8641	3.9435	3.3050	3.9759	4.0168	4.9687	3.3282	3.7498	3.5885	3.5699	4.2285	4.0806	4.8983	3.3002	3.9415	3.8058
1099528	3.9194	3.0241	4.4357	4.0243	2.3174	4.1939	3.1216	3.6986	3.1963	4.5200	3.4880	2.2445	3.6474	3.0967	4.2271	3.1043	4.8257	3.5647	2.3552	4.4997	3.7599	4.2354	3.0023	4.9049	3.4301	2.6029	3.7369
1103022	4.3431	4.5052	5.4979	4.4292	3.8385	4.5536	4.0737	4.2268	4.3605	5.3567	4.0594	3.8011	4.2791	3.9104	4.3148	4.4110	5.2217	4.2140	3.6652	4.1809	4.0904	4.3700	4.2400	5.2946	4.2457	3.9083	4.1467
1089828	4.5553	4.3898	5.0646	4.3971	3.5471	4.7145	4.0114	4.3114	4.1532	5.1555	3.9626	3.4153	4.1787	4.1402	4.8471	4.2808	5.2700	4.3457	3.4731	4.6805	4.6280	4.9083	4.2507	5.1673	4.0230	3.6591	4.4915
1088198	3.3924	2.8631	3.1424	2.3148	2.3616	3.2561	2.1763	3.3710	2.7293	3.4222	2.4933	2.6877	2.8493	2.2162	3.0892	2.6302	3.3819	2.0635	2.1602	2.8829	2.5624	3.2982	2.5368	3.3124	2.6664	2.3591	2.6491
279856126	6.1259	6.1258	6.6360	6.3859	4.7687	6.1668	5.3385	5.7818	6.0199	6.5916	6.0823	4.9145	5.8908	5.5520	6.3056	5.6396	6.7470	6.3857	4.9048	6.6246	5.8416	6.4195	5.6814	7.1624	5.9494	4.8223	5.6576
279834943	9.3127	9.4591	10.0431	9.8790	8.5757	9.3980	8.8953	9.2070	9.4749	10.2424	9.3486	8.5567	8.9655	8.8809	9.3121	9.3067	10.0318	9.7604	8.5524	8.7640	8.9571	9.5240	9.1103	10.2912	9.5395	8.4821	8.8317
279526920	7.7443	6.7796	8.5503	8.4133	6.4757	7.9599	6.7055	7.3739	6.7583	8.5467	7.4183	6.3353	6.7593	6.9034	7.6632	6.7975	8.7887	8.2639	6.5990	7.7544	6.7668	8.0254	6.5817	9.0345	7.6419	6.2691	6.7830
279735887	5.3897	5.5074	5.7879	4.9448	4.6024	5.6243	5.0127	5.3712	5.5308	6.3427	5.1509	4.4811	5.5761	5.0840	5.8327	5.4344	6.3853	4.8923	4.6777	5.9160	5.7983	5.7137	5.3333	6.1972	5.1894	4.7114	5.6172
1107404	4.6348	4.4848	4.9087	4.4282	3.4447	4.8004	4.0846	4.2110	4.4818	5.2366	4.1732	3.0595	4.2513	4.2037	4.8558	4.2071	5.4045	4.6800	3.3098	4.8445	4.5228	4.9076	4.2865	5.1516	4.2384	3.4031	4.7751
279503493	4.1011	3.7944	4.1359	3.2711	3.6779	4.8269	3.0680	3.8974	3.7669	4.5425	3.0766	3.3757	4.0932	3.1640	4.2948	3.5925	4.7418	2.9290	3.6905	3.8450	3.6550	4.2470	3.6038	4.7194	2.9624	3.8618	3.5561
1091766	0.9939	1.0786	1.8951	0.8508	0.5383	1.0419	0.8254	0.9516	1.5849	2.0355	0.6462	0.3642	0.9309	0.9947	1.8906	0.9561	1.3831	1.0844	0.6121	0.8848	0.7179	1.2084	0.9355	2.0448	0.9811	0.8181	1.1718
279925869	2.4057	2.6720	2.3493	1.6260	2.1960	2.4872	1.6757	2.2013	2.3502	2.3515	1.6095	1.7294	2.1289	1.5606	2.7092	2.6127	2.7443	1.9085	1.7768	2.1784	2.2019	2.4417	2.5947	2.6601	1.5467	2.0869	2.1701
279944859	5.5429	5.2595	6.1428	6.6630	4.6178	5.4028	4.2758	5.5619	5.1009	6.6101	5.8572	4.4082	4.6098	4.5668	5.1572	5.1751	6.5625	6.4959	4.6586	4.9916	4.9694	5.8232	5.3112	6.3089	5.8733	4.3702	5.2019
279903355	2.2807	2.4674	1.8707	1.5710	1.7998	2.7449	1.5611	2.3898	2.3013	2.4201	1.3464	1.9220	2.2398	1.6735	2.7116	2.4614	2.8006	1.7053	2.1233	2.0562	2.0579	2.4389	2.5518	2.8245	1.5786	1.9796	1.8062
1091490	2.5436	2.6794	3.1633	2.1850	1.9959	3.0952	1.9551	2.3162	2.6612	3.3087	2.0656	1.9797	2.3773	1.7641	2.6095	2.4304	3.1282	2.1023	2.0676	2.3298	2.2786	2.4445	2.5864	3.2347	1.9959	2.1760	2.2940
279818903	7.8765	8.5511	8.4495	8.9618	7.0988	8.0959	7.5431	7.7351	8.2280	9.0007	8.2580	7.0337	7.4074	7.7533	7.8991	8.1057	8.9915	9.1124	7.1673	8.1223	7.2111	8.2087	7.9808	9.0366	8.4639	7.0776	7.0551
1096988	6.7763	6.9587	7.7112	6.6165	5.9429	7.4942	6.4312	6.6129	6.6946	7.6538	6.5489	5.9956	6.5247	6.1948	6.8349	6.6524	7.4711	6.3181	5.8879	6.6965	6.7694	6.7732	6.5072	7.6942	6.6891	5.9677	6.6336
1094410	3.2080	3.6945	4.1946	3.5451	2.5818	4.0092	2.7542	3.0488	3.2142	4.2203	3.1183	2.5132	3.2366	2.7813	3.7663	3.6208	4.7217	3.4966	2.5014	5.0198	3.2381	3.5553	3.3714	4.5086	3.2884	2.4252	3.1823
279798477	1.7708	2.2038	2.1478	1.4393	1.7386	2.3399	1.4885	1.7147	1.9462	2.2812	1.0061	1.2984	1.6354	1.5282	2.2510	1.9788	2.9997	1.5917	1.5000	2.2762	1.8463	2.3520	1.9965	2.7512	1.1862	1.2746	2.1302
1091453	6.3069	6.2419	7.0146	6.1431	5.5640	6.3016	5.7691	6.2373	6.1262	7.0109	5.7758	5.6734	6.0563	5.6112	6.2037	6.0377	6.7234	5.9042	5.4812	5.5552	6.0984	6.4249	6.0170	6.8319	5.9874	5.6648	6.1739
279806171	7.5808	7.0915	8.4674	8.7054	5.8118	8.3197	6.7688	7.3869	7.0506	9.0620	7.7822	5.9304	7.6332	7.2042	7.5192	6.7632	9.3800	8.4881	5.9303	8.0460	7.7071	8.1626	6.8749	9.1865	7.6725	5.7930	7.6597
1096944	3.5343	3.5053	4.0125	3.0075	3.3047	4.2148	2.9396	3.2716	3.4126	4.2378	2.7745	3.0490	3.4378	2.7979	3.8716	3.5629	4.4620	3.0743	3.3249	3.4896	3.1357	3.8992	3.4608	4.3933	2.7732	3.5354	3.4796
280013984	4.6569	5.3422	4.8567	4.8024	4.5890	4.9449	4.3702	4.5548	5.3077	5.1053	4.4609	4.3813	4.2977	4.4474	5.1328	5.2652	5.6293	5.0086	4.7300	4.4090	4.0445	5.1461	5.1855	5.3431	4.6180	4.6704	4.4430
1092783	5.4444	5.2360	6.0296	5.1685	4.6483	5.6080	5.0062	5.4125	5.3267	6.3118	5.1736	4.7074	5.2463	5.0165	5.8478	5.2444	6.1914	4.8720	4.6083	5.7088	5.3851	5.6812	5.0557	6.3250	5.3249	4.6809	5.2886
279750108	4.2217	4.2433	4.7861	4.4384	2.7575	4.4208	3.4034	4.1089	3.7181	5.0544	3.9911	2.6977	4.1956	4.0010	3.9335	3.7983	5.2615	4.6037	2.6680	4.5041	4.2796	4.3798	3.6279	5.1978	4.0869	2.8455	3.8328
1088122	5.4213	5.2836	5.6885	4.3602	5.0700	5.3586	4.7140	5.3822	5.3659	5.7196	4.5618	5.0784	5.2524	4.5333	5.5087	5.1867	5.5493	4.1571	4.9199	5.1290	4.9475	5.3338	5.1284	5.5060	4.6290	5.0258	4.9200
1107667	4.9183	5.7318	5.5854	6.6502	3.5495	4.9436	4.4718	4.7817	5.6991	5.8170	6.6535	3.9710	3.0236	4.4625	5.2210	4.9593	5.9994	7.4192	3.9038	4.1993	4.4768	5.5342	5.1901	5.7821	6.6992	3.6838	4.7356
1095221	2.4216	1.9678	2.8272	1.9774	1.6441	3.0570	1.6583	2.3098	2.0785	2.9341	1.8622	1.6277	2.3246	1.6484	2.7358	2.1858	3.4684	1.7017	1.7013	3.1311	2.1112	2.7402	2.1180	3.4290	1.8354	1.8930	2.1660
1088441	1.2928	1.2503	0.3753	0.1997	1.1919	0.2608	0.0709	1.2050	1.6330	1.0253	0.1899	1.0751	0.1527	0.1103	0.6938	0.6705	0.1113	0.0646	0.4973	0.3419	0.1259	1.0453	1.4481	0.6863	0.1936	1.0491	0.0979
1098627	4.0328	4.0585	4.6012	3.3314	3.9063	4.3280	3.3505	3.9729	3.9139	4.4730	3.2088	3.7090	3.8002	3.2727	4.2351	4.0763	4.6659	3.2731	3.8461	3.7426	3.5462	3.9587	3.7748	4.4642	3.3790	3.8142	3.6098
1093708	2.8115	2.5641	3.3822	2.4257	2.5087	3.4862	2.4898	3.0434	3.2867	3.9764	2.4756	2.3348	3.1026	2.4378	3.5652	2.5256	3.3992	2.0716	2.1920	3.4846	3.1130	3.4141	2.8267	3.8095	2.0291	2.6134	2.8286
1098340	2.6776	3.0391	3.4192	2.5586	2.4096	2.9833	2.3181	2.6817	2.8501	3.4069	2.4441	2.5494	2.5213	2.3604	2.6672	2.9769	3.8204	2.5364	2.3788	2.7222	2.3712	2.8523	2.9166	3.7129	2.5471	2.3800	2.5355
279866978	3.7911	3.0545	4.0181	3.4800	3.0759	3.3113	2.8652	3.4813	3.0735	4.1571	2.9859	3.0805	3.1116	3.1443	3.7984	3.4172	4.5052	3.3630	3.1472	3.1742	3.1283	3.9216	3.2754	4.0535	3.0661	2.9813	3.1105
1108087	10.6512	10.9050	11.5520	11.6809	10.0523	10.6570	10.1311	10.4539	10.8510	11.8159	11.0979	9.8637	9.7842	10.5146	10.5400	10.5627	11.7416	12.1117	10.1367	10.0726	10.0197	11.1180	10.6014	11.9651	11.1455	9.9069	10.1206
1088786	2.9751	2.8942	3.4675	2.4257	2.8073	3.4404	2.3567	3.0728	2.8607	3.7010	2.1401	2.7940	2.9188	2.3284	3.0813	2.9886	3.8582	2.2643	2.7955	2.7876	2.5652	3.2401	2.8683	3.6924	2.3165	2.9826	2.8046
280027194	5.3571	5.4425	5.6371	4.8792	4.6453	5.6066	4.8224	5.3129	5.3294	5.6315	4.7385	4.6483	5.1420	4.8167	5.5965	5.1396	5.8183	4.7840	4.7037	5.2511	5.0899	5.6074	5.1610	5.8627	4.9564	4.6973	4.9413
1096965	3.2108	3.6596	4.0588	3.2835	2.3916	3.4849	2.9153	3.1213	3.4254	3.9015	3.2110	2.5375	3.1717	2.8366	3.3644	3.2678	4.1069	3.4437	2.4396	3.8784	2.7898	3.4486	3.3409	4.1697	3.2335	2.5270	3.0541
1100372	5.8510	5.3934	5.0661	4.0070	5.4635	5.3515	4.5984	5.9397	5.9747	5.2444	4.7774	5.6547	5.4754	4.5845	6.0477	5.3499	4.3841	3.3130	5.3926	4.4512	4.6726	5.6646	5.6378	4.6181	4.5624	5.6523	4.8629
1090613	5.3719	5.2280	5.6729	4.7938	4.6446	5.6469	4.7056	5.2186	5.1899	5.8642	4.8040	4.7400	5.0165	4.5112	5.6368	5.1482	5.7804	4.6862	4.7083	5.4866	4.9434	5.3842	5.1038	5.8628	4.9538	4.7506	4.7917
279869182	1.9270	2.5409	1.6631	1.9524	1.7355	1.9932	1.4014	1.8031	2.5542	2.2305	1.7822	1.5314	1.0722	1.7106	2.1855	2.5202	2.6714	2.3703	2.0225	1.6275	1.2122	2.6033	2.3482	2.5081	1.9415	1.8032	1.6483
1088542	4.7993	4.7503	4.8354	3.8652	4.0832	5.1320	4.1588	4.6352	4.8046	4.9349	3.7859	4.1246	4.7451	4.0973	4.9565	4.5727	4.6803	3.6052	3.8893	4.2904	4.3449	4.8575	4.5058	4.8434	3.9830	4.2366	4.4893
1094247	3.4037	3.6585	4.1892	3.4409	2.5172	4.1424	2.8289	3.2877	3.4960	4.6496	3.6611	2.8463	3.3224	2.9640	3.8917	3.4982	4.6329	3.2546	2.6145	4.8349	3.5254	3.8642	3.2544	4.8695	3.5301	2.7508	3.4976
1107270	2.7972	3.2283	3.2719	3.0498	2.4464	2.7246	2.4921	3.0469	3.0431	3.2183	2.6508	2.1657	2.4762	2.4605	2.9346	2.8463	3.7833	2.8513	2.3142	3.1698	2.5366	3.0469	2.9647	3.7012	2.4556	2.3581	2.5661
1093010	4.5803	4.7300	5.0716	4.3641	4.0742	5.3908	4.1462	4.4358	4.6617	5.4177	4.1011	3.9558	4.6301	4.1235	5.0168	4.6103	5.6037	4.3265	4.0592	5.0363	4.3757	4.9816	4.5397	5.6134	4.1606	4.2093	4.4917
1102862	3.3868	4.1021	3.9935	2.2699	3.7531	3.5791	2.9714	3.2480	4.3322	3.9897	3.3624	3.9201	3.5274	3.1867	3.8592	4.1289	4.0296	2.1523	3.9941	3.1525	3.4218	3.3541	4.0948	4.0378	3.5136	3.7884	2.9739
279812388	3.1787	3.2371	3.5088	2.4591	2.6846	3.5101	2.6089	3.1509	3.1277	3.6971	2.5933	2.4510	3.0220	2.5052	3.4096	3.1078	3.5363	2.4291	2.7044	3.3632	2.7331	3.3395	2.8846	3.7912	2.6632	2.7700	2.8364
1089459	4.5841	4.7615	5.1010	4.3525	3.8893	5.1765	4.1399	4.3914	4.6080	5.2250	4.3849	3.8109	4.4614	4.0853	4.9640	4.5038	5.3872	4.3090	3.7934	5.2756	4.3025	4.9380	4.5227	5.4722	4.2917	3.8948	4.2805
1101480	6.3243	6.3757	6.7700	6.2264	5.5078	6.9702	5.5819	6.2056	6.2478	6.8601	5.8680	5.3409	6.1783	5.7058	6.5278	6.0991	6.9456	6.1347	5.4378	6.5403	5.9161	6.6248	6.0870	7.0294	6.0725	5.4681	6.0501
1103701	3.7189	3.6076	3.8247	3.0592	3.6703	4.0884	2.8474	3.6241	3.6902	4.0267	2.6704	3.5090	3.5598	2.9879	3.9140	3.8396	4.4328	3.1868	3.7708	3.1880	3.2388	3.9783	3.7551	4.2492	2.6545	3.8075	3.4660
1095126	3.4993	3.3108	3.3017	2.4892	2.8698	3.8010	2.5889	3.3664	3.2366	3.6552	2.4416	2.9294	3.2303	2.5027	3.5426	3.2636	3.5899	2.3943	2.9311	2.9623	2.8583	3.4084	3.2577	3.6673	2.6632	3.0741	3.0198
279738866	5.4232	5.5401	5.9178	5.6217	4.3076	6.0646	5.3163	5.2549	5.5412	6.4843	5.3772	4.2250	5.4036	5.2951	5.9170	5.1596	6.5698	5.2559	4.3627	6.1138	5.6683	5.8736	5.2555	6.6247	5.3664	4.3615	5.5967
1089719	4.4136	4.2744	4.6254	3.6658	3.9431	4.5562	3.5408	4.3313	4.1072	4.7822	3.6298	3.9465	4.1714	3.6061	4.5510	4.4062	4.8388	3.3669	3.8446	4.3771	4.1570	4.5011	4.1808	4.8212	3.7431	3.9880	4.1409
279880902	3.1307	2.9269	2.8689	2.3605	2.1793	2.7050	2.1138	3.4813	2.8915	2.9172	2.9445	3.1505	2.6775	2.2215	2.7281	2.8026	2.3115	1.4052	1.8459	1.2101	1.9728	3.0574	2.6860	2.5706	3.2419	2.0218	2.3101
279886983	4.0008	3.8801	3.9346	3.4557	3.6316	3.9807	3.0327	3.9796	3.6092	4.0445	3.1973	3.2941	3.6778	3.1989	4.2413	3.8813	4.4322	3.4579	3.6616	3.3839	3.2435	4.1282	3.7326	3.8643	2.8710	3.6184	3.3520
279985183	8.1326	7.0405	8.7530	8.3887	6.4271	7.8639	7.3552	7.4954	6.9216	8.6196	7.9909	6.3440	7.2338	7.1780	7.5342	6.9081	8.3750	8.7510	6.1547	7.0684	6.8245	7.8666	6.8096	8.9035	8.0117	5.9520	6.5521
280055534	1.1651	1.4202	0.9340	0.3459	0.5158	0.6402	0.5117	0.8053	0.5620	0.7719	0.6708	0.3676	0.3167	0.2059	1.4637	1.5543	1.2994	0.2434	0.8842	0.2805	0.3031	0.9459	0.8859	0.4467	0.6420	0.6647	0.1247
279783102	1.6257	0.8659	1.5345	0.9766	0.9824	1.2219	0.7773	1.4470	0.9049	2.1150	0.6530	0.7631	1.0450	0.5499	2.0643	0.9658	2.3868	0.8690	1.1072	1.8213	1.3526	2.0493	1.0922	1.8761	1.1136	0.7998	1.0312
1099249	3.5192	3.0703	3.5794	2.7399	2.6178	3.5455	2.4368	3.3328	2.6697	3.7522	2.3316	2.5940	3.0717	2.3544	3.4671	3.0975	3.8295	2.7752	2.7839	2.9069	3.0738	3.6273	2.9096	3.6158	2.6621	2.8918	3.2117
280014840	5.2785	4.5582	5.4134	4.6203	4.2583	5.6109	4.2659	5.1689	4.7275	5.6060	4.3435	4.1175	5.2743	4.5648	5.3079	4.7138	5.6786	4.2350	4.1487	4.9329	4.8720	5.2433	4.4087	5.5773	4.5258	4.1228	4.6234
279847581	1.7793	2.6127	2.2366	1.3569	2.2002	1.3219	1.4700	1.3452	2.3140	2.2413	1.4699	1.8717	1.4713	1.4763	1.6543	2.2616	1.8642	1.0852	2.0147	0.9212	1.0754	1.7168	2.4109	2.5437	1.3617	2.2393	1.3111
279866672	7.8132	8.2221	8.4957	8.5333	6.9017	8.7659	7.3242	7.7598	8.2944	9.1069	8.0562	6.9037	7.8283	7.3581	7.9889	7.6146	8.4988	8.3674	6.6983	8.1133	7.3820	8.0687	7.6777	9.0434	8.2407	6.8897	7.2921
279900456	4.6626	4.3856	5.1667	5.7689	2.9824	4.2651	4.3878	4.2024	4.5548	5.3705	5.0901	3.0639	3.8282	4.2421	5.1146	4.3070	5.7883	5.8629	3.4140	4.9143	4.4614	5.3177	4.3160	5.6968	5.1061	3.1022	4.5410
279794601	6.1110	6.2595	6.6509	6.1491	5.3051	6.3667	5.6262	5.9335	6.0401	6.6837	5.7859	5.1741	5.9921	5.4982	6.3168	6.0286	6.7965	5.9894	5.2509	6.0736	5.9728	6.2579	5.9571	6.7555	5.8814	5.2930	5.8109
280036255	1.9164	2.0880	2.2396	1.8131	1.4068	1.5663	1.5318	1.5523	1.9898	2.5768	1.6530	0.6921	1.8869	1.5317	2.2430	2.0495	2.8330	2.0018	1.0927	2.0963	1.6082	1.9892	1.8795	2.6556	2.0054	1.1609	1.9014
1103310	6.5520	5.7927	7.5657	6.4967	5.9827	7.0865	6.0458	6.4937	5.8866	7.7507	5.9192	5.5448	6.9117	5.9922	6.7521	6.2068	7.6485	6.5212	5.5998	6.5112	6.1922	6.8518	5.7797	7.7853	6.0213	5.5212	6.4181
1097998	5.0446	4.7688	5.6556	4.0263	3.8759	4.3631	4.4338	5.1329	4.0300	4.8996	4.5437	4.3128	4.1795	4.4579	5.3304	4.8196	5.3370	3.5777	4.0151	4.8625	5.9033	4.6418	4.3898	5.3829	5.2946	3.5928	4.2861
280123593	2.4043	2.6597	1.9266	0.7385	2.6165	2.7475	1.5398	2.6480	2.5492	2.1187	1.7677	2.5902	2.4272	1.5946	2.8737	2.7341	2.4299	0.4094	2.6642	2.0111	1.7374	2.1880	2.9318	2.2345	1.3587	2.7698	1.5863
1093713	3.9684	4.3416	3.8747	4.1152	3.7587	3.7376	3.4548	3.8817	4.3800	3.9342	3.5182	3.2080	3.2694	3.4829	4.2229	4.2419	3.8556	4.4367	3.7553	2.8186	2.9256	4.3285	4.1171	3.8958	3.2256	3.5671	3.4671
1095856	6.1490	6.5100	6.5655	6.1319	5.8840	6.0160	5.7029	6.0304	6.4059	6.6258	5.7272	5.7500	5.8405	5.7872	6.1795	6.4270	6.7950	6.2876	5.9079	5.5505	5.5660	6.3259	6.2890	6.6993	5.8878	5.9056	5.7461
1097721	1.0691	2.3309	2.8657	1.0786	1.0432	1.4413	1.9638	1.2289	1.8591	2.2846	1.7813	1.5772	1.4299	2.0055	1.8577	2.5180	3.0677	0.6404	1.6993	2.3007	2.6380	1.1368	2.4058	3.1584	0.8645	0.9800	2.2243
1103442	0.8410	2.0976	2.3336	1.2577	1.0134	0.8743	1.1027	0.8197	1.4445	1.6277	0.8573	0.6339	0.7763	1.0585	1.3792	1.9430	2.0144	1.3032	1.0302	1.9885	1.1077	0.7841	1.7389	2.3403	0.7505	0.8681	1.0293
1106238	6.1510	6.6119	6.7945	6.7659	5.8093	6.2871	5.8694	6.0327	6.5665	6.9277	6.1762	5.5683	5.7501	5.8687	6.3787	6.3586	6.8926	6.7933	5.6870	5.8786	5.6265	6.4048	6.2180	7.1837	6.2046	5.5870	5.7270
1091570	5.3505	5.3786	4.9183	4.4930	5.0586	5.2679	4.3866	5.2974	5.5243	4.9934	4.4124	4.8853	4.8834	4.4511	5.5618	5.4181	4.9372	4.4202	4.9608	4.3043	4.3923	5.3573	5.3215	4.7509	4.4611	5.0586	4.5248
1098689	3.5449	3.0845	3.5225	2.8490	2.8577	4.5460	2.6013	3.3675	2.8743	4.1117	2.6183	2.9006	3.4200	2.5907	3.8936	3.1645	4.3645	2.7013	2.9261	3.6240	3.0158	4.0150	3.0485	4.3020	2.6405	2.9778	3.2996
1086966	3.3872	3.5578	4.1157	3.3720	2.7670	3.6480	2.9923	3.3256	3.2551	4.0933	2.9646	2.7909	3.0370	2.8600	3.5714	3.3708	4.1183	3.2549	2.9859	2.8312	3.1561	3.4383	3.2890	4.1092	2.9868	2.9065	3.4407
1101323	4.2353	4.2735	5.3747	5.2338	3.4538	4.4759	3.9230	4.2319	4.3597	5.4203	4.6293	3.3817	3.5129	3.7924	4.2013	4.2093	5.0899	5.3936	3.2901	3.5997	3.6082	4.4644	3.8166	5.2464	4.8348	3.3727	3.6077
279808080	1.7314	2.1494	2.6861	2.1265	0.8521	1.8572	1.3035	1.4008	2.0248	2.0885	1.6507	0.9498	1.2994	1.5035	1.7275	1.8904	2.5311	1.6723	0.9463	1.7558	1.9055	1.7250	1.7127	2.6448	1.6016	0.5926	1.8309
1101266	5.4633	5.0893	6.3266	4.7244	6.1895	5.7470	4.7404	5.0303	5.4805	6.0755	3.9838	5.2377	6.1035	4.5167	5.5012	5.6811	6.4628	4.6709	5.4643	5.9461	4.3235	5.1318	4.8297	6.1627	4.2477	5.3698	4.2375
1106354	4.0942	4.4938	3.3258	3.0783	4.8884	3.8956	3.3352	3.9105	5.0831	3.6080	3.3389	4.1613	3.6017	2.7717	4.4511	4.8778	2.8373	2.2043	4.8479	2.0805	2.8441	4.0190	4.7128	3.1975	3.1605	5.0580	2.9602
1099713	5.3422	4.9839	5.7722	4.7663	4.7389	5.3286	4.4562	5.2495	4.6661	5.9509	4.4824	4.9027	5.1479	4.6396	5.4310	5.0204	6.0840	4.7338	4.8014	4.9904	4.9567	5.6210	4.9503	5.8046	4.4728	5.0093	5.1334
1097705	4.3791	4.0387	5.0424	3.9894	3.8590	4.6206	3.6541	4.1371	3.6874	4.9834	3.6398	3.8541	4.1065	3.5831	4.4387	4.0020	5.5182	3.9557	3.9532	4.0646	3.9321	4.6087	3.9786	5.2196	3.5935	3.9458	4.2562
1087704	5.5084	5.7375	5.7753	4.9924	5.2111	5.7387	4.9632	5.3302	5.6496	5.7814	4.8883	4.9179	5.1912	4.9273	5.8472	5.7330	6.1541	4.9622	5.2581	5.6390	5.3245	5.7344	5.6483	6.0682	5.0684	5.3105	5.2839
1091507	3.7054	4.2958	4.3640	3.5564	3.6681	3.9197	3.4220	3.4896	3.6633	3.2902	2.9825	3.3717	3.4710	3.3627	4.9474	5.2646	4.6395	3.3206	3.8988	5.5247	3.5663	4.1598	4.3266	3.9892	3.3270	3.5936	3.1519
1094872	4.8940	4.7576	5.3900	4.6335	4.4934	4.6498	4.1329	4.7221	4.6492	5.3176	4.2342	4.5070	4.5728	4.2163	4.8136	4.7084	5.2582	4.5012	4.3018	3.8092	4.2001	4.9622	4.5818	5.1380	4.3913	4.4469	4.3694
279733542	3.1297	1.8679	3.4225	2.7966	2.0169	3.2239	1.5160	2.9383	2.3952	3.7196	2.2885	2.2033	2.7952	1.8750	3.1398	2.2648	3.7250	2.3755	1.8839	3.4648	2.8194	2.9973	2.2417	3.7280	2.3068	1.9699	2.3960
280131168	2.6604	2.2011	2.8116	3.7942	1.2796	2.8138	1.9294	2.5693	1.5924	2.9721	2.1462	1.6041	1.9554	3.0047	2.9817	3.0359	5.6690	4.8036	2.5501	3.6493	1.5318	3.8013	2.4661	4.3317	2.1090	1.7728	2.8927
1091627	3.2501	3.2873	4.1069	3.5492	2.3692	3.5111	2.9986	3.1066	2.9978	4.1073	3.1359	2.4620	2.8373	2.7663	3.3526	3.2473	4.5311	3.6487	2.4559	3.2387	3.2377	3.3637	3.0390	4.4521	3.2765	2.3760	3.1676
1092935	4.2154	4.4119	3.2527	3.0378	4.3320	3.9046	2.9581	3.9641	4.2071	3.2828	2.8975	3.6863	3.2861	2.6650	4.8590	4.5538	3.1452	2.9534	4.3058	3.3622	3.2610	4.1527	4.1546	3.1379	2.8795	4.1478	2.9738
1089808	4.4379	4.1905	4.8032	3.8444	3.7580	5.1596	3.6351	4.2491	4.1125	4.9821	3.6232	3.7728	4.1683	3.4963	4.6751	4.1361	5.0956	3.5682	3.8308	4.6010	4.0954	4.6094	4.0460	5.0713	3.8489	3.9462	4.1425
279860098	6.4682	5.9832	6.8225	6.3425	5.0545	6.4122	5.4939	6.2046	5.4936	6.5219	5.9439	4.7813	6.2557	5.6713	6.4838	5.7016	7.0796	6.5936	5.0710	6.1446	5.9712	6.5882	5.7762	6.8546	5.6244	4.9223	6.1709
1090913	4.9481	4.8356	5.1560	4.0680	4.2504	4.7832	4.2005	5.1764	4.8962	5.1317	4.5808	4.6188	4.6422	4.1378	4.7937	4.6448	4.9141	3.7584	4.1051	3.9180	4.4079	4.7891	4.4723	5.0665	5.0414	4.2129	4.2866
1086914	6.4872	6.8089	6.8420	6.3318	6.2673	6.6986	6.1071	6.3763	6.8352	6.8590	5.9456	5.8636	6.4299	6.0382	6.7708	6.7285	6.9167	6.2918	6.2206	5.9383	5.9193	6.6024	6.6061	6.8176	5.9246	6.1580	6.1617
1091408	1.5531	1.9252	2.0822	1.5381	1.3648	1.7344	1.1590	1.6723	1.8895	2.0961	1.2202	1.2773	1.3722	1.2467	1.8767	2.0200	2.3517	1.4808	1.5303	1.5597	1.2189	1.8738	1.8006	2.2906	1.3695	1.3762	1.3299
1107738	0.8635	1.5925	0.6965	0.6198	1.7991	0.5456	0.3993	0.7407	2.1062	0.5712	0.4753	0.3403	0.3789	0.6134	1.8481	1.7491	0.1828	0.1723	0.8620	0.2577	0.3647	1.0606	1.2483	0.7259	0.3296	0.5775	0.4849
279952955	6.7295	6.0982	7.6954	7.3664	5.5747	6.8286	6.1884	6.3368	5.9727	7.9409	6.8379	5.4628	6.3202	6.2678	6.4634	6.2126	7.8433	7.7285	5.5496	6.4577	5.9215	6.8407	6.2511	8.0101	6.8591	5.4579	5.6688
1096528	2.9014	3.5646	3.9349	2.0948	2.8239	3.7040	2.7425	2.8986	3.5165	4.2026	3.1796	2.8426	3.0249	2.4979	3.1503	3.5643	3.9598	1.3764	2.8889	4.9809	3.1230	2.8519	3.4785	4.1541	2.4195	3.1927	3.3273
1090397	4.6021	4.6382	4.9512	4.5606	3.9764	4.0479	3.9137	4.6017	4.5150	4.8508	4.0688	3.6977	4.3087	4.1977	4.7331	4.5590	4.8590	4.6887	3.9741	3.8143	4.2387	4.7431	4.2970	4.7665	4.0401	3.8240	4.2973
280111774	2.8067	2.5872	3.7049	3.0743	2.3269	3.3507	2.3127	2.7368	2.3671	3.6790	2.5324	1.4447	2.8458	2.4353	3.0160	2.7771	4.1578	3.1384	1.6098	3.3112	3.0429	3.2087	2.5683	3.9945	2.2731	1.7245	3.0904
1093857	4.0702	4.1398	4.6868	3.5551	3.6153	4.7308	3.4708	3.8164	3.8069	4.8351	3.4298	3.7666	3.7501	3.1017	4.2965	3.9176	4.9528	3.4301	3.6580	4.3934	3.7291	4.2919	3.8827	4.9244	3.5279	3.9113	3.9644
1101314	2.9831	2.7603	2.2706	1.6505	2.7114	3.8889	1.7793	2.6540	3.0693	3.2339	1.9103	2.5840	2.9222	1.8237	3.2800	2.8392	3.1882	1.7031	2.6984	3.5482	2.2125	3.3434	2.8366	3.4612	2.0093	2.8636	2.1023
279959578	6.4484	7.1267	7.4418	7.3864	5.9815	6.3614	6.2296	6.2589	6.9867	7.2340	6.7593	5.7618	5.7794	6.5339	6.3291	6.8841	7.2741	7.5366	5.8856	6.2292	6.0824	6.7191	6.9218	7.4800	6.9999	5.8666	5.9961
1093240	4.7329	5.0778	5.5453	4.5081	4.3484	5.0806	4.4652	4.7166	4.8589	5.5377	4.2479	4.4694	4.5168	4.3709	4.7581	4.8089	5.4617	4.3784	4.3614	4.3703	4.6007	4.8928	4.7852	5.4796	4.3956	4.4888	4.7264
279728670	5.0890	4.2546	5.6667	4.0434	4.1536	4.8095	4.2403	4.9584	4.0283	5.3742	4.0600	4.2003	5.0161	3.9423	4.9295	4.2321	5.5636	3.6901	4.0193	4.8491	4.7711	4.6954	3.9276	5.4663	3.7856	4.1465	4.5182
1099995	3.7963	4.4923	4.5205	3.0057	3.9102	3.9475	3.8090	3.9636	4.1796	3.7382	3.5238	3.8024	3.9487	3.5243	4.4073	4.6485	4.2995	2.6858	3.9345	3.3014	3.6785	3.7459	4.3016	4.0217	3.5859	3.8934	3.6076
279904834	8.0439	7.7391	8.3546	7.7030	7.3665	8.4942	7.6371	8.0033	7.9597	8.8094	7.7272	7.1098	8.0678	7.6910	8.2798	7.7606	8.5841	7.4806	7.0669	8.0657	7.5794	8.3031	7.5017	8.8917	7.8228	7.1732	7.3367
1088514	5.9899	5.8638	6.5946	5.3565	5.4017	6.7132	5.5599	5.8984	5.9404	6.8389	5.4988	5.4459	6.1175	5.4348	6.3036	5.8412	6.9095	5.2351	5.3602	6.5459	5.9083	6.2377	5.7791	6.9888	5.5572	5.5070	5.8813
279877828	6.4168	7.2226	7.0247	6.9462	6.1378	6.3915	6.2754	6.3428	7.0503	7.0367	6.6005	5.8990	6.0177	6.3156	6.5846	6.9364	7.2049	7.2593	6.0739	6.1765	6.0263	6.8982	6.9418	7.1482	6.6673	6.1269	6.1389
1097737	5.3216	4.9061	4.9789	4.1936	3.9861	5.2606	4.2959	5.3634	4.6835	5.1966	4.9502	4.5763	4.5066	4.2987	5.3891	4.8433	4.8029	3.6660	3.8720	5.3660	4.6328	5.2380	4.5793	5.1000	4.9230	4.0793	4.4431
279751477	2.9444	1.8980	4.3037	2.6475	2.3892	3.1981	2.3213	3.0595	1.9971	4.0426	2.2132	2.7141	2.2093	1.4737	3.1634	2.6747	4.1550	1.6771	3.2483	3.4717	2.8516	3.4756	1.8754	3.7685	1.8591	2.7473	3.2297
279892626	4.4945	5.2119	5.0771	6.4879	3.5527	4.3441	3.8482	4.0548	5.2096	5.6891	5.7920	3.9064	3.6339	3.8145	4.3488	4.5654	5.9700	6.1888	3.4473	3.9912	3.8158	4.6221	4.6057	5.8900	5.7303	3.8935	3.7848
279823606	3.2682	2.9739	2.2970	2.3462	2.3498	1.2161	1.6170	3.0228	3.4712	2.1327	2.4222	2.1595	2.0325	2.7749	2.9221	3.3719	1.6295	2.0098	2.1160	0.9237	2.6171	2.9064	2.9070	1.5443	2.7364	2.2471	2.5503
1087354	0.8025	1.3109	1.0707	0.6856	0.8662	0.9761	0.3973	0.8224	1.0346	1.1212	0.4373	0.6037	0.6034	0.4163	1.6611	1.5738	1.3650	0.7051	1.0074	0.7056	0.5498	1.0341	1.3686	1.4950	0.4078	0.8466	0.6792
279720522	6.0645	5.5037	6.4785	6.0093	5.0153	6.6017	4.5808	5.8233	5.2657	6.6861	5.4420	4.8261	5.6988	5.0851	5.8722	5.3721	7.0021	6.3529	5.0414	6.4141	5.3592	6.3654	5.1344	7.0482	5.4938	4.7195	5.6956
279895351	2.7626	3.2208	3.1076	3.3524	2.3687	2.2992	1.7946	2.3933	2.6332	2.9942	2.5613	1.3636	1.8442	2.8159	2.9358	3.0615	4.2307	3.9160	2.1975	2.9824	3.0174	3.0345	3.2659	3.5944	2.1682	2.1666	3.2614
1097728	5.1878	5.3537	5.5451	4.7337	5.0653	5.3981	4.6615	5.1334	5.3276	5.6787	4.4781	4.8228	5.0701	4.6434	5.3417	5.3476	5.7443	4.7793	5.0161	4.5415	4.7699	5.2897	5.2266	5.6684	4.6798	5.0013	4.9723
279947983	1.8048	1.5902	2.9679	2.2067	0.4779	1.8422	1.7220	1.1097	1.3702	2.8574	1.4631	0.9193	2.1411	1.4087	1.0892	1.5196	3.0491	1.7971	1.0143	1.7917	1.5159	1.4305	1.3920	3.4892	1.0844	0.8575	0.9399
1105342	4.5099	4.1933	4.4246	3.6248	3.8676	5.0738	3.6221	4.3896	4.0785	4.7346	3.5650	3.9271	4.3139	3.5521	4.7664	4.1336	4.6967	3.6041	3.8819	4.0197	3.8027	4.7609	4.0940	4.8444	3.6073	4.0559	4.1115
279977500	4.5008	5.2115	5.8547	5.1992	3.4586	5.6932	4.8200	4.3962	5.1674	6.3999	4.8285	3.3869	4.6100	4.9549	4.5776	5.0134	6.3926	5.6956	3.7327	5.2911	5.4085	4.9653	4.9915	5.9771	4.8560	3.6582	5.3145
1091693	3.6171	3.3797	3.9206	2.8875	3.1025	4.4466	2.8620	3.4495	3.2850	4.3451	2.6208	3.0916	3.6450	2.8770	3.7248	3.4080	4.3302	2.8735	3.2363	3.4881	3.2763	3.8349	3.3109	4.3960	2.7054	3.2774	3.4644
279925566	5.0013	6.1529	4.8265	6.4078	4.8953	4.9015	3.5188	4.7503	5.9014	5.0111	5.5627	4.5532	4.0149	3.6381	5.0343	5.3751	4.7233	6.3073	4.9706	4.5023	3.3834	5.3296	5.6672	5.3341	5.4933	4.9911	3.3489
1096561	3.9436	3.7796	4.0882	3.6655	3.5478	4.2353	3.1503	3.6789	3.6736	4.3068	3.1924	3.2193	3.8654	3.4042	4.1997	3.9496	5.1110	3.7175	3.4950	4.0310	3.5449	4.4836	3.8003	4.6579	3.1042	3.6356	3.8913
279863900	4.9980	5.0863	5.7483	5.7472	4.2664	4.7089	4.9264	4.9175	5.4155	5.9644	5.5235	4.0289	4.7189	4.9791	5.0138	5.1376	5.5296	6.1712	4.3249	4.3616	4.0363	5.4048	4.7425	6.0420	5.6397	4.1386	4.0400
280022676	1.0773	1.1484	1.3702	0.9039	0.7272	0.4943	0.5975	0.6909	0.9746	1.1765	0.6253	0.3144	0.4234	0.7965	1.3513	1.3043	1.6517	0.8163	1.1321	0.1436	0.7931	1.1771	1.2024	1.4925	0.3795	0.9761	0.7601
279784556	2.5730	3.0661	3.0124	2.3334	2.1818	2.7473	1.8209	2.1801	2.6902	2.6775	2.3260	1.7199	2.3902	2.2628	2.4918	2.8402	2.9998	2.8824	2.0812	2.6201	2.2765	3.1627	2.9369	3.2927	2.1529	2.1469	2.0773
1089272	6.3412	6.9257	7.1712	6.8407	6.1040	6.6428	6.1636	6.2106	6.8025	7.2312	6.2045	5.7918	6.2861	6.1953	6.5310	6.7395	7.3158	7.0569	6.0275	6.1584	5.8958	6.5635	6.5083	7.3755	6.4328	5.8975	6.0681
1101337	2.2052	2.4686	2.0211	1.3882	2.6088	1.0853	1.2157	2.1268	2.4677	1.5761	1.3265	1.9984	1.4106	1.1555	2.4509	2.6069	1.2373	0.8159	2.3492	1.3682	1.4375	1.9671	2.2639	1.1748	1.3666	2.1173	0.6856
1094445	2.1827	1.6497	1.7308	0.5838	1.0990	1.1506	0.5266	1.8882	1.4864	1.6280	0.8267	1.2748	0.8460	0.8612	1.4917	1.0119	1.1623	0.2747	0.7738	1.7181	1.3551	1.8633	0.8259	1.1029	1.3937	0.9657	0.5022
1104171	5.6239	6.1183	6.3132	5.7041	5.3859	5.5507	5.3196	5.5556	6.0508	6.1548	5.3290	5.1424	5.4879	5.4948	5.7411	6.0106	6.2764	5.8138	5.3888	5.4935	5.2153	5.9684	5.8803	6.1499	5.4323	5.3414	5.3313
279887780	4.7224	5.6610	5.5524	5.7118	4.0453	5.1078	4.8697	4.6661	5.4928	5.6937	4.9756	3.7418	4.4533	4.9347	4.9585	5.4878	5.7850	5.7219	4.0833	5.0653	5.1716	5.2435	5.5287	5.6886	4.8054	3.8809	5.6665
279750912	0.5071	0.7440	1.3540	0.8051	0.5968	0.4092	0.1292	1.1259	0.3116	1.3506	0.1848	0.1661	0.6577	0.4592	1.5545	0.4409	1.3852	0.4677	0.5350	0.5355	0.5109	1.0423	1.1967	0.8875	0.4507	0.6028	0.0000
1099729	2.6535	3.1672	3.4083	3.1484	2.1946	2.6691	2.4918	2.5195	2.7483	3.5117	2.5986	1.9441	2.2994	2.4619	3.0365	2.8838	3.5225	3.1173	2.3539	2.4240	2.5004	3.0010	2.7847	3.4788	2.5459	2.2411	2.5408
1088531	6.5323	6.4238	6.7019	5.5275	5.9415	6.9176	6.0649	6.3481	6.3844	6.8615	5.7356	5.8273	6.4077	5.8949	6.7481	6.3364	6.7768	5.3698	5.8753	6.3643	6.1529	6.5713	6.2621	6.8371	5.7978	6.1035	6.1400
1091269	4.1198	4.0723	4.9185	3.5843	3.8349	4.7441	3.3522	4.1415	3.9990	4.8149	3.8958	3.8452	4.1688	3.5704	4.2073	3.9437	5.1002	3.2728	3.7097	4.3556	3.7024	4.2580	3.9498	5.0698	3.5737	3.8805	3.9027
279962608	7.4256	7.7776	8.3488	8.3023	6.4016	7.5577	7.0355	7.2676	7.6564	8.3136	7.7730	6.2584	7.0949	7.2093	7.3430	7.6390	8.2763	8.4383	6.4501	7.3725	7.2490	7.6221	7.5480	8.3762	7.8450	6.4203	7.2401
279955941	4.2822	4.9699	4.9105	5.1179	4.0004	4.9667	3.6729	4.3682	4.7819	5.4994	4.3582	3.7243	4.0586	4.7105	4.3098	4.5721	5.6886	5.0806	4.1448	4.8711	4.0691	4.9563	4.5154	5.8739	4.2402	3.8454	4.2054
1099253	3.9255	3.5713	3.1700	2.7410	3.0157	1.7155	2.6113	3.9076	3.8741	2.8387	3.2962	2.5982	2.7694	3.5117	3.5128	3.9817	2.1611	2.6944	2.5998	1.2235	3.2532	3.3119	3.4210	1.9994	3.5422	2.6983	2.9798
1095422	5.7885	5.8974	6.6436	5.6238	4.7192	6.5665	5.2884	5.6523	5.5773	6.5467	5.6059	4.8218	5.6966	5.3131	6.1017	5.5850	6.8418	5.4896	4.6785	7.0462	5.9390	6.2080	5.5291	6.8053	5.6051	4.7841	5.9509
1105773	2.4592	2.0528	3.1110	1.9455	2.1051	3.2030	1.8108	2.3656	2.2493	3.3867	1.7354	2.4605	2.3359	2.0490	2.9190	2.4783	3.7771	1.9595	2.2791	2.8756	2.3314	3.1634	2.2397	3.6409	1.8531	2.4675	2.5506
279889918	6.8753	6.6982	6.9402	6.3682	5.7486	7.7037	6.1262	6.6244	6.4910	7.2259	6.1706	5.7578	6.9082	6.0709	7.0747	6.5765	7.5480	6.2117	5.7783	7.3426	6.6239	7.1823	6.4781	7.2963	6.1176	5.8592	6.6353
279898400	7.5023	6.9205	8.2934	7.8381	6.1411	7.7761	7.0583	7.0662	7.0221	8.2046	7.1844	5.8289	7.8602	7.2183	7.4677	6.6902	8.2233	7.5515	5.6623	7.3826	7.1048	7.5227	6.7552	8.6833	7.1089	6.0983	6.7856
1104831	2.0317	2.4788	2.4283	1.3137	2.0543	1.5744	1.3498	2.0220	2.0982	2.0358	1.4708	1.9219	1.5775	1.3197	2.0693	2.6231	2.2157	1.2589	2.0688	1.9386	1.5877	1.7862	2.4527	2.0554	1.5936	2.0073	1.4952
279732919	0.9927	1.8614	3.6587	2.7949	0.8188	2.8211	1.1670	1.5969	2.0088	3.9562	2.4145	2.0770	1.8007	1.1709	1.6304	2.0697	3.6850	2.2168	1.9620	3.0403	0.9370	2.2378	1.5575	3.1836	1.7592	1.3956	0.8341
1093863	3.6890	4.0674	4.0872	3.4378	3.3715	3.7088	3.3471	3.5751	3.7102	4.0364	3.0754	3.3070	3.2096	3.3770	3.8224	3.9354	4.2064	3.5358	3.5189	2.9468	3.4285	3.8864	3.8240	4.2398	3.1344	3.5257	3.5872
1088473	3.3293	3.0458	3.9079	3.1049	2.4903	3.4603	2.4897	2.9915	2.8246	3.9742	2.7182	2.4313	2.9933	2.4495	3.1311	3.1116	4.0022	2.7448	2.5458	3.2232	3.1048	3.1326	2.8048	3.8409	2.6700	2.3644	2.9937
1093335	4.2419	4.0651	4.4382	3.4456	3.9023	4.5780	3.4428	4.1725	3.9517	4.6774	3.3907	3.9414	4.0044	3.4833	4.4872	4.0033	4.7637	3.3099	3.9685	3.9311	3.7688	4.3797	3.9744	4.7710	3.4921	4.0736	3.8389
1091315	4.6191	4.9408	4.9096	4.0230	4.4158	5.0547	4.0852	4.4194	4.6747	5.1570	4.1039	4.3604	4.2148	4.1261	4.9201	4.7768	5.4230	4.0796	4.4498	4.4958	4.4637	4.8012	4.6316	5.3239	4.1337	4.4674	4.4439
1088576	5.1734	4.9483	5.5402	4.6965	4.3731	5.9209	4.5125	5.0259	4.7800	5.8841	4.4956	4.3888	5.1895	4.5054	5.3648	4.7505	6.0815	4.6755	4.3333	5.7117	4.8449	5.5432	4.7464	6.1020	4.4437	4.5245	4.9847
279885239	4.3335	3.6602	4.0637	5.5521	2.2998	4.0282	3.2307	4.1077	3.7217	4.5953	4.1877	3.1498	2.5295	3.7486	4.5382	3.6213	5.0365	5.3391	2.8092	3.7418	3.4346	4.9324	3.5497	4.7757	4.7612	3.1071	3.4282
1093807	0.5249	1.5343	1.5147	1.1936	0.8485	0.5050	0.6142	0.5015	0.9150	1.2928	0.6162	0.3503	0.2330	1.1141	0.9082	1.7946	2.4221	1.7274	1.2901	0.7356	0.6027	1.4070	1.4951	2.0553	0.4097	0.8881	1.0175
1090632	2.6742	2.8662	3.2343	2.8402	1.8818	2.5362	2.2380	2.3959	2.4849	3.0888	2.2902	1.7322	2.1830	2.2373	2.8348	2.8968	3.3026	2.6761	1.9079	2.4486	2.5024	2.6477	2.6593	3.0493	2.4478	1.9998	2.4432
1097859	5.2622	5.0066	5.1458	4.8391	4.6264	5.6966	4.2161	4.9706	4.9135	5.4621	4.3986	4.3515	4.9593	4.1711	5.5444	4.9038	5.6382	4.6763	4.6377	5.3303	4.5273	5.3247	4.8630	5.5168	4.3839	4.6035	4.4707
1088279	7.1870	7.2111	7.4357	6.2404	7.0922	7.3463	6.3911	7.1031	7.2047	7.5447	6.5053	6.9878	7.0078	6.4306	7.2262	7.3115	7.6344	5.9847	7.1134	6.8876	6.8181	6.9884	7.2790	7.5264	6.4086	7.2856	6.7652
1091718	3.9800	3.9111	3.5043	2.7631	3.6578	4.6538	3.0016	3.8501	4.0135	4.0666	2.9293	3.5200	3.9847	3.0618	4.2749	3.8260	4.2268	2.8154	3.6800	3.9775	3.3907	4.1304	3.8420	4.2251	2.8774	3.8390	3.3618
1087666	3.1195	3.6703	3.5950	3.3901	2.9976	3.0012	2.5395	2.9776	3.4635	3.4546	3.1308	2.6552	2.4993	2.5789	3.4465	3.6442	3.7109	3.5318	2.8548	3.4878	2.4483	3.3864	3.4649	3.6252	3.0982	2.8124	2.6250
279718615	4.1732	4.3046	4.6323	4.2503	3.0912	5.0627	3.5991	4.0793	4.1378	4.0755	3.9669	3.1328	3.1323	3.4562	4.2251	4.0925	4.2373	4.6609	3.1257	3.6834	3.5661	4.4588	3.8456	4.7799	4.3426	3.1519	3.2860
1094817	4.0344	4.1412	4.1645	3.0484	3.7661	3.7507	3.3224	3.8927	4.1595	3.9933	3.1016	3.4785	3.7997	3.1808	4.2212	4.0722	3.6833	2.9453	3.8525	3.2728	3.7164	3.8357	4.0396	3.6029	3.1516	3.6579	3.4635
279809971	5.7224	5.5567	6.0648	5.1654	5.2045	6.1107	4.9472	5.4676	5.3493	6.0591	4.9546	4.8678	5.7443	4.9675	5.9554	5.3967	6.3830	5.4630	5.0496	5.4689	5.2462	5.9618	5.3455	6.2610	4.9263	5.1379	5.3585
1090588	3.2356	2.8514	3.0237	2.2009	2.6415	2.8723	2.2210	3.1388	2.7773	2.9012	2.0961	2.4206	2.5601	2.0698	3.4757	2.9314	2.7890	2.3542	2.6237	2.5329	2.3805	2.9771	2.6490	2.6891	2.3342	2.5026	2.1980
1089160	5.1762	5.7343	5.7791	5.5809	4.5932	5.1091	5.0093	5.0891	5.4869	5.5454	5.2317	4.4813	4.7799	4.9683	5.1748	5.6917	5.8754	5.7991	4.6744	4.5475	4.8272	5.3088	5.2979	5.8654	5.5273	4.4857	4.6261
1101833	4.5431	4.3048	5.5028	4.6795	3.2306	4.9209	4.0143	4.5315	3.9354	5.5557	4.3379	3.3620	4.3996	4.1844	4.5641	4.1724	5.8904	4.7141	3.2973	5.2267	4.8185	4.8324	4.1343	5.7504	4.2971	3.5715	4.8043
1108080	9.7588	10.2872	10.4930	10.6546	9.3250	10.0027	9.5462	9.6943	10.2929	10.9432	10.1617	9.1705	9.5092	9.6099	9.9086	10.0823	10.7211	10.7330	9.3152	9.5180	9.3459	10.0757	9.9438	10.9336	10.3452	9.1923	9.2018
1093538	6.2748	6.4180	6.6983	5.9958	5.8050	6.3842	5.9282	5.9003	6.6463	6.9598	6.4172	5.3254	6.0794	5.8670	6.7458	6.1267	6.0795	5.4409	5.6161	5.3818	5.9538	6.3424	6.1763	6.5650	5.3808	5.9869	6.3202
1104481	7.6952	8.7508	8.6888	8.7027	7.1037	8.2658	7.8635	7.4960	8.5083	8.8567	7.9507	6.8257	7.3767	8.0353	7.6545	8.3187	8.8567	8.7598	7.0471	7.8697	8.0420	7.9767	8.3307	8.9896	7.9637	7.0072	8.0592
1091383	3.9967	3.8826	4.4760	3.6843	3.3218	4.5207	3.3156	3.8543	3.6275	4.6100	3.3569	3.2663	4.1388	3.3992	4.1697	3.8579	4.7961	3.4320	3.2589	4.0319	3.9720	4.2720	3.7299	4.8315	3.3602	3.3504	3.9437
1088261	2.4697	2.3995	3.0918	2.0197	2.0600	2.9960	2.0612	2.3516	2.1266	3.2320	1.7879	1.8961	2.4877	1.9789	2.6814	2.3962	3.4206	1.8231	2.0183	2.3379	2.5011	2.7502	2.3009	3.4425	1.8109	2.1206	2.6537
1088677	1.4919	1.8417	2.3306	1.8486	0.8820	1.1289	1.2527	1.5681	1.3748	1.8701	1.3500	0.7682	0.8647	1.5271	1.7515	1.9263	2.4146	1.8819	1.2708	1.3203	1.4555	1.7520	1.7667	2.0477	1.4775	0.7691	1.5986
1091670	3.6341	3.5670	3.8524	3.3516	3.2792	4.1251	3.0303	3.4169	3.7380	4.1179	2.8258	3.0496	3.5738	3.1613	3.9286	3.5109	4.3747	3.2976	3.3536	3.3425	3.1519	4.0701	3.5465	4.2872	2.8191	3.4215	3.4999
1100574	2.5092	3.2339	3.0143	2.6162	2.4931	2.5133	2.4454	2.2603	3.1054	2.9356	2.4975	2.2546	2.2065	1.9396	2.8632	3.0591	2.3648	2.1369	2.3892	1.9259	1.9568	2.5036	2.7831	2.8868	2.0260	2.1768	2.0563
279814009	1.9546	2.3131	1.9549	1.8379	1.3259	1.7008	1.2968	1.4536	2.1017	2.1363	1.5333	1.0181	1.3659	1.3423	1.8459	1.7455	2.2404	1.7482	1.2435	1.6739	1.3218	2.0063	1.8431	2.1641	1.2857	1.1004	1.6428
1091407	4.4415	4.4542	5.0302	3.8307	3.9769	5.0542	3.9917	4.2820	4.3863	5.3458	3.9509	3.9762	4.4749	3.9507	4.6269	4.4172	5.3757	3.7145	3.9474	4.9536	4.3689	4.7002	4.3244	5.4002	4.0063	4.0705	4.4565
1103795	4.8143	4.2036	5.3697	4.4216	3.7635	5.1765	4.1013	4.6086	3.9337	5.6576	4.2596	3.8381	4.7226	4.0507	5.0528	4.2612	6.0984	4.4263	3.8149	5.1859	4.7925	5.2736	4.0763	5.8612	4.2090	3.9450	5.0502
279852790	0.5967	1.1205	1.9414	0.6182	0.3835	0.5932	0.7916	1.0966	0.6860	1.0903	0.8173	0.3489	0.2973	0.4964	1.2158	1.2619	1.5561	0.7975	0.4932	1.1033	0.8220	0.5879	0.8603	2.1090	1.0937	0.1254	0.6155
279948955	3.3268	2.3217	3.9550	2.6155	1.8732	3.7913	2.1248	2.9276	2.0253	4.2317	2.2524	1.7152	3.6041	2.5657	3.1990	2.2752	4.1954	2.2970	2.0935	3.4034	3.4282	3.2767	2.2310	4.1350	2.2085	2.0827	3.3144
1098199	2.3469	2.6286	3.3187	3.3091	2.3072	2.6295	2.2390	2.1817	2.3717	3.3210	2.1890	1.5391	2.3242	2.7529	2.7967	2.8320	4.4257	3.6730	2.0966	2.6320	2.2769	3.3135	2.6119	3.9802	2.4706	1.9031	2.5665
279719216	2.4102	2.3957	2.2933	1.5179	2.0266	2.9071	1.5395	2.3364	2.3259	2.6047	1.6394	1.7685	2.2647	1.6527	2.7477	2.2593	2.6012	1.3342	1.9915	2.5185	1.9871	2.5364	2.3276	2.6111	1.5200	1.9692	1.9319
279975668	3.0807	3.5843	2.6826	2.2345	2.7131	3.6462	2.5997	2.8644	3.5581	3.0624	2.5458	2.2574	2.7648	2.2431	3.6407	2.8318	3.3163	2.4940	2.0290	3.3213	2.7320	3.3169	2.9963	3.2572	2.5798	2.5975	2.7413
1100405	1.9133	2.4447	2.6821	2.0337	1.5447	2.0268	1.8328	1.8156	2.2861	2.6273	1.8076	1.5950	1.5258	1.5750	2.2709	2.3788	2.7398	2.2775	1.5779	1.9888	1.7916	1.9826	2.2881	2.7343	1.7917	1.5999	1.9955
280121613	4.1847	4.1384	4.7283	4.4245	3.1170	4.7693	3.6875	4.0164	3.9650	4.9652	4.0911	3.1402	3.8873	3.8024	4.5447	3.9031	5.3284	4.3057	3.3178	4.7360	3.9539	4.6419	3.8285	5.2891	4.0215	3.3360	4.0876
1091145	2.1958	2.7628	3.0004	2.2935	1.7767	2.3147	1.6644	1.9263	2.3197	2.6093	1.9849	1.7222	1.8979	1.5898	2.3819	2.7159	2.9527	2.2032	1.8545	2.5950	2.0277	2.1080	2.4486	2.8813	1.8274	1.8909	1.9987
279725210	8.0100	6.9499	8.0463	7.5612	6.2925	8.2808	7.0431	7.7683	7.1057	8.4247	7.5075	6.1636	7.7515	7.1469	7.8553	6.7245	8.4590	7.3949	6.1138	7.9713	7.5452	8.1445	6.8562	8.5163	7.4688	6.1809	7.4185
279958840	3.3080	1.7147	2.0701	4.0280	0.5942	0.9030	2.1834	3.2959	2.7303	3.4625	4.4186	0.7893	2.1836	3.5623	3.3944	3.1019	3.0694	5.2601	1.1559	2.7491	2.1033	4.0096	2.9658	2.9762	4.3542	1.4205	1.1875
1101494	3.0389	2.8698	3.0627	2.5589	2.3289	3.8543	2.2498	2.8485	2.6047	3.1914	2.3960	2.1805	2.8283	2.3589	3.3949	2.9158	3.9828	2.7362	2.3395	3.1441	2.6055	3.4060	2.8885	3.6812	2.3771	2.3107	2.8632
1098202	1.6353	1.6960	1.4983	2.3793	1.2787	1.7623	1.0943	1.0007	0.9725	1.5628	1.0664	0.5598	1.0510	1.7426	1.8678	2.1400	4.5850	2.9555	1.4752	2.2363	1.3416	3.0526	1.6861	3.4853	1.2104	1.2734	1.8284
1091102	3.7260	3.3689	4.0003	2.9562	2.8514	4.3440	3.1725	3.5432	3.3436	4.3963	3.1261	2.9510	3.6161	3.0715	4.1139	3.3937	4.3354	2.7268	2.8476	3.9324	3.6505	4.0493	3.1950	4.4779	3.3236	3.0344	3.6046
1093574	4.2185	4.6368	4.8325	4.5572	3.6229	4.6604	4.0031	4.0414	4.5842	4.9727	4.2034	3.4583	3.9443	4.1067	4.5039	4.3054	5.1409	4.4152	3.6390	4.4008	3.8750	4.5574	4.3652	5.1731	4.1531	3.6832	4.2260
279902605	3.4945	3.5181	2.9895	3.4110	3.1631	3.6117	2.4577	3.3518	3.3191	3.6039	2.7119	2.7551	3.3327	2.7630	3.8164	3.5702	4.4215	3.6253	3.3779	3.3513	2.7061	3.8539	3.4563	3.7692	2.8596	2.9134	2.6999
280006709	3.0127	3.6236	3.7290	4.0569	2.5507	2.7469	2.3782	2.8385	3.4988	3.3360	3.5850	2.5781	2.4256	2.3758	2.9396	3.6148	3.2832	4.2512	2.6832	2.4329	2.2184	3.1836	3.6673	3.7514	3.5031	2.2658	2.3335
1097869	4.1101	4.0330	4.2773	3.4670	3.7627	4.7781	3.4641	3.9602	3.9429	4.4379	3.0955	3.5724	3.9946	3.4588	4.5187	4.0401	4.6715	3.3511	3.7893	3.9368	3.8472	4.3029	4.0329	4.6635	3.1301	3.8338	4.0449
1093819	0.8545	1.4675	2.1044	0.9845	0.6955	0.4216	0.5853	0.8307	0.5636	1.5191	1.0906	0.5879	0.4130	0.9682	0.6640	1.9823	2.2233	1.4199	0.6056	0.3823	0.5922	0.8524	0.7572	1.8972	1.7660	0.5326	0.3894
280099422	1.1425	0.7400	0.5327	0.2809	1.3580	0.2868	0.0941	1.2310	1.3451	0.9068	0.3727	0.8397	0.3184	0.3443	1.7217	1.8178	1.0759	0.4511	1.1804	0.7056	0.0979	0.9298	0.5505	0.6955	0.2336	0.7704	0.3177
1098405	2.4068	2.3944	2.7900	2.1424	2.0592	2.5248	2.0227	2.5491	2.3746	3.2163	2.1607	2.0017	2.1111	1.9694	2.8314	2.4619	2.7687	2.2351	2.1800	1.6986	1.9153	2.4269	2.2284	2.8566	2.5601	1.7583	1.5820
279915901	2.7741	3.4569	4.0910	3.2690	2.0049	3.2808	2.0255	2.2152	2.9422	3.3824	2.7529	2.4890	2.5493	2.2046	2.8081	3.1060	3.5835	3.8590	2.6939	2.7037	2.2799	3.0395	3.4581	4.2572	3.1016	2.7787	2.6935
1091802	4.1786	4.0793	4.3684	3.5267	3.6094	4.3967	3.3086	3.9335	3.8258	4.3036	3.2820	3.5943	3.8888	3.2682	4.2638	3.8821	4.5546	3.5330	3.5626	3.8609	3.5843	4.4386	3.8823	4.3617	3.4581	3.7412	3.7693
1098207	3.2971	3.0357	3.4034	2.3388	2.7075	4.0437	3.0544	3.1017	3.0756	3.4733	2.4251	2.2055	3.2989	2.5510	3.3114	3.4676	3.9124	1.2327	2.6305	3.6656	2.9332	3.1406	3.2179	3.6967	2.0223	3.2350	3.6172
279821554	2.5565	2.9103	2.2702	2.2196	2.1589	1.7022	1.5839	2.1463	3.0703	2.3775	1.9639	2.0086	1.8242	1.8319	2.5090	2.7852	2.3620	2.7710	2.3789	1.3124	1.4835	2.1996	2.6671	2.3641	2.2127	2.3604	1.7558
1105721	3.5894	3.8809	4.0433	4.8051	1.7737	3.7711	3.1129	3.2609	3.5144	3.6481	3.9759	2.0692	2.7292	3.1224	3.6868	3.4234	3.8392	4.4640	2.3515	3.4401	3.2389	4.0931	3.4999	4.3517	3.8031	1.8822	3.2953
1091625	3.2318	3.5232	3.7651	2.9834	3.0202	4.3652	2.8909	3.0263	3.2791	3.9634	2.6429	2.5763	3.3471	2.9030	3.5925	3.3910	4.7083	3.0770	2.9316	3.8710	3.3051	3.7779	3.4155	4.3599	2.6558	3.0394	3.2327
1090993	5.3525	5.1133	5.3933	4.2691	4.9063	5.8457	4.4715	5.1162	4.9426	5.5754	4.3254	4.6959	5.2275	4.3185	5.7154	5.0824	5.5480	4.1377	4.9128	5.5644	4.9448	5.4789	5.0214	5.6346	4.2226	4.9472	4.9821
1102876	5.6377	5.3233	5.4095	4.3763	5.5517	5.8347	4.8669	5.4535	5.6957	5.7215	4.3766	5.2005	5.4106	4.4757	5.8285	5.2436	5.1128	4.0467	5.5876	4.3521	5.2049	5.5494	5.3420	5.3519	4.3725	5.4311	4.8028
1098217	3.1071	2.9134	3.5456	2.4666	2.5853	3.3770	2.3627	3.0179	2.5600	3.6050	2.2819	2.5240	2.9310	2.3743	3.2308	2.8085	3.7984	2.3452	2.5510	2.9202	2.8123	3.2008	2.6935	3.6862	2.4364	2.6632	2.8918
1092174	1.9754	2.2097	2.5906	1.7236	1.8248	2.1547	1.3176	1.9721	1.9717	2.5528	1.3167	1.8528	1.6412	1.3855	1.9048	2.2435	2.8426	1.5755	1.9510	1.8248	1.7021	1.8933	2.0530	2.7555	1.4767	2.0201	1.7560
1104638	4.4505	4.2890	4.0703	3.1359	3.9160	4.8911	3.6913	4.3098	4.1579	4.3886	3.3494	3.8524	4.2733	3.6937	4.5787	4.0768	4.2257	3.1763	3.9038	3.5205	3.6339	4.5569	4.0484	4.3992	3.4151	3.9576	3.8479
1091977	0.8418	1.3295	0.6089	0.5364	0.3603	0.6107	0.3627	0.7798	1.2807	0.5477	0.3920	0.4521	0.2856	0.2228	1.1732	1.3713	0.7290	0.4888	0.6189	0.2013	0.5694	0.8086	1.3585	0.7431	0.5565	0.3412	0.2930
1087630	4.7552	4.8003	5.1007	4.1356	4.2626	5.2234	4.2650	4.6701	4.8996	5.3018	4.2518	4.2797	4.7602	4.3228	4.8832	4.7990	5.5003	3.9708	4.2565	4.9614	4.5742	4.9254	4.6900	5.4670	4.2924	4.4108	4.6003
1098237	3.3492	2.8344	2.8506	1.8951	2.4294	4.0416	2.3238	3.2402	2.7849	3.4574	2.2909	2.6860	3.2088	2.2121	3.6912	2.8302	3.4348	1.7014	2.4614	3.7494	2.8655	3.5852	2.7137	3.5866	2.3289	2.7097	2.8725
279750744	6.6473	7.1666	8.0025	7.5902	6.2478	7.1218	6.0539	6.5595	7.0060	8.1321	6.8787	6.1633	6.6037	6.3087	6.5210	6.7062	8.1323	7.7127	6.0728	7.3122	6.3787	6.8181	6.1764	8.5703	6.9649	6.0389	6.4317
279822415	8.9893	9.2691	9.2476	9.5845	8.4410	8.7735	8.0353	8.7938	9.1019	9.7571	9.1633	8.3642	8.5356	8.0044	9.0403	8.8467	9.7176	9.3741	8.2588	9.1955	8.4055	9.1128	8.8152	9.6169	8.8693	8.3121	8.4012
279854003	2.8395	2.5175	3.3038	3.2597	1.5566	2.7657	2.0865	2.0707	2.3353	3.3719	2.3204	1.9162	2.0811	1.6926	2.7307	2.2841	3.4832	2.6753	1.5031	3.1671	2.0154	2.3447	2.3266	3.6040	2.2745	1.4249	2.6087
1095475	4.0460	4.5589	4.2768	3.5156	4.2092	3.1635	3.5376	4.0156	4.5543	3.8067	3.6372	4.1735	3.3423	3.1924	3.9962	4.5274	3.5720	3.0425	3.8391	2.6884	3.2401	3.6943	4.1792	3.3997	3.6261	3.9886	3.4214
279948074	8.3532	8.6406	9.2469	9.0997	7.2837	8.9742	8.2889	8.1796	8.5292	9.8204	8.7008	7.1452	8.1113	8.4192	8.2544	8.3704	9.5878	9.4348	7.3394	8.6860	8.2528	8.5883	8.2864	9.6321	8.7674	7.2481	7.9474
1096641	3.2040	3.0080	3.6401	3.0315	2.2518	3.4950	2.5973	3.0421	2.8630	3.7514	2.9089	2.2550	2.9660	2.6418	3.5134	2.8239	3.6662	2.6300	2.1908	2.9132	2.8781	3.2334	2.8174	3.8633	2.9657	2.2934	3.1029
1103087	3.9151	3.7169	4.1541	3.2615	3.2551	4.1989	3.0332	3.7530	3.6324	4.2590	3.1160	3.1997	3.7640	3.1377	3.8902	3.6239	4.4960	3.0567	3.2629	4.0439	3.3858	3.9366	3.5484	4.2194	3.1874	3.3492	3.5186
279943306	5.4139	5.1364	8.2845	6.0745	6.0776	5.9137	4.5640	5.8169	5.5868	8.3108	6.2261	4.8631	6.1995	4.4874	5.2550	5.8969	8.2651	6.7202	4.7569	7.5631	7.2149	5.4806	4.8192	8.5613	5.3550	5.1073	6.7531
280089157	5.1245	5.6470	5.3855	4.6431	4.7463	4.5694	4.2085	4.8295	5.5838	5.2590	6.0547	4.5438	4.3749	4.5254	5.1796	5.0301	4.7308	4.3234	4.5009	5.2125	4.1940	5.1988	5.3284	4.9794	4.7438	4.8658	4.1817
1093290	5.1383	5.0148	4.5485	3.7947	4.8186	3.7869	3.2466	4.7140	4.7985	3.9258	3.8851	4.6255	4.3159	3.7293	5.3350	4.9974	4.1914	3.6119	4.7994	5.2127	3.9709	4.7260	4.7182	3.8636	3.6116	4.7157	3.6932
1098270	3.9234	4.3512	4.7644	4.0962	3.1166	4.7267	3.7138	3.8788	4.0625	4.8352	3.8967	3.3254	4.1479	3.8160	4.3600	4.0149	5.2547	3.9191	3.2182	5.0539	4.0692	4.4112	4.1040	5.2480	3.7524	3.2782	4.2389
280021305	2.5209	2.0977	3.1832	2.2952	2.1331	2.3683	1.7223	2.3765	1.9946	3.1849	2.0389	2.0000	2.2459	1.6131	2.2722	2.3459	3.4699	2.3169	2.5094	2.0742	1.9849	2.5264	2.0539	3.3289	2.1809	1.6436	1.9265
1086917	3.0456	2.9311	3.2091	2.7115	2.3896	3.6112	2.4710	2.7493	2.8668	3.3765	2.3093	2.1577	2.8707	2.4290	3.2957	3.0748	3.9308	2.7588	2.4329	3.1389	2.7186	3.2816	2.7676	3.7116	2.3028	2.4637	2.8974
280081236	4.5918	4.4030	4.5438	4.2256	4.0490	4.8595	3.9578	4.4683	4.3909	4.9199	3.6608	3.8507	4.3747	4.1299	4.8800	4.4430	4.8409	4.2785	3.8665	4.3034	3.9730	5.0600	4.2197	4.9262	3.8464	3.9368	4.1609
1094312	4.2026	3.8940	4.0941	3.5134	3.3390	4.7390	3.4064	3.9430	3.9138	4.2496	3.2772	3.2205	3.8204	3.4034	4.7428	3.8531	4.3712	3.5632	3.3357	4.5871	3.7138	4.5734	3.9042	4.4218	3.2961	3.5303	3.8265
1094283	2.8716	3.1324	3.5237	2.7904	2.5405	3.2091	2.6452	2.7139	2.9844	3.4939	2.5037	2.4722	2.6806	2.4063	3.1987	3.0823	3.7407	2.7097	2.5988	2.5760	2.6318	3.0228	2.8895	3.5362	2.5584	2.6137	2.6717
279776698	1.4528	0.8627	1.1837	1.3505	0.8463	1.0220	0.5492	1.5611	1.0273	1.3594	1.1106	0.7677	0.7342	0.0000	1.7151	1.2755	1.5735	1.0586	1.4581	1.0122	0.5663	1.8531	1.0679	1.2038	0.7754	0.5744	0.2159
1089505	2.4901	2.5456	2.7379	1.9165	2.0555	2.9785	2.1921	2.6259	2.5702	3.3517	1.8224	1.9006	2.4827	1.9998	2.8405	2.3983	3.4216	2.0936	1.7837	3.3353	2.5330	2.9812	2.5134	3.1674	1.7928	2.1656	2.8741
1100661	8.4926	8.5725	9.3737	9.1937	7.7507	8.7837	8.1368	8.3960	8.5803	9.6101	8.6011	7.7286	8.2310	8.1241	8.5382	8.4148	9.3582	9.0255	7.7302	8.0872	8.2397	8.7244	8.2649	9.5794	8.7943	7.6986	8.1282
1107177	8.9278	8.7560	9.8414	10.1872	7.6282	8.6598	8.1890	8.7210	8.8020	9.4430	9.7363	7.2703	8.4666	8.3260	8.6005	8.6845	9.3541	10.4886	7.4621	8.2777	7.5252	8.9266	8.4087	9.7073	9.8403	7.5061	7.5252
279808177	4.4813	4.5506	4.6622	3.6165	3.7658	4.2971	3.4842	4.4185	4.2687	4.3616	3.6242	3.7729	4.6506	3.7467	4.2369	4.4385	4.5737	4.1051	3.9383	4.0660	4.1620	4.4517	4.1295	4.6997	3.3344	3.6362	4.2659
1107995	3.1086	2.6877	3.4574	2.5517	2.6241	3.6466	2.2566	2.8633	2.1276	3.7476	2.4284	2.4523	2.7036	2.6011	3.2962	2.5099	4.2241	2.6999	2.4529	2.8522	2.4332	3.3991	2.6071	4.1654	2.3942	2.5972	2.9246
1098433	2.2732	2.3757	2.8956	2.5079	1.8976	2.8931	1.9996	2.3242	2.2326	3.0971	2.0342	1.5623	2.2096	1.9536	2.8242	2.3649	3.3339	2.3091	1.8200	2.5300	2.3060	2.8153	2.2159	3.2635	2.0066	1.6271	2.2413
1095421	3.2413	3.0386	3.3682	2.3819	2.6881	2.7337	2.3157	3.0674	3.0733	3.4498	2.4452	2.5764	2.5758	2.3945	3.0991	2.9596	3.1009	2.4409	2.7048	2.7686	2.7722	3.0241	2.7644	3.1475	2.6013	2.6660	2.4831
1100086	4.1230	3.9109	3.6288	3.1920	3.7829	3.8336	3.1839	4.1154	4.0425	3.7227	3.1465	3.6829	3.6607	3.3351	4.2287	4.0096	3.8267	3.1838	3.7026	2.8500	3.1518	4.1873	3.9578	3.6243	3.1799	3.8924	3.3291
1089934	8.4636	8.9851	9.2982	9.5594	7.9939	8.7193	8.4560	8.4384	8.9208	10.0532	8.9054	7.7787	7.9654	8.7460	8.3965	8.8842	9.8154	9.8062	7.9946	8.5283	8.1100	8.8187	8.6306	9.8321	9.1155	7.8194	8.0602
1088604	2.9314	3.4240	3.7318	2.9201	2.6964	2.8740	2.6378	2.8077	3.0572	3.5039	2.6378	2.4478	2.7365	2.6412	3.0058	3.2149	3.5225	2.9498	2.6389	2.3338	2.8740	2.8129	3.0729	3.6436	2.6436	2.4321	2.8363
280011159	2.8799	2.7030	2.5372	2.2220	2.3866	3.2535	1.8919	2.6425	2.5068	3.0594	1.8962	2.0797	2.3617	2.0615	3.0102	2.5910	3.0539	1.8536	2.3114	2.8599	2.0932	2.8360	2.4999	3.1824	1.9545	2.2870	2.2571
1094514	5.4461	5.2324	5.9462	4.5429	5.0349	6.0231	4.7317	5.2886	5.1106	6.0558	4.5385	5.0171	5.6031	4.5970	5.6617	5.2206	6.0606	4.3216	5.0771	5.7529	5.1626	5.5357	5.1528	6.0196	4.5770	5.2266	5.1046
1097913	2.7649	2.4128	2.9278	1.9966	2.0254	2.8817	1.9855	2.6808	2.1106	2.8678	1.8130	2.2081	2.1344	1.9321	2.8453	2.4359	3.3460	2.0594	2.1736	2.3902	2.3166	2.7838	2.2528	3.0896	1.9632	2.1998	2.4686
1104637	4.7082	4.9266	4.5740	4.5373	3.9656	5.6178	4.2925	4.6371	5.0338	5.0836	4.3572	3.8833	4.5795	4.3270	5.1578	4.6785	5.2765	4.4556	3.9805	4.8877	4.2560	5.1753	4.8175	5.3684	4.2116	4.1298	4.7182
1089529	2.7536	2.7429	2.8924	2.2633	2.3042	2.8957	2.0078	2.4949	2.6529	3.1296	1.9516	2.2894	2.3699	2.0558	2.7624	2.7562	3.1965	2.3395	2.4212	2.2563	2.1787	2.6947	2.6822	3.0370	2.0876	2.3608	2.3662
279872402	4.1959	4.0448	4.3912	3.3586	3.5480	4.2169	3.4599	4.2384	3.7136	4.4957	3.6704	3.5816	3.9603	3.4045	4.6886	4.0250	4.4906	3.1192	3.7051	4.2260	3.9688	4.2851	4.0467	4.2987	3.6763	3.8273	3.8255
280034369	2.2000	1.7803	2.1595	1.8721	1.6615	2.3233	1.7702	2.0757	1.8956	2.8514	1.4144	1.6001	2.1899	1.5230	2.3619	1.8628	3.0638	2.0572	1.5649	1.7220	1.8783	2.3716	1.8136	3.0678	1.4660	1.4028	1.8452
280099096	4.6183	4.6978	4.9759	4.4715	3.9860	4.9985	4.0820	4.5654	4.7326	5.0755	4.1563	3.9854	4.6130	3.9252	4.8022	4.4395	5.0569	4.3490	3.8825	4.5422	4.2236	4.8175	4.3983	5.0728	4.0024	4.0223	4.2372
1092216	4.2273	4.2191	4.2577	3.4977	3.8158	3.9483	3.3615	4.1689	4.0395	3.8385	3.2540	3.5192	3.8837	3.4336	4.3634	4.2587	4.0525	3.3789	3.7314	3.6630	3.5139	4.1717	4.0549	3.7722	3.2059	3.8275	3.6579
1092530	3.3992	3.5800	3.5695	3.2591	3.2111	3.1585	2.7288	3.0253	3.3173	3.5539	2.5853	2.6045	2.5228	2.9717	3.7042	3.6766	4.1496	3.6123	3.3560	3.2154	3.1765	3.6865	3.3759	3.9903	2.8929	3.3345	3.0728
279710849	1.6071	1.8034	2.8220	0.7348	1.2967	1.5735	1.7412	2.2038	1.3874	2.6505	0.7028	1.5953	2.7439	1.5871	2.3044	1.8089	2.1418	0.0000	2.0246	1.0112	1.9394	1.1982	1.5873	2.4138	0.9689	2.3344	1.5753
279836712	7.6095	6.4499	8.3602	8.3668	5.5664	7.6782	6.9042	7.0181	6.3587	8.4161	7.3828	5.5800	6.8812	6.7991	7.1440	6.2575	8.4235	8.3598	5.6496	7.0585	6.8205	7.5441	6.4632	8.7331	7.6240	5.6587	6.5708
1092957	3.0172	2.1742	3.7634	2.5362	1.7403	3.7832	2.0677	2.8108	1.9282	4.0621	2.4323	1.7968	3.1597	2.0214	3.3245	2.2599	4.0952	2.0416	1.7857	3.9084	3.2467	3.2444	2.2029	4.1423	2.4292	1.9962	3.2655
1090771	5.7246	5.2206	6.6280	5.6288	5.2839	6.3704	5.1515	5.6269	5.3637	6.8446	5.1519	5.0094	5.9068	5.3411	5.6929	5.3924	7.0190	5.6541	4.8404	5.8170	5.3850	5.9685	5.1488	6.9776	5.3817	4.9545	5.5630
1087483	1.7014	2.1418	1.6882	1.6876	2.0606	1.7592	0.8010	1.5241	1.9129	1.8301	0.9036	1.7248	1.4311	1.1261	2.1883	2.1518	2.5940	1.7166	2.1625	1.4652	1.3528	1.8842	2.2142	2.3622	0.8910	2.0269	1.0695
280107367	3.8102	3.0080	3.2534	1.2516	3.7646	3.2726	2.5412	3.9338	2.8073	3.7916	1.9324	3.9903	3.3757	2.6204	3.8275	3.1788	3.0844	1.1279	3.5299	2.8540	3.4642	3.0529	3.2635	3.4237	1.8947	3.9430	2.9195
279808690	4.2885	4.3813	4.2455	3.1654	4.1393	4.1214	3.4357	4.0176	4.6051	4.0397	3.2836	4.0275	4.0681	3.4226	4.2734	4.2508	3.8107	3.0813	4.0345	3.1189	3.8053	4.1931	4.5026	3.7904	3.3269	4.0849	3.8231
1099641	3.5976	3.8451	4.5668	2.9873	3.1703	3.8061	3.3414	3.4367	3.5040	4.3823	3.0406	3.2868	3.6539	3.2445	3.5898	3.6975	4.2925	3.0315	3.1792	3.1482	3.8311	3.4353	3.5262	4.4142	3.1893	3.1978	3.6943
279827284	2.4127	1.9615	2.7524	1.4614	1.7945	2.6621	1.6983	2.3540	1.9367	2.7515	1.4902	1.6257	2.2895	1.6705	2.6070	1.9166	2.8356	1.4504	1.7648	2.4154	2.0523	2.4997	1.8636	2.7281	1.4761	1.6561	2.2103
1101971	3.9935	4.0325	4.1351	3.0822	3.8235	3.8123	3.1947	3.8663	4.1175	4.0831	3.0994	3.6770	3.5864	3.3821	4.0250	4.0457	4.1498	3.1939	3.9776	3.5457	3.5654	3.9296	4.0570	4.0456	3.0702	3.9198	3.6143
279953723	6.5834	6.0180	7.5556	7.2184	5.4710	6.7625	6.0325	6.4134	6.0018	7.3816	6.5421	5.4232	6.5536	6.1508	6.4922	6.0961	7.2844	7.1183	5.5796	5.8700	5.8797	6.7884	6.4254	7.5491	6.6635	5.5210	5.8945
279928681	2.8458	2.8584	3.1245	2.1496	2.4892	3.2085	2.0813	2.6528	2.7882	3.2013	2.1861	2.4863	2.5963	2.0512	3.0137	2.7092	3.2849	2.0693	2.4383	2.7336	2.4948	2.9256	2.7376	3.4149	2.3492	2.4941	2.5654
279925269	2.9455	2.9790	4.1648	3.2863	2.4833	3.7250	2.5267	3.1701	2.7016	3.5561	2.6740	2.2784	3.6745	2.1417	3.1462	2.5968	3.8061	3.0824	1.5882	3.7722	2.4760	3.9083	2.4410	4.4503	2.7495	2.2772	3.0450
279612954	7.3349	7.5530	7.9617	8.0315	6.3530	6.9818	6.6763	7.1864	7.3573	7.8115	7.6577	6.0155	6.7944	7.1792	7.3636	7.3995	7.7581	8.2007	6.1797	6.8979	7.1292	7.5573	7.3221	7.7677	7.5960	6.2704	6.9512
1102142	6.0774	5.6911	5.0263	5.2473	4.9528	4.0216	4.4960	5.9249	5.2988	4.3489	4.9355	4.8829	4.4832	4.2403	5.7935	5.3697	3.4391	4.7908	4.7442	3.2650	4.6882	5.3923	5.1543	3.9932	5.7325	4.3612	3.9943
279725168	3.6569	4.1999	4.7742	4.7868	2.9492	5.0405	3.2678	4.1556	4.0754	5.7891	4.2438	2.8511	3.6598	3.0787	3.9798	3.1918	5.1431	4.4936	2.9719	4.6195	3.8009	4.3720	3.7487	4.9959	4.2370	2.8936	4.1596
1090744	4.3215	4.4976	4.8375	4.1676	3.6652	4.8399	3.7507	4.2402	4.1329	4.8526	3.6795	3.5105	4.1947	3.8026	4.5809	4.2997	4.9236	3.9596	3.6102	4.5159	4.2673	4.5781	4.1994	4.8346	3.7385	3.8119	4.3164
279971278	4.2100	4.9440	5.0412	5.5860	3.4776	4.0418	4.6069	4.8327	5.0167	5.4361	5.0984	3.8957	3.9611	4.6921	4.8479	5.1754	5.5270	5.9423	4.1694	4.8723	4.4774	5.3479	5.3080	5.0968	4.9652	3.4092	4.7419
279832237	0.8210	1.0868	1.5079	0.6193	0.6240	0.7937	0.6313	0.6533	1.0251	1.1750	0.6306	0.3498	0.7086	0.5403	0.7043	1.0237	1.4322	0.1117	0.3674	0.7505	1.0397	1.0091	1.4422	1.8715	0.4000	0.5006	1.0804
1096349	4.7935	5.4307	5.0756	4.7955	4.4700	4.7475	4.5935	4.6443	5.0742	4.5517	4.3858	4.1571	4.5929	4.4585	5.4105	5.6622	5.0965	4.6915	4.4735	4.5351	4.4618	4.8651	5.0399	4.7083	4.3983	4.3075	4.3325
279913934	5.1783	4.3753	5.6138	6.3181	4.1805	4.7974	4.2600	5.0484	4.7703	5.8308	5.3003	4.2990	4.2486	4.8431	5.3459	4.6250	5.9788	5.8861	4.2107	4.6715	4.2384	5.5187	4.4206	6.3142	5.2465	3.9261	4.3162
1088831	2.5827	3.1003	3.1980	2.9993	2.3340	2.7526	2.2266	2.3636	2.5749	2.9677	2.4453	2.0519	2.2831	2.4809	2.7305	3.0445	3.6959	3.3320	2.1636	2.5577	2.0456	2.9929	2.9720	3.6655	2.4811	2.1441	2.5312
279917462	2.0400	1.4326	2.5733	1.6153	1.3403	2.4845	1.3060	1.8990	1.7426	2.4234	1.5745	0.9989	1.9433	1.4969	2.5171	1.7309	2.8547	1.6935	1.3925	2.4924	1.8546	2.2084	1.8479	3.2428	1.5828	1.5631	1.7752
279724045	6.3934	6.3481	6.9595	6.7709	5.5971	6.2861	5.8009	6.1518	6.1724	6.9696	6.4719	5.2912	6.1572	5.9052	6.5645	6.2122	7.3680	6.7037	5.5166	6.3468	6.2334	6.6929	6.1094	7.1905	6.1996	5.5521	6.0614
1103581	4.4620	4.8202	4.9575	4.2930	4.2746	4.6190	3.9603	4.3315	4.7457	4.9140	4.1078	4.2007	4.3136	4.0985	4.6700	4.8580	5.2028	4.3266	4.3348	4.2945	4.2412	4.6989	4.6951	5.0614	4.0663	4.3428	4.2773
280129070	2.9049	2.5826	3.1686	2.2966	2.6390	3.2867	2.5804	2.9552	2.4482	3.7031	2.0917	2.0361	2.5410	2.2708	3.2029	2.6179	4.0583	2.5403	2.2381	3.8580	2.9158	3.2653	2.3451	4.2295	2.3087	2.2314	2.9985
1092136	4.5728	4.4956	5.0155	3.9703	4.0530	5.2790	4.0354	4.4417	4.4102	5.2991	3.9939	4.0050	4.5924	3.8699	4.7794	4.3996	5.2465	3.6171	4.0062	4.9002	4.3873	4.7647	4.2574	5.3301	4.0189	4.0844	4.4378
1087851	4.1509	4.0520	4.3875	3.4748	3.3967	5.2508	3.6134	4.1323	3.8822	4.8133	3.4425	3.4285	4.4083	3.5563	4.6370	4.0159	5.0137	3.1685	3.2972	5.0408	4.2406	4.4990	3.9268	4.9908	3.4625	3.5359	4.2982
279772657	5.9978	7.2939	7.3725	7.2614	5.3312	7.0281	6.2267	5.8762	6.9050	7.8059	6.6284	5.6715	6.2348	6.6381	6.0404	6.7860	7.9944	7.6401	5.7700	7.1238	6.3444	6.5818	6.8731	8.2158	6.7455	5.5503	6.4722
280021768	3.3104	2.4594	3.4398	2.3627	2.4769	3.0463	2.5311	2.8929	2.4523	3.2147	2.0855	2.2213	3.2979	2.4310	3.4661	2.6173	3.8289	2.5899	2.0987	3.0227	2.9806	2.9882	2.5279	3.6784	2.1341	2.1646	2.6407
1097924	4.8971	4.8922	5.3338	4.2186	4.3541	5.5632	4.4023	4.7658	4.7095	5.5474	4.2215	4.5024	4.8539	4.2751	5.0542	4.7747	5.7027	4.0654	4.3954	5.1940	4.7838	5.1608	4.7702	5.6430	4.3378	4.5467	4.8388
1095135	3.7703	3.5340	2.5480	2.3550	3.4419	2.1855	2.0708	3.8098	3.4019	2.4946	2.4448	3.4844	2.8576	2.2319	3.4299	3.6206	2.0953	2.2105	2.9030	2.1786	2.1254	3.3555	2.6655	2.0577	2.7657	2.8489	1.8710
1103967	3.2357	3.0563	3.5882	2.9240	2.8440	3.7681	2.5061	3.1411	3.0200	3.8377	2.3927	2.7352	3.1346	2.6495	3.4634	3.1830	4.3513	2.8947	2.9461	3.2164	3.0192	3.5318	3.0591	4.0554	2.6100	3.0001	3.2613
1087107	5.4985	5.3881	5.9000	5.1885	4.7971	5.9677	4.9266	5.4155	5.4504	6.2377	5.1444	4.6669	5.3256	4.9144	5.7364	5.1996	5.9117	4.9203	4.6212	5.4232	5.3874	5.7567	5.2002	6.0832	5.2196	4.8620	5.3559
279747005	2.4713	2.6269	2.4704	2.3542	2.0346	2.4864	2.2482	2.4963	2.5171	2.6609	2.2850	1.8321	2.0603	2.1113	2.5723	2.7960	3.1491	2.4831	2.0480	2.0129	1.7182	2.5628	2.3489	2.9619	2.5546	1.6611	1.6517
1089546	5.6202	5.3350	6.1737	5.0620	5.0728	5.9531	5.2965	5.4141	5.0299	6.3417	4.6014	4.9434	5.3014	5.0970	5.6942	5.2167	6.3473	5.0067	5.0959	5.6319	5.2316	5.8443	4.9348	6.4239	4.8385	5.0032	5.3348
279955171	7.3672	6.0441	8.2825	8.5674	4.9312	7.4711	6.9401	6.8063	6.1918	8.4087	8.1016	4.6294	6.8565	7.2633	7.0301	5.9790	8.5513	8.6638	4.9482	7.0271	6.7708	7.6250	6.1019	8.9306	7.8496	4.5724	6.5572
280040895	1.0527	1.5390	2.1262	1.0192	0.9107	1.0196	1.1245	0.8091	1.3842	1.9379	1.0524	1.2890	1.6226	1.2813	1.2548	1.7505	2.5332	1.1170	0.9257	1.6607	1.0723	1.5519	1.6446	2.7823	1.3595	1.2545	0.7539
1100043	5.7644	5.4523	6.5999	5.7278	5.0860	6.0063	4.8916	5.5961	5.1199	6.5650	5.2468	5.0975	5.4305	4.8935	5.5154	5.3025	6.6224	5.4310	4.9591	5.4946	5.4021	5.7210	5.1665	6.5499	5.3774	5.0403	5.3932
279815748	5.0732	4.9735	5.4868	5.4508	3.7643	5.6390	4.2535	4.6771	4.7739	5.8178	4.9732	3.6270	4.7300	4.4168	5.1436	4.4622	6.0152	5.4286	4.0316	5.4821	4.7723	5.2364	4.7034	5.9839	4.8896	3.9926	4.4918
280057667	7.2346	7.4981	7.8986	7.9583	6.2638	6.8842	6.6415	7.0814	7.2860	7.7591	7.6150	5.9096	6.7130	7.1080	7.2555	7.3308	7.7132	8.1575	6.0818	6.8317	7.0538	7.4386	7.2491	7.7004	7.5483	6.1649	6.8848
1098609	1.5786	1.8979	1.7445	1.1415	1.2931	1.2490	0.8312	1.3249	1.7493	2.0171	0.8536	0.9623	0.9490	1.0036	1.4107	1.5793	1.8436	1.2444	1.1100	1.7814	1.2153	1.5840	1.6568	1.8763	1.0048	1.2513	1.4507
279720456	3.3475	3.3264	4.1586	4.0084	2.4689	4.3594	2.7535	3.2103	3.2541	4.7987	3.3640	2.4665	3.3811	2.6114	3.3201	2.6537	4.1431	3.5297	2.2591	3.6582	2.8695	3.5755	2.7835	4.7317	3.3024	2.0970	3.0128
1090376	4.9868	4.7220	5.1767	4.4178	4.5532	5.1630	3.9937	4.9079	4.5936	5.1687	4.0258	4.3526	4.8982	4.2599	5.0758	4.8299	5.5403	4.4273	4.5023	4.5673	4.5469	5.2304	4.7187	5.1122	3.9563	4.5560	4.8735
279858774	6.5302	6.7432	7.0776	7.7002	5.3116	6.7326	5.8249	6.4517	6.3231	7.2360	6.8448	5.1584	5.6099	6.1503	6.6902	6.1992	7.6940	7.6144	5.3334	6.5671	6.4950	7.1566	6.1658	7.4721	6.8178	5.2387	6.7911
1102723	4.0165	3.9425	4.3784	3.6657	3.7261	4.2269	3.4221	3.8199	3.8768	4.6233	3.4776	3.6242	3.7056	3.4855	4.0063	3.9952	4.9398	3.9269	3.8199	3.5643	3.5075	4.2149	3.9615	4.6712	3.4548	3.7830	3.6925
1101758	4.2809	4.8918	4.4261	4.4120	3.9302	4.7688	4.2280	4.2649	4.9452	5.1775	4.5854	3.7037	4.3179	4.3127	4.7537	4.8745	5.4886	4.7533	3.8295	5.2267	4.2244	4.9795	4.8894	5.2602	4.6356	3.8324	4.0591
1094297	4.0561	3.9124	4.2444	3.5327	3.6225	4.3893	3.3570	4.0077	3.9271	4.5115	3.4643	3.6387	3.7609	3.4196	4.1852	3.8517	4.6085	3.4307	3.5409	3.7219	3.6587	4.1985	3.8017	4.5332	3.4654	3.6133	3.7108
1096559	1.3894	1.4552	1.7339	1.2601	1.1011	1.5426	0.7760	1.1869	0.9428	1.5307	0.7066	0.7562	1.1005	0.8783	1.5951	1.4689	2.6788	1.1419	1.0977	2.1541	0.8908	2.2237	1.4209	2.1062	0.5033	1.2814	1.5046
279742419	0.5789	0.5078	1.3450	0.7662	0.5854	0.7514	0.4501	0.5479	0.6463	1.2536	0.1463	0.1314	0.2022	0.4501	0.9607	0.7240	1.4955	0.4843	0.1213	0.7069	0.4838	0.9411	0.6833	1.8035	0.2522	0.3829	0.4869
1098401	2.2075	2.0253	2.5297	1.4073	1.4152	2.4279	1.3752	1.7896	1.8155	2.6511	1.6551	1.4219	1.8876	1.4493	2.3702	2.0660	2.8022	1.3481	1.5561	2.7793	2.1743	2.1989	1.9133	2.6665	1.6369	1.4817	1.8209
280131457	2.1317	2.2465	2.4933	2.0916	2.3973	1.2747	1.5689	1.7350	1.6458	2.3804	1.6174	1.7755	0.9474	1.8337	2.0486	2.2591	3.1936	2.5966	1.8916	1.3955	1.2417	2.3307	1.8777	3.0949	1.9625	2.0253	1.7213
280024759	2.3642	2.6479	1.9715	2.3378	2.0511	1.9706	1.6869	2.1184	2.5431	2.7791	1.9552	1.1084	1.3414	1.8886	2.1846	2.1500	2.6606	2.4723	1.7522	2.0827	1.9190	2.2638	2.1718	2.6038	1.9222	1.4198	1.7106
1105909	2.6723	2.6044	2.3824	2.1004	2.0323	3.0173	1.9238	2.5101	2.5583	2.7978	1.9906	2.0876	2.4366	2.1558	2.9839	2.6304	3.0340	2.1269	2.0550	2.0584	2.0924	2.8942	2.3944	2.8860	1.9234	2.1696	2.3106
279700507	0.9307	1.2187	1.0657	0.5323	0.8558	0.9709	0.4283	0.8307	1.2357	1.4493	0.5419	0.5983	0.7740	0.5789	1.2777	1.2000	1.3809	0.5783	0.6341	0.6637	0.5038	1.2289	0.9482	1.2171	0.4027	0.8818	0.5814
1094078	4.8473	4.8045	5.6130	4.8898	4.0179	5.5657	4.3922	4.7259	4.6039	5.7346	4.6547	4.0999	4.6967	4.1518	5.0065	4.5244	5.6478	4.5956	4.0620	5.0613	4.3722	4.9141	4.3453	5.7526	4.6652	4.0097	4.4620
279859537	2.7064	3.4063	2.9496	2.7677	2.6618	2.3741	2.4513	2.6507	3.0564	2.8297	2.3847	2.3340	2.3242	2.6416	3.0298	3.3988	3.3839	2.7977	2.8373	2.7420	2.4421	3.0164	3.2750	3.1194	2.3940	2.5472	2.3797
1096380	3.3932	3.7522	4.1096	3.1975	2.5467	3.8753	3.0954	3.2624	3.4863	4.2826	3.3638	2.6954	3.3993	2.9818	3.7063	3.4926	4.1426	3.0427	2.7722	3.8000	3.6231	3.5077	3.3938	4.2627	3.4240	2.7813	3.4473
1091925	4.6084	5.0820	4.4349	3.8590	4.3201	4.5815	3.9902	4.5325	4.7933	4.5313	4.0134	4.2606	4.2066	3.8174	4.9424	5.2848	4.4868	3.7688	4.4761	4.4800	4.4760	4.4407	5.1251	4.5710	4.0234	4.4087	4.4177
1095448	4.5969	4.5793	4.4773	3.5935	4.0555	3.8401	3.6491	4.4788	4.0950	4.0610	3.8523	4.1961	3.5019	3.8194	4.8064	4.7586	4.4202	3.5656	4.2122	4.7380	4.2325	4.4111	4.4557	4.3206	3.7612	3.8958	3.9739
279827453	1.3021	1.3538	1.1675	1.2415	0.7439	0.8472	0.8543	1.0452	1.1989	1.1724	0.8757	0.6634	0.6335	0.6367	1.7815	1.7620	0.9106	0.8969	1.0168	0.5629	0.9980	1.0669	1.6030	1.4841	0.6924	0.6048	0.6029
1103825	2.8464	4.0573	3.3028	3.7073	3.3643	1.7618	2.5421	2.4704	3.4299	2.5872	2.3256	2.1336	1.8010	3.4023	2.8620	4.3615	3.3018	4.1549	3.5574	1.8758	1.9153	3.2205	3.8531	2.7890	2.1806	3.2587	2.9390
1091888	3.2881	3.2983	4.2756	3.1068	2.8327	3.7388	2.8710	3.0751	3.0642	4.0716	2.7571	2.6120	3.3871	2.7036	3.3824	3.1774	4.2568	3.0026	2.7751	3.4931	3.0608	3.4779	3.1890	4.1836	2.8825	3.0184	3.2512
279835529	2.4615	2.7606	2.8595	2.5636	1.9966	2.0834	1.9089	2.5237	2.8222	2.9319	2.4568	1.8630	1.9453	1.9167	2.6466	2.3347	2.8741	2.4369	2.0547	2.3397	2.1904	2.6364	2.3751	2.9069	2.3716	2.0496	2.0585
1094790	5.8258	5.8150	6.4150	6.0099	5.1219	6.0330	5.0959	5.5931	5.5491	6.3831	5.5385	5.0097	5.3980	5.0869	6.0267	5.5827	6.6970	6.0332	5.1385	5.8731	5.4954	6.0499	5.4935	6.4250	5.4948	5.1162	5.4537
1104474	2.8836	3.0836	3.9988	2.9674	2.8950	3.2611	2.5714	2.6902	2.6029	4.1085	2.4923	2.8074	2.5000	2.3098	3.0365	3.0092	4.3817	3.1093	3.0731	2.7943	2.7118	3.1756	2.8932	4.2792	2.5742	3.0622	3.1298
1089313	4.4442	4.5933	5.0089	4.4369	3.8600	4.7807	4.1514	4.3907	4.4176	5.0848	4.0313	3.8702	4.1896	4.1264	4.5736	4.4949	5.2766	4.3514	3.8124	4.5099	4.3380	4.7218	4.3270	5.3082	3.9769	3.9585	4.4970
1105233	1.8023	1.7623	1.6656	1.6803	1.0403	0.7358	1.3530	1.4017	1.4911	1.3707	1.1485	0.7427	0.7752	1.6399	1.2845	2.2411	1.8540	1.8560	0.8632	1.3619	1.0224	1.5677	1.6141	1.9197	1.0741	0.5607	1.2060
279943096	8.3964	8.6392	9.0825	8.9722	7.6238	8.1452	7.8902	8.2733	8.7046	9.4251	8.6411	7.2631	8.2169	8.5185	8.2317	8.3623	9.2186	9.2899	7.5586	8.3804	8.1704	8.6609	8.1709	9.2764	8.5996	7.2523	8.1230
279723185	7.4757	6.4228	7.7649	8.4081	5.6491	7.1206	6.2753	7.0096	6.7806	7.7810	7.7086	5.7773	6.3188	6.5483	7.3954	6.4705	7.9408	8.6417	5.9261	6.8660	6.4244	7.7661	6.6133	8.2166	7.9495	5.4770	6.5526
1105419	5.4726	6.3126	6.1839	6.8100	4.8802	5.7018	5.4305	5.4819	5.9560	6.6886	6.2819	4.8289	4.8854	5.3327	5.6533	5.7046	6.7167	6.7257	4.8240	5.8672	5.0678	6.0590	5.6969	6.7303	6.3486	4.7903	5.1441
1090436	4.0059	3.9441	3.7413	3.0360	4.0104	4.2194	3.0072	4.0150	3.9769	4.0136	2.9006	3.8990	3.8110	3.1382	4.1674	4.0326	4.1808	2.9570	4.0517	3.2308	3.3717	4.1350	3.9422	3.9704	2.9569	4.1713	3.4995
279781257	8.2679	8.6585	9.2012	9.2099	7.4674	8.8556	7.7969	8.0618	8.2911	9.4526	8.4968	7.2656	8.3649	8.0455	8.2974	8.1687	9.4143	9.3321	7.4291	8.4948	7.9736	8.6409	8.1311	9.6038	8.5640	7.3337	7.7164
1096637	2.4734	2.3160	2.6734	1.8197	2.0561	2.7550	1.8899	2.3189	2.2066	2.9656	1.7900	1.9797	2.2630	1.7968	2.6441	2.3858	3.1428	1.6186	2.1011	2.4741	2.2078	2.6042	2.3349	3.0617	1.7523	2.2375	2.2788
1095880	2.7914	3.0100	3.5091	2.6872	2.5760	3.2355	2.3981	2.6970	2.8984	3.7876	2.3976	2.5515	2.8704	2.3740	3.0072	2.8228	3.8321	2.4836	2.5938	2.7230	2.5527	2.8673	2.7945	3.7347	2.3698	2.7276	2.7722
280093904	4.1677	4.0904	3.8933	3.8559	3.9307	4.1586	3.2276	4.0831	4.2441	4.5250	3.8976	3.4336	3.7352	3.3580	4.4378	3.6306	4.2538	3.6087	3.2626	3.8401	3.4397	4.2215	3.9180	4.5517	3.8029	3.7005	3.3925
1087981	3.6400	3.4106	4.0349	3.0841	3.3063	4.4927	2.9689	3.4891	3.3848	4.3936	2.8231	3.2147	3.7553	2.9948	3.9258	3.4203	4.5533	2.8141	3.2302	3.8039	3.4307	3.9832	3.3841	4.4962	2.7918	3.5052	3.5556
1095397	3.8380	3.9455	4.2949	3.2380	3.5239	3.8512	3.3591	3.6755	3.6403	4.4324	3.3297	3.5693	3.4613	3.3489	3.8606	3.9488	4.5056	3.2271	3.5637	3.2420	3.7370	3.7199	3.8002	4.4128	3.3988	3.6312	3.7413
279917486	0.8561	1.4007	1.3579	0.9860	1.0444	0.5433	0.7711	0.6830	1.2361	1.0702	0.4603	0.3470	0.4457	0.8515	1.0179	1.5347	1.8108	1.1031	0.6264	1.2174	0.5340	1.0027	1.3125	1.6101	0.6174	0.7302	0.4701
1100705	5.0711	4.5723	5.3243	4.1429	4.4333	5.2682	4.1136	4.7936	4.5050	5.7108	4.3471	4.4693	4.6185	3.9984	5.1086	4.3570	5.3950	3.8974	4.4274	5.2993	4.5883	5.2337	4.3973	5.6711	4.3420	4.6292	4.7373
1096738	2.6805	2.5459	3.2352	2.2819	2.0694	3.2763	1.9511	2.5149	2.3276	3.3275	2.1608	2.0797	2.7113	2.1167	2.7097	2.6115	3.6856	2.5049	2.1043	2.9301	2.4933	2.8346	2.4759	3.7058	2.0886	2.1814	2.5070
1086929	3.4620	3.2339	3.6092	2.7361	3.0034	3.8207	2.7473	3.2892	3.0539	3.7482	2.5205	2.9166	3.1163	2.6345	3.6811	3.2755	4.1656	2.7224	3.1772	3.3658	3.1579	3.5077	3.1478	3.9451	2.6196	3.1113	3.1410
1093173	5.5319	5.7848	4.7473	4.3438	4.9582	4.0647	4.3446	5.4171	5.2296	3.9111	4.0526	4.8944	4.5735	4.4764	5.4327	5.8998	3.9024	4.4333	5.0163	3.5732	4.4735	4.9857	5.3382	3.6488	4.3583	4.8606	4.5052
1102088	2.4321	2.4802	3.1724	2.2801	1.3775	2.3127	2.2040	2.3738	2.0285	2.9873	1.9149	1.7054	2.1062	2.2259	2.1836	2.2476	3.0875	2.3052	1.8273	2.3149	2.1243	2.4881	2.2331	3.0968	2.0005	1.7555	2.2025
1104484	4.3649	4.3401	4.3812	3.7990	3.8488	4.5073	3.6781	4.2889	4.1686	4.6092	3.6396	3.8390	3.9472	3.7173	4.6057	4.3150	4.5172	3.7390	4.0060	3.5557	4.0520	4.4055	4.1807	4.5958	3.5988	3.9787	4.2041
1101874	4.9454	5.3733	5.9579	5.9102	4.8819	5.3894	5.3921	5.0302	5.7517	6.2625	5.3646	4.0536	4.8159	5.2468	5.1322	5.6026	5.8995	5.9527	3.9001	5.3217	4.7146	5.0586	4.6138	6.1802	5.4844	3.6856	4.2932
1099030	4.1934	4.2159	4.4349	4.4764	3.9340	4.3083	3.6280	3.9674	3.9222	4.5231	3.6795	3.4534	3.7439	3.8283	4.3869	4.4366	5.6729	4.8192	4.0823	4.1650	3.7651	4.8643	4.2495	5.0361	3.7228	3.9112	4.0102
1087201	2.4061	2.5077	2.5561	2.1979	1.9966	2.6768	1.8720	2.2976	2.6456	2.8348	1.8392	1.6589	2.2310	1.9542	2.6788	2.4172	2.7651	2.1685	2.0737	2.4167	1.9776	2.6643	2.4040	2.7758	1.8581	1.8248	2.1091
1094191	5.2161	5.3232	5.7660	5.1490	4.9364	5.7219	4.7694	5.0638	5.1093	5.9566	4.7456	4.6876	5.1946	4.8987	5.4490	5.3523	6.5441	5.2913	5.0575	5.0734	5.0670	5.6556	5.2214	6.1857	4.8185	5.0120	5.2954
1094590	2.7516	2.9419	3.2508	2.5971	2.4232	2.9597	2.2614	2.7310	2.8203	3.3606	2.3301	2.4278	2.5214	2.1255	3.0486	2.9223	3.4124	2.5404	2.2402	2.9239	2.3591	2.7807	2.6604	3.3086	2.5684	2.4899	2.3836
1091996	3.9064	3.8389	4.3637	3.8298	3.1997	4.5971	3.3416	3.6839	3.5500	4.4785	3.3207	3.0253	3.9373	3.5053	4.0865	3.8413	5.0033	3.8509	3.2751	4.3906	3.5403	4.3548	3.5642	4.9072	3.3955	3.1710	3.7611
1096403	1.9786	1.9259	2.5482	1.0369	0.7382	1.2965	1.1788	2.0233	1.5021	2.0002	1.5442	1.3253	1.2094	1.4545	1.5954	1.6825	2.2282	0.7435	0.8734	2.0731	1.9760	1.5432	1.3517	2.0605	2.1035	0.9988	1.6655
1099446	2.8887	2.7723	3.1889	2.4845	2.5333	3.2504	2.1555	2.5983	2.7596	3.3737	2.1901	2.3586	2.7259	2.2973	3.0087	2.7619	3.4254	2.3011	2.4758	2.7130	2.4982	2.8782	2.8584	3.5126	1.9543	2.6361	2.6276
1088019	5.7155	5.1634	6.5131	6.7105	4.1307	5.7855	5.2896	5.4684	5.4061	6.8002	6.1212	4.3761	4.9485	5.4381	5.6765	5.2433	6.8905	6.9475	4.4564	5.7179	5.3236	6.0985	5.1857	7.0512	6.2212	4.3167	5.4089
1105767	0.0000	0.9151	0.7971	0.0000	0.0000	0.0000	0.0000	0.0000	0.4808	0.2408	0.0000	0.0000	0.0000	0.0000	0.1783	0.5422	0.1348	0.0000	0.1671	0.0000	0.0000	0.1747	1.5747	1.7330	0.0933	0.1914	0.1896
1091872	2.0439	1.8125	2.7548	2.1207	1.1762	2.0284	1.7497	2.1591	1.4735	2.7048	1.7123	0.9867	1.4095	1.8169	2.2510	2.0750	2.5200	1.3027	0.9410	2.4699	2.9860	2.2329	2.1378	2.8791	1.9751	1.2873	2.0205
1098044	3.4558	3.4509	3.6525	2.9939	3.2683	3.6693	2.7521	3.4547	3.3270	3.6872	2.7518	3.0522	3.3041	2.8535	3.5935	3.5094	4.1986	3.0978	3.2733	3.0206	3.0032	3.6321	3.4672	3.8857	2.8987	3.3604	3.0241
1103373	2.7334	2.4629	3.2101	2.4171	1.9741	3.3591	2.1549	2.2900	2.2765	3.4502	2.0372	1.8952	2.6008	2.0025	2.8475	2.4430	3.7278	2.1052	1.9576	3.1781	2.5104	3.0387	2.3407	3.5811	2.0571	2.1181	2.8159
279770492	4.2306	4.0406	4.6018	3.6661	3.9134	4.3411	3.2817	4.1745	4.0046	4.5785	3.2952	3.7957	4.1866	3.6506	4.2269	3.9606	4.8143	3.5717	3.9529	3.5472	4.0052	4.3877	3.9196	4.5727	3.4929	3.8166	4.0558
1096702	4.0189	4.1033	4.3985	3.3539	4.1932	3.8259	3.1391	4.0233	4.1643	4.2650	3.0717	3.9908	3.9760	3.2829	4.0739	4.1353	4.4995	3.4266	4.1901	3.9626	3.5146	4.1485	4.1737	4.1353	3.1586	4.2532	3.5210
279994320	2.2531	2.1705	2.2225	1.7059	1.2168	0.3949	1.2894	2.0036	2.0160	1.6612	1.9796	1.2201	0.7166	1.2656	2.1569	1.9540	1.3427	1.7825	1.2240	2.9101	1.4158	1.7605	1.9152	1.5696	2.0573	0.8054	0.9857
280127579	3.2049	3.7082	3.9080	3.6417	2.7721	3.3935	2.9538	2.9306	3.3238	3.6654	3.1676	2.6784	2.9108	3.3389	3.3543	3.7679	4.3826	4.0424	2.8187	3.2949	2.8141	3.7568	3.5914	4.3018	3.2342	2.8303	3.1669
1094509	4.2125	3.9305	4.6207	3.6289	3.7776	4.7273	3.4276	4.1149	3.7552	4.7970	3.4683	3.7366	4.1570	3.4331	4.3407	3.9250	4.9109	3.4752	3.7589	4.1235	3.8441	4.4117	3.8498	4.8326	3.4899	3.8080	3.9593
280083961	2.3193	2.7275	3.0352	2.5167	2.2205	2.4999	1.9899	2.1822	1.9604	2.7572	1.3955	1.7559	2.1468	1.8395	2.4866	2.5206	3.8256	2.9455	2.5754	2.4531	1.8085	2.7723	2.2093	3.3720	1.9726	2.0421	2.2407
280026595	3.2431	3.3826	3.8288	3.4398	3.1181	3.0220	2.8056	3.2880	3.2839	3.4457	3.2149	2.8783	2.8389	2.7926	3.5279	3.2332	4.3694	3.5042	3.4675	2.6520	2.6474	3.7458	3.5098	3.9927	3.0998	3.2158	3.0595
279859370	4.4762	4.7089	4.8470	4.3385	4.1333	4.2101	3.8066	4.5758	4.3844	4.5588	3.6456	3.7213	4.4251	4.2971	4.6052	4.4981	5.0526	4.3023	4.2189	3.9993	4.3374	4.8128	4.6700	4.6703	3.8610	4.0383	4.6867
1087312	4.1315	4.1744	4.6891	4.0100	3.6025	4.7458	3.8699	4.1112	4.2138	4.8439	3.8126	3.5983	3.9865	3.6400	4.4333	4.0291	4.9336	3.8149	3.5566	4.0256	3.9835	4.4341	3.9799	4.9891	3.8711	3.6721	4.2111
1091618	1.8198	2.0349	2.7142	1.7176	1.6707	2.5562	1.2862	1.6724	1.7940	2.9460	1.4543	1.6218	1.9884	1.4494	1.9989	1.9965	3.5399	1.9396	1.7640	2.6928	1.7063	2.1300	1.9848	3.2337	1.4091	1.8014	1.9720
1087677	3.4592	3.5006	3.5968	2.6680	2.9712	4.1206	3.0573	3.4179	3.2889	3.5918	2.9749	2.8071	3.4610	2.9139	3.9514	3.7147	4.0895	2.3204	3.0122	3.3359	3.7306	3.7603	3.4564	3.8313	2.8991	2.9315	3.5695
1092100	6.9207	6.5240	7.1279	6.3546	6.3546	6.7691	6.2490	6.7557	6.4812	7.0321	5.9614	6.0739	6.5761	6.2278	6.9055	6.5209	7.1546	6.2886	6.2121	6.2616	6.2353	7.0211	6.3937	6.9660	6.1091	6.2799	6.5009
1092421	2.6074	2.8890	2.8714	2.0059	2.4874	2.3849	1.9679	2.4418	2.7029	2.8733	2.2085	2.5061	2.0687	2.0126	2.5023	2.8844	2.9879	2.0153	2.4796	2.1380	2.1321	2.4848	2.6957	2.9449	2.1828	2.5622	2.1656
279913989	2.1925	2.0499	2.3614	1.6205	1.8973	2.1896	2.3002	2.7578	2.0164	3.4319	1.5399	1.5592	2.1138	2.6966	2.5436	2.1397	3.0573	1.7186	2.1724	2.1784	2.0384	2.2737	1.4427	3.2657	1.5206	1.5345	2.0466
1088559	4.6674	4.4841	5.4968	4.8112	3.3372	5.7042	4.5035	4.5769	4.4330	5.7834	4.5701	3.5419	4.8429	4.5041	5.0535	4.2830	5.9353	4.5292	3.2945	5.6748	5.0038	5.0401	4.4181	6.0185	4.5842	3.5588	4.9888
1093288	3.0580	2.6818	3.8029	2.8035	2.7271	3.7446	2.2598	2.8408	2.5619	3.9593	2.4896	2.4759	3.1310	2.4135	3.3315	2.7062	4.4825	2.6476	2.6064	3.5368	2.8884	3.3790	2.6751	4.2534	2.2821	2.6827	3.1897
1092814	3.5464	3.5549	4.2397	3.5886	2.6397	4.4847	2.8689	3.1990	3.0853	4.1243	3.0678	2.6422	3.5315	2.9449	3.6722	3.4764	4.7702	3.5574	2.4567	4.3890	3.3991	3.7859	3.1288	4.6766	3.1101	2.5235	3.5897
280087619	2.2570	2.2490	2.8947	1.9598	1.9736	2.8530	1.9101	2.1535	2.1808	3.1656	1.7509	1.9127	2.2015	1.8553	2.4068	2.1961	3.3244	1.9275	1.8124	2.7477	2.1341	2.6429	2.1671	3.3907	1.7947	1.9491	2.2265
1091554	3.6039	3.5515	3.7212	2.8894	3.1821	3.7820	2.9796	3.4773	3.5184	3.7124	2.9324	3.1110	3.2144	2.9664	3.6686	3.4930	4.0553	2.9091	3.2423	3.0211	3.1976	3.6212	3.4747	3.7835	2.8720	3.2658	3.2627
1091005	0.8972	0.9849	0.7881	0.3246	0.4689	0.4818	0.2479	0.7034	0.9164	0.5834	0.4334	0.3153	0.6018	0.1750	0.8073	1.6050	1.1442	0.2432	0.1353	0.7075	0.1246	0.7205	0.8084	0.6703	0.2335	0.5952	0.4253
1096068	2.7723	2.5362	3.1029	2.3682	2.1309	2.9996	2.3154	2.6546	2.6414	3.0487	2.1701	1.9500	2.5477	2.1075	2.9003	2.6819	3.2901	2.4191	2.1673	2.2799	2.3045	2.7626	2.4814	3.0640	2.1526	2.1839	2.5562
279480959	6.5175	6.6772	7.7517	7.6784	5.3025	7.1190	6.1655	6.1537	6.2889	7.7273	7.0295	5.4053	6.1151	6.1736	6.3207	6.3721	7.6254	7.7437	5.2955	6.3898	6.1047	6.7027	6.2052	7.9070	7.2024	5.1832	6.1376
279863370	2.3465	2.2863	2.3284	1.7500	1.7826	2.9087	1.5907	2.5970	2.5038	2.5813	1.7913	1.7694	2.3875	1.8723	2.7966	2.5729	2.8420	2.1919	1.7506	2.4383	2.2346	2.7622	2.3679	2.4949	1.6205	1.8321	2.4140
1091985	3.6285	3.3293	3.8904	2.9402	3.0367	4.2930	3.2435	3.7866	3.7103	4.2576	3.1334	3.0656	3.7202	3.1400	4.0489	3.4560	4.1059	2.5837	3.0188	3.7841	3.5271	3.9965	3.3898	4.2040	3.2195	3.1568	3.6286
1088946	5.8547	5.4778	6.4186	5.5183	4.9447	5.8894	5.3725	5.6662	5.3802	6.3285	5.1713	4.8697	5.9229	5.4977	5.9089	5.7097	6.4544	5.4646	4.9969	5.3833	5.8187	5.9527	5.5128	6.2799	5.1688	4.9956	5.9037
1087665	2.1082	2.0772	2.5826	2.2010	1.3884	2.3969	1.5404	2.0104	1.8262	2.7011	1.8427	1.3222	1.8241	1.6493	2.2910	2.0195	2.9520	2.0280	1.3740	2.0224	1.9901	2.3898	1.8486	2.8489	1.7355	1.4152	2.0808
279747406	5.8383	5.9587	5.9633	6.9326	4.7080	5.9857	4.9025	5.8269	5.6141	6.3564	6.0017	4.5226	4.7140	5.3161	5.8516	5.4575	6.8740	6.7104	4.6063	5.6842	5.5365	6.3407	5.4675	6.3229	5.9742	4.7011	5.7899
1097427	3.3217	3.1969	3.1454	2.1770	3.3099	3.3141	2.7966	3.3236	3.0349	3.5815	1.8735	3.2602	2.8817	2.6184	3.5122	3.1051	3.6503	2.0464	3.3234	2.8750	2.9490	3.2095	3.0705	3.4925	2.2356	3.2640	2.8779
1087488	5.4780	5.4601	5.7786	5.0604	5.1154	6.1050	4.9971	5.3592	5.5788	5.9388	4.8559	4.9805	5.5250	4.8754	5.8115	5.3787	6.0373	4.8777	5.0350	5.2672	5.1533	5.7403	5.3835	6.0534	4.9731	5.1801	5.2452
1101410	1.7054	1.3485	1.8404	1.2717	1.3009	1.8341	0.8393	1.5558	1.2952	2.1497	0.7680	1.2649	1.1409	0.6936	1.5226	1.7067	2.1598	0.9105	1.2790	1.7222	1.1439	1.5158	1.2169	2.0822	1.1100	1.2202	0.8763
1097135	7.0091	6.7832	7.2568	7.6387	5.9768	7.1256	6.6039	6.7154	6.8412	7.4486	7.1130	6.0195	6.3831	6.5355	7.3408	6.4597	8.0209	7.6481	6.0216	6.8492	6.2287	7.7845	6.7883	7.7614	6.8470	6.2569	6.7669
1089391	3.2908	3.6351	3.9680	3.1500	3.0602	3.6900	2.8485	3.2126	3.6806	4.0606	3.2062	2.8702	3.3605	2.7900	3.4378	3.5148	3.9186	2.8896	3.0521	3.4481	3.0124	3.2500	3.3981	4.1140	3.0291	3.2488	2.9490
1109164	3.6964	4.5990	4.3104	3.9627	4.5622	3.9988	3.1247	3.2583	3.9346	4.7793	2.9969	4.8436	4.0080	3.3892	3.2214	6.7068	5.4341	4.2132	5.0474	6.3999	2.9273	4.5286	4.2308	6.1000	3.3872	5.1353	2.7585
1104600	2.9845	2.9164	3.8670	3.2986	2.4661	1.8343	2.7297	2.7894	2.4212	3.1013	2.4315	1.7844	1.7846	2.7248	2.4339	3.6796	3.8250	3.6618	3.0019	2.9096	2.7471	2.4381	3.0724	3.3474	2.7420	2.1640	2.0716
1090950	2.9596	2.8355	3.2931	2.5936	2.2991	3.1267	2.3855	2.7491	2.6595	3.4972	2.3708	2.2527	2.7209	2.3246	3.1028	2.7182	3.6762	2.4290	2.3863	3.0937	2.6885	3.1327	2.6214	3.4902	2.3942	2.3959	2.7151
279779258	2.8652	3.1096	2.8746	2.2588	2.8347	3.4189	2.3472	2.8966	3.1779	3.2497	2.1309	2.6189	2.9081	2.3536	3.1455	3.1274	3.3777	2.1993	2.7969	2.6382	2.5755	2.9845	2.9929	3.4686	2.3991	2.8995	2.4667
1095176	6.2592	6.7156	7.0766	7.1783	5.5151	6.6607	6.1429	6.2464	6.5972	7.3187	6.5056	5.4418	5.9993	6.4024	6.2341	6.6330	7.2643	7.3614	5.4681	6.5009	6.0113	6.7041	6.3019	7.5058	6.7699	5.3567	6.0155
1090270	3.0878	2.9151	3.5747	3.3699	2.4004	3.2628	2.3572	2.8580	2.7982	3.5726	2.7914	2.2650	2.7417	2.1889	3.1486	3.0386	4.1975	3.3180	2.2701	3.2305	2.8657	3.3985	2.6806	3.8994	2.8815	2.3522	2.9268
1106104	5.4265	5.5300	5.6516	5.1480	4.8061	5.6175	5.0097	5.4416	5.5472	5.9086	5.2010	4.6777	5.3149	5.0047	5.6801	5.2974	6.0460	5.0155	4.7409	6.0829	5.1731	5.6749	5.3822	6.1669	5.0287	4.8934	5.2401
1091731	4.1558	4.4582	4.8216	4.3417	3.9428	4.4266	3.4937	3.9850	4.1256	4.8120	3.9705	3.8694	3.8322	3.5495	4.1945	4.3520	5.1513	4.3661	4.1653	4.0799	3.5238	4.3421	4.2674	5.0223	4.0257	4.0754	3.7133
279666457	4.6791	5.1262	6.0545	6.0111	4.4647	4.9487	4.6060	4.7190	4.9174	6.2172	5.1625	4.4002	4.3450	4.4266	4.8164	5.3780	6.0973	5.9273	4.7899	4.9060	4.6086	5.0644	5.2002	6.1158	5.1983	4.4424	4.5114
1104252	3.5130	3.0214	3.6060	2.8754	2.7166	3.9541	2.6501	3.3707	2.7542	4.0395	2.8689	2.8691	2.9508	2.3543	3.6188	2.9490	4.0038	2.6048	2.7713	3.2684	3.1073	3.5071	2.8334	4.1120	2.8133	2.9221	3.2063
1089844	3.9162	4.2953	4.6935	3.7960	2.6861	4.4020	3.9125	3.9283	3.9780	4.7133	4.1310	2.6801	3.9958	3.9260	4.1497	4.2811	4.7848	3.7336	2.5008	4.7890	4.3432	3.8912	3.9806	4.7207	4.4238	2.9289	4.1914
1091629	4.9203	5.0328	5.5977	4.6623	4.5201	5.8135	4.5462	4.7310	4.8166	5.9412	4.5295	4.4138	5.0214	4.3047	5.3284	4.8398	5.9589	4.4976	4.4334	5.2821	4.9124	5.2445	4.7943	5.9474	4.6259	4.6149	5.0379
1102646	0.9384	1.5397	0.9279	0.4749	0.4047	0.1311	0.5680	0.8252	0.8437	0.3931	0.5085	0.3736	0.3941	0.5368	1.3883	2.0559	1.0223	0.6624	0.3152	0.3268	0.7873	0.4691	1.1566	0.4772	1.0632	0.4564	0.3196
1099246	4.9973	4.9582	5.2308	4.4791	4.6539	5.5917	4.2826	4.7955	4.8416	5.5281	4.3396	4.5977	4.8536	4.1470	5.2315	4.8752	5.5195	4.3207	4.5855	5.2236	4.4693	5.2456	4.7832	5.5810	4.5260	4.6749	4.5156
279789857	6.6540	7.2663	7.6348	7.7404	5.7511	6.4665	6.7026	6.2724	7.3479	8.5403	7.7853	6.0339	6.5672	7.0738	6.7421	7.0759	8.4761	8.6791	6.0401	7.4956	6.6315	7.0721	6.9603	8.5111	7.8471	5.9935	6.1784
1094753	3.1588	3.3805	3.4572	3.0099	2.8203	4.1413	2.5549	2.9457	3.2352	3.8389	2.6443	2.6257	3.1981	2.5423	3.5594	3.2912	4.0844	2.8332	2.7900	3.6447	3.0090	3.4797	3.2159	4.0069	2.7457	2.6995	3.1033
279973816	3.8590	3.7819	4.4006	3.4581	3.2846	4.2012	3.0600	3.6493	3.5288	4.4457	3.5163	3.1836	3.8021	2.9742	3.9219	3.5839	4.5284	3.3968	3.1783	4.2674	3.4227	4.1052	3.5135	4.5161	3.2886	3.3772	3.6797
279771064	2.6916	3.0021	3.7004	3.6829	2.7272	3.0363	1.9161	2.7844	2.9472	3.8604	2.8137	2.0038	2.7542	2.6304	2.8953	3.2237	4.0320	3.5390	2.8003	2.9363	2.6300	3.2579	2.6341	4.0290	2.4436	2.3808	2.8297
280091418	3.9894	3.8959	4.1870	3.7988	2.8644	4.1635	3.5369	3.5027	3.9103	4.4000	3.6498	2.5600	3.6193	3.6560	4.1678	3.6433	4.5770	4.1137	2.7199	4.0387	3.7443	4.1630	3.6917	4.4314	3.6745	2.8816	3.9805
279740371	6.2283	5.8285	7.2989	7.0236	5.1243	6.6627	5.6011	6.0673	5.7382	7.5712	6.2208	5.2044	6.3805	6.0905	6.0895	5.8513	7.6109	7.0795	5.2841	6.8443	5.9685	6.8396	5.9083	7.7808	6.1007	5.2002	6.0342
1096906	5.4117	5.5034	6.0310	5.5502	4.5721	6.0306	4.9294	5.3110	5.2296	6.0634	5.0859	4.4257	5.2120	4.7887	5.6942	5.2347	6.1024	5.3330	4.4638	5.5534	5.4527	5.6308	5.1740	5.9968	5.1810	4.5976	5.3611
1100362	3.1178	3.0773	3.4559	2.8559	2.7696	3.3128	2.5124	2.9732	2.8701	3.3646	2.4426	2.5961	2.7815	2.6808	3.2463	3.1699	4.0083	3.0418	2.7742	2.8449	2.8417	3.5638	3.0398	3.7790	2.5558	2.8192	3.0656
279936856	3.0328	2.6486	2.6802	1.0597	2.6868	1.8186	2.1374	2.6470	2.5682	3.5411	1.4693	2.8227	2.8880	2.4887	3.2676	2.7577	2.7663	0.9456	3.3803	1.6459	2.9703	2.5378	2.3964	2.5784	2.0216	3.2639	2.5053
279860536	2.2152	1.4875	2.7287	2.6527	1.0051	2.3579	0.7339	1.6285	0.9619	2.6378	2.0024	0.7412	1.4546	1.0226	1.9111	1.2089	3.1856	2.5151	0.3389	1.9628	1.8504	2.4445	1.1501	3.0180	1.6828	1.0141	1.7173
1088616	4.3210	4.6859	5.1154	4.9289	3.6769	4.7902	3.8164	4.1859	4.4131	5.1005	4.4026	3.4459	4.1843	4.0658	4.6046	4.4083	5.2973	4.9232	3.6047	4.5730	4.2318	4.7552	4.3821	5.1770	4.4223	3.6738	4.1498
279836015	3.6823	3.5665	4.1481	3.6487	2.7046	3.9396	3.4437	3.9801	3.3600	4.1360	3.3039	2.9111	3.5162	3.4400	4.1423	3.6075	4.2530	3.8554	3.0412	3.7286	3.7146	4.1634	3.5293	4.4435	3.4997	2.6636	3.6947
280102455	1.9562	2.1905	2.6618	2.3871	2.6556	2.6018	1.7996	1.8897	2.1409	2.6931	1.4401	1.0324	2.2933	2.2637	2.0986	2.5069	3.1421	2.5986	1.5201	1.8610	1.4474	2.4728	2.0927	3.3066	1.6669	1.4917	1.7213
1095030	5.9402	5.9406	6.2536	5.2926	5.4672	6.2670	5.5243	5.8044	5.9606	6.3496	5.4021	5.3863	5.8539	5.4070	6.1590	5.9380	6.3549	5.2339	5.3634	5.9715	5.6830	6.1027	5.8988	6.3432	5.3665	5.5886	5.8416
1088326	1.8830	2.0371	2.7974	2.1380	1.4079	2.5028	1.5054	1.7627	2.0407	2.8729	1.4277	1.3816	2.3028	1.5466	2.2554	1.8971	2.7529	1.9054	1.5789	2.0843	1.6273	2.2240	1.8286	3.0352	1.5501	1.6094	2.0086
279721846	1.7797	1.3558	2.0232	1.6194	0.7990	1.1784	0.2828	1.4371	1.4176	1.5810	0.9614	1.3509	1.0788	0.6242	1.6316	1.0714	1.8428	1.9046	0.8304	1.6005	0.9136	1.7860	1.5563	2.1890	1.4301	1.2317	1.1291
1094825	1.9589	2.2938	1.3635	0.7304	2.0563	2.4679	1.0425	2.1859	2.1304	1.6332	1.1988	1.9284	1.8779	1.3492	2.4659	2.5502	2.0751	0.5493	2.3430	1.8648	1.4245	2.0002	2.3820	1.8955	1.2177	2.2667	1.1973
1104880	4.3656	3.5271	3.7630	3.2924	3.6599	4.6124	2.9695	4.1108	3.5673	3.9838	3.0285	3.5557	3.8618	2.6915	4.5478	3.7404	4.0587	2.7159	3.7976	3.9482	3.5527	4.4561	3.6191	3.9017	2.9216	3.7835	3.5091
1095173	10.3848	10.0452	11.2443	11.5920	9.3517	10.4634	9.9541	10.1349	10.1336	11.6063	10.7479	9.0374	9.5380	10.2594	10.2188	9.8439	11.4103	11.7700	9.4148	9.7307	9.6847	10.7050	9.7991	11.6840	10.8458	9.2000	9.7716
1098089	4.1963	4.0678	4.2751	3.8737	3.5971	4.8583	3.5934	3.9197	4.0571	4.8790	3.6012	3.4216	4.1997	3.7750	4.4960	4.0481	5.4955	3.9456	3.5893	4.7669	4.0878	4.5562	3.9152	5.2574	3.8050	3.6023	4.0926
1094983	5.1428	5.1115	5.5490	5.2706	4.4597	5.6357	4.6853	5.1172	4.9753	5.7609	4.8516	4.3186	4.9171	4.4112	5.4672	4.8679	5.8643	5.0010	4.4588	5.3105	4.7113	5.3794	4.8076	5.8535	4.9079	4.4862	4.8013
279780435	2.3783	2.6421	2.3310	1.7026	2.2286	3.0496	2.0249	2.5056	2.5390	2.8633	2.0854	2.0808	2.3907	2.0863	2.7267	2.4997	3.0394	1.7473	2.1439	2.4622	2.1581	2.8488	2.4314	3.1202	1.8960	1.9581	2.2511
1096890	0.5428	1.1388	2.5676	0.6768	0.4340	0.8401	1.2062	0.5242	0.5996	1.3721	1.7677	1.2699	1.2075	1.3894	0.6568	3.0094	3.9563	0.2891	0.3220	1.6996	1.2500	0.4814	1.8644	2.5140	1.2647	0.9947	1.7812
1095430	2.6464	2.4177	3.2769	3.0942	1.5868	3.2458	2.1643	2.2609	2.0918	3.2967	2.3666	1.4589	2.1097	2.1350	2.6487	2.2750	3.8790	3.4742	1.5761	2.8953	2.0676	2.9406	2.0985	3.8818	2.5514	1.5422	2.2350
1104780	3.1704	3.5811	3.8372	3.1214	2.7838	4.0714	2.8114	2.9805	3.2768	3.9221	3.0665	2.5265	3.1313	2.8287	3.4910	3.2128	4.1850	3.2254	2.7217	3.3747	2.9342	3.5162	3.1830	4.1577	2.7466	2.9287	3.2324
279838077	4.1172	4.1635	4.9183	3.7842	3.3448	5.0332	3.7374	3.7928	3.8511	5.1181	3.5965	3.3959	4.3901	3.7828	4.4072	3.7828	5.2422	3.6638	3.5021	4.7941	4.1738	4.4942	3.7880	5.1902	3.5814	3.7176	3.9491
279916151	2.3717	2.0914	2.7222	1.6567	1.7899	3.1392	1.7058	2.2402	1.9934	2.9769	1.3418	1.3997	2.9604	1.5041	2.6693	1.9732	3.2792	1.5303	1.6032	3.3779	2.2873	2.6537	1.9749	3.2529	1.9820	1.5574	2.2805
1105958	4.4787	4.6122	4.3946	3.4081	4.2393	4.8068	3.6942	4.2648	4.5315	4.7167	3.5726	3.9967	4.5633	3.7320	4.8133	4.3797	4.7346	3.4546	4.1956	4.6507	4.2527	4.4859	4.4787	4.7575	3.5973	4.3709	4.1471
279800531	2.5432	2.7806	5.5888	3.9499	2.0283	5.0673	1.3165	1.5152	2.3392	4.4174	3.2782	2.1977	3.4067	1.2867	2.2279	2.6550	4.4259	4.0188	2.9158	3.9087	0.8429	2.5296	2.8768	5.2155	3.3679	2.5907	1.0908
279728898	6.1090	7.3408	6.6423	6.9357	5.6998	6.4888	6.2436	5.8782	7.0779	6.7100	6.3899	5.2578	5.3592	6.3762	6.0917	6.8286	6.7686	7.2125	5.6873	5.8587	6.1392	6.3827	6.9927	6.8759	6.4034	5.7384	6.2058
1096545	2.2935	2.0039	3.0947	2.7504	2.0944	2.8822	1.9164	2.1949	2.0878	3.1114	1.6245	1.5812	2.0555	2.2487	2.5465	2.5004	4.1030	2.9836	2.2063	2.5107	2.1633	3.0697	2.2198	3.6729	2.0305	2.0047	2.4447
1090604	3.2874	3.7418	3.8764	2.8595	2.7489	3.3623	3.0959	3.3306	3.3733	3.3826	3.1581	2.7615	3.0193	2.8724	3.5972	3.6176	3.5844	2.7631	2.6070	3.5628	3.2193	3.2589	3.3857	3.7635	3.1438	2.6688	3.2859
1087248	3.1787	2.9515	3.1804	2.4397	2.6167	3.5817	2.4794	3.0074	2.7535	3.4311	2.5205	2.5486	2.8577	2.5673	3.4241	2.9326	3.7995	2.1703	2.6177	3.2941	2.8735	3.3990	2.8264	3.5337	2.3001	2.6233	2.9140
279509439	8.9325	8.6900	10.0648	9.8691	8.1113	9.3911	8.4249	8.6745	8.6256	10.2947	9.2846	8.1056	8.5026	8.5889	8.9594	8.7118	10.2810	10.0876	8.0224	9.1178	8.3538	9.2214	8.3850	10.4511	9.3944	7.8754	8.3684
1098224	3.0107	2.8198	3.3814	2.4050	2.4403	3.6859	2.2949	2.8609	2.6062	3.6503	2.3681	2.6427	2.9523	2.1699	3.1771	2.7352	3.8334	2.3213	2.4774	3.1420	2.8370	3.1851	2.6590	3.8265	2.3885	2.5625	2.8776
279947570	5.9466	6.3732	6.4707	6.9936	6.1848	5.3619	5.5392	6.0496	6.5168	7.0394	5.9171	5.4985	5.4769	5.8230	6.1049	6.2953	6.7073	6.6007	5.7590	6.0645	5.5111	6.4236	5.6205	6.8693	6.1317	5.4171	5.6304
279982995	3.1483	3.7841	3.0470	3.4314	2.9957	2.7532	2.7726	2.8978	3.4601	3.3643	3.3461	2.5715	2.4163	2.6934	3.2207	3.4951	3.5609	3.6911	2.9777	2.8554	2.3597	3.4644	3.4774	3.6284	2.9881	2.7748	2.4514
1100877	2.5544	3.2776	2.4957	3.2353	2.8159	1.5370	1.6720	2.3027	3.0311	2.4322	2.3294	1.9672	1.4003	2.3832	2.5393	3.7344	3.1420	3.7806	2.9366	2.4244	1.4989	2.8026	3.3106	2.6324	2.5522	2.6748	2.0042
279918691	5.0262	5.0062	4.6088	3.9367	4.7128	5.0243	3.8991	4.6664	5.0583	4.8033	4.0149	4.5902	4.7597	4.0338	4.9855	4.8874	4.7313	3.8930	4.7585	4.2645	4.2518	4.9496	4.8994	4.7613	4.0171	4.8873	4.3309
279731198	5.1117	5.8430	5.9160	5.3999	4.0570	6.3166	5.1715	4.9013	5.6038	5.2035	4.9209	4.1010	4.8966	5.2232	5.1851	5.5554	5.2408	5.8614	4.2142	4.8728	5.0780	5.4781	5.5311	6.1171	4.9505	4.1459	5.2945
1092010	4.4932	5.1884	4.6170	4.3354	5.3845	5.2744	4.4779	4.0340	5.8965	4.9299	3.4171	4.2690	4.7295	4.1421	5.3111	4.8697	4.0899	3.9514	5.2347	3.4808	4.3851	4.6835	5.3963	4.7000	3.0506	5.0448	3.9824
1098525	2.0537	2.3390	2.5831	1.7931	1.6241	2.1176	1.7810	1.9448	1.9788	2.5373	1.3659	1.4046	1.5016	2.0678	2.3863	2.4526	3.4318	2.0357	1.9083	3.3236	3.0666	2.6588	2.4043	2.9687	1.5830	1.7093	2.2903
1105959	4.9534	5.3299	5.8599	5.8671	4.1943	5.5173	4.5028	4.7468	4.9693	6.1158	5.1693	3.9989	5.0404	4.7362	4.9746	4.8614	6.0853	5.9928	4.1660	5.1721	4.6747	5.3122	4.8273	6.2615	5.2398	4.0703	4.4292
279728390	2.7650	2.7627	3.1778	2.2747	2.8314	2.4725	1.7178	2.6404	2.9790	2.8135	1.9190	2.3343	2.6493	2.2762	2.8497	2.7700	3.3957	2.4201	2.7772	2.7353	2.2069	2.7450	3.0055	2.9103	2.0749	2.8642	2.3659
279828817	2.3648	2.2031	3.2341	2.5791	1.1748	3.1684	1.4821	1.7490	2.2859	2.9258	2.2809	1.2606	2.0247	1.5989	2.6111	1.9006	3.2381	2.2310	1.6724	2.8984	2.1395	2.9673	1.7321	3.3313	2.3020	1.3577	2.4103
279968969	2.1263	2.4098	3.3888	1.5245	1.9724	3.2074	2.0736	2.4885	1.9077	3.2998	2.1976	1.5607	2.8164	2.0735	2.3244	2.4564	3.6021	2.0721	1.8329	2.6162	2.5245	2.7322	2.3590	3.5893	2.1206	1.9307	2.7376
1095417	3.3419	3.3741	3.5914	3.1608	2.8364	3.9905	2.8206	3.2691	3.3723	3.8611	2.9416	2.6298	3.4617	2.9471	3.6844	3.3460	4.2738	3.1689	2.7985	3.7206	2.9893	3.7345	3.2660	4.2129	2.9760	2.8981	3.2255
1088708	4.8124	4.8247	5.5933	4.8599	3.9577	4.6099	4.4897	4.7004	4.6370	5.4461	4.6839	3.8925	4.6375	4.5971	4.6655	4.6926	5.3069	4.9845	3.8024	5.0229	4.4251	4.7833	4.5479	5.6268	4.8771	3.8734	4.2387
1094367	5.7832	6.3358	6.7718	6.1669	5.8498	5.4969	5.7175	5.8169	6.4733	6.5376	6.0805	5.4568	5.8524	5.5914	5.6233	6.4779	6.3159	6.1162	5.5192	5.4555	5.3964	5.7608	6.0796	6.6098	6.1686	5.5063	5.2644
1098718	3.5517	3.7499	4.0686	3.3278	3.4583	4.3908	3.1693	3.4348	3.3948	4.2763	3.0165	3.4706	3.6262	3.0635	3.8159	3.7387	5.3621	3.4733	3.6595	4.2588	3.5118	4.3242	3.7257	4.9482	3.0935	3.7069	3.6724
279728023	2.6667	2.5114	1.9510	1.9538	2.4348	2.9551	1.8663	2.5075	2.7442	2.8078	1.7989	1.9322	2.6037	1.9206	2.8220	2.5090	2.6772	1.6082	1.9736	2.5972	1.7865	2.6748	2.6057	2.8669	2.5770	1.8837	1.6992
1092771	4.3773	4.3414	5.2219	4.0451	3.9819	5.0467	4.0980	4.1534	4.2198	5.3496	3.9808	3.9518	4.2652	3.9276	4.5064	4.2330	5.4700	3.8104	3.8319	4.7013	4.3541	4.6314	4.1649	5.4777	4.0136	4.0702	4.5181
1090206	4.6582	5.0080	5.2852	4.2419	4.2930	5.1712	4.4389	4.6164	5.0113	5.2573	4.5237	4.3374	4.6225	4.2510	4.9527	4.7846	5.1724	3.8937	4.1427	4.6631	4.7422	4.7571	4.8176	5.3008	4.3958	4.3213	4.9037
1092956	4.1499	4.3336	4.1700	3.3055	4.1397	4.4211	3.5624	4.0402	4.3745	4.5816	3.6235	4.1022	3.9504	3.5053	4.3519	4.2859	4.3837	3.1782	4.2215	3.8234	3.7256	4.1452	4.2339	4.5146	3.5360	4.2520	3.5251
1095735	1.6448	1.7190	2.2230	1.6355	1.1299	1.9892	1.2541	1.4059	1.4103	2.1953	1.5313	1.1821	1.3298	1.2261	1.8326	1.5045	2.9406	1.8255	1.2627	1.6513	1.2544	2.0081	1.6629	2.6538	1.2379	1.2492	1.6582
1087293	4.5621	4.3968	4.4639	3.6200	4.2397	4.8358	3.6526	4.5440	4.2851	4.7089	3.6303	4.1674	4.3229	3.7988	4.7439	4.3845	4.7946	3.4379	4.1239	4.2738	4.3145	4.6550	4.2996	4.7985	3.7759	4.2535	4.2670
1090926	5.9097	5.5928	6.0283	4.8184	5.3768	6.4666	5.1452	5.9456	5.4534	6.0955	4.9757	5.6192	5.8023	4.9433	6.0900	5.5687	6.1488	4.5788	5.3799	5.6777	5.4398	6.0596	5.4531	6.0852	5.2148	5.5636	5.4555
1094667	5.4869	5.8240	5.8969	5.1205	5.0676	5.9894	5.2183	5.3815	5.7969	6.1069	5.2532	4.9934	5.4392	5.2217	5.8541	5.7051	6.0073	4.9914	5.0806	5.6986	5.3531	5.7377	5.6705	6.0171	5.2756	5.1934	5.3796
1098276	3.2905	3.4538	3.8254	2.6999	3.0211	4.2630	2.8688	3.2600	3.3520	4.0648	2.7853	3.1471	3.3530	2.7075	3.5153	3.5719	4.4032	2.4688	3.1962	3.9314	3.3497	3.4196	3.4141	4.1738	2.7230	3.2973	3.2892
1099227	6.0750	6.5142	6.5106	6.5460	5.0524	6.5363	5.5577	5.8945	6.1188	6.7493	6.1490	5.0898	5.7154	5.7541	6.0647	5.9692	6.6951	6.6675	5.1484	6.4181	5.5662	6.3850	5.7213	7.0707	6.1721	5.0566	5.7044
280088377	7.1497	7.5318	7.8761	7.3720	7.0564	7.0276	7.0694	7.0640	7.3003	7.8548	7.0424	6.7301	6.7473	6.7827	7.3055	7.4761	8.1594	7.6006	7.0454	6.9447	6.8015	7.5345	7.4767	7.7968	7.1115	7.1200	7.1320
1088615	3.2568	3.5111	3.5090	2.7545	2.9555	3.7785	2.6539	3.1175	3.1934	3.6746	2.6733	2.8409	3.1361	2.6052	3.3585	3.3441	3.7328	2.6177	2.9588	3.2145	2.8340	3.4204	3.2632	3.6781	2.4851	3.0494	3.1955
1095441	2.7895	2.2280	3.8292	3.6148	1.5064	3.3548	2.2205	2.6189	2.2236	4.0942	2.7563	1.7640	2.8169	2.3918	2.9724	2.2887	4.5226	3.6024	1.7739	3.2750	3.0043	3.4141	2.2925	4.3387	2.7048	1.6811	2.9802
1095998	6.4158	7.4041	7.3962	7.4958	6.1069	6.5521	6.4856	6.2976	7.2065	7.3533	6.9765	5.9584	5.9631	6.4561	6.3115	7.0934	7.2837	7.6130	6.0498	6.2278	6.0707	6.6116	6.9356	7.4007	7.1729	5.9112	6.0321
279834515	2.9019	3.6145	3.1304	2.7982	2.6356	2.6042	2.4939	2.8067	3.3371	3.2913	2.7519	2.7252	2.8119	2.9004	3.6149	3.5025	3.9918	3.0667	2.6245	3.6163	2.9840	3.5025	3.1334	3.4398	3.0023	2.7291	3.0244
1088799	4.0587	3.6680	4.6836	3.9198	3.2695	4.3857	3.4869	3.9123	3.6109	4.7587	3.7029	3.2667	3.8220	3.3531	4.0829	3.7557	4.7661	3.6153	3.1821	4.1788	3.7721	4.2058	3.5473	4.8330	3.7524	3.2468	3.8349
1097898	3.8023	3.6117	3.7067	2.9750	3.2294	3.8826	3.0660	3.7043	3.6718	3.9238	3.1578	3.3058	3.5172	3.1235	3.9276	3.5172	3.9334	2.6909	3.2183	3.4457	3.2165	3.7907	3.4995	3.9021	3.1114	3.3705	3.3702
1100133	3.6031	3.5071	4.3579	3.0120	3.2098	4.1470	3.0269	3.4006	3.3167	4.3975	3.0771	3.2408	3.5605	3.0090	3.7577	3.4840	4.3992	2.7682	3.2682	3.8126	3.5343	3.7343	3.3900	4.5451	3.1575	3.4324	3.5552
1087813	2.6373	2.8166	2.8069	2.4154	2.1329	3.1359	1.9291	2.4619	2.5966	3.0094	2.1152	2.0753	2.3847	2.0535	2.7686	2.5309	3.2861	2.4147	2.0938	2.7539	2.2322	2.9351	2.5776	3.1134	2.0791	2.2399	2.3190
1098026	3.6853	4.0764	3.8977	2.6597	3.5671	3.6615	3.3814	3.5530	4.0091	3.6864	3.5345	3.5531	3.5194	3.1956	4.0748	4.0056	3.5599	1.9171	3.4426	3.6888	3.5084	3.6128	3.8136	3.6386	3.0942	3.4469	3.2972
1092181	4.2101	4.1099	4.8254	4.0086	3.6146	5.0074	3.6601	4.0995	3.9565	4.9730	3.7916	3.5253	4.2307	3.5838	4.5526	4.0201	5.3238	3.8672	3.6464	4.7897	4.2136	4.5521	4.0913	5.1478	3.6374	3.8475	4.3599
1098815	2.2828	1.9766	1.0112	0.6827	2.0175	1.5938	1.1833	2.0285	2.1270	1.5538	1.0253	1.7452	1.4128	1.1988	2.3239	2.3136	1.5809	0.5164	2.1012	1.7985	1.2989	1.7074	2.2947	1.3932	1.2673	1.7414	1.1179
279795671	2.8956	2.5576	3.5012	1.9658	2.5722	3.4083	1.8312	2.7124	2.3531	3.5257	2.4429	3.0300	2.9100	1.8956	3.2082	2.6490	3.3754	2.1285	2.9895	2.7257	2.5736	3.1035	2.8995	3.2088	2.0016	2.5248	2.4515
1094564	6.6809	5.7090	7.4089	7.7188	4.4160	7.0835	6.2567	6.3530	5.7434	7.8736	7.1186	4.5056	6.3857	6.6095	6.4302	5.5860	8.0611	7.7816	4.5656	6.6096	6.5403	7.0395	5.6696	8.0978	6.9130	4.3299	6.4462
1095668	6.3744	6.3364	7.2657	7.0166	5.5632	7.0043	5.7280	6.2008	6.1159	7.3378	6.4214	5.3134	6.3172	5.7898	6.3242	6.0509	7.3039	7.0435	5.3932	6.4264	5.9079	6.6728	6.0062	7.4104	6.3827	5.5141	5.8944
1093546	3.6776	3.9368	4.4049	3.8295	3.3164	3.7276	3.4195	3.5052	3.6762	4.3475	3.4136	3.2023	3.3408	3.2900	3.7928	3.6883	4.4256	3.7005	3.2048	3.3287	3.3832	3.6916	3.6125	4.4828	3.6285	3.2382	3.4961
1102505	3.4862	1.5665	3.4154	2.1021	2.0920	3.2920	1.9936	3.4370	2.0158	2.9336	2.1334	2.0185	3.3737	1.9168	3.0467	1.9072	2.7912	1.8897	2.0875	2.4098	2.1387	3.0307	1.6435	3.2954	2.0497	2.0249	1.6587
279970896	1.8355	3.0963	1.6513	2.2283	1.7302	1.7051	2.0394	2.2579	2.6118	1.8912	2.2218	2.5441	1.4044	1.3200	2.1221	3.1003	1.7461	1.0830	1.8194	0.7878	1.8743	1.8883	2.9796	1.8845	2.0718	2.1453	1.3299
1094335	8.0588	7.9306	8.8864	8.6234	7.0958	8.9402	7.5001	7.8114	7.5965	9.2671	7.9024	6.9330	7.8659	7.7188	7.9101	7.5641	9.4816	8.7759	7.1771	8.5938	7.6695	8.4475	7.5325	9.5193	7.9867	7.0099	7.6914
1090218	3.8157	3.9248	4.5103	4.3719	2.8456	4.5488	3.4533	3.6180	3.7300	4.7058	3.9212	2.8056	3.7971	3.4787	4.2416	3.5207	4.9665	4.2562	2.9118	4.4202	3.7297	4.2695	3.6630	5.0287	3.8339	2.9007	3.6952
1094647	5.7703	5.2783	5.7226	4.7380	5.1264	6.2300	4.9631	5.6208	5.3177	6.0074	4.8371	5.0390	5.5430	4.8116	6.0426	5.2699	5.8904	4.4213	5.0619	5.5980	5.3319	5.7942	5.1236	5.8858	4.9553	5.2417	5.2380
279854286	5.0375	5.4344	5.7344	5.9751	4.2287	5.3593	5.5447	4.7618	5.4178	6.7316	5.6365	3.7723	4.8361	5.5818	5.2090	5.0545	6.3979	6.0542	3.8863	5.5953	5.1300	5.3331	5.0987	6.5261	5.7543	3.8720	4.6778
279879368	7.9905	9.0105	8.8807	9.2906	7.6314	8.6418	7.9256	7.9250	8.8939	9.2317	8.7691	7.3818	7.8722	8.0616	8.0459	8.5790	8.9969	9.5409	7.6268	8.4201	7.3281	8.3803	8.4869	9.3504	8.8590	7.5108	7.3389
280130982	3.4331	2.5352	3.6818	2.8219	2.5034	3.1577	2.5927	2.9582	2.5363	3.7933	2.4801	2.6429	2.9457	2.4323	3.1525	2.7104	3.6946	1.9201	2.4144	3.4773	2.7972	3.2330	2.7171	3.8779	2.7384	2.5356	2.9288
1104150	4.1123	3.6700	4.3088	3.2764	3.1408	4.9586	3.3993	3.9031	3.5493	4.6174	3.3996	3.3141	4.0255	3.2584	4.3626	3.5845	4.9012	3.0971	3.1637	4.7685	4.1104	4.5268	3.5738	4.8358	3.3748	3.4781	4.1524
1094206	4.0028	3.7188	4.5973	4.3712	2.8600	4.2554	3.3850	3.9211	3.3452	4.6659	3.9308	2.5725	3.7452	3.5938	4.3334	3.2988	5.1643	4.3139	2.8616	4.5222	3.8122	4.5453	3.4050	5.0761	3.8056	2.9016	4.1493
1100988	2.2106	1.7579	1.7170	1.9300	1.0146	0.9332	1.2452	2.3324	1.3385	1.3758	1.4985	0.7424	0.8910	1.2907	1.9665	1.9773	1.3072	1.7908	0.9414	0.4856	1.2438	1.6565	1.5715	1.3037	2.7004	0.6993	0.7252
279885390	4.0905	4.2571	4.0176	3.6536	3.4395	4.3843	3.9298	3.8964	4.3285	4.3187	3.3988	3.1344	3.8766	3.5997	4.5839	4.0655	4.2875	3.6604	3.3620	4.1551	4.0541	4.3066	4.0714	4.3029	3.6638	3.6410	3.6939
1102206	6.8952	6.3581	7.5573	7.7425	5.6655	7.2236	6.0963	6.5886	6.1603	7.8423	6.8915	5.7378	6.2642	6.1057	6.7622	6.2120	7.8491	7.7447	5.6880	6.5662	6.2531	7.1666	6.2542	7.9109	7.0046	5.6398	6.3142
279790445	2.0633	1.9489	2.1527	1.8830	1.7510	1.8752	1.3355	1.7325	1.8410	2.3257	1.3672	1.3915	1.8468	1.6354	2.3724	1.7352	2.5879	1.9123	1.1867	1.4101	1.9678	2.3148	1.9957	2.5473	1.2710	1.7769	1.9090
1093488	4.3016	4.4892	4.7627	3.7691	4.0551	4.3014	3.7251	4.2575	4.2108	4.4654	3.6612	3.9087	4.1997	3.6869	4.3306	4.3816	4.6971	3.6646	3.9033	3.9587	3.7704	4.3934	4.1960	4.4022	3.7794	4.0955	4.1334
279901524	2.2123	2.7307	2.2151	3.1346	1.4769	1.9922	1.0152	2.1376	2.6617	1.7992	2.5147	1.1736	1.6314	1.2047	2.1523	2.3538	1.9128	2.6625	1.3578	1.9168	1.2251	2.4189	1.9901	2.0312	2.2326	1.0698	1.1662
1093486	3.7368	4.1529	3.8701	3.9059	3.5179	3.9941	3.3062	3.5804	3.7622	3.8859	3.1091	3.1081	3.4677	3.5399	3.9953	4.2805	4.9623	4.3459	3.6663	4.0886	3.3562	4.2283	3.9969	4.4127	3.1562	3.4823	3.5404
1093954	4.4474	4.7141	4.2444	3.7188	3.9868	4.0785	3.8995	4.3205	4.5542	4.2655	4.0452	4.0671	3.9481	3.9451	4.6207	4.5725	4.0846	3.5303	3.8954	3.7425	4.1149	4.3891	4.7558	4.2292	3.5206	4.2073	4.3029
1104153	3.2528	3.3212	3.0707	2.8285	2.5323	3.7900	2.5310	2.9493	3.1354	3.2569	2.6052	2.2760	2.7737	2.5248	3.3999	3.1398	3.5078	2.7867	2.5573	3.2782	2.6227	3.3337	3.1229	3.4852	2.6612	2.5679	2.8913
1089424	4.2956	4.1940	3.8237	3.4181	4.1085	3.6463	3.6538	4.1473	4.6872	3.9449	3.3867	3.5951	4.0461	3.7719	3.9725	3.9021	2.8995	2.8843	3.4335	2.0972	3.7538	4.1233	3.9240	3.5922	3.4588	3.5197	3.1168
1090086	3.6721	3.9950	4.2086	3.5741	3.2127	4.2068	3.2993	3.6412	3.5742	4.2745	3.2859	3.0618	3.5483	3.4094	3.9426	3.6996	4.4611	3.6486	3.1234	3.9230	3.5377	3.9895	3.7188	4.4681	3.2916	3.2847	3.6587
1089768	3.8394	3.5905	4.2107	3.2455	3.4108	4.0568	3.1528	3.7555	3.3533	4.2825	2.9634	3.3721	3.7336	3.2172	3.9984	3.6011	4.5868	3.2168	3.4908	3.3809	3.6692	3.9049	3.4821	4.3138	3.0597	3.4487	3.7422
1090280	0.3304	1.3264	0.9547	0.5898	0.4570	0.1339	0.3371	0.6738	1.2659	0.6416	0.6587	0.3174	0.1759	0.2494	1.0033	1.8653	0.6003	0.8350	0.6194	0.3582	0.2343	0.4517	1.0658	0.5602	0.3922	0.3536	0.2250
1088161	3.2086	2.6907	3.9309	3.4088	2.1335	3.9090	2.9211	2.8462	2.6604	4.2472	2.9877	1.9855	3.2500	2.8917	3.6556	2.7809	4.6751	3.2015	2.1026	3.8627	3.3802	3.7262	2.7939	4.5267	2.9680	2.0862	3.6020
279727011	4.7226	4.9807	5.5145	4.9248	4.4063	4.6034	4.6632	4.6230	4.8436	5.4607	4.5360	4.1040	4.6031	4.7919	4.9689	4.9597	5.7252	4.9838	4.3677	4.3302	4.8128	4.9386	4.9003	5.6439	4.6664	4.3401	4.9861
280118996	3.4565	3.7131	4.2755	4.3404	1.9539	4.2052	2.8696	3.4202	3.4287	4.0392	3.2505	2.4359	3.4061	3.0017	3.2634	3.3307	4.4142	3.7280	2.4106	4.2682	3.3225	3.6034	2.9572	4.6346	3.2764	2.6929	3.0272
1093395	2.1303	2.1491	1.6740	1.4567	1.3562	1.7430	1.5058	2.0201	2.7279	2.6275	1.2596	1.5076	1.4500	1.0660	2.3435	1.0466	0.7587	1.4867	1.6240	1.2569	1.9449	1.9830	1.9082	1.9352	1.9700	1.3224	0.6988
1089142	7.2427	7.5713	7.9281	8.0859	6.5170	7.5286	7.0267	7.1144	7.4817	8.2252	7.5456	6.2529	7.1994	7.3318	7.2317	7.5727	8.3044	8.2436	6.5914	7.0973	7.0378	7.5290	7.3245	8.4791	7.7107	6.4753	6.8820
280126695	5.1946	5.7237	5.5292	5.5798	4.2810	5.0303	4.6430	5.0453	5.4465	5.4814	5.3777	4.4319	4.6649	4.7590	5.2278	5.2157	5.6210	5.7126	4.6742	5.5999	4.8333	5.3946	5.3519	5.9299	5.2503	4.4404	4.6940
1100715	7.0941	6.8972	7.9375	7.0965	6.3435	7.6759	6.6750	6.9984	6.8590	8.3188	6.9928	6.4714	6.9068	6.4538	7.1621	6.6131	7.9830	6.9436	6.2499	7.3816	6.9311	7.3592	6.5786	8.2606	7.1147	6.4289	6.9348
1101444	2.9050	2.8515	3.3103	2.6308	2.4514	3.2216	2.2493	2.7521	2.4322	3.2718	2.2261	2.4563	2.8004	2.2598	3.0116	3.0012	3.9565	2.6077	2.4027	3.0893	2.6708	3.1673	2.8483	3.5845	2.3674	2.5491	2.9070
279982633	8.0245	7.7405	8.4994	8.8788	6.8181	7.1507	7.4911	7.8554	7.2095	9.2510	8.1178	6.6709	7.3877	8.1463	7.9462	7.5999	9.4551	8.9981	6.8531	7.9290	8.1460	8.6298	7.4821	8.8303	8.2068	6.6575	8.2303
1094134	2.5626	3.3536	3.6481	2.3409	2.4951	2.6874	2.3811	2.5548	2.7736	3.3293	2.4529	2.4558	2.3483	2.4112	2.5296	3.1797	3.4846	2.2508	2.5668	3.3051	2.4562	2.6246	2.9291	3.5643	2.6967	2.6863	2.6611
1087845	3.2238	3.6393	3.7115	3.4038	3.3030	2.9262	2.6386	3.0844	3.3098	3.5063	2.9633	2.8188	2.7792	3.1464	3.4477	3.7396	4.6036	3.8448	3.3694	3.1733	3.0520	3.8805	3.5288	3.8644	2.9983	3.0011	3.5362
279912347	4.0892	3.0961	4.6041	3.8748	3.0942	4.0141	3.2594	4.0013	2.9650	4.6426	3.2183	3.0421	4.2556	3.5893	3.9211	3.5278	5.0618	3.5192	3.2016	3.6891	3.8038	4.3280	3.1573	4.8690	3.4269	3.2435	3.6302
1089878	4.8359	5.3895	4.9932	4.5214	4.3655	2.6244	4.2237	4.8943	4.9172	4.0561	4.6285	4.3059	3.6285	4.6385	4.3696	5.4765	4.0683	4.5133	4.2685	2.1045	4.5951	4.0798	4.6441	3.7328	5.1568	4.3501	3.9342
1105822	4.3075	4.2221	4.5558	3.5562	3.8201	4.3318	3.6858	4.2155	4.0775	4.7788	3.6689	3.8056	3.9669	3.6816	4.3216	4.0666	4.8473	3.4295	3.8088	4.4391	4.1493	4.3439	4.1004	4.7206	3.8365	3.8905	4.1653
1095224	7.8215	7.9293	8.8176	8.6880	6.7485	8.2867	7.5775	7.5748	7.7070	8.9230	8.1076	6.6529	7.4039	7.6785	7.5973	7.6222	8.8833	8.8494	6.7297	7.9345	7.5111	7.9525	7.5913	9.1229	8.1770	6.6716	7.4533
1105213	2.9962	3.1866	2.8427	2.6652	2.3498	2.8862	2.4708	2.9601	2.9822	2.7915	2.4427	2.4639	2.6198	2.5805	3.1373	3.3804	3.2781	2.6464	2.6610	2.2882	2.5161	3.0718	3.1990	2.9184	2.5626	2.6883	2.6336
1089283	2.7422	3.0293	3.3000	2.7521	2.2581	3.1853	2.3328	2.5314	2.9087	3.4527	2.5775	2.2744	2.6262	2.4045	2.7789	2.9454	3.8949	2.6957	2.4922	3.2835	2.5146	2.9557	2.8152	3.8405	2.5402	2.5472	2.5557
1104492	2.7414	2.9615	2.9718	2.6419	2.1432	3.0863	2.4710	2.5109	2.7537	2.9966	2.2747	2.1014	2.4682	2.3099	2.9018	2.8284	3.3440	2.7400	2.0685	2.2794	2.5077	2.8390	2.8344	3.2363	2.2151	2.2670	2.6246
1087853	5.1765	5.4227	4.6520	4.1271	4.9196	4.8753	4.4984	5.2343	5.2518	4.3407	3.9084	4.8426	4.6744	4.1984	5.1143	5.4147	4.2549	3.8840	4.9670	3.3499	4.3444	4.8620	4.9004	4.1488	4.6215	4.7381	4.0693
1098520	2.0489	2.0965	2.4751	1.5535	2.1295	2.1634	1.2721	1.7572	1.9425	2.5593	1.3217	2.0439	1.9096	1.4154	2.0457	2.1208	2.6595	1.5256	2.1935	1.4575	1.5461	2.0733	2.2052	2.5886	1.2668	2.2262	1.7447
279773857	1.6099	2.3095	1.7019	1.7783	1.9190	1.5358	1.6018	2.0729	2.7284	1.9582	1.0276	1.7591	1.7674	1.8254	1.9112	2.3236	2.4779	1.6842	1.5608	1.8623	1.8406	2.4187	2.3013	1.9988	1.1328	1.5002	2.0245
1102901	4.3834	4.0703	4.2949	3.4777	3.7391	5.1797	3.6591	4.1741	4.0922	4.8793	3.4982	3.7313	4.2728	3.6269	4.5777	4.0397	4.8711	3.4019	3.8482	4.7707	3.9492	4.7102	4.0016	4.8204	3.5768	3.9751	3.9914
1103996	2.1861	2.6109	3.2040	2.3026	2.2619	2.3790	1.7982	1.8644	2.1453	3.0362	1.5158	2.0635	2.2393	2.1915	2.3040	2.8491	3.6761	2.5076	2.4982	2.5704	2.3449	2.3486	2.6053	3.5009	1.5558	2.4237	2.3211
279921821	2.3285	2.3245	2.9153	2.1046	1.6142	2.9443	2.2729	2.4187	2.2470	3.4232	2.0152	1.8206	2.5655	2.2309	2.7119	2.2530	3.7402	2.6235	2.0209	2.7333	2.3149	2.7699	2.3962	3.3283	2.0310	1.9150	2.4253
279987831	4.6461	5.7350	4.8063	5.4682	4.2025	4.6765	4.2284	4.7033	5.5624	5.3395	4.8727	4.2216	4.5536	4.4865	4.5945	5.5459	5.3601	5.6078	4.4423	4.7475	4.4728	4.8226	5.4152	5.2603	5.0755	4.4348	4.3104
280012539	1.1690	1.0800	1.5431	0.9305	0.5082	1.1025	0.6935	1.4939	0.5050	1.8883	0.8763	0.7372	1.2415	1.0191	1.2582	1.0518	2.0494	0.6301	0.9194	0.4313	1.1809	1.5352	1.0972	2.1790	0.9424	0.9188	1.4950
279724397	1.9509	1.7989	2.4641	2.3414	1.4091	2.1684	1.4444	1.5579	2.0415	2.5224	1.5157	0.9360	1.8028	1.6042	1.7956	1.9999	3.1768	2.0141	1.2006	2.1458	1.9815	1.9274	1.9311	3.4079	1.6984	1.5124	2.0107
1090317	5.5546	5.3236	5.6548	4.7503	5.1174	5.0389	4.6706	5.4992	5.2238	5.3290	4.5753	5.0497	5.2916	4.8620	5.3920	5.5394	5.5601	4.6667	5.1568	4.6806	5.1533	5.3958	5.2519	5.2448	4.6892	5.1817	4.8949
1102094	2.9964	3.2474	3.2087	3.3940	2.8333	1.2182	2.2336	2.8535	3.0409	2.4795	2.5194	2.0095	1.6933	2.8020	2.7087	3.4281	2.9730	3.7713	2.7090	1.4352	2.0805	2.5673	2.9946	2.4870	3.4414	2.3963	1.7635
279785387	1.7623	2.0499	1.1422	0.7334	1.5787	1.6694	1.2004	1.3384	1.9280	2.0458	1.0425	1.5984	1.5722	1.4675	1.9072	1.4063	2.4635	1.1389	1.5499	1.4295	0.9220	2.1133	1.8952	2.1032	1.1933	1.7836	1.3858
1092006	3.2238	2.8081	3.9159	3.1236	2.3989	3.5181	2.9454	3.0257	2.7611	4.0013	2.7492	2.2962	3.2181	2.9154	3.4802	2.9658	4.4253	3.1574	2.4568	3.5206	3.4250	3.6249	2.9102	4.3539	2.6939	2.4726	3.5507
1099080	2.5865	2.4958	2.6195	2.5376	1.7193	2.5487	2.0102	2.3606	2.2807	2.5387	2.0660	1.6001	2.0530	2.1894	2.6589	2.7641	3.1644	2.3499	1.7612	2.1858	2.4479	2.7497	2.4928	2.7129	2.2271	1.6775	2.4802
279798624	7.4424	7.9120	8.3561	8.4865	6.5799	7.9236	7.3027	7.3317	7.6596	8.4465	7.9527	6.4496	7.0877	7.4663	7.2292	7.6944	8.2900	8.7207	6.5348	7.2760	6.9162	7.5876	7.5452	8.5680	8.1005	6.5164	6.8408
1094487	3.6055	3.7749	4.3498	3.9698	3.0700	4.2848	3.2255	3.5312	3.7138	4.3959	3.6719	2.7093	3.5110	3.2035	4.0267	3.5033	4.3075	3.7054	2.9017	3.7321	3.5327	4.0724	3.5943	4.4905	3.6307	2.8951	3.7495
279984222	9.1661	9.3958	9.7419	10.2402	8.4379	9.4342	8.6625	8.9540	9.2277	10.0042	9.4686	8.1506	8.4833	8.7437	9.0503	9.0664	9.8708	10.3394	8.4070	9.0793	8.2005	9.4322	8.8689	10.2216	9.6468	8.2456	8.2973
1091162	2.6711	2.3587	3.1289	2.7187	1.7061	3.1939	1.9784	2.3186	2.3795	3.1763	2.4384	1.7134	2.3264	2.1947	2.8781	2.4476	3.7972	2.6793	1.9180	3.2640	2.7590	3.0455	2.2688	3.7582	2.3097	1.6178	2.5566
1092792	2.3154	2.4326	2.8421	1.9847	2.2264	3.0520	2.0639	2.4375	2.5032	3.3343	2.0278	2.2258	2.2446	2.1815	2.6832	2.3712	3.4558	2.1038	2.3322	2.5023	2.2721	2.7199	2.4192	3.7469	1.8543	2.4166	2.6776
279973293	4.5542	3.8831	4.8210	5.9102	2.5054	4.6458	3.2546	4.1844	3.9064	4.9479	4.6847	2.4844	3.5710	3.6032	3.9973	3.6695	5.1255	5.3922	3.1328	4.0784	3.6484	4.7087	3.7157	5.3226	4.9464	2.4955	4.2826
1091863	3.2659	3.1653	3.5634	2.5403	2.7391	4.1206	2.8755	3.0941	3.0523	3.8525	2.5187	2.7577	3.2066	2.7310	3.5065	2.9441	3.8654	2.3919	2.5713	3.3432	3.1438	3.4694	2.9427	3.8589	2.4840	2.7995	3.0950
1088001	6.6892	6.9000	7.5974	6.2501	6.3047	6.8648	6.4008	6.6471	6.7864	7.3284	6.2938	6.4662	6.7789	6.2808	6.5599	6.8027	7.0336	6.1019	6.2129	6.3091	6.4652	6.5420	6.6180	7.0399	6.4439	6.2355	6.3649
279722105	9.4615	9.8742	10.6557	10.5333	8.8589	10.1630	9.1208	9.4994	9.8385	10.8746	10.0693	8.4892	9.3119	9.5030	9.4186	9.6484	10.3937	10.8675	8.6222	9.7408	9.0625	9.7500	9.2753	10.8768	10.2180	8.4904	9.0009
1097664	4.8586	4.4351	5.4370	4.3295	3.9823	5.6484	4.3163	4.5810	4.1710	5.5601	4.0837	3.9084	4.7721	4.0156	5.0712	4.4534	5.7537	4.1402	4.0053	5.5380	4.8822	5.0529	4.2956	5.6777	4.2122	4.1162	4.8296
1087679	2.1929	2.5487	3.7622	2.0616	2.5274	2.5614	2.4154	2.2244	2.5751	3.6720	2.2958	2.5388	2.5748	2.2759	2.0939	2.5811	4.1504	1.9849	2.2118	2.4319	2.5804	2.1165	2.3345	3.8142	2.0892	2.2509	2.3799
280026341	3.3910	3.1768	3.6225	3.1264	2.6213	3.5415	2.8584	3.4117	3.2893	3.6359	2.9950	2.3130	3.2265	2.8363	3.5915	3.1573	4.0253	2.9981	2.5894	3.8757	3.2441	3.5236	3.2479	3.7978	2.9756	2.6442	3.0937
1098672	3.1457	3.1815	3.4460	2.5372	2.8959	3.6635	2.4672	2.9320	2.7655	3.5361	2.4206	2.7675	3.1002	2.5821	3.2855	3.1998	4.1348	2.5447	2.9027	3.2367	2.9415	3.3337	3.0065	3.8342	2.3646	2.9803	2.9485
1092651	2.2107	2.5603	2.4900	2.6906	1.9943	1.7566	1.9887	2.2387	1.7336	2.1910	1.8232	1.6069	1.7247	2.1466	2.4238	2.8308	3.8079	2.8047	2.2237	1.8976	2.0447	2.6065	2.2687	2.9881	1.7955	1.8540	2.1883
1107800	7.0491	6.7854	7.3664	7.0286	6.3177	7.3134	6.2025	6.8622	6.9336	7.4664	6.8006	6.0831	6.8147	6.1472	6.8069	6.5602	7.4320	6.7628	6.0746	6.8903	6.5862	7.1370	6.5616	7.6176	6.8935	5.9594	6.4514
1087084	2.9329	3.5449	3.4149	2.6913	2.8547	3.5943	2.6811	2.8943	3.4601	3.5543	2.7331	2.8651	3.1527	2.5312	3.4140	3.4104	3.4687	2.4986	2.7453	3.2573	2.8598	3.2214	3.3759	3.6171	2.7703	2.8277	2.9289
279862106	2.9386	2.6150	2.7612	2.6837	1.8018	2.8441	2.7431	3.1939	2.9092	4.2719	2.6027	2.1028	3.5007	3.1681	3.6377	2.7295	4.2981	2.6254	2.0114	4.2293	3.4462	3.5524	2.9565	3.8260	2.9652	2.0988	3.3979
1091231	4.1195	4.1113	4.6749	3.6475	3.5897	4.9967	3.6940	3.9742	3.8824	5.1176	3.6033	3.6209	4.2500	3.5409	4.2727	3.8526	4.9851	3.4254	3.4266	4.7679	3.8528	4.2063	3.8315	5.0873	3.5789	3.7122	4.0463
1095334	2.0062	1.8526	1.9757	1.2363	1.6036	2.4028	1.2596	1.9001	1.7527	2.3760	1.2722	1.7142	1.8367	1.2642	2.3151	1.8905	2.5614	0.8995	1.9624	1.7628	1.6885	2.0146	1.7821	2.4982	1.3249	1.9690	1.5690
1090675	4.8742	4.5403	4.4868	4.4151	4.6193	4.2078	3.4366	4.5822	4.2828	4.4163	3.7626	4.3631	3.5456	4.0573	4.9831	4.6173	4.8626	4.4487	4.8122	4.2552	4.0791	4.8895	4.5270	4.7642	3.6388	4.7300	4.0210
279862629	4.5856	5.1897	3.6657	3.3512	4.6508	4.2894	3.6232	4.4974	5.3697	3.5762	3.5656	4.5953	3.8206	3.4936	4.4022	5.0071	3.1567	3.5577	4.6391	2.7719	3.3857	4.0768	4.9993	3.5434	3.8803	4.7453	3.3278
1094791	2.8049	2.8083	2.7704	2.4952	2.4672	3.3528	1.9048	2.5168	2.4883	3.1117	2.1494	2.1948	2.5708	2.0460	3.0605	2.9335	3.8249	2.4867	2.5491	3.2235	2.3310	3.1476	2.8176	3.4121	2.1804	2.6568	2.6273
279818910	4.0212	3.4005	2.3869	2.2537	3.1948	3.7742	2.2279	3.4716	3.5844	2.6810	2.7268	3.3331	3.0646	2.5678	3.6844	3.3427	2.3647	1.6664	3.3809	2.3837	2.4030	3.7509	3.0200	2.2781	2.1543	3.0936	1.8755
1095715	6.2087	5.9756	6.5822	5.8960	5.3490	6.3808	5.7192	6.0003	5.9713	6.6607	5.7710	5.1866	6.2730	5.6420	6.2955	5.8704	6.3855	5.7131	5.2176	5.9753	6.0675	6.2953	5.8634	6.6596	5.7912	5.3442	5.7516
1095368	6.7627	7.2289	7.0629	7.1947	6.3491	7.0073	6.4383	6.6189	7.0897	7.1706	6.6580	6.0645	6.4926	6.4167	7.0545	6.9498	7.4539	7.3090	6.3123	6.6097	6.3086	7.0738	6.9454	7.4421	6.7017	6.3490	6.4733
1096933	5.2102	5.5146	6.0764	5.2949	4.7534	5.2644	4.8434	5.0201	4.9265	5.5874	4.9995	4.4669	4.9014	4.7404	5.4294	5.7036	6.0184	5.5176	4.9638	5.0741	5.2063	4.8485	5.2651	5.9234	4.9878	4.6614	4.8488
280093808	5.3970	5.7675	5.8209	5.6206	4.9637	6.0089	5.0367	5.4643	5.6902	6.1208	5.3554	4.7738	5.3087	5.2049	5.9275	5.5951	6.3485	5.5606	4.9438	5.8949	5.3544	5.8548	5.5630	6.1895	5.2696	5.1423	5.3551
1089254	3.0332	3.4958	3.3598	3.0683	2.8697	2.7369	2.7182	2.9290	3.1647	3.2017	2.7066	2.5010	2.5882	2.8538	3.2445	3.5552	3.8393	3.1886	3.0285	3.1083	2.7145	3.3122	3.2998	3.4464	2.7244	2.8048	2.8605
1106480	1.8937	2.0909	1.9779	1.4516	1.6253	1.8813	1.2612	1.4431	2.0148	2.0556	1.3124	1.5461	1.5549	1.3279	1.9147	2.0707	2.3095	1.4579	1.6246	1.6456	1.4842	2.0431	2.0405	2.2633	1.3759	1.5870	1.6412
1088214	4.0664	4.5546	4.6256	4.4349	3.9434	4.3961	3.6493	3.8500	4.1804	4.4220	3.7259	3.5906	3.9411	3.7495	4.3905	4.5908	5.1599	4.6458	3.9740	4.1275	3.5096	4.3798	4.2286	4.6830	3.7787	3.7184	3.8598
1105883	4.8976	5.3196	4.9601	4.5086	4.6855	4.4247	4.4107	4.6524	5.1128	4.4598	4.8842	4.3562	4.3046	4.4373	5.0571	5.4446	4.7710	4.6277	4.5753	4.0274	3.9138	4.7685	4.9560	4.6445	4.4698	4.5319	4.2786
279891163	4.8485	4.9330	4.9978	3.7327	4.6856	5.0956	4.3705	4.8604	5.1755	5.1984	4.2861	4.6916	4.7530	4.4069	4.9324	4.8607	4.7663	3.8458	4.6611	4.5989	4.4908	4.8175	4.9858	5.0573	4.1818	4.7371	4.3868
279783200	6.2838	6.4200	6.3978	5.8627	5.7512	6.6036	5.7800	5.9115	6.2385	6.6503	5.9224	5.5687	6.1371	5.7205	6.3956	6.4126	6.7523	6.0982	5.7189	6.3276	5.6915	6.3806	6.3035	6.7177	5.9552	5.8206	5.7575
1105423	3.8081	3.2745	3.4694	2.4053	3.2011	4.2916	2.7568	3.6192	3.2924	3.8502	2.7032	3.3811	3.6011	2.7439	3.8898	3.4190	3.9847	2.3600	3.2777	3.6251	3.3992	3.8982	3.2923	3.9488	2.8676	3.4214	3.2837
279484207	5.8157	6.1583	5.8020	5.3159	5.5449	6.0755	5.2786	5.8797	6.1255	6.1372	5.5017	5.4024	5.5882	5.1601	6.2203	5.9328	6.2027	5.3957	5.4815	6.3238	5.4779	6.0602	5.9707	5.9999	5.2305	5.6374	5.6061
1095932	4.0212	3.8548	4.2074	3.3159	3.6173	4.1255	3.3754	3.8938	3.6641	4.2126	3.0339	3.3527	3.8370	3.4013	4.0816	3.9263	4.5479	3.4009	3.5205	3.9271	3.7138	4.0713	3.6242	4.3093	3.2394	3.5132	3.7837
279921067	1.9053	2.5124	1.9138	1.6393	2.0503	0.6448	1.6146	2.1588	2.5690	2.5279	2.0810	1.9443	1.7122	1.9349	2.0037	2.3144	1.9040	1.3271	2.2355	1.6816	1.7195	2.1462	2.5014	2.1527	2.1765	1.6610	1.4810
1092092	4.1636	3.9724	4.2499	3.5631	3.7562	4.3948	3.4799	4.0392	3.9188	4.2131	3.3037	3.6440	3.8462	3.4679	4.4574	4.0710	4.4904	3.3952	3.7922	3.6560	3.9319	4.2684	3.9538	4.4162	3.4408	3.8101	3.9283
279912368	4.2260	3.9716	4.2475	3.4240	3.5693	4.0783	3.4866	4.0237	3.9666	4.2402	3.2570	3.5195	4.0056	3.6616	4.2367	4.0198	4.4921	3.2902	3.5535	3.9246	4.1820	4.2823	3.9966	4.1535	3.3187	3.6283	4.0639
279854500	3.0214	2.7007	3.5149	2.8777	2.2614	3.7572	2.6751	3.2110	2.7356	3.7943	2.5947	2.2274	3.2398	2.6532	3.4966	2.9746	3.7390	2.5482	2.2138	3.9468	3.0470	3.7119	2.5811	3.9191	2.6128	2.3181	2.9265
1102452	1.5233	1.3433	1.9360	1.6010	1.1172	2.3333	1.1562	1.4273	1.2095	2.4320	0.9865	1.1046	1.4924	1.2725	1.7425	1.6899	3.2899	1.6149	1.3143	1.7539	1.3458	2.0314	1.4723	2.8770	1.2463	1.3675	1.6648
279899603	3.4681	3.0431	4.8580	4.4762	2.3785	4.1999	3.1586	3.6515	3.1837	4.5061	3.4889	1.7250	3.8143	3.2764	3.9653	2.9432	5.5807	4.3861	2.6827	4.7264	3.8805	4.1025	2.8212	5.5696	3.4491	2.7367	3.8906
279799327	2.8256	3.0215	3.4514	3.4384	1.9095	2.9169	2.7798	3.0125	2.9286	3.7525	3.4862	2.0137	2.9148	2.8656	3.2608	2.7185	3.8037	4.1188	2.0114	3.0701	2.0046	3.0879	3.1863	3.8442	3.5457	2.0988	2.1005
1088168	6.2596	5.5651	5.5948	5.5352	5.3756	6.5215	5.2086	6.0392	5.2240	5.8244	4.9284	5.2026	5.5693	5.0246	6.8523	6.0563	6.0252	5.3263	5.5373	5.2323	5.9308	6.0533	5.2635	5.5279	5.3738	4.8858	4.8634
1102275	3.0828	3.2213	3.7502	3.1518	2.7197	3.4014	2.7015	2.7726	2.9355	3.7345	2.6759	2.5374	2.8013	2.6966	3.1740	3.3407	3.9009	3.3783	2.6044	2.9809	2.7140	3.3525	3.1135	3.8934	2.8798	2.6793	3.0763
1092095	2.3678	2.2094	2.5489	1.9881	1.8008	3.1037	1.7130	2.2079	2.1832	2.7444	1.6611	1.5631	2.3155	1.8734	2.5092	2.1508	3.3782	1.9197	1.7596	2.7424	2.1451	2.7160	2.2422	3.0739	1.8004	1.8706	2.3175
279800132	0.8091	1.1097	0.9926	0.7514	0.3910	0.2043	0.1934	0.8711	0.7782	1.2106	0.3752	0.1823	0.3444	0.2504	0.5607	0.5792	0.3470	0.3578	0.2835	0.2065	0.0921	0.8330	0.8797	0.7511	0.4839	0.4015	0.2945
1087344	4.8119	4.3647	4.8520	4.0455	4.3126	4.9357	3.8433	4.6280	4.2833	4.9276	3.8048	4.1891	4.5680	3.8113	4.9093	4.3868	5.1548	3.8209	4.3568	4.2850	4.3457	4.8972	4.2993	4.8470	3.7026	4.5262	4.5670
1089180	4.3031	4.4521	4.9849	4.6104	3.8094	4.6222	3.9093	4.0712	4.0690	5.0104	4.0613	3.5429	3.9340	3.9934	4.3638	3.9818	5.2603	4.7931	3.4102	4.4566	3.8700	4.6045	4.0057	5.4472	4.2487	3.5903	4.0049
1094314	3.6089	3.4959	4.0117	2.9964	3.0393	3.9847	2.9959	3.5011	3.4710	4.1205	2.9996	2.9508	3.6123	3.0386	3.8191	3.3661	4.0271	3.0786	3.0542	3.5257	3.3661	3.7459	3.2334	4.0609	3.1672	3.0934	3.3389
1107226	2.5542	2.7044	2.7223	2.1453	2.0729	2.1349	2.1790	2.7330	2.6716	2.8569	2.2671	1.5113	2.2535	2.3581	2.6830	2.7116	1.9394	1.7724	1.7827	2.1013	2.1353	2.2781	2.2585	2.5151	2.3371	1.6916	2.2081
1094313	3.7306	4.2181	4.4896	3.9866	3.5517	3.4273	3.5922	3.7981	4.0765	4.4135	3.6985	3.4218	3.4097	3.5683	3.7136	4.1065	4.2918	3.9498	3.4736	3.2024	3.6957	3.7309	3.9455	4.4684	3.9713	3.2930	3.6537
1099650	6.6081	6.9862	6.5498	5.6119	6.4588	5.1227	6.0860	6.6593	7.1920	5.9939	6.0303	6.2882	6.1774	6.0341	6.4475	6.8155	5.1586	5.2488	6.2414	5.1245	6.0460	6.1875	6.7349	5.3538	6.1166	6.1981	5.7425
279816800	4.2643	4.6105	4.3984	4.1007	4.1555	4.4232	3.7794	4.1810	4.5558	4.5536	3.8684	3.9929	4.0769	3.8269	4.4578	4.5008	4.8975	4.1608	4.1299	4.0132	3.7610	4.5212	4.4257	4.7276	3.9799	4.1617	3.8589
1098242	3.3754	3.3100	3.9169	2.8665	2.9510	4.3169	2.9228	3.2651	3.2698	4.2745	2.7441	2.9095	3.5017	2.8469	3.7620	3.2977	4.2890	2.7872	3.0217	3.9735	3.4483	3.7605	3.1815	4.3606	2.9132	3.1191	3.4364
279870496	1.1322	1.4409	1.5435	0.4758	1.4644	1.4568	0.6937	1.6014	1.0291	1.7860	0.6617	1.1891	1.5194	0.3025	1.3778	1.4063	1.6300	0.4860	1.3987	0.9602	0.6075	1.0170	1.2757	1.6114	0.3615	1.2524	0.9155
1088251	4.5832	4.4967	4.6823	3.7196	4.1395	5.2925	3.9358	4.4432	4.3530	4.9696	3.8880	4.1336	4.4930	3.8355	4.8250	4.3201	4.9529	3.5013	4.0490	4.7235	4.2585	4.7283	4.3602	5.0823	3.8224	4.2219	4.4171
279739370	4.3323	4.1633	4.6782	4.0872	3.6221	4.6417	3.7769	4.1880	4.1848	4.6477	3.9090	3.5688	4.0799	3.7769	4.5327	4.1046	4.9297	3.8965	3.6076	4.5569	4.0180	4.4519	3.9358	4.9714	3.8607	3.6923	3.9917
279834395	1.4334	1.8098	1.4086	0.9501	1.4604	1.6653	0.9333	1.5776	1.7722	1.8219	0.9953	1.5035	1.2812	1.0205	1.3568	1.6578	1.9504	1.2230	1.4665	1.1557	0.9326	1.6814	1.8813	1.9295	0.9173	1.6489	0.8832
1090209	6.2075	5.8766	6.6927	5.9429	5.2888	6.8963	5.5128	5.9592	5.8564	7.0861	6.4028	5.5159	6.2529	5.2797	6.4581	5.7828	6.7826	5.5919	5.1611	6.4621	5.8359	6.3889	5.7703	7.0031	5.9791	5.4386	5.9572
1088808	4.3063	4.5732	4.1335	4.4617	4.0909	3.4568	3.6311	4.2683	4.0961	3.8878	3.7151	3.6010	3.4320	3.9402	4.2033	4.6502	5.0077	4.5616	4.2771	3.6352	3.6668	4.2380	4.4258	4.4476	3.7784	4.0086	3.7314
279493488	6.4109	5.3417	7.2555	7.3111	4.6530	6.2072	6.0244	6.1234	5.8732	7.7272	6.9166	4.8354	6.0261	6.5670	6.4273	5.6065	7.7156	7.4641	5.2121	6.4011	6.0169	6.8807	5.3353	8.0120	6.8968	4.8020	5.7442
280006830	4.6979	4.5464	5.1101	4.2711	3.7779	4.4305	4.2952	4.6133	4.3379	5.0528	4.1744	3.8640	4.9244	4.7733	4.8556	4.3592	5.3328	4.1944	3.8078	4.2895	4.6456	4.8478	4.3859	5.0604	4.1933	3.9203	4.6308
1096804	2.6595	2.5537	3.3135	2.5721	1.8519	3.6061	2.2949	2.5424	2.4403	3.5431	2.3511	1.9166	2.7095	2.2839	3.2358	2.5299	3.7672	2.6114	2.1144	3.2747	2.6845	3.0859	2.2422	3.8854	2.1954	2.0714	2.9043
279851688	2.7658	2.3403	2.4782	1.5734	2.6695	3.0544	2.1510	2.6348	2.4402	2.8765	1.0730	2.2521	2.5380	2.1732	2.7035	2.0834	2.4866	1.5234	1.9884	2.1268	2.2653	2.4879	2.4238	2.6531	1.4360	1.4904	2.3471
280064836	3.4619	3.4652	1.8584	2.0339	2.6169	1.7537	2.4991	4.0300	3.4953	2.7006	2.6520	2.9723	2.2863	3.0309	3.5843	3.5234	2.4314	2.6075	2.8331	2.7493	2.7622	3.4151	2.3233	2.2303	3.5383	2.2578	1.7506
1104112	3.5858	3.1865	3.9485	2.4320	2.5236	3.6577	2.8141	3.5291	2.7623	3.8426	2.8175	2.7193	3.5322	2.7180	3.4801	2.9793	3.4332	2.1567	2.4392	4.0640	3.2215	3.5524	3.0348	3.7308	2.8891	2.5565	3.4863
1095606	7.4142	7.1932	7.4048	6.3290	6.9899	7.2248	6.8438	7.3143	7.1777	7.4840	6.8580	6.8834	6.9260	6.3555	7.6573	7.1160	6.8426	5.7908	7.0305	6.7996	6.9637	7.1666	6.7502	7.1101	6.9720	6.6260	6.3923
1101054	4.3366	4.2086	4.2638	4.1354	4.0360	2.5979	3.4254	3.9537	4.2702	3.8181	4.0164	3.4637	3.2228	3.6298	4.2530	4.3735	2.9866	3.6504	3.5675	2.8280	3.0687	3.8389	4.1521	3.5076	4.0310	3.6430	3.3344
1093165	2.2900	2.3426	2.8315	2.1166	1.7662	2.4589	2.0100	2.3186	2.0899	2.9674	2.0590	1.7031	2.0757	1.8276	2.2584	2.2179	3.1492	2.1005	1.9215	2.2010	1.9647	2.3632	2.0586	3.0878	1.9129	1.9644	2.0845
279882358	5.9357	6.3930	6.3844	6.6098	5.4840	5.8583	5.4843	5.6503	6.4086	6.2735	6.2331	5.4379	5.4546	5.3551	5.8628	6.0411	6.2305	6.6197	5.2570	5.1377	5.2484	6.1424	6.1765	6.3262	6.3325	5.3759	5.0919
1087891	6.4768	6.2649	6.5885	5.3046	6.1191	6.4542	5.6087	6.4050	6.3559	6.4552	5.5857	6.0683	6.2404	5.5490	6.3026	6.1145	6.0229	4.8705	5.8347	6.4427	5.8019	6.3483	6.1796	6.1085	5.4446	6.1104	5.7949
279939042	0.0000	0.0000	2.5297	0.0000	0.0000	0.0000	1.7612	0.0000	0.0000	3.6660	0.0000	0.0000	0.0000	1.8963	0.0000	0.1085	3.7772	0.0000	0.0000	0.0000	2.5927	0.0000	0.1325	3.1315	0.0000	0.0000	3.1347
279821958	4.1133	4.4702	3.7722	5.4764	3.0241	3.8176	2.8866	4.2655	4.6211	3.7543	4.6975	2.7048	3.0368	2.5280	3.9304	4.2720	3.5291	5.5548	3.1810	3.3108	2.7803	4.6319	4.2664	3.5198	4.8494	3.1693	3.1222
1091210	4.6321	4.3545	5.1824	4.4786	3.7329	5.1322	4.0401	4.3758	4.2014	5.1811	4.1710	3.7417	4.4948	4.0704	4.9019	4.3321	5.4290	4.3226	3.7752	4.9455	4.4474	4.7520	4.1331	5.4766	4.4201	3.7215	4.4090
1095395	3.4950	4.3004	4.1780	3.6467	3.8894	4.1587	3.7301	3.3094	4.5760	4.2111	3.4134	3.6519	4.0587	3.3214	4.1844	3.8940	3.3717	2.7921	3.5508	2.7299	3.1117	3.8139	4.1506	4.1905	3.0500	3.8645	3.3388
279749351	4.8872	4.1863	5.2175	4.4089	3.7299	5.1060	3.8087	4.4930	3.8906	5.4709	4.0441	3.5529	4.6967	3.9046	4.8864	4.0884	5.6533	4.5205	3.5481	4.8080	4.6297	5.0146	3.8273	5.3061	4.1634	4.0023	4.9444
1095493	2.3528	2.6844	2.9807	2.2334	2.0008	2.7654	1.8482	2.2748	2.2227	2.9245	1.8951	2.1366	2.2064	1.8421	2.5942	2.6058	3.0684	2.1448	2.1736	2.4055	2.1706	2.5077	2.4918	3.0155	1.8726	2.2646	2.4121
279827598	2.6668	1.2848	3.1085	2.1700	1.4931	1.7450	1.3440	2.2434	1.5298	2.6984	2.0679	1.7523	1.9959	1.4842	2.4660	1.7275	3.1696	2.3007	1.8109	2.1697	1.5140	2.3006	1.7284	2.8238	2.1219	1.6235	1.8099
1104379	6.6274	6.4749	8.0352	7.7430	5.2258	6.9913	6.4409	6.4993	6.3101	7.5955	7.1474	5.3498	6.1440	6.4765	6.3785	6.2043	7.4985	7.8507	5.2324	6.2296	6.3069	6.6824	6.0500	8.0536	7.1704	5.1538	6.2688
1093771	4.0131	4.4483	3.7856	3.1869	3.9294	3.1138	3.1746	3.7700	4.1402	3.2351	3.1032	3.5308	3.5565	3.2686	4.3533	4.6656	3.5415	3.4278	3.9192	4.0517	3.1199	3.7334	4.1408	3.2567	3.0991	3.7808	3.3122
1092782	5.7249	5.6981	6.2475	5.2412	5.1098	6.0424	5.4039	5.6201	5.7206	6.3139	5.3967	4.9750	5.9897	5.5854	6.0906	5.7122	6.4432	5.1237	5.0852	5.9453	5.8724	6.0133	5.6115	6.3916	5.3628	5.2736	5.7979
1091868	4.0012	4.1327	4.6968	3.2509	3.4917	4.5669	3.6560	3.9418	3.9527	4.5520	3.7350	3.6710	3.9937	3.4117	3.9929	3.9305	4.5016	2.7949	3.4265	4.2494	3.8825	3.8948	3.8332	4.5724	3.5699	3.6300	3.8955
279887761	3.6109	3.4578	3.6854	3.4667	2.5027	3.5815	2.5444	3.0708	3.0878	3.3921	2.8642	2.1662	3.4503	2.7156	3.6946	3.2042	3.7711	3.2392	2.2746	3.7111	3.3295	3.5795	2.7950	3.6973	2.7994	2.3004	3.0856
1089454	3.8640	3.8445	4.2071	3.4185	3.3126	4.4019	3.3712	3.7596	3.8168	4.6322	3.4445	3.3597	3.6323	3.2553	3.8739	3.6424	4.5755	3.1382	3.2915	4.3635	3.6310	3.9720	3.6375	4.5595	3.5283	3.4468	3.6183
1094544	6.0449	6.0331	6.8668	6.4190	5.1982	6.4068	5.4753	5.9482	5.8647	7.0776	6.1680	5.2099	6.0543	5.7964	6.2570	5.8896	7.2999	6.1538	5.1283	6.5734	6.2838	6.2653	5.7843	7.1409	6.0465	5.2844	6.1256
1093362	9.3025	9.1894	9.9276	10.4051	8.2900	9.4732	8.8600	9.0851	9.2291	10.3513	9.8770	8.4494	8.4151	8.8693	9.4037	9.0718	10.4579	10.6348	8.3772	9.5429	8.5204	9.7257	8.8496	10.5841	9.9031	8.2987	8.7915
279911617	4.7170	4.8486	5.7658	4.9906	3.7130	5.8511	4.4812	4.6371	4.5764	5.7408	4.7015	4.0301	4.7414	4.2698	5.0165	4.7091	5.7296	4.9485	3.7896	5.4042	4.6017	5.1079	4.6479	5.6944	4.8549	4.0113	4.8365
1105676	4.0501	3.7298	3.9939	3.1370	3.2659	4.2667	3.2474	3.8705	3.6141	4.2214	3.4029	3.3480	3.6435	3.1685	4.2039	3.6349	3.9686	2.7714	3.3153	3.8248	3.6594	4.0389	3.5367	4.1580	3.4718	3.4102	3.5810
280090364	1.8606	1.6489	2.3880	1.5811	1.6962	2.3485	1.4830	2.3012	1.8523	2.6874	1.0963	1.5004	2.3664	1.5206	2.0450	1.5289	3.1908	1.2521	1.6108	2.5098	2.0654	2.3831	1.8817	2.3917	1.3328	1.1297	1.9460
1102535	3.0256	2.7689	3.4323	3.0878	2.1167	3.1163	2.1404	2.7395	2.5244	3.2825	2.5346	1.7716	2.5353	2.1715	3.0681	2.6522	3.3184	2.7976	2.1990	3.4051	2.6029	2.9368	2.5327	3.3816	2.4076	2.0513	2.3823
279914252	4.7055	4.6743	5.7891	5.9188	3.3870	4.8409	4.3605	4.5329	4.4164	5.3362	5.0338	3.0782	4.3160	4.5021	4.5132	4.4005	5.2341	5.8524	3.2377	4.2966	4.4316	4.9757	4.3041	5.6134	5.0979	3.2960	4.2172
1103102	0.2975	0.3328	1.5469	0.4018	0.1126	0.2368	0.1231	0.3290	0.3460	0.8004	0.5665	0.0532	0.1704	0.1843	0.1585	0.5298	2.0215	0.2435	0.1475	1.0020	0.1610	0.4182	0.5190	1.8474	0.3952	0.0589	0.3268
1093479	5.1829	5.2014	5.7760	5.1945	4.3918	5.7940	4.8574	5.0281	4.9204	5.8059	4.8323	4.2328	5.1799	4.8663	5.5139	5.0334	6.1939	5.2021	4.4590	5.6581	5.1255	5.5631	5.0048	6.0885	4.9205	4.4949	5.1819
1106504	5.0260	5.0708	5.6726	4.4830	4.5430	5.6348	4.4772	5.0214	4.9228	5.8843	4.6066	4.5533	5.1246	4.4416	5.0866	4.8267	5.6596	4.0402	4.4728	5.5008	4.9444	4.9567	4.8758	5.6625	4.8198	4.5777	4.8646
1098437	2.9832	3.0386	2.9670	2.5782	2.4455	3.3091	2.4662	2.9204	2.9057	3.2266	2.2829	2.4785	2.8132	2.5387	3.1219	3.0410	3.4193	2.5061	2.5806	2.7074	2.6260	3.2019	2.9202	3.3466	2.4501	2.6184	2.7166
1100479	2.6880	2.4963	2.7470	2.4096	1.9224	3.5538	1.9567	2.4835	2.4218	3.2118	2.2115	2.0292	2.6781	1.9583	3.0051	2.5918	3.4660	2.3349	2.0127	2.7797	2.4606	2.9513	2.4881	3.4923	2.3482	2.1781	2.4761
279969545	6.8620	6.3630	7.9469	7.4623	5.4455	6.8900	6.4793	6.5772	6.5517	7.4860	6.9663	5.2189	7.2031	6.6681	6.5902	6.5110	7.2770	7.4128	5.3984	6.7299	6.2241	6.8401	6.1937	7.8081	7.0403	5.3874	5.9923
1089363	2.7523	3.1548	3.0571	3.0044	2.4536	3.1558	2.3742	2.6916	2.9237	3.3991	2.5288	2.2320	2.4735	2.2408	3.3224	2.7868	3.0446	2.5880	2.4222	2.8817	2.4159	2.9906	2.7794	3.3942	2.5192	2.3926	2.4513
1093337	2.8823	3.4797	3.5359	2.8836	2.6455	3.2093	2.6558	2.7339	2.9112	3.2660	2.3493	2.5710	2.6181	2.7313	3.0561	3.2183	3.5878	3.0122	2.6337	2.6739	2.6117	2.9944	3.1007	3.4794	2.6167	2.7310	2.6294
280125486	7.6886	7.6148	7.8764	6.6250	7.4230	8.1771	7.2128	7.6637	7.7319	8.1729	7.4770	7.4691	7.5939	7.0004	7.8721	7.4690	7.7658	6.1700	7.1780	7.7193	7.4321	7.8485	7.5567	8.1053	6.9684	7.5062	7.5213
1091665	3.6682	3.3377	3.9656	3.6750	2.9675	3.9437	3.2801	3.4723	3.2736	4.2258	3.0214	2.6697	3.2051	3.4278	4.1181	3.4474	4.8445	3.7226	3.0487	4.5360	3.7305	4.4099	3.2328	4.7028	2.9809	2.9718	3.9612
1090997	0.9127	1.8466	2.4490	1.2313	1.5510	0.9452	1.2033	1.0017	1.7151	2.3797	1.2498	1.5991	0.9800	1.3844	0.6975	2.0952	3.0309	1.6290	1.7353	1.0112	1.2297	1.0367	1.8779	2.5925	1.3810	1.4623	1.2204
1094938	6.4392	6.7483	6.9026	6.6357	5.8227	6.9703	6.1005	6.3562	6.6520	7.1121	6.3218	5.8239	6.2797	5.9605	6.7268	6.2810	6.9776	6.4412	5.8602	6.6112	6.1338	6.6507	6.3591	7.2211	6.3371	5.9182	6.0981
1098359	2.8870	3.1557	3.4470	2.6206	2.4822	3.2140	2.6363	2.6441	2.9765	3.4034	2.5194	2.2719	2.7809	2.5090	3.0067	2.9644	3.4351	2.5825	2.4112	2.7356	2.8088	3.0651	2.8926	3.4677	2.5799	2.4346	2.8764
279883462	0.2764	1.1157	0.8872	0.0840	0.1867	0.0313	0.0981	0.1359	0.6091	0.3564	0.1209	0.0000	0.0000	0.0476	0.4197	0.9310	0.8620	0.0673	0.0943	0.0853	0.0917	0.1302	0.7187	0.5001	0.1646	0.2831	0.1055
1090856	3.8176	3.6897	4.1505	3.7974	3.0865	3.9367	3.2440	3.7359	3.4448	4.2261	3.2833	3.0582	3.3779	3.3499	3.9192	3.6782	4.4277	3.6788	2.9890	3.7441	3.5724	3.9740	3.4605	4.3639	3.3936	3.1073	3.7743
1091859	3.2614	3.6353	3.5971	2.9236	3.4906	2.4535	2.8861	3.2538	3.5267	3.2643	2.8302	3.1823	3.0535	3.0576	3.2963	3.8434	3.3259	3.0043	3.4345	2.3958	2.4961	3.3989	3.5130	3.3212	2.6516	3.4634	3.0082
1092172	3.8592	3.4885	3.8893	3.2616	3.1995	4.2072	3.1584	3.7163	3.4616	4.1926	3.2119	3.2802	3.7574	3.2603	4.0396	3.5514	4.4162	3.1378	3.2493	3.3784	3.6563	4.1721	3.5367	4.3054	3.1284	3.3062	3.8780
1095990	4.3208	4.6765	4.9000	4.3862	3.9472	4.8826	4.0364	4.2824	4.4765	5.0003	4.0303	3.7557	4.3222	4.0429	4.5057	4.5092	5.3567	4.3823	3.8615	4.7959	4.0915	4.6092	4.3102	5.2510	4.2112	3.9303	4.3572
1090875	7.5626	7.4344	7.9495	6.6544	6.9326	7.9499	7.1968	7.4315	7.3544	8.1014	7.0638	7.0379	7.5084	7.0436	7.9381	7.3856	7.8934	6.2498	6.8890	7.9930	7.6799	7.6888	7.2714	8.0754	7.0828	7.1032	7.5091
1098920	3.9292	4.2739	4.3498	4.1941	3.8034	3.7073	3.8413	3.9741	4.5186	4.4032	3.8470	3.5497	3.8210	3.9734	3.9587	4.5400	4.5599	4.4448	3.6845	3.4368	3.5921	4.0883	4.1323	4.5409	3.9860	3.4717	3.5215
1088740	3.5285	3.6462	4.0775	3.4614	3.2610	3.7303	3.0635	3.4045	3.3252	4.1697	3.1195	3.1621	3.3235	3.1212	3.5235	3.6697	4.5099	3.4061	3.3312	3.3690	3.3963	3.8939	3.5175	4.3692	3.0938	3.3149	3.6797
1087342	3.5981	3.8157	4.5923	3.7998	2.9840	4.2645	3.1398	3.5464	3.5905	4.7043	3.4134	2.8635	3.5590	3.1314	3.6915	3.6004	4.5524	3.7338	3.0450	4.4886	3.6177	3.8177	3.4123	4.7259	3.5209	3.0760	3.7186
1089787	4.3873	3.8139	4.1429	3.2244	3.8231	4.5827	3.4234	4.3232	3.6868	4.2427	3.2349	3.8807	4.0143	3.3796	4.5810	3.8130	4.4488	3.2184	3.8115	4.0401	3.7676	4.5746	3.7252	4.3707	3.3377	3.9304	3.7679
1100458	3.3447	3.9129	3.0197	2.4242	2.9161	2.6026	2.7805	3.2851	3.6263	2.7554	2.9972	2.8605	2.7619	2.6069	3.3345	3.7578	2.1697	2.1788	2.9150	2.5540	2.9282	3.1076	3.4224	2.3118	2.7608	2.6355	2.4442
280097599	4.4844	4.5584	5.1731	5.0517	3.4274	5.2028	4.2062	4.3181	4.3725	5.3859	4.6405	3.4538	4.4414	4.2191	4.9179	4.1812	5.6177	4.9632	3.5963	5.1238	4.4373	4.9072	4.3224	5.7010	4.5288	3.5348	4.4064
1097887	4.6212	4.8738	5.3946	4.9656	4.2641	5.0342	4.3706	4.6246	4.9545	5.5172	4.6817	4.1027	4.7907	4.3358	4.6671	4.6786	5.3852	4.9082	4.0534	4.6611	4.3642	4.7378	4.5470	5.7494	4.6615	3.9747	4.3317
1105546	4.1485	3.9700	3.5755	2.7737	3.8824	3.1480	3.1799	4.1276	3.9794	3.3750	3.0565	3.7421	3.3276	3.1370	4.0577	4.0963	3.0325	2.4617	3.9503	2.7615	3.3095	3.6981	3.8329	2.9872	3.2799	3.7996	3.1109
279952289	1.2099	1.4481	1.3440	0.9687	1.1849	2.0011	0.9963	1.3752	1.3918	1.8970	0.6347	1.2115	1.2891	0.8523	1.7250	1.5096	2.2365	0.6800	1.2283	1.4312	1.2215	1.7573	1.4780	2.0597	1.0359	1.1387	1.2366
1103011	3.8210	3.1584	3.5910	2.6474	2.7878	4.6990	2.9791	3.6127	3.0906	4.1275	2.7990	2.9075	3.7202	2.7345	3.9832	3.2219	3.9116	2.5048	2.8446	3.8953	3.3274	3.8673	3.1564	3.9307	2.8251	3.0627	3.4269
1095645	6.1584	6.1611	6.8060	6.5381	5.4195	5.7957	5.7100	6.1235	5.9180	6.8298	6.0932	5.6242	5.4936	5.9159	5.9750	6.1012	6.6819	6.6533	5.3911	5.1854	5.8332	6.0128	5.8913	6.7366	6.2803	5.3986	5.7382
279847785	3.5301	3.2169	3.5695	2.9613	2.8903	3.6116	2.9286	3.2474	2.8034	3.6085	2.6385	2.5797	3.3942	2.9398	3.3305	3.1039	3.9011	3.0896	2.6899	3.0550	2.7984	3.6553	3.1664	3.8643	2.5938	2.9360	2.9670
1099307	5.7119	5.4831	5.8312	5.3054	5.2027	6.2095	4.8665	5.5544	5.5419	5.9781	5.1508	5.1662	5.5695	4.7629	6.0650	5.4131	6.0973	5.1730	5.0792	5.9770	5.1331	6.0689	5.3715	6.0440	5.0659	5.2996	5.3176
280013748	1.9176	1.5761	2.0571	1.4546	1.5692	1.8398	1.2957	1.8211	1.8541	2.2544	1.4265	0.9232	1.4852	1.5862	1.8384	1.7258	2.8699	1.7896	1.3212	1.8657	1.7420	1.7977	1.6783	2.4883	1.4496	1.3163	1.6129
279870599	5.4670	4.8031	5.9886	4.9378	4.9462	5.0898	4.7294	5.3750	4.7513	5.3435	4.5636	4.6214	5.3884	4.7566	5.5615	5.0124	5.7506	5.1627	4.8578	4.5943	4.8291	5.6940	4.9967	5.3306	4.3853	4.7081	5.3542
1108379	7.4175	7.3407	8.1646	8.5729	5.5629	7.3503	7.0584	7.1556	7.0819	7.8120	8.1272	5.5669	6.6762	7.3606	7.2285	6.9477	7.6551	8.7295	5.5581	6.9651	6.7382	7.5059	7.1114	8.0285	7.9374	5.7055	6.7359
280113373	2.0150	2.0870	2.2942	1.2068	1.6718	2.0391	1.6474	1.9434	2.4273	2.3002	1.8603	1.5732	1.7839	1.5697	2.2834	1.9122	2.3768	1.8800	1.5193	2.0106	1.8193	2.2513	1.7718	2.5448	1.8131	1.5224	1.6830
1091149	5.0360	4.6944	5.3034	4.2957	4.4450	5.5525	4.3797	4.9058	4.5610	5.4402	4.2468	4.3197	5.0108	4.3528	5.2470	4.6505	5.5179	4.1432	4.4078	4.9953	4.7784	5.1777	4.6003	5.3737	4.2082	4.5406	4.7994
1094433	2.0406	3.2235	2.0565	2.5329	2.1773	2.2322	1.7082	1.9707	2.8959	1.9831	1.6377	1.8536	1.7262	1.9138	2.5906	3.2691	2.1259	2.6384	2.3985	1.6867	1.7648	2.3778	3.0791	2.1388	1.4896	2.2875	1.9876
1089285	3.4061	3.0595	4.0043	3.7433	2.1473	4.1362	3.0250	3.2658	2.9124	4.2673	3.3539	2.2222	3.2689	3.0836	3.7713	2.8046	4.4564	3.6056	2.2837	3.8605	3.2061	3.8282	2.7474	4.5604	3.3008	2.1946	3.2712
279997280	2.8066	2.6704	2.4958	2.1782	2.5020	2.7669	2.1648	2.5976	2.6537	2.7896	1.9600	2.2551	2.3360	2.0520	2.6392	2.7503	3.0243	2.1044	2.3898	2.4135	2.1132	2.7872	2.7702	3.0560	2.0681	2.6467	2.2000
1104612	2.3515	2.6743	2.4585	2.1806	1.8539	2.1726	1.7240	2.3109	2.2033	2.4179	1.6999	1.9951	1.8259	1.9360	2.0527	2.5691	2.6293	2.0244	1.9378	1.6658	2.1210	2.3891	2.5834	2.2228	1.4574	2.2365	2.1001
280127727	2.1975	1.9138	2.6265	1.7497	1.4363	2.7779	1.6347	2.1699	1.7034	2.7273	1.3662	1.6176	2.2386	1.5570	2.4052	2.1249	3.0565	1.7316	1.7282	2.5104	2.1625	2.3590	1.9341	2.8572	1.5888	1.6627	2.2009
280026310	3.2583	4.6000	4.0050	4.1102	3.3270	3.4917	2.9717	3.2065	4.5106	3.4784	4.0150	2.7377	2.7093	3.4714	3.3910	4.3449	4.0945	4.4666	3.0648	3.7186	2.8281	3.9183	4.0233	3.7919	3.8899	3.1041	3.2469
1099790	3.6938	3.5361	3.3158	2.6371	3.4388	3.3143	2.6189	3.6207	3.4418	3.2947	2.5495	3.2707	3.1678	2.8006	3.4679	3.6163	3.3431	2.7775	3.4003	2.6351	2.8791	3.4486	3.5031	3.2017	2.6918	3.5658	2.9837
1092042	7.0863	7.1240	7.7195	7.7636	6.0775	6.6796	6.6057	6.9683	6.9347	7.6911	7.3801	5.8146	6.6648	7.1054	7.0490	6.8618	7.7053	7.9092	5.8938	6.6495	7.0048	7.2070	6.9059	7.6400	7.2746	5.8968	6.7767
279865652	3.9717	2.6892	3.5664	4.8974	1.7444	3.2521	2.3339	3.2201	2.4396	4.2614	4.2895	1.5377	2.2358	2.5611	3.7959	2.2381	4.5405	5.3261	1.3477	3.1436	3.0984	3.8691	2.6085	3.6777	4.5084	0.7773	2.9261
279914271	7.6033	7.3265	8.1555	8.2591	6.3306	7.9027	6.9478	7.2705	7.1901	8.3151	7.8452	6.3153	7.2253	6.7731	7.7213	6.9032	8.0844	8.2038	6.2071	8.3450	6.8314	7.8478	6.9502	8.6467	7.6338	6.2497	6.8315
1093480	2.2818	2.5675	2.8022	1.8443	2.2115	2.9996	1.9677	2.2969	2.3153	3.1636	1.5505	2.2164	2.4179	1.9437	2.4391	2.4814	3.4258	1.9155	2.3081	2.5402	2.2775	2.4679	2.2824	3.1983	1.6299	2.2850	2.4311
1103630	1.2108	1.5359	1.9222	1.3688	0.8656	1.6195	0.9747	1.3104	1.3777	2.0453	1.0514	0.7977	1.1806	0.9741	1.3520	1.3097	2.0558	1.2553	0.9506	1.2780	0.9852	1.2871	1.2489	2.0974	1.1146	0.9151	0.9972
1088458	2.4384	2.7136	3.0220	2.2337	1.8588	2.9512	2.0782	2.1325	2.2543	3.0083	2.2702	1.7914	2.3770	2.0785	2.6424	2.5234	3.5666	2.2829	1.7220	3.3730	2.4609	2.6931	2.4044	3.4066	1.9035	1.9851	2.5273
279785774	3.3055	4.5404	3.9795	4.5698	3.9247	3.1946	3.2001	3.3408	4.4281	4.0165	3.8359	3.4255	3.6138	3.2757	3.4521	4.1601	3.8908	4.5248	3.5741	3.2116	2.2945	3.9586	3.7612	4.5977	3.7277	3.2773	2.5296
280020510	4.4860	4.3645	4.8077	3.8969	3.2833	4.6855	4.1543	4.2490	4.5821	4.4181	4.7964	3.2323	4.2078	4.0934	4.5671	4.0721	4.6084	4.5149	3.2791	4.4487	4.1071	4.6179	4.4147	4.8842	4.3953	3.3852	4.0002
1096627	4.2596	4.0459	4.6630	3.9085	3.6172	4.4635	3.7170	3.9921	3.8188	4.7965	3.8071	3.3856	3.9837	3.7357	4.1548	4.0393	5.2216	3.7821	3.5883	4.2216	4.1797	4.4171	3.8600	4.8995	3.8975	3.6653	4.1489
279810101	2.3323	2.3286	3.9919	2.9713	1.0641	3.1372	1.8049	2.1233	2.0286	3.6900	1.8553	2.0865	2.6145	1.6757	2.1215	1.7151	3.8713	2.3437	1.9062	3.1608	2.3164	2.8106	1.9074	3.9201	2.5716	1.6820	2.7534
1091057	2.5079	2.7515	3.0613	2.4957	2.0677	2.3531	2.1960	2.6430	2.5217	3.0628	2.1971	2.0461	2.1302	2.3260	2.5272	2.6867	3.0506	2.6174	2.0621	2.1838	2.5395	2.5447	2.3689	3.0092	2.6908	1.7971	2.1105
279816284	6.0612	6.7843	6.5460	7.0142	5.8773	6.1946	5.9541	6.0812	6.7541	7.0043	6.5488	5.6202	5.5802	6.1262	6.1363	6.6835	7.0690	7.1482	5.9144	5.8618	5.7829	6.4799	6.4538	7.1740	6.7239	5.7322	5.8504
1087945	5.1205	4.8628	5.7525	4.7380	4.4048	5.8287	4.6662	5.0052	4.7830	5.9772	4.7308	4.2938	5.3021	4.6134	5.2536	4.7264	5.9998	4.4547	4.3492	5.6578	5.0037	5.2476	4.7094	6.0745	4.7658	4.4748	5.0046
1098253	3.0030	3.0649	2.9934	2.5397	2.2666	3.0317	2.2117	2.7498	2.7004	3.0289	2.4999	1.9952	2.5805	2.2635	3.0630	3.0056	3.4063	2.5674	2.3657	3.8906	2.4658	2.9971	2.8886	3.2139	2.3289	2.4997	2.5372
280127248	1.7651	1.6939	1.9749	1.2901	0.8588	1.3329	0.9189	1.6297	1.3727	1.6562	0.8043	1.0818	1.0468	1.0249	1.6072	1.5467	1.5958	1.0534	1.3326	1.4507	1.4020	1.4786	1.4045	1.5343	0.8761	1.2351	1.2707
1088860	5.8586	5.8917	6.0938	6.4413	5.3597	5.6083	5.6464	5.6146	5.3012	6.0985	5.0532	4.5752	5.3777	6.2676	5.8610	6.2750	7.2452	7.0544	5.6522	5.6958	5.2105	6.5055	5.7386	6.7312	5.4636	5.1221	5.8967
1099265	3.8584	4.0389	4.7941	3.6170	3.3844	4.5047	3.4845	3.6158	3.6118	4.8335	3.5434	3.3008	4.0125	3.3930	4.1475	3.7693	4.8438	3.5337	3.2847	4.8665	3.9865	4.1041	3.8220	5.0439	3.4535	3.5144	4.1308
280017746	3.7364	3.6951	3.7279	3.1815	3.4474	3.9912	3.1489	3.3952	3.8132	3.9745	2.9043	3.3005	3.4184	3.2629	4.0814	3.5867	4.0524	3.0513	3.6598	3.3900	3.3530	3.7942	3.7761	4.0695	2.9766	3.6416	3.3083
279840858	1.8650	2.2114	1.1247	1.3918	2.1072	1.9067	1.0803	2.0649	2.1770	1.8225	1.1153	1.8176	1.5063	1.4762	2.1319	2.2508	2.0291	1.0982	2.0683	1.3348	1.1983	2.2092	1.9650	2.0473	1.4200	2.0959	1.1663
1091686	5.3220	4.7818	4.9764	3.8481	4.7576	5.5430	4.1879	5.2138	4.8690	5.0356	4.2553	4.8607	5.0552	4.1123	5.4143	4.9116	4.9249	3.4368	4.7526	5.3107	4.7223	5.2761	4.8389	4.9971	4.1633	4.9020	4.7058
279912548	6.1888	6.7791	6.5068	6.6207	5.7830	6.7481	5.9117	6.1097	6.5194	6.6548	6.2122	5.5642	6.0504	6.0126	6.6175	6.5672	7.2737	6.7804	5.8985	6.5030	5.9382	6.7538	6.4472	7.0160	6.2410	5.8173	6.1340
1099884	6.4757	6.7251	7.6905	7.6094	5.8288	7.1565	6.1633	6.3307	6.5670	7.8358	6.8788	5.4371	6.6373	6.3294	6.3052	6.4559	7.7812	7.7211	5.7030	6.9521	6.1822	6.6730	6.1274	8.2614	6.9809	5.5011	5.8852
279769301	3.7902	4.1440	4.4041	4.1090	3.4627	4.0672	2.9189	3.6092	3.8686	4.2596	3.5752	3.5798	3.8484	2.9480	3.8745	3.5485	4.5042	3.7895	3.3176	4.0099	3.3466	4.1123	3.5936	4.3894	3.3876	3.5983	3.0957
279893695	1.8479	1.3208	1.3107	2.5546	1.1497	1.2552	1.0287	0.7004	0.9677	2.1037	1.6629	0.2552	1.3371	1.6231	2.0258	1.9389	4.0646	2.9023	1.2773	2.0483	1.1459	2.7542	1.7022	2.9521	1.9662	1.0202	1.3182
279970694	3.9812	3.4866	4.3468	5.1960	2.4484	4.2029	3.3730	3.7708	3.3889	5.8805	4.7100	2.0880	3.6068	4.0208	3.8478	3.1298	6.1154	5.5033	2.2771	4.6075	4.4358	4.6204	3.4707	5.5732	4.6487	1.8659	4.4643
280121096	0.9890	1.3483	1.3101	0.9058	0.6771	0.9792	0.7478	1.0425	0.9902	1.4095	0.7406	0.5139	0.7826	0.8389	1.0732	1.4025	1.7330	0.8040	0.9596	0.9604	0.5818	1.1977	1.1030	1.7376	0.8250	0.9101	0.8804
1099563	3.8163	3.6847	4.1272	3.1253	3.3354	4.5384	3.1581	3.6232	3.4798	4.1907	3.1420	3.2162	3.6986	3.0113	4.1241	3.5111	4.2630	2.9320	3.2518	4.2123	3.4069	4.1158	3.4155	4.1929	3.0177	3.4964	3.5800
1098477	6.0479	5.6682	6.6154	5.8966	5.5246	6.4621	5.5210	5.8913	5.5840	6.6186	5.4544	5.3508	5.9992	5.4879	6.2581	5.7888	6.8995	5.8819	5.4539	5.9258	5.6331	6.3322	5.5785	6.7025	5.5189	5.5157	5.7988
1097261	1.3575	1.8822	1.7105	1.1431	1.1530	0.9617	1.3371	1.2091	1.3987	1.2651	1.5965	0.7794	0.8522	0.7970	1.7807	2.0056	2.2694	1.1565	1.1374	1.3962	1.0515	1.0872	1.6367	1.7641	1.3584	1.1105	1.3218
1090941	7.7577	7.4599	8.4437	8.7768	6.3184	8.0740	7.1513	7.3547	7.4934	8.3302	8.1160	6.2332	6.9286	7.3378	7.5558	7.3756	8.3407	8.9519	6.3845	7.3771	7.1396	7.8368	7.4171	8.5577	8.0904	6.4063	7.0622
280017387	5.5169	5.7724	6.2678	5.9138	4.7415	6.0687	5.2494	5.3143	5.3718	6.2279	5.2601	4.4622	5.2841	5.5537	5.7912	5.5968	6.7320	6.2265	4.8253	6.4782	5.7046	6.4377	5.7265	6.5195	5.1332	4.9636	6.1783
1103720	7.5289	7.0937	7.4551	7.0139	6.9340	6.7137	6.9673	7.5941	6.9377	7.1316	6.6712	6.6923	7.2077	7.1426	7.0723	7.4328	8.0368	7.1922	6.7777	6.5308	6.8244	7.6933	7.0418	7.3003	6.8240	6.7114	7.1463
1091513	3.2822	2.8973	3.3406	2.6681	2.7025	3.8811	2.5422	3.1337	3.0401	3.5627	2.4156	2.3135	3.4183	2.6224	3.5233	2.9615	3.5179	2.3214	2.6970	3.3105	3.0159	3.4292	2.9195	3.6707	2.5668	2.7005	2.8787
280106314	2.6644	2.3817	2.3082	2.0659	2.2644	2.6154	1.9036	2.6711	2.6117	2.5308	1.9172	1.8511	2.3394	2.2966	2.6722	2.3856	2.5403	2.1460	2.4269	1.5209	2.0228	2.6761	2.7209	2.6670	1.9934	2.4444	1.6868
1097951	3.1810	3.2581	3.9160	2.5495	2.7557	3.6939	3.0785	3.1099	3.0135	3.8180	2.9726	2.9223	3.1445	2.9813	3.5344	3.3095	4.2270	2.3079	2.7481	3.6263	3.2975	3.1655	3.1276	4.0788	2.9699	2.8032	3.2815
1087881	3.5676	3.2095	3.8165	3.1851	2.7738	3.8204	2.7768	3.2956	2.9845	3.8498	2.8666	2.6166	3.4872	2.8685	3.6570	3.0366	4.0305	2.8254	2.6579	3.4724	3.3257	3.7452	3.0744	3.8440	2.6919	2.8241	3.4052
1100952	2.1460	1.8656	2.5712	1.7036	1.3949	2.7216	1.5902	2.1188	1.6579	2.6713	1.3261	1.5821	2.1867	1.5136	2.3518	2.0742	2.9985	1.6857	1.6826	2.4561	2.1114	2.3073	1.8855	2.8003	1.5460	1.6213	2.1506
1091029	3.0605	2.9671	3.4729	2.8694	2.7421	3.4928	2.5120	3.1364	2.8151	3.6786	2.4717	2.7117	2.9997	2.5053	3.3263	2.9587	3.7842	2.6620	2.8381	3.0374	2.6546	3.2981	2.8133	3.7434	2.5058	2.9169	2.8611
279722950	8.9567	9.6432	9.4623	10.1693	8.4219	9.3434	8.6562	8.9628	9.4730	9.8007	9.6133	8.3774	8.6070	8.7798	9.0867	9.3339	9.9679	10.2656	8.5343	9.1162	8.3790	9.4945	9.2538	10.1097	9.6960	8.4959	8.4457
279907279	2.3982	2.3283	2.3694	1.9580	2.0127	2.7943	2.0089	2.3130	2.2350	2.4037	2.0349	2.0174	2.1019	1.9828	2.9476	2.5450	3.3161	2.4146	2.0743	2.6764	1.8829	2.8471	2.7919	2.8742	1.7886	2.2055	2.2284
1088557	6.9753	6.7079	7.6261	6.7539	6.1072	7.5231	6.6551	6.8589	6.7443	7.7157	6.8053	6.1418	7.2273	6.4846	7.3315	6.6309	7.7373	6.4419	6.0190	7.4418	7.0752	7.2106	6.6195	7.8883	6.7126	6.2138	6.9261
279829672	5.6746	5.7527	6.0074	5.5098	5.0700	6.0175	5.1434	5.4885	5.6290	6.0082	5.3056	4.9786	5.5692	4.9078	5.7272	5.4003	5.9079	5.2626	5.0552	5.4399	5.2227	5.8380	5.5337	5.9250	5.1411	5.1191	5.3446
1091609	4.8714	5.6776	5.0790	5.4383	4.4155	4.5431	4.5959	4.7980	5.5599	5.1323	5.1701	4.3974	4.1209	4.6561	5.0349	5.3677	4.9798	5.6739	4.5165	4.6241	4.2990	5.0467	5.2474	5.1698	5.4030	4.2623	4.3122
1091096	5.5766	5.3824	5.9345	5.1118	4.9029	6.1703	5.1435	5.4263	5.4141	6.1421	5.1086	4.8210	5.6385	5.1088	5.8288	5.2530	6.2141	4.8506	4.7643	6.2136	5.3780	5.8702	5.2738	6.2208	5.0747	4.8870	5.4718
1098122	5.3109	5.5975	5.5446	5.1731	4.9208	5.7239	4.9199	5.2133	5.7112	5.7612	5.1770	4.8282	5.2049	5.0014	5.5835	5.4270	5.6611	5.1772	4.8116	5.7686	4.7784	5.5934	5.3716	5.9242	5.1477	4.8922	4.8244
1087381	11.4331	11.2927	12.4281	12.0029	10.5044	11.8639	11.0386	11.2535	11.1961	12.2705	11.4844	10.4045	11.2840	10.9676	11.4801	11.0261	12.1563	11.8463	10.2846	11.9150	10.9895	11.5077	10.8501	12.5325	11.3050	10.3468	11.0208
1096962	2.9416	3.0677	3.6359	2.3521	2.6088	3.8382	2.6061	2.8495	2.9908	3.8408	2.5007	2.8112	3.1842	2.4824	3.1625	3.0120	3.9121	2.3272	2.6366	3.7941	2.8432	3.2762	2.9230	3.8913	2.5352	2.8892	2.9456
1092951	3.6057	3.8154	3.7766	3.1261	3.4911	3.9644	2.6859	3.3303	3.2239	3.5322	2.8082	3.3311	3.6004	2.9546	3.8520	3.9918	4.7684	3.3779	3.5482	4.3813	3.0825	3.7948	3.7068	4.1916	2.8341	3.6064	3.1721
1090840	1.6987	2.1644	1.9953	1.8633	1.7357	1.5469	1.0620	1.4988	1.6930	1.5043	1.1725	1.2347	1.2407	1.4823	2.0435	2.3875	2.3863	2.1182	1.8755	1.3990	1.0700	1.7643	1.9465	1.9251	1.0507	1.5829	1.3046
1094137	2.8399	1.9289	4.8285	3.9418	1.2024	4.6783	2.1473	2.1259	1.9536	4.3746	3.2223	1.4260	2.8612	2.1587	2.6804	1.8671	4.3519	4.1461	1.5779	3.2709	1.9261	3.1396	1.7554	4.8894	3.1647	1.3906	1.7861
1090858	4.8678	5.8621	5.6592	6.1366	4.5575	5.4488	4.7280	4.7917	5.7561	6.0682	5.6294	4.3240	4.7692	4.9504	4.9189	5.4660	5.8493	6.3645	4.5608	5.3235	4.2542	5.2561	5.3805	6.1341	5.6847	4.4816	4.2840
1092799	5.7222	5.7920	6.5787	6.8108	4.2396	6.0839	5.7074	5.3963	5.7915	6.3967	6.4069	4.2904	5.3853	5.6430	5.9714	5.5467	6.6401	7.1055	4.3269	5.8524	5.5273	6.1687	5.5815	7.0396	6.4914	4.3823	5.5174
1096311	3.4934	3.3994	3.7535	2.8846	2.9715	3.9956	2.8451	3.4134	3.1260	3.8372	2.8427	3.0367	3.4649	2.8776	3.6682	3.2821	4.1128	2.6655	3.0084	3.5376	3.3825	3.8137	3.1863	4.0617	2.8595	3.1627	3.3892
1099704	1.2800	1.8626	1.4659	1.8037	0.6945	0.8010	1.0164	1.3322	1.6710	1.4558	1.6894	0.5244	0.7017	1.1138	1.4537	1.6984	1.8414	2.0152	0.5835	0.8998	1.1313	1.5333	1.7682	1.6880	1.8614	0.7405	1.2259
280036084	4.6440	4.6475	5.4181	5.1738	3.5528	4.7637	4.5932	4.3259	4.6267	5.3186	4.9118	3.4696	4.5943	4.6418	4.8443	4.5981	5.8282	5.4589	3.7858	4.9424	4.4159	5.0483	4.5838	5.6543	4.7681	3.6916	4.6493
1105870	4.0338	4.1804	4.2963	3.6118	3.6521	4.7470	3.7175	4.0227	4.2763	4.6022	3.6061	3.5318	3.9613	3.7287	4.2978	4.0623	4.7123	3.6355	3.5862	4.2417	3.8968	4.3392	4.0478	4.5715	3.6293	3.7173	4.0310
1101414	1.9293	1.8352	3.1875	2.1131	1.3195	2.4081	1.6403	1.7246	1.6200	3.0152	1.8061	1.4763	1.9183	1.5772	1.8408	1.5515	3.1175	1.9450	1.2462	1.8734	1.9578	2.1373	1.5584	3.2805	1.9166	1.3193	1.9743
1096381	3.4110	3.1841	3.2323	2.8104	2.9280	3.2186	2.4446	3.2623	3.1790	3.3088	2.3307	2.9077	2.9853	2.6902	3.3677	3.1973	3.4421	2.8792	3.1820	2.6198	2.7212	3.2620	3.2033	3.3623	2.5176	3.0585	2.9696
280088762	5.1012	5.6925	5.6110	4.8724	5.0081	4.7296	4.8106	5.1228	5.5827	5.3099	4.8045	5.1108	4.9214	4.7585	4.9509	5.4512	5.1270	4.6963	4.9233	4.5339	4.8035	5.0874	5.3827	5.1642	4.8742	4.9746	4.6581
1088840	1.9760	1.9782	2.3862	1.5562	1.6343	2.8927	1.5538	1.7615	1.7870	2.7464	1.3987	1.6066	1.9735	1.3537	2.1756	2.0330	3.0539	1.5720	1.6860	2.2906	1.8575	2.2617	1.9157	2.9560	1.5584	1.7568	2.0992
1093590	4.7216	4.8084	4.6801	4.1873	4.3551	4.8849	4.2474	4.5805	4.6290	4.8363	4.0387	4.1324	4.2766	4.2623	5.0224	4.7172	5.0218	4.1911	4.3647	4.6914	4.4152	4.8935	4.6943	4.9465	4.1230	4.3825	4.3911
1096822	3.0677	2.9010	2.9323	2.4398	2.3912	3.7367	2.2707	2.9887	2.7517	3.2401	2.3857	2.3890	3.0070	2.4178	3.2211	2.8002	3.6699	2.5197	2.3526	3.2621	2.6479	3.5406	2.7345	3.6209	2.4676	2.6617	2.8904
279909639	1.5322	1.5468	1.3283	1.2503	0.7807	1.4099	0.7106	1.4583	1.1412	1.9674	0.7469	1.0107	1.0785	0.4190	1.2701	1.4685	1.7347	0.7928	1.0041	1.6285	1.0331	1.0998	1.0617	1.6802	0.9403	1.0035	0.8079
1090836	6.9875	7.0090	7.4361	7.4082	6.2299	7.1654	6.3915	6.7856	6.8529	7.5004	7.0957	5.9825	6.7756	6.5146	7.1837	6.9378	7.8594	7.3497	6.1638	6.9241	6.8626	7.2587	6.7199	7.5991	6.8499	6.2163	6.7400
279896614	2.5836	2.9802	3.2531	2.2330	2.5321	2.7807	2.0924	2.5250	2.7907	3.3040	2.2056	2.3924	2.7634	1.9759	2.6165	2.8681	3.2640	2.5675	2.4152	2.6249	2.4005	2.7403	2.7494	2.9676	2.2330	2.4350	2.6597
1090696	6.2447	5.9991	6.9520	7.1483	4.7105	6.7244	5.6953	5.9680	5.6284	6.9341	6.3956	4.7249	5.5385	5.6833	6.0347	5.6627	7.0042	7.2663	4.7554	6.0598	5.6298	6.4752	5.5108	7.1820	6.5227	4.8366	5.8142
280025251	2.6584	2.9942	2.4282	1.9283	2.9566	3.1624	2.4028	3.1287	2.7951	3.3540	1.5478	2.5875	3.0798	2.1758	3.2516	3.0233	3.4845	1.6987	2.5541	3.3017	2.6970	2.7949	2.5489	2.8792	2.1512	2.3092	2.6380
1100588	2.5919	2.6335	3.2633	2.0001	1.7174	2.2494	2.1397	2.4908	2.3455	2.8662	2.2485	1.8574	2.3904	2.1342	2.5629	2.7588	2.7751	1.5607	1.8864	2.6258	2.5495	2.1372	2.3133	2.8482	2.3660	2.0967	2.6767
1088932	4.5177	4.0970	4.5857	3.7149	3.9905	4.8070	3.8541	4.3104	4.1245	4.9387	3.7924	4.0843	4.2324	3.6105	4.4797	4.0175	4.8588	3.3399	3.8941	4.2767	4.0254	4.4796	3.9325	4.8524	3.7342	4.1047	4.0487
280094138	3.4646	3.1195	3.6907	2.8091	3.2257	3.9494	2.7337	3.2554	2.0384	4.1140	2.3280	3.4731	2.8799	2.6229	3.2919	3.0923	4.2944	1.3430	3.3596	3.0565	2.8471	3.3338	3.0807	3.8492	2.3585	3.4476	3.3651
279784635	1.2310	1.2839	1.4060	1.5260	1.0225	0.7636	0.6393	1.1916	1.4930	1.4238	0.9625	0.8990	0.7617	0.8441	1.0147	1.4025	1.0726	1.0882	0.6692	0.3639	0.7064	0.8640	1.3270	1.7874	0.6777	0.8143	0.6569
1090242	3.5948	3.2896	3.6783	2.5895	3.0188	4.6337	3.0522	3.4977	3.3445	4.2364	2.7104	3.1825	3.8165	2.7152	3.8745	3.3713	4.2645	2.3616	3.1707	4.1776	3.7983	3.8025	3.3704	4.3267	2.7725	3.3041	3.5345
1102508	6.1781	6.4231	6.5806	6.1021	5.7845	6.3596	5.8149	6.0246	6.4500	6.5602	5.9646	5.6191	6.1993	5.7551	6.3485	6.3312	6.5736	5.9105	5.5878	6.1155	5.7597	6.0923	6.0898	6.6601	6.0271	5.6554	5.7592
1092123	3.3379	3.0516	3.5177	2.9177	2.9346	3.4511	2.6446	3.3338	2.9334	3.5813	2.6825	2.8599	3.0268	2.5165	3.3040	2.9229	3.5130	2.2863	2.8611	2.2730	2.9340	3.2627	2.9365	3.5347	2.9509	2.9772	2.7479
1088807	4.5784	4.8131	5.1590	4.6082	3.9944	5.0630	4.2702	4.5345	4.7042	5.0879	4.3627	3.8287	4.5579	4.1615	4.9000	4.5313	5.3364	4.4347	3.9233	5.3204	4.4479	4.7980	4.5050	5.2021	4.3144	3.9996	4.4304
1104722	7.6461	7.9743	8.4143	8.6004	6.7028	8.1889	7.2420	7.5072	7.6574	8.5021	7.8936	6.6030	7.2045	7.3610	7.4230	7.6386	8.4919	8.6277	6.7399	7.6199	7.3098	7.8081	7.4894	8.5877	8.0073	6.5762	7.2851
1095954	2.2106	2.8576	2.4405	2.4273	2.1670	2.0038	1.7648	1.7098	2.3598	2.1577	1.7520	1.7719	1.7066	2.1014	2.2086	2.7995	3.0660	2.8530	2.0992	1.9042	1.6607	2.3423	2.5076	2.7198	1.7443	1.9437	1.8664
1103842	1.8732	1.6023	2.1052	1.4752	1.4587	2.1866	1.2442	1.8499	1.5304	2.5266	1.6027	1.6357	1.5116	1.1938	2.0304	1.7032	2.6498	1.5360	1.5439	1.7313	1.6451	2.4321	1.7037	2.5460	1.4713	1.6292	1.8680
279906284	3.8843	3.6949	3.5917	2.6063	3.7564	3.9852	2.9858	3.8105	3.7088	3.9028	2.7652	3.6150	3.6489	2.9545	3.7082	3.7400	4.0221	2.3263	3.7891	2.8766	3.4710	3.3476	3.5059	3.8290	2.9594	3.7193	3.5157
279957500	6.6471	5.4479	7.1124	8.1956	4.4727	6.2344	5.9189	6.2919	5.6584	7.1684	7.2664	4.7716	5.4069	6.2773	6.5847	5.3857	7.3991	7.8542	4.7467	5.6582	5.8985	6.9461	5.6595	7.6959	7.3575	4.3864	6.0949
1089435	4.5072	4.3612	5.0221	4.0589	3.9008	5.0009	4.0735	4.3782	4.1804	5.0872	4.0752	3.9156	4.4462	4.0578	4.6833	4.3136	5.2204	3.8940	3.7333	4.8691	4.3167	4.7145	4.2077	5.1768	4.0744	3.9375	4.5080
1093492	3.5547	3.6313	4.1346	3.7523	2.8628	3.7478	3.1268	3.4566	3.4214	4.0001	3.1408	2.8606	3.2354	2.9808	3.5194	3.3589	3.8980	3.4430	2.8765	3.2709	3.2485	3.7583	3.2481	4.0148	3.3668	2.8598	3.2701
279910481	2.9086	2.9578	2.5855	1.7524	2.6493	3.0569	2.3317	2.8707	3.1048	2.8321	1.8941	2.5421	2.9678	1.9570	2.6757	2.6067	1.8472	1.1773	2.2933	1.7043	2.4257	2.6780	2.8490	2.3340	1.9573	2.5144	2.1368
279776278	7.1668	6.8882	6.8385	6.6774	6.5029	7.2325	6.3260	6.8233	7.1302	7.2054	6.4553	6.1669	6.7790	6.1583	7.4297	6.6674	7.1463	6.5391	6.4872	6.9758	6.7783	7.1890	6.8940	7.0482	6.4476	6.4488	6.6073
1094067	5.5744	5.6829	5.7708	5.4219	5.3730	5.9426	5.0869	5.4690	5.6903	5.9443	5.2160	5.0498	5.5330	5.2160	5.8213	5.7618	6.2858	5.3760	5.3519	5.3875	5.1862	5.8300	5.6435	6.1002	5.2111	5.3845	5.2823
1088386	8.1131	7.7440	8.1003	7.7146	7.3124	8.2019	7.3194	7.7553	7.9648	8.2759	7.3781	6.9831	7.8482	7.2787	8.3291	7.5070	8.2280	7.5472	7.3176	8.1016	7.9037	8.1606	7.7242	8.2012	7.3920	7.2624	7.6197
279913348	3.7581	3.7342	3.7503	3.3257	3.5879	4.2345	3.3172	3.7678	3.9337	4.2277	3.3477	3.2814	3.5693	3.4275	4.2256	3.5733	4.1921	3.2630	3.5299	3.7626	3.2825	4.1515	3.5244	4.4162	3.3580	3.7046	3.1311
280094124	4.3531	3.8923	4.1000	3.5070	3.9440	4.2296	3.5553	4.2130	4.0321	4.3194	3.4448	3.6919	4.2969	3.6826	4.5149	3.9732	4.6808	3.3856	3.9219	3.9765	3.8895	4.4012	3.9851	4.3196	3.4037	3.7574	3.8485
279769347	5.7121	6.2047	5.8744	6.7408	5.0405	5.6870	5.4525	5.5658	6.0571	6.4640	6.3333	4.6676	4.7875	5.6156	5.5736	5.9675	6.2235	7.0431	4.9816	5.5191	4.9964	5.9976	5.8851	6.4594	6.5480	4.8139	4.8112
1094882	3.7180	3.7611	3.3637	2.6072	3.4808	3.4861	2.6522	3.9511	3.7535	3.3627	2.7855	3.6955	3.3669	2.8718	3.4656	3.5012	3.1119	2.4358	3.3546	2.9206	2.8302	3.6596	3.5747	3.3095	2.8901	3.7416	3.1042
280056889	5.1107	5.2280	5.0438	4.1176	4.5365	3.4616	4.4936	5.1249	4.7744	4.1501	4.4263	4.1735	3.9756	4.4813	5.0774	5.4506	4.2777	3.9116	4.7431	4.3011	5.1102	4.7363	4.7165	4.0910	4.9582	4.0666	4.5296
279685023	4.0151	3.0606	3.8328	3.0221	2.9586	3.7669	2.8474	3.6213	3.4804	4.2360	3.2831	2.7957	3.4936	3.0051	3.5400	3.1969	4.2654	3.2189	2.9663	4.2595	3.6775	4.0258	3.3265	4.4093	3.1479	3.2660	3.6188
1098250	3.3134	3.2544	3.2058	2.4752	2.9721	3.6541	2.6573	3.1308	3.2184	3.2231	2.3676	2.9122	3.2332	2.6109	3.4335	3.2966	3.4214	2.5562	3.0021	2.6398	2.7331	3.3973	3.1890	3.3185	2.5094	3.0924	2.9044
1095253	4.8471	4.8252	5.1493	4.5085	4.1889	5.6738	4.4457	4.7868	4.6539	5.5507	4.4162	4.1729	4.8186	4.4240	5.1794	4.7468	5.5960	4.2341	4.3292	5.2078	4.7613	5.0237	4.6243	5.5666	4.4596	4.4285	4.6857
280136547	1.9558	1.9146	1.9239	1.2760	1.7830	1.2591	1.2825	1.8076	1.8827	1.7512	0.8749	1.7589	1.0761	0.7205	1.0464	1.1568	1.3986	1.1892	1.6663	1.3520	1.1467	1.6927	2.2417	2.1468	1.2274	1.7288	0.8803
1099354	3.4792	3.3131	3.7060	3.3838	2.8148	3.8028	3.2257	3.4010	3.3893	4.1004	2.8443	2.9208	3.3360	3.1595	3.6858	3.3853	4.2143	3.3114	2.8718	3.3833	3.2762	3.7325	3.2376	4.2096	3.1422	2.9698	3.4517
279720430	2.4016	1.9369	1.6309	1.4123	1.0254	2.7299	1.4973	2.1157	1.6603	2.0473	1.3524	1.2919	2.0570	1.5565	2.4663	1.7818	2.2221	1.3122	1.0150	2.3597	1.8641	2.4648	1.7856	2.2174	1.4151	1.2486	1.8549
1087375	3.0947	3.3721	2.9701	2.5990	3.0848	3.5147	2.6352	3.0497	3.5823	3.2944	2.4143	2.9362	3.0127	2.6884	3.3009	3.3336	3.3897	2.7163	3.0878	2.6006	2.4017	3.2355	3.3560	3.4206	2.5432	3.2447	2.8504
1087524	2.1099	2.2492	2.4975	1.8633	1.7422	2.2705	1.6969	1.9346	2.2004	2.5654	1.6041	1.7606	1.8448	1.8370	2.3004	2.0491	2.8144	1.7826	1.8606	2.2068	1.8770	2.3011	2.0407	2.9100	1.7567	1.8988	2.0448
279846040	3.5964	3.8109	4.8846	3.9454	1.9995	4.2034	3.2689	3.1352	3.4434	4.5658	2.8475	1.8071	4.1958	3.5479	3.4953	2.9634	4.8072	3.2616	1.7923	4.6106	4.6222	3.5672	2.8559	4.5087	3.3874	2.3175	4.3162
1093424	2.6749	2.2647	2.9116	2.3570	1.7144	3.2124	1.9460	2.3718	2.0752	3.0640	2.0647	1.6198	2.5842	2.0168	2.8852	2.2273	3.2566	2.2498	1.6301	2.6947	2.4924	2.9524	2.1577	3.1818	2.2373	1.7398	2.5543
1102538	2.7043	2.7522	3.0253	1.7244	1.9950	2.3152	1.7786	2.7047	2.1979	2.3999	3.2746	2.3378	1.6954	2.1077	2.8317	2.5925	3.0002	1.3724	2.0813	2.7740	1.9770	2.5611	2.2106	2.5584	2.8126	1.9245	2.3376
278743751	3.8676	3.9047	4.3715	3.8939	3.5452	4.0344	3.1497	3.6476	3.7708	4.3937	3.6646	3.5125	3.6897	3.1280	4.1086	3.9317	4.6534	3.9479	3.2799	4.0678	3.6585	4.0081	3.8085	4.4313	3.4618	3.4929	3.6813
279784987	6.4169	6.8106	7.8139	7.8074	5.9657	6.9777	6.3914	6.3709	6.3268	8.3982	6.9488	5.9009	6.0915	6.4214	6.3851	6.4950	8.3832	7.5428	5.8261	7.2533	6.6502	6.8099	6.4360	8.2260	7.0442	5.8290	6.5280
1107938	2.0220	2.1024	1.6356	1.5878	1.4596	2.3810	1.4256	1.9466	2.0197	2.2385	1.4467	1.4535	1.8247	1.5638	2.2765	2.1471	2.2423	1.4097	1.4356	2.2772	1.5934	2.2782	2.0288	2.2606	1.3443	1.5127	1.8731
1102214	2.5455	2.5900	3.1133	2.1194	2.2535	2.0595	1.9284	2.4266	2.4253	2.9245	2.2394	2.3081	2.2204	2.0616	2.3747	2.4530	2.7728	1.9041	2.1233	1.7606	2.4484	2.2616	2.3670	2.7728	2.0856	2.1717	2.1944
1101797	1.0699	1.9837	2.2863	0.8772	1.6437	1.1748	1.2308	1.2866	1.5189	2.1139	1.1586	1.3515	1.0918	1.0047	1.3731	1.6249	2.4450	1.0622	1.5021	1.6591	1.5533	1.1420	1.8778	2.3323	1.2049	1.4038	1.4947
1093011	4.3970	4.6082	4.9116	4.6230	3.8116	5.0278	4.0239	4.3848	4.5069	5.1014	4.3329	3.6882	4.2561	4.1251	4.8178	4.4429	5.3077	4.5482	3.8371	4.9063	4.3507	4.8228	4.4192	5.1506	4.2394	4.0169	4.3964
280089563	5.6711	5.9471	5.9834	5.6727	5.5341	6.5111	5.1163	5.7527	6.1143	6.3164	5.3927	5.2137	5.7837	5.1066	5.9419	5.8757	6.1968	5.6199	5.2892	5.8904	5.2223	5.9798	5.5525	6.3375	5.7939	5.2600	5.2809
279966438	4.6494	5.2759	5.5138	5.8237	4.2470	5.3451	3.9416	4.2708	4.8750	5.4707	4.9272	3.9543	4.2482	3.9719	4.2371	4.4564	5.6256	5.4365	3.8836	4.5695	3.8845	4.6477	4.6344	5.6750	4.9746	4.1830	3.8755
1094995	4.7708	5.1007	5.1977	4.7800	4.3149	5.2658	4.4275	4.6138	5.0487	5.2316	4.6454	4.2202	4.6326	4.4229	4.9905	4.8379	5.1250	4.5722	4.0918	4.7862	4.4208	4.9398	4.7649	5.2603	4.5961	4.2076	4.5730
1092668	4.9970	4.6413	5.3066	4.5177	4.5145	4.9867	4.4454	4.9451	4.6005	5.3654	4.3942	4.4380	4.8446	4.5232	5.0598	4.7047	5.4385	4.5296	4.4977	4.3879	4.6512	5.1950	4.6457	5.3164	4.3660	4.5307	4.7482
280095465	2.3610	3.6616	3.5642	3.8226	2.5906	3.3149	2.6436	1.9870	2.8349	3.7910	2.8302	2.6333	1.9688	2.6959	2.3609	3.2010	3.8007	3.6362	2.6159	2.9819	1.1983	2.5305	3.2201	3.9229	3.1148	2.0915	1.5130
1098554	2.8665	3.6846	3.2309	3.5267	2.6914	3.0904	2.6542	2.3991	3.2959	3.1795	2.7809	2.2481	2.3090	3.0669	3.4297	3.4405	4.0895	3.8594	3.0126	3.3624	2.8153	3.2735	3.4660	4.0159	2.6416	2.8924	2.6221
1094924	2.8624	3.5607	3.7845	3.0335	2.7445	3.0618	2.9839	2.7297	3.3553	3.4415	2.7180	2.4460	2.9100	2.8833	3.0509	3.4099	3.6695	2.8371	2.7323	2.7256	3.2100	3.0502	3.4259	3.6097	2.7522	2.8158	3.1949
1088941	4.0326	3.7329	4.4034	3.6031	3.5231	4.3759	3.3858	4.0611	3.6585	4.5668	3.5358	3.4353	3.9764	3.4237	4.0904	3.7362	4.7357	3.4158	3.5332	3.7824	3.8753	4.2172	3.6568	4.5611	3.5832	3.5651	3.9149
1095804	5.9596	5.6527	6.3639	5.6947	5.1588	6.4129	5.3376	5.7749	5.5323	6.5080	5.4708	5.1642	5.8151	5.1906	6.0886	5.5152	6.5895	5.2754	5.1196	6.1092	5.8230	6.0517	5.3871	6.4761	5.5770	5.2102	5.6295
1101382	4.0192	4.0193	3.9201	2.9660	3.9083	3.4658	3.4720	4.0501	4.3034	3.8620	3.4861	3.8892	3.7299	3.0889	4.2235	4.1766	2.7253	2.2810	3.7986	2.5703	2.7824	3.7854	3.7484	2.9697	3.2471	4.0603	3.6243
1089337	3.5968	3.4816	3.8808	3.4750	3.0335	4.2970	3.0709	3.3061	3.2211	3.8453	2.8687	2.7196	3.3477	3.1329	3.9034	3.5357	4.7608	3.6795	3.0687	4.1981	3.2614	3.9348	3.3691	4.4746	2.8971	3.1804	3.5267
1098011	1.7179	1.4699	3.0270	2.5960	1.2433	1.8186	1.2434	1.4937	1.5237	2.4491	1.7418	1.4102	1.1481	1.3221	1.7372	1.7584	3.2575	2.7758	1.2481	2.0939	1.3310	2.1793	1.3525	3.1748	1.7627	1.1496	1.6613
1092186	5.1395	4.7132	6.0301	5.1829	4.1341	5.8631	4.6894	4.8128	4.2290	6.0276	4.7809	4.0806	5.0773	4.7444	5.3529	4.7343	6.3369	5.1914	4.1170	5.3134	5.2980	5.4099	4.6107	6.2438	4.7589	4.1882	5.2519
1094282	5.5600	5.1516	6.2380	5.8241	4.7840	5.8141	5.0971	5.4352	5.0995	6.2845	5.3348	4.6476	5.3218	5.3621	5.7799	5.3306	6.6886	5.8786	4.7504	5.8646	5.2952	5.9698	5.0616	6.6634	5.1970	4.8098	5.7185
1101455	6.0086	5.9849	6.5737	6.3981	5.3592	6.2786	5.7165	5.8995	5.9935	6.5120	6.0974	4.9074	5.7446	5.4214	6.1462	5.7901	6.5030	6.3511	4.8185	6.3133	5.5614	6.1149	5.7112	6.6624	6.0560	5.0252	5.4496
1089635	5.1809	4.8630	3.4388	4.2617	4.3041	3.6956	3.7196	5.0811	5.1650	3.9495	4.5951	4.1271	3.5676	3.6457	5.0122	4.3942	2.7460	3.8780	3.9735	4.0966	3.1632	4.9250	4.3846	3.2726	4.6273	3.8026	3.1824
1091103	2.0922	2.0576	2.7238	1.9326	1.6253	2.9251	1.9362	1.9329	1.9064	3.0473	1.7359	1.5315	2.0957	1.8674	2.5510	2.1922	3.1025	1.9295	1.6649	2.7210	2.1974	2.4575	2.0171	3.2786	1.7388	1.6050	2.3183
1094405	3.4512	3.4133	3.7323	3.0233	2.8962	3.7450	2.9127	3.3125	3.2857	3.8115	3.0046	2.7168	3.3949	2.9030	3.6443	3.2291	4.0185	2.8261	2.9220	3.7208	3.1861	3.5737	3.2211	3.8972	2.8915	2.9688	3.2523
1107588	1.6846	1.9510	1.3374	1.1765	1.4495	2.3446	1.1700	1.8400	2.0259	2.0461	1.1421	1.4915	1.7847	1.3403	2.0564	1.6799	2.1193	1.4566	1.4347	1.4008	1.2138	1.8988	1.8188	2.3170	1.3725	1.6028	1.2152
1101426	4.4246	4.1338	4.4006	3.6153	3.8626	4.7317	3.7945	4.2212	4.1629	4.5962	3.5495	3.9369	4.0185	3.5713	4.5191	4.0500	4.4695	3.5067	3.9685	3.8875	3.7473	4.3334	4.0681	4.4657	3.7222	4.0902	3.9323
1090276	5.1456	4.5665	5.1885	4.4935	4.5342	5.9267	4.4495	4.8649	4.8738	5.8099	4.4696	4.3311	5.0881	4.3442	5.5753	4.5592	5.5821	4.3218	4.4503	5.8278	4.7311	5.4270	4.5710	5.7228	4.0918	4.6082	4.8222
1089845	5.8991	5.6364	6.2315	5.1757	5.2063	6.5921	5.4000	5.8188	5.5427	6.4455	5.3702	5.3753	6.0315	5.3545	6.0192	5.6110	6.6069	4.9201	5.0943	6.3164	5.7663	6.1607	5.5040	6.6600	5.4523	5.3656	5.8856
279823283	4.1880	3.8195	4.5166	3.9684	3.3330	4.6204	3.6646	4.0717	3.7506	4.8910	3.6283	3.2493	4.3761	3.8546	4.5155	3.6685	4.9969	3.7638	3.3298	4.5949	4.1212	4.5232	3.6239	4.8594	3.3948	3.5457	3.9752
1089448	1.4777	1.2977	1.4299	0.3684	0.9868	0.7679	0.5566	1.5196	1.0368	1.3092	0.6320	1.1261	0.9407	0.3863	1.0140	1.3130	0.9300	0.1430	1.0002	0.8724	0.6171	0.7484	0.9664	1.0093	0.6061	1.0843	0.6162
1088209	2.0221	2.0007	2.4545	1.8379	1.4008	2.4940	1.7363	1.8740	1.7814	2.5161	1.6023	1.3223	1.8880	1.6619	2.3643	1.9972	2.7630	1.8681	1.4676	2.1137	1.8325	2.2016	1.8450	2.7876	1.6727	1.5234	1.9795
280091109	4.9662	4.9546	5.6896	5.5155	4.2301	5.7326	4.6335	4.8045	4.8542	5.5502	4.7898	3.9076	5.0052	4.4118	5.0989	4.5126	5.6364	5.4435	4.0952	5.1074	4.4663	5.2874	4.6348	6.0601	4.9011	4.1523	4.3124
279915377	3.3642	2.7887	4.3157	3.0317	2.5196	3.6606	2.5237	3.2013	2.3267	3.9348	2.6977	2.5053	3.6025	2.4551	3.3602	2.7202	4.3219	2.8423	2.2977	3.5362	3.6199	3.2987	2.5286	4.2741	2.4231	2.5547	3.4171
1091349	3.6601	3.6751	3.9957	3.3031	3.2310	3.7063	3.1432	3.3686	3.4192	4.1219	3.0439	3.1106	3.4433	3.2935	3.7329	3.6946	4.3823	3.4610	3.3540	3.6845	3.4426	3.6719	3.5097	4.4171	3.3551	3.2483	3.3859
1095977	3.2075	2.9110	3.1099	2.8316	2.5862	3.5002	2.5525	3.0114	2.8889	3.6525	2.3755	2.4781	3.1000	2.6232	3.4138	2.9807	3.6875	2.7083	2.7224	3.4553	2.8762	3.4456	2.8969	3.7785	2.5631	2.6013	2.9014
1092541	3.8920	4.2987	4.9900	4.5326	3.3658	4.0311	3.9450	3.8813	4.3551	4.9476	4.2937	3.3915	3.8761	3.8939	3.9462	4.1194	4.6331	4.3407	3.1840	3.7722	3.9651	3.9877	3.8227	4.8614	4.3868	3.1818	3.6556
279853522	3.6071	3.6081	3.6521	3.7655	3.3150	3.2051	3.1134	3.4342	3.0595	3.6244	2.5319	2.7735	2.9948	3.7887	3.5632	3.6335	4.4438	4.3435	3.1681	2.5309	3.3062	3.9248	3.5256	4.0606	2.7424	2.6358	4.1034
280026710	1.6935	1.3651	1.2745	0.6766	1.1792	1.2504	0.9272	1.5142	1.6675	1.7503	0.7517	1.3018	1.4136	1.2857	1.8072	1.6297	1.8236	0.7856	1.2312	1.6906	0.8999	1.1992	1.7484	1.5451	0.9845	1.3688	1.1731
1087251	3.2408	3.1570	3.0820	2.8608	2.3474	3.3286	2.6138	2.8651	3.0839	3.2769	2.8907	2.1990	2.9873	2.3779	3.1545	3.0030	3.2233	2.6822	2.2347	2.9607	2.6911	3.1672	2.8536	3.2345	2.6610	2.3451	2.6462
279999754	2.1690	2.1099	2.0338	1.6700	1.4226	2.4969	1.1813	1.7133	2.1205	2.0289	1.2692	1.9020	1.5968	1.3308	2.5991	1.7937	1.9187	1.2836	1.4643	1.9919	1.6016	2.3745	1.7725	1.9287	1.5284	1.6287	1.4889
1102868	3.5373	3.4623	4.1557	3.8775	2.4317	3.3994	2.9988	3.3889	3.3459	3.8073	3.5923	2.4388	2.9083	3.4329	3.4040	3.3389	4.0561	4.0353	2.3062	3.5976	3.0951	3.6326	3.0105	4.1783	3.5077	2.4516	3.2327
279982530	2.0505	1.6189	2.3566	1.2444	0.9816	1.8172	1.7473	1.4348	1.0613	2.2896	0.9231	1.7842	1.6234	1.4682	2.1705	2.3468	2.6286	1.9715	2.0675	1.3553	1.9128	2.0864	1.6583	2.7512	1.8865	1.2244	1.7203
279910006	2.8821	2.4629	2.4921	2.5261	1.0142	2.0474	1.6953	2.2527	1.5458	2.1211	2.2976	1.8179	2.0235	1.1334	2.5411	1.3322	2.4001	2.6516	1.2809	2.1492	2.0400	2.5544	1.7946	2.6030	1.8198	0.4987	1.8981
280109312	3.5582	3.3951	4.0691	4.1325	3.0155	4.1890	2.7996	3.7297	2.7731	3.8247	2.9287	2.2873	3.3487	2.7996	3.5914	3.4004	4.5109	3.8671	2.6504	4.3765	3.2061	4.3604	3.0886	4.3294	3.2147	2.3063	3.8344
1096427	3.2377	3.7149	3.4461	2.9485	2.9645	2.9011	2.5174	3.0721	3.7689	3.3397	4.1089	2.7083	2.8871	2.7149	3.2825	3.1508	2.9236	2.5974	2.5687	3.3567	2.5304	3.3343	3.3999	3.1628	2.8749	2.9000	2.3803
1098569	4.1533	4.3160	4.8142	4.3824	3.7072	4.5768	3.9209	3.9672	3.9669	4.9797	4.1331	3.5247	3.9265	3.9908	4.4524	4.2377	5.5194	4.4386	3.7710	4.2858	4.1750	4.6635	4.0691	5.3164	4.0380	3.9324	4.4351
1094318	4.6009	4.9844	4.9488	4.0299	4.6873	4.3832	4.1301	4.5456	4.9893	4.7086	4.1077	4.6616	4.2860	4.1743	4.5814	4.9899	4.5939	4.1856	4.6589	3.9031	4.1020	4.6007	4.9463	4.4806	4.0928	4.7295	4.2501
279770664	3.8030	3.7408	4.3181	4.3510	2.9510	3.8446	3.5285	3.7249	3.9649	4.5440	3.9818	2.9432	3.3208	3.6209	4.0646	3.5330	4.7921	4.3391	2.8270	4.2720	3.6927	4.3594	3.3346	4.5877	3.7897	2.8305	3.8358
1098526	4.3161	3.7956	3.5248	2.2426	4.3052	2.7415	2.8541	4.3794	3.5589	2.5893	2.2076	4.0720	3.2556	2.8748	4.0707	3.8649	2.6576	1.8635	4.0874	2.9115	2.8391	3.6121	3.5841	2.6286	3.1219	4.0958	2.9256
1101689	3.0524	2.8743	3.0506	2.2413	2.5309	3.2821	2.5090	2.8050	2.8264	3.3684	2.1301	2.5175	2.7071	2.4749	3.1340	2.5917	3.3296	2.5417	2.6517	2.6474	2.5425	3.2826	2.6390	3.3670	2.5578	2.7345	2.5040
1096262	4.1539	3.9691	4.5807	3.7979	3.3947	4.3956	3.6345	3.9410	3.7307	4.6779	3.5718	3.5061	3.7437	3.5513	4.1358	3.7528	4.5113	3.6182	3.4611	3.9788	3.7922	4.2087	3.6994	4.6784	3.7392	3.5665	3.9710
280030925	0.5105	1.2390	2.5896	0.3800	1.1960	0.9119	0.9594	0.8436	0.7900	2.3271	1.0716	0.0000	2.0374	0.9594	1.7828	1.2876	2.5521	1.6127	0.7474	0.7865	1.5283	1.5354	0.6050	2.2795	1.6860	0.6067	1.6189
1094726	3.4041	3.5039	3.4165	2.6296	2.7585	3.3823	2.7545	3.2863	3.2688	3.3326	2.8036	2.5701	2.9833	2.5813	3.3602	3.2224	3.3502	2.4870	2.6401	3.6444	3.0886	3.2506	3.1322	3.2994	2.9398	2.7500	2.9467
279897786	8.2229	8.3086	8.7957	9.9442	7.3886	8.0607	7.7015	7.8002	8.5341	9.2727	9.4779	7.6543	7.4233	7.3081	8.2736	8.1175	9.4464	10.3163	7.4575	8.1927	6.9992	8.6088	8.0681	9.5632	9.4001	7.5691	7.0475
1103374	1.8976	2.3216	2.2965	1.8339	1.6133	1.7957	1.5628	1.8659	2.0426	2.0967	1.5601	1.5948	1.5541	1.6779	2.0517	2.3351	2.5310	1.9061	1.7900	1.7312	1.5409	1.9055	2.1072	2.3669	1.7310	1.9037	1.6587
1091343	5.3171	5.5958	4.9065	4.9849	5.1146	4.7637	4.8204	5.0306	5.5537	4.8129	4.5351	4.5138	4.7328	4.8541	5.6186	5.4150	5.0776	5.2122	5.0483	4.1323	4.5830	5.1925	5.1636	4.8220	4.6944	4.7383	4.5916
279739363	2.4312	3.2691	2.8413	3.0656	2.3472	2.2838	2.4336	2.1674	3.3503	2.5872	2.5455	2.1745	1.8546	2.4755	2.8535	3.1837	2.8324	3.0086	2.6132	2.2253	1.7318	2.6479	2.9316	3.1940	2.7157	2.5228	2.0547
279827986	3.8188	3.8852	4.2850	3.6881	3.2772	4.5881	3.4322	3.5874	3.5719	4.5375	3.4072	2.9838	3.9303	3.4012	3.9696	3.6725	4.7183	3.3363	3.2804	4.2279	3.8022	3.7636	3.7877	4.8115	3.3742	3.2742	3.7006
1096845	4.5871	4.4726	4.6458	4.1477	3.9222	4.3340	3.9193	4.4037	4.3912	4.5784	3.8938	3.7570	4.2541	4.0748	4.5121	4.4556	4.7933	4.1006	4.0510	4.1683	4.2126	4.5693	4.3862	4.5594	4.0025	4.0033	4.2987
1092788	6.1380	5.7144	6.1334	5.3180	5.6740	6.5596	5.2423	5.9295	5.6919	6.3573	5.1938	5.5781	6.0027	5.2822	6.3757	5.7189	6.6303	5.2795	5.7305	6.6165	5.6380	6.3717	5.6938	6.4557	5.1101	5.7990	5.6858
279962582	1.6734	1.9121	1.9127	1.3531	1.6621	1.8022	1.2819	1.6230	1.5067	1.9954	1.4023	0.9938	1.3049	1.1886	1.8936	1.6815	2.2758	1.3419	1.0915	2.1147	1.3797	1.5615	1.7599	2.0625	0.9660	1.2058	1.4318
279807416	3.5720	3.9812	4.0404	3.9998	3.4046	3.7982	3.2642	3.5038	3.7614	4.0267	3.8890	2.7129	3.0238	3.4475	3.5425	3.8135	3.6087	4.1570	3.0340	3.1998	2.6127	4.0792	3.4295	4.0080	3.4345	3.2940	2.6373
279896626	5.8265	5.4884	6.3359	5.8805	4.8947	6.3885	5.2186	5.5459	5.1614	6.5416	5.5918	4.7224	5.9578	5.3106	5.9742	5.2948	6.8629	5.6608	4.5798	6.1407	5.9869	6.1814	5.2141	6.7840	5.1742	4.7441	5.9639
279848684	1.7959	1.7386	1.6478	1.1811	1.2412	1.6413	0.9072	1.0413	1.7219	1.5267	1.1155	0.6939	1.2761	1.0963	1.5586	1.3091	1.7204	1.3844	1.0702	1.2603	1.2575	1.8342	1.6030	2.0299	0.9719	1.2048	1.3119
1109022	1.9580	2.5159	2.5402	1.8326	1.6642	2.1460	1.9007	1.8354	2.4365	2.4549	1.8069	1.4597	1.8786	1.9592	2.0834	2.6064	2.5199	1.7518	1.4173	2.3822	2.1668	1.7440	2.2866	2.5522	1.8490	1.5388	1.8681
1102832	1.9791	2.5913	2.8062	2.2212	1.8676	1.8234	1.8433	1.8610	2.3677	2.5038	2.0238	1.5511	1.6756	1.9449	2.2645	2.6539	2.7301	2.3013	1.7913	2.2957	2.0400	2.0302	2.4041	2.5935	2.0870	1.8015	1.9224
1089104	4.6372	5.0247	4.9447	4.8236	4.1896	5.0807	4.3688	4.3270	5.0094	5.0886	4.5761	3.7313	4.6423	4.4988	4.9890	4.9513	5.4382	4.9040	4.1906	5.2073	4.3081	4.9084	4.7010	5.4296	4.4057	4.1598	4.4359
280112872	1.6198	0.8027	2.3925	1.7574	0.4892	2.3356	0.9154	1.5924	0.7354	2.0192	1.2380	0.7424	1.0440	0.8712	2.1754	0.6446	2.4637	1.4380	0.6952	1.8563	0.9756	1.8469	0.6878	2.5702	1.2308	0.9408	1.1206
1092534	6.1456	6.1427	5.5373	5.6298	5.9127	5.6024	5.6704	6.3622	6.2416	5.6062	5.4223	5.7990	5.7705	5.8063	6.2202	6.5475	6.1736	5.9057	6.0109	4.7317	5.5792	6.5021	6.5139	5.7402	5.3282	6.1445	6.0690
279823512	0.3527	1.2181	1.0841	0.9181	0.5636	0.3815	0.3476	0.2848	1.3220	0.8082	0.3603	0.4015	0.2140	0.6514	0.6037	1.5426	1.6922	1.4495	0.8781	0.2768	0.3588	0.4070	1.4229	1.2072	0.4916	0.6382	0.2215
1098404	1.9854	1.9668	2.7394	1.8962	1.5364	2.6445	1.5326	1.7852	1.6785	2.9130	1.8392	1.4123	1.7350	1.7437	2.3516	1.9644	3.5757	1.8961	1.7471	3.4435	2.3039	2.5822	1.8932	3.5158	1.7611	1.6390	2.2793
1090798	4.8093	5.3482	5.2294	4.9980	4.5865	4.7869	4.5169	4.6953	5.1402	5.0845	4.8397	4.4617	4.4604	4.4752	4.9336	5.1054	5.3148	5.1696	4.4919	4.5025	4.2812	5.0683	5.0659	5.3143	4.8624	4.5951	4.5810
280118974	5.6486	4.9995	6.3449	6.1569	4.0912	5.9447	4.6495	5.1733	4.4378	6.2917	5.3542	4.5357	5.3304	4.6268	5.6533	4.7506	6.6832	5.9255	4.2238	5.9207	5.2720	5.6842	4.5085	6.6879	5.2733	4.2604	5.2386
279795664	3.6432	3.4192	3.9911	3.6888	2.5539	4.0953	2.9874	3.3743	3.0238	3.8493	2.8782	2.5169	3.7799	2.9872	3.7218	3.2564	4.6842	3.6022	3.0065	4.2698	3.5122	3.9699	3.1268	4.4553	2.6233	2.6547	3.7132
1089223	3.6070	3.5770	4.2197	3.7153	2.8734	3.9381	3.1862	3.5480	3.3403	4.0783	3.3791	2.9378	3.2823	2.9921	3.5751	3.4762	4.3968	3.4929	2.8120	3.7921	3.5036	3.8964	3.2541	4.2515	3.3157	2.9784	3.5522
1103913	4.9278	5.0407	5.7899	4.5618	4.4053	5.8414	4.9275	4.9101	5.0109	6.0241	4.8156	4.6182	5.3022	4.6845	5.2936	4.9687	6.0395	4.3639	4.4079	5.6868	5.2080	5.2329	4.8572	6.0356	4.8399	4.5267	5.2006
279947211	4.8730	4.3267	4.8849	4.2188	4.3985	4.7463	4.2987	4.5244	4.4285	5.2482	4.1258	4.3443	4.3536	3.9860	4.7972	4.3919	4.8552	3.8544	4.0084	4.6096	4.3173	4.7677	4.3936	5.1987	4.3145	4.2604	4.2558
279784469	4.1958	4.4545	4.2786	4.3072	3.6661	4.3768	3.5823	4.0472	4.1042	4.9517	3.9073	3.4710	4.1087	3.6944	4.3131	3.9705	4.7547	4.3928	3.4791	4.6125	3.9468	4.5615	4.0900	4.7737	3.9568	3.3447	4.0042
1090380	3.7921	3.7576	4.2361	3.3121	3.3944	4.3580	3.3877	3.6840	3.7057	4.2941	3.2749	3.2693	3.7509	3.3319	3.9981	3.7900	4.2972	3.0067	3.2968	4.0394	3.7146	3.9081	3.6666	4.3183	3.3470	3.3519	3.7062
1101725	5.0016	4.9554	5.1607	4.2320	4.8425	5.1816	4.2964	4.8933	4.8242	5.1821	4.1026	4.7544	4.8767	4.2288	4.9712	4.8901	5.1689	4.1770	4.8413	4.5763	4.4590	5.0811	4.9418	5.0248	4.1323	4.9811	4.6693
1092499	4.4202	3.7356	4.9370	4.4954	3.6793	5.0956	3.5889	4.2836	3.4666	5.1757	3.8740	3.4016	4.6055	3.8942	4.3934	4.0223	6.0922	4.4765	3.5425	4.9052	4.2310	5.0911	3.9259	5.5836	3.8673	3.6942	4.7915
1091514	4.6223	4.2335	5.0758	4.5487	3.3539	5.2983	3.6873	4.5178	3.9000	5.0910	4.1557	3.1772	4.7999	4.0957	4.9193	4.1182	5.3054	4.4896	3.4570	5.2625	4.6678	4.8525	4.0729	5.2270	4.0038	3.6218	4.5348
279585862	3.3946	3.3937	3.2993	2.6831	3.0518	3.5843	2.7640	3.3572	3.3050	3.6606	2.7788	3.0738	3.1631	2.8304	3.5246	3.2978	3.8216	2.7315	3.1187	3.3740	2.9992	3.4499	3.3028	3.7162	2.7625	3.0572	3.1731
279994237	0.6257	0.6407	0.7825	0.3185	0.3301	0.4528	0.1917	0.7084	0.4484	0.7542	0.2020	0.2044	0.2774	0.1902	1.0259	0.8313	0.6604	0.2352	0.2248	0.4172	0.2614	0.7039	0.6198	0.6855	0.3007	0.1297	0.1142
1092644	2.6808	3.0960	3.0299	2.3907	2.0547	2.0418	2.2692	2.8093	2.9430	2.5166	3.2387	2.3385	1.9917	2.6671	2.6254	3.3218	2.8116	1.9414	1.8600	2.1143	3.5981	2.4045	3.2878	2.9749	3.3647	2.2148	2.2845
279861930	3.9916	4.1854	4.3892	3.7135	3.7575	4.0043	3.4683	3.7936	4.0182	4.4367	3.6151	3.3372	3.8760	3.3452	3.9959	3.9098	4.7507	4.2084	3.7072	4.0690	3.7740	3.7218	4.1528	4.6824	3.7041	3.7566	3.4477
279880752	2.1669	2.4963	2.2519	1.8917	1.4234	2.0983	1.5238	1.8183	1.9220	2.5478	1.4377	1.4215	1.9597	1.5528	2.3475	1.9096	2.2143	1.4201	1.4620	2.4290	1.7392	1.9801	1.9669	2.4642	1.8166	1.5187	2.1638
1104634	2.8138	2.8599	2.9422	2.5767	2.3346	3.1212	2.4934	2.6583	2.8165	3.2125	2.3151	2.1615	2.5497	2.5624	3.0423	2.8494	3.3394	2.6315	2.4322	2.4957	2.6350	3.0220	2.7616	3.3547	2.4016	2.4803	2.6524
1103605	1.6672	1.8346	1.7485	1.5988	1.4998	2.0320	0.9683	1.4090	1.3681	1.7126	1.0510	1.2333	1.3183	1.3551	1.8691	1.9999	3.0492	1.7349	1.7334	2.2200	1.2351	2.2179	1.8801	2.5252	0.9843	1.7471	1.6468
1096612	2.6354	2.7383	2.6759	2.1836	1.9629	2.9952	2.1659	2.3953	2.4181	2.7540	1.9982	1.8208	2.3055	2.0020	2.9187	2.5863	3.0828	2.3058	2.1264	2.7973	2.3600	2.7387	2.4275	2.9702	1.9349	2.3234	2.4013
279947523	1.1816	1.4038	1.5922	1.3898	0.8560	0.6260	0.7461	1.4284	1.3361	1.1378	1.3111	0.5270	1.0311	0.8172	1.5963	1.0911	1.4325	1.6476	0.9356	1.1228	0.7579	1.6692	1.1543	1.7240	1.4391	0.4345	0.5501
1093507	7.1451	7.0283	7.3865	7.0909	6.5825	6.9700	6.7544	6.9398	6.8092	7.2484	6.4917	6.2370	6.6654	6.9828	7.1434	6.9861	7.4733	7.2297	6.3268	6.5623	6.5263	7.4748	6.8816	7.3632	6.4499	6.5769	7.1634
1098608	3.9746	4.3313	4.3028	4.0429	3.4400	4.4894	3.7733	3.8505	4.0766	4.5131	3.7801	3.4509	3.7255	3.7593	4.4271	4.2404	5.0952	4.2024	3.5799	4.9193	3.9046	4.4065	4.1021	4.7663	3.8205	3.5332	3.9487
279793382	6.4808	5.1604	6.9030	7.8433	4.3135	6.3403	5.6718	6.0282	5.5286	7.3135	6.9034	4.3922	5.5261	6.0376	6.2752	5.2711	7.5410	7.5700	4.5113	6.0017	6.2315	6.6398	5.3735	7.4735	6.9224	4.1409	5.8421
279896495	5.4458	5.2051	5.2730	6.4234	4.2203	5.7050	4.4958	5.3744	5.1441	5.9584	5.3584	4.3523	4.5978	4.9573	5.6091	5.0676	6.0621	6.1925	4.4828	5.7014	4.5315	5.8784	5.1892	5.8728	5.7027	4.2215	4.9253
1095674	2.1936	2.2044	3.0458	2.1912	1.6581	3.2263	1.7052	1.9160	1.8445	3.1130	1.9523	1.5393	2.3140	1.8890	2.3656	2.3141	4.0362	2.5351	1.7600	3.6368	2.1697	2.5918	2.2003	3.6997	1.9071	1.8904	2.2998
279842570	3.5114	2.8314	3.5122	4.0459	2.3609	3.5179	2.6230	2.9346	2.5263	3.9990	2.9053	1.7219	3.0917	3.2233	3.0215	2.4638	5.4370	3.8784	2.3228	3.8685	3.2494	4.2152	2.7740	4.4129	2.3148	2.1715	4.0222
280097264	0.8596	1.2047	1.8512	1.3456	0.8683	0.5776	1.1027	1.1419	0.6266	1.9197	1.2147	0.7721	0.5204	1.0616	1.0653	0.9988	2.2486	1.3578	0.7853	0.8570	1.0291	1.5719	0.8070	2.1893	0.9600	0.7387	0.6845
1098813	4.9015	4.2188	5.9368	5.6732	3.6270	5.3830	4.3506	4.6880	4.1130	6.0482	4.8787	3.5616	4.5880	4.4741	4.5008	4.0800	6.0334	5.6014	3.4991	4.9602	4.5117	4.9777	3.9373	6.3034	4.9074	3.4309	4.4992
1101734	2.8783	3.2597	3.2518	2.8694	2.5307	3.3120	2.7935	3.0255	3.1756	3.2864	2.7939	2.3632	2.6422	2.7834	3.2777	3.1869	3.4043	2.7539	2.3335	2.8423	2.8038	2.9639	2.9608	3.4748	2.8791	2.5077	2.7469
1090651	3.2384	3.6152	3.7603	3.7505	2.6297	2.8890	3.0303	3.0751	3.3086	3.4744	3.1851	2.3777	2.8092	3.1563	3.3494	3.4292	3.8590	3.8497	2.7190	2.7392	3.1568	3.4119	3.3195	3.8931	3.1530	2.8019	3.1954
279799794	2.5001	3.0890	2.2626	2.5617	2.0378	2.4518	2.2459	2.5656	2.4367	2.7184	2.4378	1.5143	2.2628	2.3504	2.5164	2.8432	3.3919	2.6783	2.0528	2.6653	2.1878	2.6467	2.6088	2.9579	2.4529	1.5720	2.4752
1104234	4.0387	3.5349	3.6175	2.8613	3.6845	4.1304	2.8837	3.9656	3.6227	3.8444	2.8832	3.7727	3.8273	2.9537	4.1703	3.5883	3.8930	2.8122	3.7291	3.4464	3.3132	4.1485	3.5948	3.7942	2.8855	3.8761	3.4848
1087721	3.6536	3.5768	3.8497	3.0402	3.3197	4.2159	2.9888	3.5324	3.3666	4.0433	2.9938	3.2597	3.6017	3.0152	3.9192	3.5675	4.4997	3.0590	3.3596	4.0917	3.3651	3.8734	3.4101	4.3229	3.0224	3.4582	3.5090
279915846	1.1474	0.7558	1.0035	0.3893	0.3338	0.3549	0.4181	0.5932	0.7910	0.8202	0.6524	0.7512	0.1988	0.3668	1.1179	0.2480	1.0883	0.4121	0.2965	0.7811	0.1790	0.8723	0.8569	0.8550	0.2480	0.4151	0.1716
1105795	2.8732	2.6716	3.5347	2.9736	1.7896	4.0988	2.1598	2.6363	2.3111	3.7888	2.4743	2.1491	3.2436	2.3829	3.2406	2.6374	4.4221	3.1132	2.2593	4.4880	2.9732	3.6196	2.8067	4.4233	2.4448	2.0598	3.3792
1090191	1.6017	1.7124	2.1117	2.3088	1.2650	1.7113	1.0217	1.3187	1.4680	2.2635	1.6524	0.8775	1.3082	1.2429	1.8925	1.6168	3.0116	2.3527	1.0091	2.1982	1.2958	2.1373	1.5339	2.6023	1.6664	1.0202	1.4467
1104242	3.1377	3.4249	3.4482	3.0255	2.9511	3.1135	2.9100	2.9336	3.2343	3.5437	2.9125	2.5166	2.8456	2.8840	3.1769	3.6243	3.9304	3.1286	2.7060	3.3464	3.1372	3.2258	3.2462	3.6778	2.9965	2.5748	2.9959
279813794	2.3825	2.4777	2.1741	1.8295	2.4627	2.5045	1.7760	2.0240	2.4795	2.7562	1.6337	2.3117	2.0678	1.9893	2.3623	2.4225	3.0621	1.5888	2.1924	2.6169	1.9873	2.6681	2.3409	2.8937	1.5882	2.0933	2.2024
280121298	3.2673	2.9935	3.4857	2.8706	2.1862	3.5173	2.6215	2.8509	2.9125	3.7734	2.6240	2.5599	3.0105	2.8518	3.2019	3.0268	3.8609	2.7760	2.6743	3.5242	3.0469	3.4403	3.0794	3.4604	2.6585	2.5896	2.9736
1105804	2.6836	2.9350	3.3925	2.5914	1.9766	2.8995	2.1313	2.3238	2.4671	3.5517	2.5577	2.2243	2.2448	2.1909	2.6047	2.6607	3.7456	2.4985	2.2774	3.6653	2.7136	3.0385	2.4641	3.5389	2.4868	2.3010	2.7932
279928564	1.0593	1.4637	1.8453	2.2819	1.2475	0.7935	1.0288	1.1384	1.1217	1.6923	1.3674	0.6705	0.4976	1.1374	1.3925	1.9402	2.3797	2.5797	0.7457	1.4619	1.1665	1.7840	1.4090	2.5338	0.9769	0.7076	1.3318
1108586	5.1458	3.6634	5.1654	5.7812	2.3119	4.8816	4.9171	4.6904	4.3160	6.1055	5.3512	3.2026	4.0788	5.7176	5.4136	4.3001	6.4782	6.4233	3.1357	5.3067	5.2031	5.8958	4.1673	6.0242	5.4180	3.1067	5.1740
1099792	4.0786	4.4579	4.3751	3.7028	3.9588	4.2965	3.6508	3.9314	4.3314	4.3992	3.4766	3.9741	3.8298	3.6531	4.0530	4.3102	4.3655	3.7080	3.9081	3.8192	3.6227	4.0580	4.2038	4.3289	3.5987	3.9779	3.7465
1096514	3.5856	3.2240	3.9200	3.2116	2.7016	4.5866	3.1513	3.4905	3.2972	4.1305	3.2002	2.7334	3.7453	3.0041	3.8636	3.0577	4.3745	2.8952	2.5999	4.1542	3.4091	3.9681	3.1639	4.3439	3.0779	2.8077	3.5579
279953014	2.8234	3.2532	3.4928	3.0325	2.5387	2.9227	2.9647	2.7878	3.2239	3.2541	2.8722	2.4262	2.8159	2.4583	3.0042	3.0812	3.3052	2.7768	2.3008	2.5812	2.6400	2.7822	2.8895	3.7572	2.9635	2.4218	2.6650
279882471	1.5805	1.5471	1.5168	0.9826	1.2348	1.5731	1.2532	1.1731	1.8595	1.7805	0.7302	0.9410	1.1629	1.6002	1.7282	1.7146	2.1073	1.4978	1.5434	1.5394	1.1262	1.9055	1.8063	2.0335	1.0660	1.4320	1.5714
279805428	4.9080	5.6899	6.1244	5.7757	4.8973	4.5671	4.9657	4.9363	5.3712	5.8866	5.5585	4.6382	4.5111	5.0442	4.9774	5.3876	5.8358	5.9201	4.6823	4.3951	4.6322	5.0331	5.2005	5.9406	5.6980	4.6421	5.0021
1096305	1.6531	1.6022	2.3711	1.5952	1.6273	2.0388	1.1348	1.0760	1.4813	2.6600	0.8887	1.5337	1.5153	1.1501	1.6722	1.4303	2.5867	1.7610	1.5922	1.7183	1.3392	1.9702	1.6191	3.0096	0.9262	1.8583	1.5540
280086252	3.1134	2.7890	3.4919	2.7831	2.7089	3.1208	2.4275	3.0057	2.6913	3.5296	2.6765	2.6943	2.5671	2.3218	3.1332	2.8442	3.5962	2.6717	2.7273	2.4522	2.8622	3.1914	2.7827	3.6002	2.6283	3.0251	2.8632
279875484	3.3788	3.3384	3.3597	3.1096	3.0990	3.7687	2.5841	3.3979	3.0872	3.7754	3.0184	3.0547	3.1349	2.5940	3.4813	3.0446	4.0426	2.9747	2.7193	3.3711	3.0375	3.6980	3.0111	3.9313	2.7897	2.8057	3.1925
1089244	6.0072	5.5391	6.9216	6.2344	5.0200	6.8516	5.8752	5.8595	5.5074	6.9203	5.9157	4.9050	5.9206	5.8935	6.2504	5.5950	7.1660	6.3858	4.9341	6.4284	5.8799	6.5153	5.4728	7.2286	5.8017	4.9947	6.0134
1094589	5.1898	5.2965	5.1936	4.2057	5.1020	5.1356	4.3913	5.0997	5.2351	5.2171	4.4029	5.1681	5.0074	4.2329	5.2324	5.1872	4.5214	3.9767	5.0128	4.4253	4.4794	4.9879	5.1443	4.7744	4.3926	5.1867	4.5554
1098891	2.6441	2.2861	2.7781	2.8649	2.0280	2.6259	1.9806	2.3066	2.0489	2.9322	2.1726	1.6577	1.9461	2.0944	2.6006	2.3487	3.8289	2.9797	1.8394	2.8268	2.2344	3.0571	2.2009	3.5433	2.3736	1.8928	2.5305
1102634	2.1202	2.3883	2.2373	2.4340	2.2069	2.2112	1.7826	1.9440	2.3322	2.3959	1.7518	1.6763	1.5380	1.7565	2.2766	2.4214	2.8885	2.4410	2.0016	1.6068	1.7520	2.4324	2.4921	2.4325	1.7285	1.8143	2.0786
1093048	1.9413	2.9135	3.0242	1.6329	3.0912	2.2325	1.7221	1.7834	2.4358	2.6362	1.5037	2.9144	1.9231	1.5769	2.2219	2.7838	2.7549	1.4198	3.0597	2.1308	1.6586	2.1619	2.8711	2.9667	1.1600	3.2308	2.1928
280113602	2.8107	2.8165	3.7358	2.4592	2.6978	3.1473	2.6148	2.5719	2.4961	4.0309	2.5907	2.6980	2.6838	2.6275	2.8449	2.9433	4.3390	2.5087	2.7447	3.1209	3.0881	2.7839	2.8320	4.2878	2.3633	2.9040	3.1987
279917717	3.0383	4.1282	3.1172	3.5639	3.1080	2.4803	2.8772	3.0177	3.8765	3.4783	3.4387	2.8877	2.5042	2.8772	3.2884	3.8515	3.4307	3.9203	3.0825	3.1398	2.7347	3.4230	3.7759	3.5108	3.3622	2.8569	2.9205
280125626	4.4103	3.7052	4.2054	3.6351	3.4471	4.5325	3.3709	3.9315	3.2595	4.7113	3.2331	3.0708	4.0026	3.2871	4.1541	3.2385	4.7370	3.8935	3.3054	4.6242	3.8778	4.4386	3.5116	4.8731	2.9174	3.3318	4.2748
1091342	2.7408	3.4524	3.3296	2.8880	2.3901	2.3959	2.3398	2.7269	3.3671	3.0952	3.0889	2.5993	2.4392	2.4405	3.0036	3.4299	2.7823	2.5408	2.4286	3.1041	2.8494	2.8444	3.2564	2.8977	2.7241	2.5851	2.6796
1087097	7.1821	7.0863	7.4593	6.6087	6.6672	7.5026	6.6618	7.0449	6.9898	7.4699	6.6281	6.7323	7.0555	6.5295	7.2264	7.0243	7.4180	6.2513	6.6766	6.7938	6.8914	7.1122	6.9626	7.4320	6.6644	6.7940	6.8889
1099324	2.3995	2.5446	2.5783	2.1008	1.9812	2.6096	1.9737	2.3828	2.2357	2.7154	1.8925	2.1245	2.2916	1.9784	2.6979	2.6412	2.9974	2.0390	2.0544	2.2707	2.2391	2.5236	2.2127	2.8626	1.9697	2.1263	2.1759
279817466	4.2044	3.8848	4.2230	3.3407	3.8531	3.8273	3.4041	4.0506	3.6690	3.9164	3.2248	3.6003	3.7719	3.4496	4.3290	3.8241	4.1511	3.4727	3.9283	3.3465	3.5878	4.0707	3.9402	3.8477	3.1070	3.8269	3.7352
1100845	3.8610	4.0555	4.4936	3.6504	3.4091	3.8166	3.6214	3.8788	3.8338	4.4016	3.5475	3.3912	3.7845	3.6441	3.8167	4.0702	4.2760	3.7356	3.3907	3.6804	3.7930	3.8778	3.9182	4.3522	3.6441	3.4862	3.7911
1092118	4.3223	4.5253	4.6805	3.9780	2.8360	2.5568	4.9253	4.3083	4.2219	4.1789	4.3301	2.9680	3.0416	3.8576	3.3675	4.2069	3.6760	3.7581	2.5521	3.7963	4.7374	3.8258	3.9024	3.8714	4.9436	2.5246	3.8955
1090309	3.3861	2.9516	2.9740	2.3675	2.7217	3.0755	2.5527	3.4069	2.9537	3.0634	2.6991	2.9185	2.9415	2.5476	3.5850	2.9661	2.7515	1.6751	2.6303	2.7101	2.8114	3.4461	3.0140	2.9378	2.7038	2.9083	2.8763
1091341	5.0350	5.5676	5.6872	4.9659	5.1110	5.3847	5.0498	4.9771	5.4612	5.7911	4.6880	4.9528	5.0483	5.0694	5.3934	5.4562	5.9665	5.1113	5.0495	4.8993	5.1616	5.3157	5.3961	5.8551	4.7327	5.1234	5.3749
1087027	3.3586	3.1341	3.3955	3.0003	2.5968	3.9319	2.8404	3.2495	3.2616	3.7757	2.9553	2.6046	3.2857	2.8958	3.6890	3.0817	3.9273	2.7091	2.7031	3.7668	3.1846	3.5597	3.1939	3.7266	2.7551	2.5998	3.2076
280029027	1.9452	1.7629	1.7745	1.9745	0.9635	1.3396	1.7472	1.4037	1.9310	1.9991	1.8770	1.3107	1.8120	1.3144	1.8019	1.7853	2.3479	1.7581	1.5805	2.1500	1.4146	2.3719	1.9162	2.6207	1.1712	0.8854	1.6221
279507812	1.8300	1.6705	2.2376	1.1053	1.3939	1.7476	1.4691	1.6085	1.4669	1.9947	1.2755	1.1209	1.4359	1.4502	2.0924	1.5942	2.6581	1.2487	1.0268	2.4867	1.9803	1.4691	1.3464	2.7678	1.1834	1.1035	1.7401
1103737	1.5459	0.9179	1.5442	0.8337	0.6143	1.3422	0.7410	1.5033	1.0308	1.5830	0.9831	0.8166	1.0167	0.5191	1.6182	1.3833	1.2489	0.6689	1.0604	0.9876	0.8936	1.2053	0.9927	1.4268	1.0121	0.9023	0.9612
1092488	4.9266	4.6637	5.3284	4.7667	4.3131	5.6607	4.2361	4.6218	4.2430	5.4983	4.4443	4.0812	4.8164	4.3306	5.1370	4.5857	6.4584	4.8962	4.2534	6.2445	4.6414	5.5552	4.5219	6.0692	4.4661	4.3855	4.8294
280068559	5.6613	5.4680	6.0340	5.9866	4.4533	5.9746	5.5643	5.4992	5.2850	6.2760	5.6147	4.6222	5.4375	5.6810	5.9066	5.3696	6.6368	6.2793	4.7882	5.7050	5.0418	5.9245	5.5915	6.5577	5.6371	4.9044	5.4269
1094525	4.4921	4.4829	4.6391	3.9186	4.0678	5.0172	3.9094	4.3507	4.4245	4.7568	3.8537	3.9749	4.3364	3.9132	4.8254	4.3509	4.7285	3.6514	4.0657	4.4801	4.3078	4.6298	4.3063	4.7834	3.9714	4.1148	4.2355
1093064	4.2725	4.1108	4.6064	4.4878	3.2873	4.7656	3.9585	4.1790	4.0961	4.7970	4.1573	3.1148	4.0824	4.0345	4.5524	4.0567	4.8557	4.4916	3.2010	4.4049	4.1293	4.6390	4.0371	4.8030	4.0303	3.2186	4.2513
280026317	2.6542	2.8086	3.3356	2.8517	2.1154	2.4153	2.4003	2.7862	2.7779	2.9372	2.7156	1.7492	2.3496	2.4651	2.6671	2.4407	3.0139	3.0701	2.0145	2.6416	1.9654	3.0039	2.5701	3.3560	2.7604	2.0071	2.7817
1104493	4.3513	4.0440	4.2578	3.7412	3.8030	4.8459	3.5677	4.0563	3.8644	4.5793	3.4086	3.5991	4.2203	3.4550	4.5936	3.9849	4.5068	3.6947	3.7181	4.1464	3.8058	4.4688	3.8339	4.3970	3.4435	3.6841	3.9036
279967248	1.8028	1.6386	2.1365	1.4790	0.7595	2.0511	1.2229	1.4391	1.4939	1.9399	1.1158	1.0733	1.5180	1.4220	1.8284	1.4310	2.2933	1.7324	1.2076	1.5454	1.6396	1.6894	1.3680	2.5082	1.2997	0.7352	1.5244
1087398	3.6404	3.4824	4.1233	3.2303	3.0321	3.9129	3.0618	3.5275	3.3566	3.8603	3.0671	2.9533	3.5378	3.1360	3.6423	3.4352	4.1446	3.1402	2.9975	3.6592	3.3974	3.8185	3.4105	3.8910	3.0471	3.1080	3.5020
279723021	4.5995	4.4720	4.7036	4.4668	3.5733	4.2785	3.6329	4.4308	4.0714	4.4693	3.8607	3.5286	4.1101	3.6668	4.5230	4.3008	4.7416	4.5217	4.0005	4.3576	4.2484	4.7260	4.2109	4.3573	3.9676	3.7820	4.3797
1095272	3.7965	4.0424	4.3424	3.6709	3.2948	4.4058	3.6817	3.6641	3.9508	4.3966	3.6572	3.1106	3.8495	3.5126	4.1497	3.7344	4.3180	3.5459	3.1913	3.7233	3.6540	3.9867	3.7026	4.4321	3.6290	3.2880	3.8004
1096340	5.6873	5.5070	5.5445	4.5199	5.2801	5.7109	5.3094	5.6738	5.6764	5.7164	4.7556	5.5386	5.5420	5.0829	5.8500	5.3795	5.1324	4.0781	5.1578	4.9608	5.1763	5.5890	5.5435	5.5175	4.8444	5.4843	5.4518
279721285	2.8944	3.1587	2.9909	3.1090	1.8616	3.2914	2.7017	2.8236	3.1706	3.1807	2.4999	1.8969	3.3210	2.6521	3.2961	3.4423	3.7118	3.1855	2.3474	3.2244	3.0515	3.0346	3.0379	3.4660	2.9939	2.2429	2.7518
1094300	3.4687	3.4702	3.6021	3.1693	3.0907	3.9444	2.8592	3.3173	3.2636	3.7974	2.8617	2.8647	3.4386	3.0673	3.7679	3.5364	4.0166	3.2910	3.1449	3.5565	3.0246	3.8725	3.3708	3.9224	3.0406	3.1508	3.1321
1088891	3.4127	3.3457	3.3953	3.0329	2.9955	3.6137	2.6876	3.2361	3.0322	3.3912	2.5634	2.7683	3.0787	2.8733	3.5981	3.3829	3.9880	2.9350	3.1282	3.4361	3.1476	3.6368	3.2504	3.7906	2.5284	3.0582	3.3605
279880347	5.2117	4.8157	5.8515	6.0325	3.3748	5.2535	5.0588	5.0528	5.4649	5.5815	5.5234	4.0554	4.7370	5.4709	5.3972	4.3660	6.3779	5.6822	3.8575	6.0099	5.1205	5.5499	4.5871	6.3344	5.5645	3.2946	5.0853
1095780	4.4681	4.3936	4.4803	3.8182	4.1505	4.7573	3.7932	4.3213	4.3754	4.7156	3.8021	4.0680	4.2827	3.8216	4.5421	4.3144	4.8710	3.8014	4.2086	4.1733	4.0700	4.5173	4.3129	4.7224	3.8146	4.2477	4.1168
1090156	6.2010	6.3296	6.9944	6.9051	5.5744	6.5290	6.0003	6.0489	6.1363	6.9980	6.4663	5.3964	5.9896	6.0151	6.4367	6.2313	7.2529	7.1512	5.4706	6.7990	5.7526	6.5112	5.9758	7.4126	6.4204	5.3345	5.7400
279914863	5.0013	4.7729	5.3643	5.1074	3.9850	5.8231	4.7375	4.7164	4.8964	5.7671	4.8264	3.9884	5.0712	4.6987	5.2282	4.6205	5.9626	4.6867	3.8153	5.6164	5.0369	5.3498	4.5917	5.9814	4.8834	3.9429	4.9803
1098230	2.7365	2.6667	3.3972	2.5867	2.1273	3.0354	2.3504	2.7240	2.3704	3.3442	2.5466	1.8958	2.4493	2.3509	2.8735	2.6941	3.6976	2.5476	2.0584	3.2636	2.9450	2.9184	2.4922	3.5648	2.6795	2.1441	2.7545
1100134	3.4977	3.4698	4.1671	4.7403	2.8506	3.5079	3.4249	3.4993	3.2492	4.6033	3.8756	2.8128	2.7295	3.4282	3.7536	3.4509	5.0295	4.7882	3.0655	3.8693	3.1667	4.2464	3.2790	4.9364	4.1703	2.6543	3.2812
279766006	1.2230	2.2732	1.4456	1.7996	1.3914	1.2106	1.0997	1.2514	2.0764	1.3496	1.1211	1.2229	0.7244	1.1946	1.7472	2.1099	2.1122	1.8849	1.7356	1.3627	1.0110	1.8552	1.9893	1.7023	1.1994	1.5813	1.2713
279779929	1.9452	2.1308	2.1043	1.2110	1.1973	1.7831	1.6512	1.8483	1.6039	2.4780	1.4630	0.7461	1.9989	1.4395	2.4177	1.5926	2.9725	1.7364	1.9447	1.8051	2.2917	1.9517	1.3142	2.6436	1.5373	1.7525	2.0906
279783231	4.5995	4.1739	4.6715	4.3432	3.3317	4.4256	3.6227	4.1669	4.0788	4.5511	3.5621	3.7942	4.0446	3.6824	4.3810	3.6904	4.6650	3.8721	3.4762	4.4977	4.1208	4.5479	3.6207	4.7045	3.9149	3.2692	4.2531
1096708	4.6784	4.7709	4.9141	4.6393	4.1649	5.1786	4.3057	4.5841	4.6184	5.0001	4.2561	3.8468	4.5154	4.2665	4.8201	4.6873	5.3163	4.8953	4.2466	4.6304	4.2332	4.9924	4.6375	5.2670	4.2199	4.3154	4.5419
280115622	1.5286	1.9693	1.4141	2.4405	2.1373	1.5308	1.2905	0.8887	0.7396	1.8740	1.2323	1.0387	1.2062	2.0639	2.1499	2.3763	4.5914	3.2250	2.0173	2.1325	1.5818	3.0972	2.2426	3.7078	1.0400	1.5465	2.1447
280070774	4.1519	3.6991	4.0885	3.1288	3.3789	4.6754	3.6395	4.0861	3.9329	4.1845	3.6797	3.5176	3.8805	3.5098	4.5762	3.6457	4.3127	2.8828	3.3073	4.1482	3.8632	4.4458	3.6497	4.1968	3.5512	3.4678	3.9884
280065475	2.5266	3.4845	2.7737	2.9017	2.2988	2.7697	2.0072	2.6601	3.1269	2.9243	2.6213	2.5141	2.7731	2.4115	2.7800	3.0093	2.8559	2.7971	2.0275	2.5079	2.4834	2.8756	2.9230	2.9776	2.2881	2.3947	2.2610
1087564	3.2869	3.0067	2.9300	2.3941	2.8727	3.1238	2.3875	3.1097	3.0906	3.1515	2.5067	2.7013	2.7368	2.3315	3.2733	2.9582	2.8474	2.1628	2.8092	2.9166	2.5740	3.1659	3.0308	2.8999	2.3596	2.8529	2.6212
1093949	4.8593	4.7365	4.9406	4.0211	4.4731	5.1340	4.4135	4.6908	4.7540	5.1596	4.2212	4.4577	4.7651	4.1704	4.9462	4.6462	5.0750	3.5825	4.3497	4.7041	4.6585	4.7754	4.6678	5.1312	4.2057	4.5509	4.6859
279908917	3.4552	4.0433	3.8902	4.2696	2.5303	3.7063	3.4047	3.1729	3.9319	3.6338	3.7206	2.2384	3.0737	3.3385	3.7236	3.4484	3.9075	4.2202	2.7646	3.4805	3.0225	3.6912	3.7320	4.2179	3.8277	2.6168	3.2609
1096124	4.9588	4.4916	5.1496	3.8354	4.2010	5.5770	4.4262	4.8047	4.5755	5.2737	4.4044	4.3590	4.9493	4.2128	5.1953	4.4980	5.2286	3.4995	4.0486	5.2680	4.7372	5.1337	4.3391	5.3328	4.4460	4.3902	4.7928
1087297	4.4482	4.1339	4.0252	3.0787	4.0763	4.9979	3.4551	4.4391	4.0964	4.4622	3.4368	4.0656	4.4203	3.4958	4.7060	4.2678	4.4331	2.7054	4.1165	4.6708	4.2072	4.5811	4.1186	4.3778	3.4361	4.2717	4.0998
279979461	6.8367	6.6438	7.7666	8.1817	5.9899	7.5090	6.5208	6.8634	6.6595	8.6334	7.3016	5.6280	7.2663	7.0231	7.0214	6.7616	8.5287	8.0919	6.0427	7.6971	6.8368	7.3860	6.5535	8.6041	7.4210	5.6549	6.5841
1090335	5.8733	5.6638	6.0769	5.1117	5.2775	6.3825	4.7803	5.7615	5.7013	6.2068	5.6290	5.5367	5.9053	4.6123	5.8601	5.4097	5.8650	4.5691	5.1686	6.5138	5.1094	5.8595	5.4891	6.0539	5.6439	5.4300	5.0347
1095695	3.0555	2.7654	2.8071	2.8723	2.6514	3.3537	2.1372	2.8638	2.6031	3.1192	2.1939	2.4553	2.7141	2.3016	3.2155	2.8971	3.9737	3.0096	2.7880	3.0753	2.3302	3.3625	2.6173	3.4868	2.3777	2.6552	2.4750
1091338	2.6289	1.9716	2.8845	2.5594	1.2872	3.0414	1.7848	2.5444	1.8293	3.2354	2.3576	1.4999	2.2591	1.9812	3.0873	1.8547	3.3819	2.3199	1.3944	3.3326	2.6967	2.9633	1.6260	3.4001	2.3237	1.3216	2.5345
280056697	3.2938	3.2756	3.1397	2.1425	3.1449	3.5231	2.7036	3.1761	3.2979	3.3536	2.5691	2.8588	3.1990	2.3764	3.3163	3.1090	3.3790	2.0560	2.9635	3.1312	2.9169	3.0374	3.1128	3.3552	2.6264	2.9676	2.8158
1104639	1.3834	1.7189	1.3948	1.5350	1.5400	1.7765	1.0060	1.3345	1.2467	1.4706	0.8699	0.9487	1.1261	1.1841	1.7612	1.9136	2.8271	1.7230	1.5367	1.2082	1.2926	1.9784	1.7312	2.2049	1.0133	1.4022	1.4881
279726836	1.8532	2.3423	1.6874	2.3006	1.4235	2.3937	1.2980	1.7018	1.6645	1.6327	1.6448	0.9633	1.7606	2.0984	2.4534	2.6891	3.6542	3.0026	2.2199	2.3034	1.6742	3.1073	2.5616	2.5883	1.5076	1.8678	1.9067
279781004	4.4485	4.1945	4.7596	4.4602	3.1216	4.8284	3.9317	4.3111	4.0937	4.3909	4.3923	2.9649	4.2739	4.0309	4.5577	3.7662	4.8039	4.6885	2.5559	4.8618	4.2182	4.7605	4.0482	4.8932	4.3995	2.9218	4.0830
1104217	3.1049	3.8397	4.3927	3.7383	2.8744	3.6263	2.9807	2.9697	3.6551	4.0277	3.3023	2.5438	3.3126	3.1089	3.3608	3.3916	4.0588	3.5275	2.8428	3.4971	3.3600	3.3705	3.4424	4.1306	3.2958	2.8317	3.2868
279884441	5.3904	4.6516	6.8820	5.9890	4.4318	6.4183	4.8611	5.0492	4.7620	6.9194	5.4373	4.5511	5.8906	4.5725	5.3906	4.7763	6.8410	5.8180	4.2997	5.7782	5.3883	5.4410	4.6871	7.1060	5.5760	4.4479	4.8595
280011030	1.2241	1.6318	0.8534	1.6513	0.2746	0.2375	0.2059	1.1957	0.9904	0.7088	1.0830	0.5355	0.2111	0.5836	1.1305	1.3837	0.7933	1.6027	0.4890	0.3722	0.3929	1.2321	1.1134	0.8340	1.4334	0.3396	0.4007
1095313	5.3903	5.3290	5.6409	5.0702	5.1652	5.8136	4.9982	5.2839	5.1749	5.6684	4.6649	5.0166	5.4701	4.9958	5.4975	5.3957	6.3613	5.0838	5.0523	5.2458	5.0037	5.6321	5.2460	5.9936	4.8790	5.1160	5.1428
280111390	1.4826	1.7098	1.8208	0.9384	1.1852	1.5588	0.8129	1.3915	1.3547	1.6485	0.9804	1.1863	1.1744	1.0731	1.3687	1.9458	1.3502	1.1473	1.3422	1.5105	1.7251	1.6604	1.7724	1.7928	0.9898	0.6968	1.2552
1091028	4.4713	4.6243	4.2927	3.7807	4.1635	4.4379	3.8760	4.3465	4.4246	4.2496	3.8482	4.0934	4.0434	3.8540	4.7509	4.5750	4.3710	3.5888	4.1627	3.9572	4.0157	4.3294	4.4185	4.3306	3.9502	4.1596	4.0049
1099173	3.1224	3.1114	3.3442	3.0621	2.6486	3.5982	2.7374	2.8631	2.6991	3.4389	2.4699	2.3230	2.9673	2.5720	3.3963	2.9216	4.2033	3.1781	2.7606	3.0834	2.6642	3.3022	2.7277	3.8729	2.6505	2.5626	2.9331
280104672	3.1708	3.1291	3.7183	3.0814	2.7333	3.6741	2.8932	3.1007	3.0554	4.1496	2.7872	2.6967	3.5183	3.3281	3.4762	3.2261	4.5680	3.2892	2.8673	3.5083	3.8682	3.6395	3.0805	4.3544	2.6312	2.5348	3.3861
279929686	3.0743	2.9684	2.8415	3.3273	1.9268	2.8654	2.1089	2.7298	2.5676	3.4267	2.8933	1.9236	2.3016	2.2658	2.8673	2.4778	3.1462	3.2076	2.2044	3.5016	2.0340	3.0987	2.6064	3.4983	2.9110	2.0092	2.1098
1104528	2.1888	2.0655	2.6428	1.7024	1.6379	2.7822	1.6613	2.0293	1.8276	2.8471	1.6227	1.8019	2.2018	1.6050	2.2688	2.0316	3.1401	1.6184	1.8012	2.5231	2.1639	2.3733	1.9933	3.0283	1.7840	1.8398	2.2617
279971815	0.7441	0.8295	1.3208	0.2799	0.1081	0.2979	0.3766	0.7811	0.4391	0.9335	0.3322	0.1771	0.7044	0.2458	0.9734	0.4031	1.0002	0.5050	0.4163	0.7861	0.5039	0.9268	0.7376	0.9219	0.1455	0.6073	0.4945
1093805	2.4853	2.3661	2.6794	2.0868	2.0864	3.0861	1.8031	2.3587	2.0965	2.8919	1.9573	2.1355	2.4474	1.9334	2.6294	2.5023	3.7314	2.2787	2.2185	2.8920	2.2069	2.8449	2.2827	3.2782	2.0314	2.1447	2.3423
279773016	4.2287	3.9031	4.0360	3.0352	3.9652	4.4278	3.4466	4.1236	4.0284	4.2974	3.5586	3.8945	3.9826	3.3727	4.2380	3.8357	4.1740	3.0101	3.8137	3.6304	3.6548	4.2201	3.9665	4.1163	3.4487	4.0287	3.6604
1104188	4.1656	4.6982	4.8895	4.3319	4.1450	4.3521	4.1468	4.0925	4.7850	4.8599	4.3314	4.0415	4.2693	4.2373	4.3448	4.7918	5.1403	4.4092	4.1337	4.4610	3.9657	4.3469	4.5530	5.1679	4.3211	4.1863	3.9344
1091083	3.0416	3.1829	3.3216	2.6009	2.8210	3.1987	2.4975	2.9099	2.8550	3.2983	2.4041	2.5936	2.8343	2.4938	3.1066	3.1800	3.4512	2.6170	2.6861	3.0026	2.8318	3.1095	2.9346	3.3725	2.5427	2.7311	2.8232
279899949	3.4163	3.2871	3.8174	3.2570	2.6666	3.3630	2.5980	3.2816	2.7801	3.5746	2.6588	2.7076	3.1911	2.7875	3.1474	2.9785	3.6779	2.9104	2.7851	2.7821	3.0534	3.1712	2.8722	3.6940	2.8852	2.3895	3.0629
279764176	6.9352	6.6103	6.4834	5.6337	6.0851	6.4954	5.9491	6.9233	6.7325	6.9435	6.0532	5.9797	6.6265	6.3097	6.7203	6.2130	6.4797	5.5103	5.7256	6.8227	6.8018	6.7903	6.3267	6.4100	6.4145	5.8307	6.7031
280107814	1.6888	1.4802	1.9426	1.8834	1.2930	1.4743	1.2227	1.7107	1.6124	2.4307	1.3898	0.9084	1.9368	1.5108	1.8372	1.9179	2.3171	2.0460	1.0899	1.4593	1.4533	1.6031	1.7278	2.4056	1.6217	1.2270	1.3083
1088530	4.4856	4.1127	4.4563	3.6422	3.9673	4.9425	3.7964	4.4524	4.0493	4.6448	3.6013	4.0938	4.3028	3.6958	4.7420	4.0131	4.7311	3.4622	3.9993	4.0557	4.0632	4.6412	3.9397	4.6399	4.1407	3.9501	3.9079
279903031	1.0994	1.0692	1.0604	0.6053	0.5814	0.7097	0.3897	1.1013	1.1470	1.1101	1.0043	0.7329	0.9781	0.4469	1.3759	0.9087	1.3571	0.9558	0.7621	0.9822	0.9427	1.6735	1.2696	1.1867	0.9259	0.5383	0.8800
280103394	3.4056	3.2082	3.8964	3.1126	2.8659	3.7641	2.8399	3.3683	3.0528	3.9867	3.0666	2.8502	3.1454	2.7821	3.3216	3.1532	4.1524	2.9466	2.8245	3.4598	3.2190	3.5641	3.0822	4.0969	3.1362	3.0078	3.3272
1103005	4.4098	4.5010	4.8764	3.6515	3.8962	5.4429	4.2048	4.3108	4.5599	5.2187	4.2297	4.1722	4.6062	3.9554	4.8033	4.2582	5.0658	3.1735	3.7717	5.4087	4.5515	4.6253	4.2353	5.3483	4.2315	4.0261	4.4323
279899717	3.4446	3.3861	2.5721	2.6650	2.6563	2.4974	2.5634	3.4698	3.3969	2.7080	2.4933	2.6683	2.4798	2.7993	3.6743	3.1241	2.2300	2.6019	2.7497	1.8372	2.8604	3.1829	3.0208	2.2177	2.7187	2.5984	2.8340
1101698	0.0000	0.2023	1.3522	0.2238	0.2807	0.0848	0.1332	0.0362	0.2119	0.5145	0.3572	0.1592	0.0000	0.1882	0.0000	0.3767	0.9614	0.1573	0.0766	0.1880	0.0212	0.0911	0.5487	2.7182	0.2701	0.0502	0.0677
1095033	4.2986	4.2244	4.4485	3.8472	3.6651	4.4423	3.5110	4.1828	3.9679	4.3401	3.7563	3.7952	4.1122	3.6480	4.3109	4.1297	4.7319	3.6867	3.6970	4.3340	3.8651	4.3897	4.0464	4.5846	3.6671	3.9035	4.1304
279846545	1.1360	1.5826	1.2095	0.6345	1.3492	1.4949	0.9604	0.8578	1.6829	1.4330	0.7483	1.3369	1.1040	0.7249	1.3885	1.7678	1.7147	0.8466	1.2845	1.0251	0.5921	1.4545	1.4568	1.8165	1.0547	1.4209	0.7911
1089389	3.7174	3.3827	3.8665	3.4855	3.1524	4.3622	3.1235	3.6634	3.4964	4.3172	3.1926	3.0898	3.7313	3.2417	4.0026	3.3441	4.4276	3.3766	3.2533	3.6397	3.4159	4.0981	3.4006	4.3480	3.0836	3.3695	3.5557
1099546	1.6402	1.4479	1.6684	1.4552	1.2013	2.1059	1.0617	1.5067	1.2850	1.7770	0.8809	1.0354	1.4036	1.2858	1.8340	1.6194	2.6882	1.3310	1.1382	1.7761	1.3387	1.9263	1.4038	2.2710	1.0882	1.1300	1.5978
1093891	3.2550	3.5540	3.7537	2.9358	3.0874	3.4874	3.0312	3.1616	3.3208	3.6675	2.7983	2.9999	3.3096	2.9119	3.3757	3.5029	3.8966	2.8254	3.0857	2.9213	3.2174	3.2774	3.3847	3.7299	2.8637	3.0759	3.2953
279801804	4.3228	4.2719	4.4502	3.8669	4.0292	4.5961	3.8428	4.3088	4.3647	4.7541	3.7466	3.6932	4.3962	3.8638	4.6880	4.1606	4.8178	3.8800	3.7560	4.4591	4.1553	4.3924	4.0746	4.6632	3.8104	3.7617	4.2259
1096638	1.8939	2.5079	1.8772	2.2832	2.2752	1.5678	1.2281	1.5038	1.9850	1.8401	1.1926	1.4156	1.2592	1.9410	2.0397	2.8633	3.1114	2.6817	2.5499	2.1214	1.4721	2.3399	2.4424	2.6825	1.1907	2.3814	1.7959
280031203	3.1130	3.5939	3.1333	2.6525	4.0435	3.6436	2.7000	3.1123	3.7971	3.0410	2.9541	3.3530	3.1673	2.6869	3.6936	3.9859	3.4392	2.9710	3.6009	2.4602	2.7280	3.2799	3.7210	3.4286	2.2282	3.6165	2.3683
1099583	6.2784	6.3204	6.8554	6.9065	5.1741	6.6584	5.8953	6.0008	6.2568	7.0377	6.7064	5.1981	6.0112	5.9865	6.5151	6.0873	7.1980	6.9845	5.2865	7.0998	6.1208	6.7107	6.0825	7.3145	6.5267	5.2054	6.0648
1105513	6.6482	6.8831	6.8861	7.0769	5.4913	6.2251	6.4083	6.6554	6.9151	6.8004	6.8997	5.4003	6.5325	6.7012	6.9245	6.6594	7.0608	7.0593	5.2986	7.0225	6.9474	6.8291	6.5916	6.9235	6.7765	5.3431	6.5433
1090201	2.8630	2.9917	2.8103	2.5527	2.6024	2.7318	2.2925	2.7571	2.8947	2.7645	2.3579	2.4245	2.5437	2.1515	3.1713	2.9912	2.7894	2.3692	2.5537	2.3639	2.2812	2.7944	2.9306	2.6638	2.3917	2.5601	2.3556
1100719	4.6704	4.6990	4.9025	4.2599	4.3290	5.2105	4.2014	4.5578	4.6257	5.0520	4.0360	4.2177	4.4959	4.2126	4.8956	4.6167	5.2726	4.1563	4.3093	4.9081	4.5221	4.8544	4.5986	5.2342	4.0850	4.4233	4.6163
1098485	3.7422	3.6806	4.1367	3.2223	3.2228	3.9817	3.1945	3.8111	3.5436	4.2218	3.2285	3.3146	3.6170	3.3877	3.6273	3.6321	4.2596	3.2391	3.1709	3.6508	3.6976	3.7917	3.5125	4.3791	3.3249	3.3284	3.8517
1088698	6.8588	7.1645	7.4189	7.8710	6.0688	7.3063	6.4757	6.6816	7.0199	7.3695	7.3780	6.0407	6.3015	6.5367	6.8611	6.8565	7.5138	8.0309	6.1745	6.6764	6.0808	7.2312	6.7822	7.9221	7.4671	6.0910	6.1125
1099890	3.7201	3.4714	3.8401	3.2106	3.1287	4.0414	2.8727	3.5256	3.1853	3.9280	2.9262	3.0315	3.4011	2.9078	3.7579	3.2714	4.0898	3.1121	3.1653	3.8719	3.2106	3.8942	3.2532	4.0559	2.9367	3.2866	3.4002
1097925	1.6562	1.5408	2.0938	1.6207	1.0237	2.0043	1.2148	1.3760	1.2391	2.1690	1.0863	0.9760	1.3084	1.3209	1.8012	1.4329	2.4585	1.4769	0.9643	1.9409	1.5263	1.6997	1.4182	2.5581	1.1149	1.0692	1.6744
279919773	1.2421	1.2884	0.9050	0.6564	1.1157	1.2152	0.6551	1.2306	1.3697	1.2257	0.9151	0.8234	0.8285	0.5129	1.4980	1.2368	1.1118	0.8520	0.8213	0.7000	0.6052	1.3371	1.2516	1.1440	0.8245	0.9498	0.5947
280026703	1.0499	1.3801	1.0376	0.2476	1.0456	0.3295	0.7348	1.3549	1.6370	1.0503	0.7356	1.1919	0.7439	0.3163	1.0705	0.8847	0.3953	0.0346	0.9425	0.7977	1.0018	1.3554	0.9791	0.9050	0.6236	0.7975	0.3512
1101185	3.4216	3.4989	3.2658	2.8042	3.4363	3.4859	2.5387	3.3446	3.3445	3.3517	2.5486	3.2419	3.2689	2.7617	3.5158	3.5675	3.8187	2.8850	3.4361	2.9507	3.0044	3.5004	3.4820	3.5735	2.5446	3.5666	3.1524
1096486	4.5991	5.0594	5.0455	4.6864	4.3145	4.3169	4.4549	4.6500	4.8045	5.0917	4.7131	4.2704	4.2811	4.5555	4.8386	5.1477	5.0218	4.7229	4.3724	4.4220	4.3738	4.6141	4.8155	5.1476	4.8205	4.3384	4.4254
279886569	4.0669	3.9502	4.6797	3.9374	3.3559	4.0477	3.9188	3.8551	3.8046	4.1974	3.7314	3.3586	3.9838	3.6728	4.1441	4.0740	4.6444	3.6564	3.2321	4.5575	3.8112	4.1219	3.8865	4.5637	3.8303	3.3623	3.5534
1093709	3.6736	4.1065	4.3516	3.7202	3.3807	4.1125	3.1128	3.4982	3.8375	4.3613	3.5728	3.2470	3.7627	3.3960	3.9160	4.0306	4.6784	3.7758	3.5425	4.2401	3.7457	3.8307	3.9037	4.5777	3.6607	3.5773	3.6354
1088488	9.1323	10.0121	10.0073	10.5413	8.7339	9.8728	9.1534	9.0604	9.9735	10.3932	10.0493	8.4422	9.0097	9.1702	9.1671	9.6812	10.1114	10.7975	8.6796	9.5715	8.5086	9.4293	9.4887	10.5170	10.1489	8.5315	8.5353
1094176	2.2662	2.6745	2.4981	2.2463	1.8328	2.6304	1.8985	2.1852	2.5070	2.7419	2.3045	1.6804	2.1011	1.9946	2.5990	2.5015	2.9738	2.2670	1.8722	2.8121	2.0238	2.4325	2.4218	2.9416	2.3554	2.0006	1.9384
279747741	3.5066	3.3717	3.3182	2.9044	3.1237	4.6093	3.0190	3.7394	3.6021	4.0192	3.0177	2.8412	3.5854	2.8784	3.8673	3.0049	4.2631	2.8187	2.7630	4.4143	3.1259	4.1010	3.0389	4.1836	3.2179	2.9796	3.2526
1091016	1.9768	1.8772	1.8901	1.7680	1.1375	2.5816	1.4430	1.6792	1.6172	2.2246	1.5757	1.1427	1.7208	1.2805	2.2401	1.9561	3.1962	1.5087	1.3217	2.9612	1.8154	2.1778	1.6955	2.8211	1.4979	1.5178	1.9505
1089737	5.4748	5.4541	6.0590	4.9802	4.9474	6.0776	5.2314	5.3512	5.2853	6.2310	5.0372	5.0146	5.5840	4.9824	5.7877	5.3367	6.1268	4.6778	4.8492	6.1886	5.6015	5.6683	5.3166	6.2468	4.9669	5.1519	5.6661
1092315	2.5958	3.0108	3.0738	2.8908	2.0895	2.8427	2.3127	2.4464	2.4742	2.9083	2.2367	1.9381	2.4534	2.3868	2.8875	2.7473	3.4399	3.0335	2.1387	3.0516	2.3342	3.0723	2.5473	3.2491	2.4164	2.0411	2.4343
279931754	2.2214	2.3815	2.6529	1.9141	1.7944	3.0150	1.9541	2.1060	1.9324	2.6938	1.6639	1.6505	2.6436	1.9562	2.1346	2.1719	3.7357	1.9111	1.9341	3.0334	2.1346	2.8998	2.1999	3.3548	1.3645	2.0685	2.6130
280094268	5.6460	6.2018	5.6472	5.3780	5.4471	5.1027	5.2721	5.3983	6.0260	5.0353	5.7701	5.2007	5.0150	5.2575	5.7617	6.3104	5.3477	5.5201	5.3826	4.7448	4.6268	5.4744	5.8413	5.2272	5.2990	5.4268	5.0001
279810636	2.8278	2.4530	2.6321	2.2397	2.3580	3.6300	2.3431	2.8467	2.5644	3.0569	2.2183	2.2063	3.3289	1.8739	3.4670	2.4156	3.3347	2.2514	2.6044	2.4824	2.4665	3.2338	2.5394	3.2580	2.0033	2.6111	2.2181
1087990	3.9838	4.0588	4.5799	4.1773	3.3082	4.4943	3.6383	3.6707	3.8573	4.7488	3.7625	3.2361	3.7559	3.5527	4.1292	3.7176	4.6486	3.8909	3.2318	4.1265	3.8460	4.0785	3.7406	4.7856	3.6384	3.3728	4.0187
1094127	2.6740	2.6759	2.4941	3.1217	2.4936	3.0834	2.0555	2.3834	2.0877	2.6493	1.9278	1.7706	2.2541	2.4983	3.0409	3.1023	4.5163	3.5259	2.8595	3.0700	2.4913	3.5700	2.9111	3.6872	1.8234	2.5428	2.7745
279814308	3.9332	4.3765	4.6506	4.4823	3.0818	4.3923	3.8190	3.5835	4.0716	4.4530	3.8819	3.4423	3.6114	3.6643	4.0852	4.0099	4.5518	4.0635	3.2615	4.5080	3.9186	4.0839	3.9545	4.8748	3.8969	2.9290	3.8868
1088243	7.2571	6.7236	7.0683	6.4176	6.7879	7.1902	6.2582	7.0230	6.6754	6.9737	6.1128	6.5857	7.0276	6.2746	7.3870	6.8047	7.0933	6.1292	6.7615	6.4066	6.7743	7.3757	6.7717	6.9089	6.0370	6.9227	6.9467
1091183	3.5108	3.5530	4.1424	3.5596	3.0410	3.8423	3.2592	3.5084	3.3586	4.2354	3.1681	2.9625	3.5432	3.4804	3.6825	3.6026	4.8316	3.5987	3.2107	3.7133	3.8872	3.8338	3.4997	4.5322	3.2351	3.1576	3.7604
279878773	4.4056	4.4580	4.8362	4.4198	3.9492	4.5854	3.6857	4.0105	4.3595	4.8212	3.9491	3.7449	4.4728	3.7808	4.2383	4.2186	5.0124	4.2431	3.8561	4.3421	4.0048	4.3482	4.1031	4.8785	3.9129	3.6941	4.0304
1098347	5.2965	5.0831	5.8948	5.4236	4.2468	5.7214	4.9393	5.1698	4.8778	6.0850	5.2095	4.2546	5.1750	4.8344	5.4683	4.9241	5.8830	5.2881	4.1387	5.4583	5.4262	5.5019	4.7333	6.0911	5.2598	4.1579	5.2913
279742412	1.3895	1.2449	1.1869	1.3053	0.7733	1.6404	0.9644	1.2226	1.2906	1.6844	0.9758	0.6785	1.1841	1.0062	1.7901	1.3236	1.8982	1.0426	0.6973	1.0935	0.9569	1.5635	1.2578	1.6284	0.9837	0.9689	1.1452
1088300	0.2805	1.2481	2.1823	0.8489	0.6722	0.8076	0.7241	0.5794	1.5460	2.2980	0.7296	0.8192	0.9210	0.9813	0.4192	1.2172	2.0610	0.9250	1.0383	2.0423	0.7164	0.5864	1.3108	2.1408	0.5163	0.7828	0.8791
280038830	2.5170	2.9511	2.7232	3.2350	2.5232	2.2937	2.5047	3.2516	2.8439	2.0680	3.1301	2.4945	2.2598	1.5081	3.1933	3.1814	2.1649	2.6455	2.4378	2.1016	1.8348	3.2824	3.1192	2.7314	2.7335	1.8044	2.5984
1104737	3.6871	3.5416	4.0534	3.3502	3.2081	4.2142	3.2500	3.4518	3.4459	4.1475	3.2010	3.1443	3.3872	3.2189	3.7861	3.4023	4.4819	3.3284	3.1104	3.8424	3.5009	3.9793	3.4672	4.3093	3.0665	3.2621	3.6783
1091589	5.3555	5.3414	5.6665	5.1077	5.2486	5.4094	4.7553	5.3188	5.4519	5.7949	4.9687	5.2202	4.9461	4.8653	5.2499	5.2992	5.3294	5.1579	5.0892	4.7699	4.6374	5.3087	5.4326	5.8342	4.9853	5.1941	4.9466
1100176	4.7092	5.3904	5.2342	5.2245	4.6700	4.8293	4.6853	4.7308	5.2361	5.4995	4.9848	4.5671	4.5282	4.7427	4.8752	5.3009	5.6621	5.3600	4.6900	4.6931	4.4221	4.9149	5.0584	5.8041	5.1381	4.6155	4.4437
1105994	2.9371	3.0863	3.6355	3.2860	2.1303	3.1941	2.7483	2.8092	2.8525	3.6431	2.9769	2.1085	2.6962	2.8523	2.7649	2.9882	3.9693	3.4535	2.2168	3.4442	2.7102	3.0859	2.8218	3.9990	3.1996	2.1813	2.6172
279880390	1.7728	1.5885	1.3657	1.4970	0.8883	1.1463	1.2923	1.2990	1.2215	1.4798	0.8253	0.3761	1.1298	1.1214	1.2100	1.5186	1.0979	1.1930	0.2739	1.0275	1.0045	1.3095	1.3205	1.5313	1.4539	0.9003	0.3417
1101910	2.0648	1.5662	1.8364	1.5139	1.6382	2.3998	1.3556	1.8682	1.6843	2.4759	1.4306	1.5387	1.6187	1.3477	2.2275	1.6084	2.4917	1.4952	1.7883	1.7269	1.6066	2.3540	1.7048	2.5674	1.3511	1.7643	1.5738
1096385	3.6162	3.7117	3.5926	3.1721	3.3566	3.7684	3.1720	3.5227	3.7548	3.8015	3.2167	2.9684	3.2487	3.2725	3.8554	3.7231	3.9723	3.2277	3.3842	3.5284	3.3228	3.7842	3.5967	3.8637	3.2155	3.3952	3.3326
279913334	1.5537	1.7298	2.2622	1.8146	1.3857	1.0579	1.2948	1.6524	1.9376	1.7254	1.6849	1.2939	1.1555	1.0418	1.2401	1.8629	1.7562	1.5455	1.4475	1.0310	1.0781	1.6192	1.9838	1.9335	1.6738	1.4915	1.1625
279722985	3.7312	4.2757	3.7108	3.4364	3.2083	4.2200	3.3519	3.2648	4.1957	4.1612	3.5426	3.3238	3.5483	3.3698	3.7953	3.5034	4.1302	3.5081	3.2845	4.0320	3.2433	3.9111	3.7851	4.3486	3.1338	3.4621	3.4420
279785214	2.2009	1.8764	2.4077	1.8388	1.5060	2.2645	1.5582	1.9497	1.6222	2.2791	1.5240	1.3105	2.1108	1.8492	2.3390	1.6638	2.4491	1.4606	1.1727	1.7580	1.9647	2.2160	1.6342	2.6689	1.4000	1.5383	1.9728
279484141	3.3188	3.4180	3.3347	2.7630	2.1722	3.4250	2.6338	2.7029	2.7549	3.5574	2.9991	2.5480	2.8005	2.4181	3.2612	2.9461	3.5919	2.6794	2.7030	3.4382	2.8922	3.1586	3.0242	3.5686	2.8868	2.4726	3.0605
280020202	0.8457	1.0666	0.9241	0.6468	0.9778	0.4379	0.5420	1.0465	1.0305	1.1357	0.5293	0.4112	0.7455	0.4909	1.3987	1.1943	1.2062	0.8702	0.5709	1.0491	0.8498	1.1436	1.1294	0.9404	0.1791	0.5760	1.0460
279744975	4.0728	4.1474	4.5577	4.2061	3.3709	4.8599	3.5821	3.7167	3.8672	5.0414	3.7804	3.4444	4.0877	3.3381	4.1710	3.7769	5.2098	3.8008	3.2106	5.0599	4.0290	4.2145	3.8272	5.0833	3.6595	3.5262	4.2480
1107205	5.4374	4.9164	6.2884	5.8594	4.5524	6.3003	4.5376	5.1326	4.5728	6.4141	5.1169	4.4865	5.2809	4.5325	5.1414	4.6104	6.7560	5.8482	4.6690	5.8356	4.9076	5.6480	4.4714	6.7710	5.1145	4.3373	4.9179
279818289	2.7832	3.3120	3.3507	2.7875	2.5707	3.0944	2.9393	2.9162	3.1138	3.5401	2.6548	2.7930	2.6345	2.8165	2.8749	2.9213	3.3484	2.3320	2.6545	2.6684	2.8434	2.9729	3.1439	3.5153	2.6283	2.5067	2.9157
1088464	2.6530	2.5642	2.4225	2.0048	2.3324	2.4986	1.7711	2.3698	2.5391	2.3962	1.7665	2.1664	2.3616	1.9079	2.7327	2.5761	2.4901	1.9731	2.3885	1.8780	2.1648	2.5439	2.5792	2.4454	1.6417	2.4055	2.2306
1093959	4.7611	4.2369	4.7658	4.0720	4.3389	4.8363	3.8449	4.5082	4.1154	4.7654	3.6751	4.2364	4.4882	3.8667	4.8335	4.4159	5.1330	4.1358	4.3851	4.3507	4.2286	4.9752	4.2433	4.7947	3.6678	4.4600	4.4503
1101297	7.4418	7.1424	7.4322	7.0201	7.1761	7.2607	6.8602	7.3977	7.3054	7.3847	6.6374	6.8048	7.2538	6.9537	7.6066	7.3805	7.2649	7.1110	6.9053	6.7387	6.6630	7.5725	7.0396	7.1607	6.7106	6.8641	6.8036
279876082	4.4024	4.6065	3.9149	3.7432	4.3064	3.9765	3.9848	4.1672	4.7911	4.5356	4.1440	4.2569	3.7870	4.0382	4.2465	4.4346	4.7388	3.4895	4.0482	3.9989	4.0018	4.2246	4.4252	4.5067	4.0029	4.1990	3.8730
1086928	3.1036	3.5833	3.8748	3.2392	2.9912	3.6664	3.1197	3.0866	3.6569	3.8909	3.1913	2.8079	3.1553	2.9356	3.2903	3.4514	3.8947	3.1112	2.8982	3.1096	2.9797	3.1882	3.3713	3.8875	3.1574	2.9747	3.1225
280027707	6.2932	7.3647	7.2508	6.3182	6.2355	5.9196	7.0239	6.1153	7.2759	6.3786	6.7658	6.4339	5.8414	6.5657	6.2018	7.1818	6.2392	6.4907	6.4048	5.2676	5.8900	6.3878	7.0490	6.6041	6.8069	6.4275	5.6494
1087667	2.9925	2.9374	2.8617	2.5650	2.4221	3.2846	2.3304	2.7355	2.6472	3.1745	2.3289	2.2568	2.6452	2.4758	3.2370	2.9051	3.5895	2.7559	2.6140	3.3880	2.5621	3.2187	2.8063	3.3293	2.2801	2.4456	2.8047
1087407	3.1207	3.4593	3.7897	3.8559	2.7484	3.3840	2.9087	2.9673	3.3751	3.8693	3.4408	2.4181	2.7779	3.0531	3.5186	3.2318	4.1823	3.8939	2.4452	3.6244	3.1156	3.4117	3.2085	4.2207	3.2988	2.4814	3.1142
1093823	2.6053	2.7494	2.6831	2.0942	2.1652	2.0395	2.1266	2.3612	2.6075	2.4694	2.4389	2.1894	1.8129	2.0391	2.4977	2.8035	2.2841	2.3134	2.2353	1.9138	1.8993	2.2160	2.5390	2.6194	2.5476	2.0729	1.7736
1102087	1.5620	1.7226	1.7986	1.1735	1.3419	1.8677	1.4399	1.4357	1.8253	1.8461	1.4823	1.2234	1.1996	1.3102	1.7466	1.8145	2.0254	1.2879	1.2036	1.4516	1.1270	1.6377	1.4592	2.2392	1.5737	1.2017	1.1251
1091068	3.4275	3.5519	4.0689	3.4114	2.8483	4.1595	2.9254	3.2255	3.1857	4.2510	3.0667	2.6818	3.3363	3.1004	3.5290	3.3452	4.8213	3.5684	2.9302	4.5742	3.4173	3.6905	3.2674	4.5825	3.3587	2.9622	3.4627
1087790	3.8476	3.8366	3.8732	3.2347	3.3410	4.2433	3.3219	3.6090	3.6655	4.1023	3.1765	3.3180	3.8568	3.2721	3.9926	3.7758	4.3966	3.2783	3.4712	3.7101	3.4664	3.9317	3.6626	4.1471	3.3025	3.5921	3.5875
1088288	5.1935	4.8458	5.3124	3.9951	4.6592	6.0044	4.5828	5.0316	4.7033	5.5861	4.2930	4.8322	5.3319	4.3806	5.2290	4.7887	5.4490	3.6912	4.6038	5.4219	4.9670	5.2063	4.8206	5.5070	4.2760	4.7651	4.9117
1106538	2.6705	2.7619	3.4348	2.5089	2.2038	3.3656	2.3370	2.5941	2.6031	3.3459	2.3809	2.1471	2.7637	2.2950	2.7996	2.7146	3.6978	2.5355	2.2476	3.1327	2.5603	2.8341	2.6660	3.4161	2.3398	2.3569	2.8760
280003187	1.3364	1.8242	1.6105	1.2010	1.7172	1.3693	1.0449	1.4648	1.6164	1.6000	0.7593	0.9579	0.8770	1.3047	1.7391	1.9112	1.9703	1.6155	1.6757	1.2563	1.2890	1.8651	1.6670	1.8646	1.0647	1.6310	1.4522
1092185	3.3245	3.7852	4.1037	3.2090	3.4382	3.4019	3.3169	3.2563	3.7872	3.9137	2.9548	3.1347	3.2309	3.2583	3.1704	3.8583	3.8552	3.3104	3.1577	3.0485	3.1207	3.2717	3.6751	3.8642	3.1633	3.3036	3.4113
279833477	3.3401	2.9907	3.7478	3.5834	2.1278	3.1758	2.7052	2.9879	2.8001	3.6581	3.1208	2.3848	3.0477	2.8729	3.3005	2.6898	3.3680	3.0846	2.0518	3.3902	2.8671	3.3478	2.5646	4.0416	3.0724	2.3657	2.3268
1091992	4.8543	4.9212	5.5338	5.3034	4.1663	5.3278	4.5542	4.5357	4.5808	5.5256	4.5504	3.8264	4.7180	4.9305	5.0926	4.8121	5.9368	5.4398	4.1297	5.5532	4.8966	5.5318	4.8420	5.9453	4.4204	4.2231	5.2335
1091824	3.1668	3.2404	3.6027	3.0603	2.7014	3.2754	2.8918	3.1450	2.8278	3.6095	2.9262	2.5118	2.9884	2.7359	3.4184	3.1261	3.8776	3.1577	2.8039	3.0624	2.9485	3.3627	2.8605	3.7935	2.8284	2.7584	3.0217
1096118	7.2935	7.1269	6.9959	5.8383	6.9286	6.4489	6.5743	7.3451	7.3885	6.7490	6.4346	7.0624	7.0233	6.5298	7.2870	7.0711	6.1366	5.4628	6.7781	6.5111	6.7383	6.9190	7.1062	6.1414	6.2351	6.9098	6.6093
1101315	4.8619	4.6108	5.3474	4.5044	4.2040	5.6277	4.4312	4.6930	4.4896	5.6033	4.4608	4.1955	4.8194	4.2403	5.1647	4.4433	5.6585	4.3449	4.1233	5.4902	4.7559	5.1606	4.4257	5.6369	4.3822	4.3423	4.8337
279878345	3.0743	3.7955	3.5378	3.1283	3.4152	3.3466	3.0306	3.1712	3.8617	3.7573	2.9008	3.2822	2.9886	3.1476	3.3953	3.7214	4.0172	3.3642	3.5720	3.2816	2.8685	3.4016	3.9298	3.8238	3.1353	3.4222	3.1139
1103532	3.0836	3.0213	3.9576	3.5014	2.3414	3.3341	2.6316	2.9097	2.5804	4.0573	3.0732	2.1734	3.1535	2.8095	3.2826	3.0569	4.2733	3.4245	2.1610	3.7070	3.2357	3.3143	2.7205	4.0826	2.9630	2.3338	3.2228
1090117	1.9461	2.6513	2.8507	1.4132	1.8053	2.3665	1.8572	1.7633	2.2863	2.5701	1.6336	2.1656	2.3205	1.7941	1.1962	2.9629	2.9931	1.4733	2.0935	3.0515	1.9263	1.4916	2.7191	3.2088	1.3713	2.1505	2.0209
1102487	11.0275	11.5289	11.3879	11.2326	10.8917	10.9334	10.9780	10.9914	11.7509	11.4168	11.2289	10.6454	10.7304	10.9544	11.1690	11.5093	11.3324	11.3544	10.8084	11.0142	10.5426	11.4594	11.3035	11.3886	11.2850	10.8031	10.5735
279846679	5.2527	4.7330	6.0270	4.8731	4.7281	4.8780	4.8215	5.1677	4.3672	5.7857	4.7343	4.6417	4.5550	4.4104	4.8408	4.4481	5.5031	4.6031	4.4272	4.4480	4.8266	5.0854	4.6236	5.2761	4.8360	4.4969	4.7541
279797235	4.6703	4.3255	4.2816	4.6393	3.4168	4.5682	3.9027	4.3416	4.2030	4.6649	3.9330	3.3342	4.2047	4.4344	4.3959	4.2487	4.6546	4.4957	3.3915	4.6656	3.9672	4.7144	3.9277	5.0750	4.1128	3.4521	4.0118
1088402	4.3925	4.2786	4.9459	4.1665	3.7522	5.0793	3.7986	4.2776	3.7439	5.2942	3.6559	3.8998	4.4599	3.7109	4.4819	4.1594	5.4720	4.0221	3.9370	5.1978	4.3804	4.7099	4.0051	5.3690	3.7792	4.0773	4.6471
1089799	5.3069	5.0617	5.6760	4.6733	4.6013	5.9551	4.8590	5.1901	5.0356	5.8919	4.8413	4.6558	5.4527	4.7148	5.7160	5.0079	5.7190	4.3262	4.5469	5.9821	5.3108	5.5959	4.8501	5.8124	4.7262	4.7970	5.2940
1089294	3.4928	4.1338	4.1697	3.7361	3.2163	3.6440	3.4612	3.3243	3.7682	4.2289	3.5544	3.0846	3.2750	3.3595	3.5958	3.8444	4.3394	3.7786	3.3267	3.7832	3.4296	3.6119	3.6988	4.4751	3.6806	3.2296	3.4522
1090123	2.5808	2.2672	3.0800	2.3814	1.9711	3.0064	2.1281	2.4667	2.3690	3.2386	2.0870	1.8162	2.7747	2.1781	2.7115	2.2591	3.1727	2.1948	1.8585	2.7268	2.3880	2.7049	2.1503	3.3259	2.1794	1.9946	2.3818
1103100	6.8937	6.6163	7.1922	5.8621	6.5806	7.3810	6.3136	6.8113	6.6674	7.4876	6.6184	6.7295	6.9408	6.0649	7.0109	6.5074	7.0567	5.3401	6.3553	7.1410	6.6099	6.9989	6.6028	7.3361	6.1429	6.7481	6.8126
279895752	4.9524	5.3662	5.6120	5.0821	4.8446	5.1276	5.0736	5.0739	5.4551	5.8135	5.1340	4.6372	5.0082	4.9435	5.2457	5.3352	5.7281	5.2113	4.7820	4.8068	4.9373	5.1538	4.9502	5.6598	5.0130	4.6097	4.8866
1100259	1.3609	2.1357	2.5937	1.8227	1.8888	2.3117	1.2008	1.7207	1.2569	2.0553	1.1105	1.6189	1.6700	1.5884	1.4459	2.4479	4.3009	2.3660	2.2449	3.7907	1.6866	2.2599	2.2558	3.4900	1.1593	1.5976	1.7633
279854596	4.4251	4.7418	4.5063	4.0477	4.3091	4.1741	3.7779	4.5417	4.3742	4.3748	3.5587	3.9132	4.1824	4.0204	4.4107	4.5980	4.8683	4.3060	4.4567	4.1856	4.0655	4.5977	4.5334	4.4904	4.0146	4.3506	4.3830
1091730	4.6380	4.5703	4.8207	4.1841	3.9544	5.4816	4.2105	4.4599	4.3866	5.0456	4.1226	3.7686	4.5800	4.1485	4.9173	4.2393	5.2089	4.1031	3.8767	5.1742	4.4416	4.9617	4.3181	5.2805	4.0591	4.0642	4.5584
279835673	1.6747	1.3255	2.3219	1.2175	1.0884	1.7477	1.2673	1.7121	0.9826	2.0702	1.0381	0.6884	1.6037	1.0340	1.8532	1.2202	2.3227	1.2496	1.2798	1.9670	1.8695	1.7679	1.2263	2.3238	0.9186	0.7655	1.9391
279751205	2.0374	1.9274	2.0142	2.2216	0.9860	2.2831	1.4083	1.6322	1.8199	2.4265	1.3652	1.2463	1.7306	1.5357	1.7752	1.4108	2.0364	2.0300	0.9325	1.8493	1.4872	2.1652	1.6303	2.5410	1.5060	0.7470	1.6171
1093601	5.3589	4.4947	5.9040	5.7121	4.2892	5.9661	4.5162	5.0953	4.1678	6.1598	5.1390	4.0117	5.6146	4.7447	5.4468	4.5100	6.7475	5.3995	3.8014	5.5291	5.0627	5.6058	4.2577	6.5186	5.1390	4.1535	4.9331
1102610	4.3374	4.2363	4.1655	3.6593	3.5871	4.8903	3.6906	4.2940	4.1375	4.1741	3.6952	3.5473	4.0805	3.5262	4.5610	4.1285	4.1589	3.5893	3.5187	4.1799	3.9844	4.5540	4.2005	4.1812	3.8264	3.7600	4.0541
1106348	1.1539	1.4378	1.5549	0.9302	0.9432	0.3908	0.4530	1.0137	0.9333	1.3259	0.8532	0.6904	0.5999	0.6278	0.8496	1.3339	1.2116	0.9727	0.9657	0.5437	0.8621	0.7413	1.3258	1.2308	0.8019	0.8550	0.8323
1098144	4.0101	3.7520	4.3395	3.2069	4.0301	3.7059	3.4749	3.9505	3.6730	4.3698	3.1617	3.8784	3.8170	3.4622	3.9406	3.7429	4.2050	3.0846	4.0414	2.7001	3.7144	3.8044	3.7183	4.1491	3.1988	4.0801	3.6959
1093821	2.7235	3.0381	3.4739	3.0076	2.3997	3.0729	2.5267	2.7419	2.6451	3.5371	2.6601	2.3574	2.5780	2.6313	3.0647	2.8578	3.7882	2.8681	2.4683	2.7766	2.9920	3.0143	2.6571	3.6824	2.7053	2.2352	2.9346
1090731	5.6559	5.4939	6.2179	5.5432	5.1732	6.3824	5.2086	5.5104	5.2927	6.3688	5.1867	5.0809	5.6653	5.0986	5.9332	5.4388	6.6676	5.3817	4.9680	6.4180	5.4199	6.1213	5.2976	6.3597	5.2885	5.1885	5.6334
1088798	3.3397	3.3896	3.4062	2.3787	3.1916	3.7497	2.8388	3.3897	3.7130	3.5344	2.7904	3.2017	3.4683	2.8157	3.4868	3.3985	3.4174	2.0656	3.0391	3.4580	2.9670	3.3056	3.3339	3.3651	2.7816	3.3253	2.9717
1091614	2.1111	1.4679	2.6669	1.8707	1.2150	2.0687	1.4561	2.0188	1.5343	2.4877	1.7806	1.1808	1.6364	1.5522	2.1221	1.6305	2.7532	1.5885	1.1864	2.4205	2.4233	1.8872	1.7049	2.7019	1.7525	0.9095	2.0156
279891312	8.0407	7.9010	8.4191	7.6941	7.2969	8.6591	7.5254	7.8814	7.9216	8.4793	7.8361	7.1349	8.0564	7.5431	8.1205	7.6792	8.5943	7.6841	7.2342	8.3101	7.8611	8.0902	7.7175	8.7251	7.8995	7.2001	7.7262
279788283	4.5155	4.5393	4.5438	4.4570	3.7525	4.3772	4.0044	4.4025	4.0433	4.6270	4.1196	3.9172	4.1867	3.9112	4.3072	4.4792	5.3331	4.3981	3.6201	4.8195	4.4665	4.7994	4.4152	4.8399	3.8295	3.7837	4.6128
1094440	0.9992	1.2991	0.7841	0.7209	0.5800	0.1273	0.4064	0.9820	0.8003	0.7422	0.5199	0.5888	0.2583	0.3890	0.8314	1.2265	0.4694	0.5922	0.5998	0.0537	0.3767	0.8764	0.9926	0.5552	0.9220	0.5250	0.2372
1094584	5.3344	5.1629	5.3950	4.8823	4.5960	5.9541	5.0646	5.1535	5.1987	5.8455	4.6018	4.4431	5.3336	4.8185	5.7548	4.9566	5.7816	4.6948	4.6428	5.6328	5.4148	5.5378	4.8866	5.7584	4.7710	4.6902	5.1168
1092773	1.7791	1.9432	2.4198	1.9439	1.1844	1.5804	1.5908	2.0202	1.8921	2.2405	2.1842	0.8988	0.9168	1.5261	2.2107	2.1061	2.4306	2.1506	1.0328	3.4567	1.7631	1.8191	1.9370	2.6238	2.3520	1.1930	1.7054
280124594	4.2204	4.4100	5.2047	4.8212	4.0270	4.1582	4.0948	4.0467	4.5356	4.7591	4.6894	3.8938	4.2625	3.8602	4.3562	4.1696	4.8356	5.1456	3.6571	4.3910	3.5499	4.5874	4.2962	5.7268	4.6062	3.7663	3.7164
280111468	3.9046	3.9972	3.0694	3.0947	3.3399	3.9800	2.9811	3.7950	3.8933	3.3863	3.1737	3.1352	3.1713	2.8664	3.9811	3.8061	3.4364	2.9002	3.1221	3.8359	3.3371	3.6840	3.6814	3.5202	3.3232	3.4135	3.2239
279720294	1.4884	1.3817	2.2336	1.3013	1.1442	1.5799	1.2090	1.0727	1.1653	2.2623	1.1027	0.6083	1.8320	0.8896	1.5809	1.3226	2.2701	1.3325	1.1490	1.4323	1.4619	1.4271	1.2910	2.3263	0.9246	1.3205	1.1944
1098159	3.6249	4.0515	4.2846	3.0813	3.2903	4.0918	3.4895	3.4435	3.8294	4.1877	3.3530	3.3459	3.6715	3.4308	3.6266	3.9059	4.2024	3.1051	3.3470	3.7489	3.8132	3.4134	3.8499	4.2745	3.2715	3.3345	3.7018
279875866	1.2299	0.9286	1.4522	0.4697	0.8468	1.1258	0.5444	1.0465	0.8592	1.7399	0.6486	0.7845	1.1630	0.6912	1.2834	0.9642	2.1567	0.5781	0.9693	1.4150	1.2054	1.3122	0.8704	1.8364	0.5266	1.0012	1.3394
1106536	2.8720	2.9769	3.2463	2.8220	2.4142	3.4093	2.6660	2.7233	2.6407	3.4505	2.5008	2.1444	2.6996	2.5251	3.1734	2.9734	3.7673	2.8220	2.3321	2.9544	2.7806	3.0121	2.8242	3.3943	2.5222	2.4917	2.9440
280070657	2.3567	2.6835	2.3181	2.1157	2.3971	2.1555	1.8483	2.4426	2.4436	2.3184	2.2759	2.1226	1.8073	1.8115	2.5077	2.4273	2.7362	1.9509	2.0578	2.1066	1.9184	2.3403	2.4310	2.5873	1.9923	1.8201	2.3262
1087362	3.4584	3.2043	3.5433	2.7253	2.9019	3.5192	2.6948	3.3362	3.0256	3.6297	2.6253	3.0086	3.3316	2.6403	3.4459	3.1419	3.5905	2.5192	2.9081	3.1457	3.3026	3.3640	3.1399	3.7170	2.7035	3.0661	3.3730
1094246	1.7169	2.0654	2.9281	2.2074	1.5124	1.7608	1.7016	1.7253	1.4505	2.4699	1.5048	1.3039	1.7579	1.9458	1.5521	2.3142	3.2446	2.3930	1.7144	2.1349	1.9075	2.2260	2.0767	3.0121	1.7871	1.6414	1.9264
1093313	3.2147	3.0343	3.4460	3.1827	2.5231	3.1731	2.8733	3.1448	3.0281	3.3243	2.6806	2.3515	2.9857	2.9093	3.2168	3.0165	3.5940	3.1052	2.5360	2.5041	2.8731	3.2227	2.8991	3.4321	2.6570	2.4930	3.0911
1087497	3.2484	3.2035	3.4966	2.7622	2.6042	4.1381	2.7617	3.2047	3.0389	3.7261	2.8547	2.6853	3.2566	2.6407	3.4241	2.8853	3.6930	2.1719	2.4775	3.7416	3.0930	3.3687	2.8149	3.8743	2.8687	2.6309	3.0087
1090917	2.7232	2.5919	2.8205	2.1368	2.0990	3.1601	1.8627	2.5694	2.3387	3.0864	2.1390	2.2564	2.5015	2.1317	2.5602	2.5637	3.5838	2.2829	2.1045	3.3607	2.6126	2.7086	2.4888	3.2643	2.4436	1.9965	2.2593
279852802	7.0459	6.6689	7.5401	6.9838	6.1293	7.5248	6.4830	6.9207	6.6718	7.3180	6.7401	5.9329	6.9245	6.4120	7.1162	6.4671	7.3721	6.7785	5.8690	7.3585	6.6841	7.1649	6.3739	7.7041	6.6507	6.0918	6.6160
280126439	4.0177	4.1193	4.0117	3.7236	3.5136	4.0704	3.5068	3.6706	4.0015	3.9435	3.5534	3.3238	3.6466	3.5063	4.0806	3.8966	4.3548	4.0339	3.3788	3.8561	3.3400	4.1351	4.0053	4.2994	3.5568	3.6451	3.7402
1096813	3.5599	3.1372	3.9706	3.6366	2.9349	3.7132	2.9595	3.2625	3.1077	3.8499	3.2018	2.6243	3.2848	3.0273	3.7361	3.2869	4.2770	3.5102	2.6079	3.2668	3.3367	3.7269	3.0165	4.0912	3.2343	2.8188	3.3482
279914856	1.8070	1.6486	3.9862	2.5184	1.5976	4.1171	2.6298	2.3125	1.4960	3.8458	1.7477	0.7672	2.7978	2.4809	2.0779	1.4403	3.8150	1.7983	0.9168	2.9498	2.8425	2.8441	1.4676	4.0783	1.6356	0.8792	2.5748
1091346	3.4711	3.5566	4.4755	4.0349	2.4790	4.0258	3.0417	3.1176	3.1135	4.3489	3.5607	2.4327	3.7596	3.2512	3.4923	3.3892	4.7337	4.0702	2.4403	4.2962	3.5032	3.8136	3.2246	4.4492	3.3582	2.4090	3.5492
280115574	4.8292	4.6978	4.9327	3.4850	4.8747	4.6717	4.3226	4.8041	4.8887	4.8676	4.0443	4.9824	4.4953	4.2074	4.6668	4.7393	4.5569	2.9757	4.6976	4.2183	4.4880	4.5003	4.7469	4.7015	3.9158	4.9428	4.5786
279783882	4.8476	5.0833	5.3272	4.7322	4.2482	5.2842	4.2919	4.7751	4.7065	5.3977	4.6738	4.1813	4.6755	4.5445	5.1982	4.5179	5.3276	4.5394	4.0684	5.3239	4.9245	5.0996	4.5698	5.4332	4.6461	4.0869	4.8711
1089562	3.0405	2.8523	3.3675	2.4082	2.4120	4.0754	2.5332	2.8751	2.8146	3.7067	2.5631	2.3738	3.0942	2.3288	3.5379	2.8235	3.6070	2.1029	2.3709	3.9936	3.3083	3.2139	2.6354	3.8257	2.6268	2.5287	2.8935
279995853	3.2796	3.2990	3.2371	3.3928	2.8401	3.7112	2.4449	2.9688	2.9102	3.8181	2.2527	2.5563	3.3552	3.0496	3.6458	3.2865	4.4892	3.6969	2.9115	3.6042	3.1538	3.8087	3.1445	3.9744	2.6799	2.9987	3.4181
1091442	2.7043	2.3876	2.5818	1.7634	2.2537	3.1130	1.8701	2.6393	2.3281	3.0199	1.9969	2.4444	2.4785	1.8540	2.8299	2.4416	3.0093	1.4764	2.3459	2.9985	2.4705	2.7538	2.4696	3.0635	1.9375	2.6727	2.3507
280008103	3.0867	2.8556	2.6737	2.3656	3.1025	2.9306	2.1821	3.0583	2.9758	2.9058	2.1344	2.8304	2.7209	2.2940	3.2058	2.8783	2.9719	2.1458	3.0332	2.3757	2.3311	3.1956	2.9123	2.8171	2.1284	3.0963	2.4899
