# Supplementary material for: Identification of the Molecular Events Involved in the Development of Prefrontal Cortex Through the Analysis of RNA-Seq Data From BrainSpan
Source: ASN Neuro. 2019 Jun 18;11:1759091419854627. doi: 10.1177/1759091419854627 (PMC6582306; doi:10.1177/1759091419854627)
Supplement: Supplemental Material6 - Supplemental material for Identification of the Molecular Events Involved in the Development of Prefrontal Cortex Through the Analysis of RNA-Seq Data From BrainSpan [file Supplemental_Material6.zip › PFC/3/PFC-BPs-3.xlsx]

## Sheet: Sheet1
Sublist	Category	Term	RT	Genes	Count	%	P-Value	Benjamini
	GOTERM_BP_DIRECT	negative regulation of collateral sprouting	RT		3	2.7	0.00092	0.25
	GOTERM_BP_DIRECT	commitment of neuronal cell to specific neuron type in forebrain	RT		3	2.7	0.00069	0.36
	GOTERM_BP_DIRECT	retinal ganglion cell axon guidance	RT		3	2.7	0.0054	0.5
	GOTERM_BP_DIRECT	positive regulation of transcription from RNA polymerase II promoter	RT		13	11.7	0.012	0.53
	GOTERM_BP_DIRECT	homophilic cell adhesion via plasma membrane adhesion molecules	RT		5	4.5	0.014	0.55
	GOTERM_BP_DIRECT	transcription from RNA polymerase II promoter	RT		9	8.1	0.01	0.56
	GOTERM_BP_DIRECT	regulation of axon guidance	RT		2	1.8	0.012	0.56
	GOTERM_BP_DIRECT	central nervous system development	RT		5	4.5	0.0053	0.57
	GOTERM_BP_DIRECT	oligodendrocyte development	RT		3	2.7	0.0079	0.57
	GOTERM_BP_DIRECT	negative regulation of transcription from RNA polymerase II promoter	RT		11	9.9	0.0093	0.57
	GOTERM_BP_DIRECT	adherens junction organization	RT		3	2.7	0.02	0.65
	GOTERM_BP_DIRECT	brain development	RT		6	5.4	0.0051	0.66
	GOTERM_BP_DIRECT	neuron migration	RT		4	3.6	0.024	0.66
	GOTERM_BP_DIRECT	Clara cell differentiation	RT		2	1.8	0.023	0.68
	GOTERM_BP_DIRECT	neuron recognition	RT		2	1.8	0.023	0.68
	GOTERM_BP_DIRECT	protein localization to juxtaparanode region of axon	RT		2	1.8	0.023	0.68
	GOTERM_BP_DIRECT	negative regulation of synapse assembly	RT		2	1.8	0.029	0.69
	GOTERM_BP_DIRECT	cellular response to hormone stimulus	RT		3	2.7	0.028	0.7
	GOTERM_BP_DIRECT	negative regulation of dendrite development	RT		2	1.8	0.035	0.73
	GOTERM_BP_DIRECT	activated T cell proliferation	RT		2	1.8	0.04	0.75
	GOTERM_BP_DIRECT	rhythmic process	RT		3	2.7	0.04	0.76
	GOTERM_BP_DIRECT	dopamine biosynthetic process	RT		2	1.8	0.057	0.84
	GOTERM_BP_DIRECT	keratinocyte development	RT		2	1.8	0.057	0.84
	GOTERM_BP_DIRECT	transcription, DNA-templated	RT		18	16.2	0.06	0.84
	GOTERM_BP_DIRECT	response to peptide	RT		2	1.8	0.062	0.84
	GOTERM_BP_DIRECT	signal transduction	RT		12	10.8	0.075	0.86
	GOTERM_BP_DIRECT	negative regulation of transcription, DNA-templated	RT		7	6.3	0.072	0.87
	GOTERM_BP_DIRECT	regulation of peptidyl-tyrosine phosphorylation	RT		2	1.8	0.073	0.87
	GOTERM_BP_DIRECT	positive regulation of macrophage differentiation	RT		2	1.8	0.073	0.87
	GOTERM_BP_DIRECT	oxygen transport	RT		2	1.8	0.084	0.88
	GOTERM_BP_DIRECT	blood coagulation	RT		4	3.6	0.093	0.9
	GOTERM_BP_DIRECT	dentate gyrus development	RT		2	1.8	0.095	0.9
	GOTERM_BP_DIRECT	hindbrain development	RT		2	1.8	0.095	0.9
