# Supplementary material for: Identification of the Molecular Events Involved in the Development of Prefrontal Cortex Through the Analysis of RNA-Seq Data From BrainSpan
Source: ASN Neuro. 2019 Jun 18;11:1759091419854627. doi: 10.1177/1759091419854627 (PMC6582306; doi:10.1177/1759091419854627)
Supplement: Supplemental Material6 - Supplemental material for Identification of the Molecular Events Involved in the Development of Prefrontal Cortex Through the Analysis of RNA-Seq Data From BrainSpan [file Supplemental_Material6.zip › PFC/3/PFC-DEG-3.csv]

id	name	gene-id	gene-symbol	gene-name	entrez-id	chromosome	start-position	end-position	p	fold-change
1101916	ENSG00000181495	0	AC026703.1	AC026703.1	0	5	n/a	n/a	5.00e-10	5.447
1091076	ENSG00000113389	4852	NPR3	natriuretic peptide receptor C/guanylate cyclase C (atrionatriuretic peptide receptor C)	4883	5	n/a	n/a	1.66e-09	5.125
1095909	ENSG00000147488	9561	ST18	suppression of tumorigenicity 18 (breast carcinoma) (zinc finger protein)	9705	8	n/a	n/a	9.03e-08	4.528
1103075	ENSG00000186369	0	RP11-355I22.3	RP11-355I22.3	0	14	n/a	n/a	4.01e-04	3.918
1091286	ENSG00000115252	5104	PDE1A	phosphodiesterase 1A, calmodulin-dependent	5136	2	n/a	n/a	8.90e-08	3.890
1092798	ENSG00000127152	41443	BCL11B	B-cell CLL/lymphoma 11B (zinc finger protein)	64919	14	n/a	n/a	4.80e-06	3.685
1093828	ENSG00000134532	6620	SOX5	SRY (sex determining region Y)-box 5	6660	12	n/a	n/a	1.15e-06	3.594
1090601	ENSG00000109805	40784	NCAPG	non-SMC condensin I complex, subunit G	64151	4	n/a	n/a	7.63e-05	3.569
1095952	ENSG00000147862	4755	NFIB	nuclear factor I/B	4781	9	n/a	n/a	5.40e-07	3.484
1090373	ENSG00000108018	77539	SORCS1	sortilin-related VPS10 domain containing receptor 1	114815	10	n/a	n/a	6.09e-05	3.416
1101781	ENSG00000180730	122773	SHISA2	shisa homolog 2 (Xenopus laevis)	387914	13	n/a	n/a	3.41e-05	3.382
1091374	ENSG00000115738	3378	ID2	inhibitor of DNA binding 2, dominant negative helix-loop-helix protein	3398	2	n/a	n/a	3.03e-08	3.367
1089261	ENSG00000100749	7400	VRK1	vaccinia related kinase 1	7443	14	n/a	n/a	1.12e-04	3.300
1100668	ENSG00000174469	25796	CNTNAP2	contactin associated protein-like 2	26047	7	n/a	n/a	7.83e-04	3.173
1108758	ENSG00000237456	0	RP11-154D3.1	RP11-154D3.1	0	3	n/a	n/a	3.47e-06	3.172
280069987	ENSG00000254376	0	SOX5P	SRY (sex determining region Y)-box 5 pseudogene	0	8	n/a	n/a	5.39e-07	3.154
1105625	ENSG00000206052	85633	DOK6	docking protein 6	220164	18	n/a	n/a	2.54e-07	3.130
1103210	ENSG00000186960	122797	C14orf23	chromosome 14 open reading frame 23	387978	14	n/a	n/a	2.40e-07	3.129
1097992	ENSG00000163527	83650	STT3B	STT3, subunit of the oligosaccharyltransferase complex, homolog B (S. cerevisiae)	201595	3	n/a	n/a	2.83e-08	3.113
1095640	ENSG00000145526	1011	CDH18	cadherin 18, type 2	1016	5	n/a	n/a	6.97e-07	3.044
1099263	ENSG00000168209	33832	DDIT4	DNA-damage-inducible transcript 4	54541	10	n/a	n/a	3.29e-02	3.039
1091968	ENSG00000120594	59088	PLXDC2	plexin domain containing 2	84898	10	n/a	n/a	1.62e-05	3.024
1089683	ENSG00000103316	1417	CRYM	crystallin, mu	1428	16	n/a	n/a	8.27e-08	3.007
1100212	ENSG00000172209	2828	GPR22	G protein-coupled receptor 22	2845	7	n/a	n/a	7.33e-07	2.956
1103815	ENSG00000196104	30343	SPOCK3	sparc/osteonectin, cwcv and kazal-like domains proteoglycan (testican) 3	50859	4	n/a	n/a	1.97e-04	2.947
1093602	ENSG00000132970	10652	WASF3	WAS protein family, member 3	10810	13	n/a	n/a	2.14e-06	2.936
280115010	ENSG00000258403	0	RP11-355I22.6	RP11-355I22.6	0	14	n/a	n/a	9.98e-04	2.919
1102416	ENSG00000183715	4946	OPCML	opioid binding protein/cell adhesion molecule-like	4978	11	n/a	n/a	2.44e-07	2.866
1104839	ENSG00000198963	6064	RORB	RAR-related orphan receptor B	6096	9	n/a	n/a	4.46e-05	2.856
1086943	ENSG00000005108	85821	THSD7A	thrombospondin, type I, domain containing 7A	221981	7	n/a	n/a	1.22e-05	2.854
1093963	ENSG00000135333	2030	EPHA7	EPH receptor A7	2045	6	n/a	n/a	1.23e-05	2.850
1095294	ENSG00000143324	9089	XPR1	xenotropic and polytropic retrovirus receptor 1	9213	1	n/a	n/a	2.36e-06	2.832
1101367	ENSG00000178177	90182	LCORL	ligand dependent nuclear receptor corepressor-like	254251	4	n/a	n/a	1.65e-05	2.797
1098332	ENSG00000164543	9135	STK17A	serine/threonine kinase 17a	9263	7	n/a	n/a	2.42e-03	2.789
1100427	ENSG00000173208	222	ABCD2	ATP-binding cassette, sub-family D (ALD), member 2	225	12	n/a	n/a	9.24e-08	2.780
1096578	ENSG00000153266	34368	FEZF2	FEZ family zinc finger 2	55079	3	n/a	n/a	2.72e-05	2.758
1091559	ENSG00000117020	9856	AKT3	v-akt murine thymoma viral oncogene homolog 3 (protein kinase B, gamma)	10000	1	n/a	n/a	9.88e-08	2.756
279996562	ENSG00000247828	157121485	CTC-358I24.1	CTC-358I24.1	100505894	5	n/a	n/a	2.49e-04	2.746
1102132	ENSG00000182568	6270	SATB1	SATB homeobox 1	6304	3	n/a	n/a	5.76e-06	2.722
1088230	ENSG00000076716	2224	GPC4	glypican 4	2239	X	n/a	n/a	9.15e-03	2.683
1099264	ENSG00000168214	3495	RBPJ	recombination signal binding protein for immunoglobulin kappa J region	3516	4	n/a	n/a	3.97e-07	2.682
1094354	ENSG00000137252	3045	HCRTR2	hypocretin (orexin) receptor 2	3062	6	n/a	n/a	2.17e-05	2.678
1100793	ENSG00000175155	122956	YPEL2	yippee-like 2 (Drosophila)	388403	17	n/a	n/a	7.53e-06	2.678
1099674	ENSG00000169946	23169	ZFPM2	zinc finger protein, multitype 2	23414	8	n/a	n/a	2.51e-05	2.672
1098341	ENSG00000164600	40610	NEUROD6	neurogenic differentiation 6	63974	7	n/a	n/a	3.69e-05	2.622
1092487	ENSG00000124766	6619	SOX4	SRY (sex determining region Y)-box 4	6659	6	n/a	n/a	1.96e-06	2.588
1088442	ENSG00000082397	22891	EPB41L3	erythrocyte membrane protein band 4.1-like 3	23136	18	n/a	n/a	6.69e-05	2.586
1095988	ENSG00000148219	23000	ASTN2	astrotactin 2	23245	9	n/a	n/a	1.32e-05	2.576
1091073	ENSG00000113369	36834	ARRDC3	arrestin domain containing 3	57561	5	n/a	n/a	4.68e-03	2.570
1096573	ENSG00000153234	4898	NR4A2	nuclear receptor subfamily 4, group A, member 2	4929	2	n/a	n/a	2.68e-03	2.562
1104772	ENSG00000198846	9616	TOX	thymocyte selection-associated high mobility group box	9760	8	n/a	n/a	1.07e-04	2.562
1097153	ENSG00000158373	3000	HIST1H2BD	histone cluster 1, H2bd	3017	6	n/a	n/a	7.30e-05	2.560
1105945	ENSG00000213934	3030	HBG1	hemoglobin, gamma A	3047	11	n/a	n/a	1.42e-02	2.546
1103573	ENSG00000188517	58771	COL25A1	collagen, type XXV, alpha 1	84570	4	n/a	n/a	2.91e-03	2.540
1091217	ENSG00000114744	30604	COMMD2	COMM domain containing 2	51122	3	n/a	n/a	9.12e-06	2.523
1088793	ENSG00000091129	4866	NRCAM	neuronal cell adhesion molecule	4897	7	n/a	n/a	1.25e-05	2.501
1102485	ENSG00000184005	90352	ST6GALNAC3	ST6 (alpha-N-acetyl-neuraminyl-2,3-beta-galactosyl-1,3)-N-acetylgalactosaminide alpha-2,6-sialyltransferase 3	256435	1	n/a	n/a	1.48e-05	2.494
1097038	ENSG00000157368	80520	IL34	interleukin 34	146433	16	n/a	n/a	1.76e-05	2.477
279790000	ENSG00000225630	0	MTND2P28	MT-ND2 pseudogene 28	0	1	n/a	n/a	1.33e-01	2.474
1089466	ENSG00000101871	4256	MID1	midline 1 (Opitz/BBB syndrome)	4281	X	n/a	n/a	1.07e-06	2.455
1092803	ENSG00000127241	5616	MASP1	mannan-binding lectin serine peptidase 1 (C4/C2 activating component of Ra-reactive factor)	5648	3	n/a	n/a	2.47e-04	2.434
1094333	ENSG00000137142	110241	IGFBPL1	insulin-like growth factor binding protein-like 1	347252	9	n/a	n/a	4.82e-04	2.418
1095632	ENSG00000145431	35319	PDGFC	platelet derived growth factor C	56034	4	n/a	n/a	1.11e-09	2.416
1097850	ENSG00000163032	7404	VSNL1	visinin-like 1	7447	2	n/a	n/a	2.18e-04	2.409
280031338	ENSG00000250853	0	CTD-2331H7.1	CTD-2331H7.1	0	5	n/a	n/a	8.29e-07	2.386
1094139	ENSG00000136153	3983	LMO7	LIM domain 7	4008	13	n/a	n/a	7.87e-05	2.380
1086873	ENSG00000001167	4769	NFYA	nuclear transcription factor Y, alpha	4800	6	n/a	n/a	3.37e-08	2.373
279906433	ENSG00000236031	0	RP11-269F20.1	RP11-269F20.1	0	1	n/a	n/a	8.24e-07	2.332
1090880	ENSG00000111913	9606	FAM65B	family with sequence similarity 65, member B	9750	6	n/a	n/a	1.05e-06	2.320
1096517	ENSG00000152784	36257	PRDM8	PR domain containing 8	56978	4	n/a	n/a	1.81e-04	2.308
1091870	ENSG00000119866	32815	BCL11A	B-cell CLL/lymphoma 11A (zinc finger protein)	53335	2	n/a	n/a	1.04e-06	2.299
1099629	ENSG00000169760	22627	NLGN1	neuroligin 1	22871	3	n/a	n/a	1.66e-05	2.298
1087514	ENSG00000048540	35172	LMO3	LIM domain only 3 (rhombotin-like 2)	55885	12	n/a	n/a	1.12e-04	2.297
1094578	ENSG00000138386	4638	NAB1	NGFI-A binding protein 1 (EGR1 binding protein 1)	4664	2	n/a	n/a	3.37e-04	2.290
1090599	ENSG00000109790	30570	KLHL5	kelch-like 5 (Drosophila)	51088	4	n/a	n/a	2.44e-07	2.286
1093862	ENSG00000134758	30925	RNF138	ring finger protein 138	51444	18	n/a	n/a	2.88e-03	2.255
1094606	ENSG00000138604	25784	GLCE	glucuronic acid epimerase	26035	15	n/a	n/a	7.56e-07	2.247
280134130	ENSG00000259506	0	RP11-352D13.3	RP11-352D13.3	0	15	n/a	n/a	7.16e-06	2.238
279894362	ENSG00000234882	0	EIF3EP1	eukaryotic translation initiation factor 3, subunit E pseudogene 1	0	6	n/a	n/a	8.20e-04	2.236
1097143	ENSG00000158258	40717	CLSTN2	calsyntenin 2	64084	3	n/a	n/a	2.86e-03	2.234
279786059	ENSG00000225282	0	AP000350.6	AP000350.6	0	22	n/a	n/a	2.07e-07	2.226
1102455	ENSG00000183831	109675	ANKRD45	ankyrin repeat domain 45	339416	1	n/a	n/a	1.54e-06	2.223
1087607	ENSG00000054803	80041	CBLN4	cerebellin 4 precursor	140689	20	n/a	n/a	2.08e-03	2.222
1094822	ENSG00000139946	36437	PELI2	pellino homolog 2 (Drosophila)	57161	14	n/a	n/a	3.54e-05	2.205
279818487	ENSG00000228158	0	TLE1P1	transducin-like enhancer of split 1 pseudogene 1	0	X	n/a	n/a	8.72e-05	2.194
279630154	ENSG00000197805	0	BX649597.1	BX649597.1	0	9	n/a	n/a	4.80e-08	2.189
1103039	ENSG00000186231	77516	KLHL32	kelch-like 32 (Drosophila)	114792	6	n/a	n/a	8.03e-06	2.182
1103731	ENSG00000189108	26028	IL1RAPL2	interleukin 1 receptor accessory protein-like 2	26280	X	n/a	n/a	7.60e-06	2.182
1089800	ENSG00000104408	3621	EIF3E	eukaryotic translation initiation factor 3, subunit E	3646	8	n/a	n/a	9.89e-04	2.181
1096461	ENSG00000152402	2960	GUCY1A2	guanylate cyclase 1, soluble, alpha 2	2977	11	n/a	n/a	1.34e-03	2.181
1102722	ENSG00000185008	6060	ROBO2	roundabout, axon guidance receptor, homolog 2 (Drosophila)	6092	3	n/a	n/a	8.53e-08	2.179
1094628	ENSG00000138670	81098	RASGEF1B	RasGEF domain family, member 1B	153020	4	n/a	n/a	1.74e-03	2.174
279730287	ENSG00000214389	0	RPS3AP26	ribosomal protein S3a pseudogene 26	0	7	n/a	n/a	2.97e-02	2.171
1094209	ENSG00000136535	10558	TBR1	T-box, brain, 1	10716	2	n/a	n/a	3.78e-05	2.154
1100991	ENSG00000176204	55861	LRRTM4	leucine rich repeat transmembrane neuronal 4	80059	2	n/a	n/a	7.38e-07	2.133
1088185	ENSG00000075426	2339	FOSL2	FOS-like antigen 2	2355	2	n/a	n/a	2.98e-02	2.131
1099026	ENSG00000167306	4619	MYO5B	myosin VB	4645	18	n/a	n/a	4.82e-04	2.122
1101544	ENSG00000179172	110040	HNRNPCL1	heterogeneous nuclear ribonucleoprotein C-like 1	343069	1	n/a	n/a	1.40e-02	2.119
1091406	ENSG00000115963	387	RND3	Rho family GTPase 3	390	2	n/a	n/a	1.78e-05	2.119
1096431	ENSG00000152154	79440	TMEM178	transmembrane protein 178	130733	2	n/a	n/a	8.11e-07	2.118
280010734	ENSG00000249207	0	RP11-360F5.1	RP11-360F5.1	0	4	n/a	n/a	2.54e-07	2.107
1090738	ENSG00000111052	8748	LIN7A	lin-7 homolog A (C. elegans)	8825	12	n/a	n/a	3.64e-04	2.105
279902641	ENSG00000235655	134055	H3F3AP4	H3 histone, family 3A, pseudogene 4	440926	2	n/a	n/a	1.79e-05	2.103
1091347	ENSG00000115548	35106	KDM3A	lysine (K)-specific demethylase 3A	55818	2	n/a	n/a	1.08e-03	2.100
279470330	ENSG00000176054	0	RPL23P2	ribosomal protein L23 pseudogene 2	0	21	n/a	n/a	2.63e-02	2.099
1098013	ENSG00000163590	81010	PPM1L	protein phosphatase, Mg2+/Mn2+ dependent, 1L	151742	3	n/a	n/a	3.36e-04	2.097
1090296	ENSG00000107295	6420	SH3GL2	SH3-domain GRB2-like 2	6456	9	n/a	n/a	1.31e-07	2.095
1104813	ENSG00000198918	6138	RPL39	ribosomal protein L39	6170	X	n/a	n/a	3.42e-02	2.093
1097723	ENSG00000162599	4748	NFIA	nuclear factor I/A	4774	1	n/a	n/a	1.24e-03	2.092
1093065	ENSG00000129521	76550	EGLN3	egl nine homolog 3 (C. elegans)	112399	14	n/a	n/a	1.24e-05	2.090
1103988	ENSG00000196565	3031	HBG2	hemoglobin, gamma G	3048	11	n/a	n/a	5.97e-02	2.089
1091071	ENSG00000113361	999	CDH6	cadherin 6, type 2, K-cadherin (fetal kidney)	1004	5	n/a	n/a	8.10e-06	2.079
1096751	ENSG00000154822	22983	PLCL2	phospholipase C-like 2	23228	3	n/a	n/a	1.11e-08	2.078
1096932	ENSG00000156471	9647	PTDSS1	phosphatidylserine synthase 1	9791	8	n/a	n/a	2.71e-05	2.056
1096854	ENSG00000155886	25520	SLC24A2	solute carrier family 24 (sodium/potassium/calcium exchanger), member 2	25769	9	n/a	n/a	2.75e-05	2.056
1099609	ENSG00000169684	1130	CHRNA5	cholinergic receptor, nicotinic, alpha 5	1138	15	n/a	n/a	2.98e-08	2.048
279968011	ENSG00000242629	0	RP11-89C21.2	RP11-89C21.2	0	10	n/a	n/a	4.90e-06	2.039
279802091	ENSG00000226686	0	AC012309.5	AC012309.5	0	19	n/a	n/a	1.22e-02	2.037
1106070	ENSG00000214401	159020	AC217773.1	AC217773.1	644246	17	n/a	n/a	4.58e-03	2.037
1099855	ENSG00000170775	2844	GPR37	G protein-coupled receptor 37 (endothelin receptor type B-like)	2861	7	n/a	n/a	4.81e-05	2.034
1096022	ENSG00000148429	9568	USP6NL	USP6 N-terminal like	9712	10	n/a	n/a	2.02e-07	2.031
1103291	ENSG00000187323	1618	DCC	deleted in colorectal carcinoma	1630	18	n/a	n/a	1.16e-03	2.031
1099418	ENSG00000168843	36163	FSTL5	follistatin-like 5	56884	4	n/a	n/a	7.49e-03	2.026
279787979	ENSG00000225471	0	RP11-262D11.2	RP11-262D11.2	0	X	n/a	n/a	1.70e-02	2.026
1091807	ENSG00000119471	58473	HSDL2	hydroxysteroid dehydrogenase like 2	84263	9	n/a	n/a	2.56e-03	2.025
1087962	ENSG00000069956	5565	MAPK6	mitogen-activated protein kinase 6	5597	15	n/a	n/a	8.58e-06	2.019
280130745	ENSG00000259311	0	RP11-352D13.1	RP11-352D13.1	0	15	n/a	n/a	3.30e-05	2.016
1101584	ENSG00000179456	10325	ZNF238	zinc finger protein 238	10472	1	n/a	n/a	2.23e-06	2.010
1098051	ENSG00000163682	6101	RPL9	ribosomal protein L9	6133	4	n/a	n/a	7.82e-02	2.004
1102229	ENSG00000182985	23458	CADM1	cell adhesion molecule 1	23705	11	n/a	n/a	3.36e-04	2.003
1108368	ENSG00000234797	0	RPS3AP6	ribosomal protein S3A pseudogene 6	0	15	n/a	n/a	1.18e-02	2.001
1096704	ENSG00000154429	79167	C1orf96	chromosome 1 open reading frame 96	126731	1	n/a	n/a	1.16e-04	2.000
279893236	ENSG00000234782	0	RP11-442A13.1	RP11-442A13.1	0	9	n/a	n/a	2.63e-02	1.999
1096106	ENSG00000149212	80328	SESN3	sestrin 3	143686	11	n/a	n/a	5.05e-05	1.999
279821299	ENSG00000228399	0	RP4-575N6.2	RP4-575N6.2	0	1	n/a	n/a	2.65e-02	1.998
279865461	ENSG00000232358	0	RP5-955M13.4	RP5-955M13.4	0	20	n/a	n/a	1.14e-03	1.997
280096849	ENSG00000256558	0	RP11-713B9.1	RP11-713B9.1	0	11	n/a	n/a	4.71e-04	1.996
279819242	ENSG00000228234	0	GLRXP	GLRXP	0	20	n/a	n/a	2.51e-04	1.995
1091153	ENSG00000114115	5915	RBP1	retinol binding protein 1, cellular	5947	3	n/a	n/a	7.38e-03	1.992
279488699	ENSG00000178429	0	RPS3AP5	ribosomal protein S3A pseudogene 5	0	10	n/a	n/a	9.18e-03	1.990
1087173	ENSG00000011638	36422	TMEM159	transmembrane protein 159	57146	16	n/a	n/a	1.21e-05	1.986
280066574	ENSG00000254138	0	RP11-152K4.2	RP11-152K4.2	0	5	n/a	n/a	1.07e-04	1.982
279939188	ENSG00000239345	0	HNRNPA1P26	heterogeneous nuclear ribonucleoprotein A1 pseudogene 26	0	X	n/a	n/a	5.42e-03	1.976
1091287	ENSG00000115255	60230	REEP6	receptor accessory protein 6	92840	19	n/a	n/a	2.52e-05	1.976
1106090	ENSG00000214485	0	CTB-13H5.1	CTB-13H5.1	0	5	n/a	n/a	1.24e-02	1.971
1105860	ENSG00000213424	79055	KRT222	keratin 222	125113	17	n/a	n/a	7.74e-04	1.970
1101446	ENSG00000178695	77660	KCTD12	potassium channel tetramerisation domain containing 12	115207	13	n/a	n/a	6.98e-03	1.959
1100798	ENSG00000175175	22599	PPM1E	protein phosphatase, Mg2+/Mn2+ dependent, 1E	22843	17	n/a	n/a	2.86e-04	1.957
280024246	ENSG00000250290	0	CTC-820M8.1	CTC-820M8.1	0	8	n/a	n/a	6.99e-04	1.953
1090869	ENSG00000111875	25591	ASF1A	ASF1 anti-silencing function 1 homolog A (S. cerevisiae)	25842	6	n/a	n/a	3.37e-04	1.952
1100862	ENSG00000175497	36901	DPP10	dipeptidyl-peptidase 10 (non-functional)	57628	2	n/a	n/a	1.70e-05	1.952
279912953	ENSG00000236654	0	AC079780.3	AC079780.3	0	7	n/a	n/a	7.78e-05	1.950
1092494	ENSG00000124785	30780	NRN1	neuritin 1	51299	6	n/a	n/a	6.65e-02	1.948
1101095	ENSG00000176769	90359	TCERG1L	transcription elongation regulator 1-like	256536	10	n/a	n/a	3.22e-04	1.944
279784527	ENSG00000225159	0	RP11-40H20.2	RP11-40H20.2	0	1	n/a	n/a	5.19e-03	1.943
279824890	ENSG00000228717	0	AF013593.1	AF013593.1	0	X	n/a	n/a	1.38e-04	1.941
1100225	ENSG00000172264	80085	MACROD2	MACRO domain containing 2	140733	20	n/a	n/a	8.77e-05	1.939
1107172	ENSG00000227081	0	RP11-543P15.1	RP11-543P15.1	0	12	n/a	n/a	8.25e-02	1.936
279974667	ENSG00000243404	0	RP11-13J17.1	RP11-13J17.1	0	15	n/a	n/a	1.54e-02	1.935
1090213	ENSG00000106546	193	AHR	aryl hydrocarbon receptor	196	7	n/a	n/a	1.28e-03	1.934
279790823	ENSG00000225706	0	RP11-75C9.1	RP11-75C9.1	0	9	n/a	n/a	3.28e-04	1.933
1096222	ENSG00000150361	36899	KLHL1	kelch-like 1 (Drosophila)	57626	13	n/a	n/a	1.11e-03	1.932
279833393	ENSG00000229478	0	RP4-718N17.1	RP4-718N17.1	0	7	n/a	n/a	2.24e-03	1.927
1102169	ENSG00000182732	9484	RGS6	regulator of G-protein signaling 6	9628	14	n/a	n/a	7.36e-04	1.927
1088380	ENSG00000080709	3756	KCNN2	potassium intermediate/small conductance calcium-activated channel, subfamily N, member 2	3781	5	n/a	n/a	4.68e-04	1.926
1104311	ENSG00000197555	25786	SIPA1L1	signal-induced proliferation-associated 1 like 1	26037	14	n/a	n/a	7.60e-04	1.926
1096622	ENSG00000153820	56110	SPHKAP	SPHK1 interactor, AKAP domain containing	80309	2	n/a	n/a	1.80e-04	1.924
279747276	ENSG00000218069	0	RSL24D1P1	ribosomal L24 domain containing 1 pseudogene 1	0	6	n/a	n/a	6.15e-02	1.923
1087787	ENSG00000065135	2756	GNAI3	guanine nucleotide binding protein (G protein), alpha inhibiting activity polypeptide 3	2773	1	n/a	n/a	2.73e-04	1.921
1088541	ENSG00000085719	8816	CPNE3	copine III	8895	8	n/a	n/a	6.11e-04	1.918
1095768	ENSG00000146386	37341	C6orf115	chromosome 6 open reading frame 115	58527	6	n/a	n/a	1.67e-04	1.915
279854094	ENSG00000231357	0	AC006028.11	AC006028.11	0	7	n/a	n/a	1.07e-01	1.912
1096763	ENSG00000154928	2032	EPHB1	EPH receptor B1	2047	3	n/a	n/a	1.43e-04	1.911
1097259	ENSG00000159200	1815	RCAN1	regulator of calcineurin 1	1827	21	n/a	n/a	2.35e-04	1.910
1091758	ENSG00000118946	26998	PCDH17	protocadherin 17	27253	13	n/a	n/a	2.51e-02	1.909
1106008	ENSG00000214182	0	PTMAP5	prothymosin, alpha pseudogene 5	0	13	n/a	n/a	1.39e-02	1.907
279843720	ENSG00000230435	0	AC004160.4	AC004160.4	0	7	n/a	n/a	3.14e-04	1.904
1099571	ENSG00000169504	25681	CLIC4	chloride intracellular channel 4	25932	1	n/a	n/a	2.47e-03	1.903
1105177	ENSG00000204525	3089	HLA-C	major histocompatibility complex, class I, C	3107	6	n/a	n/a	5.12e-02	1.900
1102644	ENSG00000184678	8291	HIST2H2BE	histone cluster 2, H2be	8349	1	n/a	n/a	1.12e-04	1.898
279979244	ENSG00000243802	0	RP11-390K5.1	RP11-390K5.1	0	11	n/a	n/a	5.77e-03	1.896
1095620	ENSG00000145365	60199	TIFA	TRAF-interacting protein with forkhead-associated domain	92610	4	n/a	n/a	1.52e-03	1.895
279822508	ENSG00000228509	0	AC006460.2	AC006460.2	0	2	n/a	n/a	1.24e-05	1.895
280024738	ENSG00000250321	0	RP11-478C6.4	RP11-478C6.4	0	4	n/a	n/a	1.22e-01	1.894
1099188	ENSG00000167912	0	RP11-25K19.1	RP11-25K19.1	0	8	n/a	n/a	1.27e-04	1.893
279999419	ENSG00000248272	0	AL593851.1	AL593851.1	0	9	n/a	n/a	9.65e-04	1.892
279600014	ENSG00000196205	0	EEF1A1P5	eukaryotic translation elongation factor 1 alpha 1 pseudogene 5	0	9	n/a	n/a	9.65e-04	1.892
1099383	ENSG00000168702	32833	LRP1B	low density lipoprotein receptor-related protein 1B	53353	2	n/a	n/a	6.32e-04	1.891
280002995	ENSG00000248546	0	ANP32C	acidic (leucine-rich) nuclear phosphoprotein 32 family, member C	0	4	n/a	n/a	2.62e-03	1.889
1097573	ENSG00000161642	25695	ZNF385A	zinc finger protein 385A	25946	12	n/a	n/a	6.79e-03	1.889
280083474	ENSG00000255248	0	RP11-166D19.1	RP11-166D19.1	0	11	n/a	n/a	2.09e-03	1.889
279928040	ENSG00000237931	0	RP11-469E19.1	RP11-469E19.1	0	X	n/a	n/a	1.13e-03	1.884
279978671	ENSG00000243743	0	RP1-34B21.6	RP1-34B21.6	0	6	n/a	n/a	4.29e-06	1.877
1095523	ENSG00000144645	77602	OSBPL10	oxysterol binding protein-like 10	114884	3	n/a	n/a	2.55e-07	1.876
279787991	ENSG00000225472	0	RP11-120J1.1	RP11-120J1.1	0	9	n/a	n/a	7.73e-03	1.874
1095737	ENSG00000146151	33802	HMGCLL1	3-hydroxymethyl-3-methylglutaryl-CoA lyase-like 1	54511	6	n/a	n/a	8.72e-04	1.874
1087003	ENSG00000006468	2100	ETV1	ets variant 1	2115	7	n/a	n/a	4.46e-03	1.874
1091024	ENSG00000112977	1599	DAP	death-associated protein	1611	5	n/a	n/a	1.60e-04	1.873
1097266	ENSG00000159217	10495	IGF2BP1	insulin-like growth factor 2 mRNA binding protein 1	10642	17	n/a	n/a	5.29e-04	1.872
1104758	ENSG00000198826	9680	ARHGAP11A	Rho GTPase activating protein 11A	9824	15	n/a	n/a	1.95e-02	1.872
1094401	ENSG00000137502	27059	RAB30	RAB30, member RAS oncogene family	27314	11	n/a	n/a	1.33e-04	1.871
1095600	ENSG00000145242	2029	EPHA5	EPH receptor A5	2044	4	n/a	n/a	7.64e-05	1.870
1089452	ENSG00000101752	36807	MIB1	mindbomb homolog 1 (Drosophila)	57534	18	n/a	n/a	2.43e-04	1.869
1096939	ENSG00000156508	1902	EEF1A1	eukaryotic translation elongation factor 1 alpha 1	1915	6	n/a	n/a	4.60e-05	1.868
1099653	ENSG00000169877	30808	AHSP	alpha hemoglobin stabilizing protein	51327	16	n/a	n/a	1.26e-02	1.867
1089057	ENSG00000100065	29510	CARD10	caspase recruitment domain family, member 10	29775	22	n/a	n/a	1.76e-02	1.865
1093945	ENSG00000135241	30130	PNPLA8	patatin-like phospholipase domain containing 8	50640	7	n/a	n/a	6.90e-04	1.864
280074787	ENSG00000254708	0	RP1-145M24.1	RP1-145M24.1	0	11	n/a	n/a	2.12e-04	1.864
1091377	ENSG00000115758	4922	ODC1	ornithine decarboxylase 1	4953	2	n/a	n/a	8.89e-07	1.862
279764663	ENSG00000223505	0	RP11-397P13.7	RP11-397P13.7	0	1	n/a	n/a	3.53e-02	1.862
279766427	ENSG00000223640	0	RP11-734K21.1	RP11-734K21.1	0	2	n/a	n/a	1.11e-02	1.861
280107497	ENSG00000257664	0	RSL24D1P5	ribosomal L24 domain containing 1 pseudogene 5	0	12	n/a	n/a	1.50e-02	1.859
1088240	ENSG00000077063	58208	CTTNBP2	cortactin binding protein 2	83992	7	n/a	n/a	5.64e-03	1.853
1096241	ENSG00000150625	2806	GPM6A	glycoprotein M6A	2823	4	n/a	n/a	1.59e-04	1.848
279902807	ENSG00000235674	0	LDHAP2	lactate dehydrogenase A pseudogene 2	0	1	n/a	n/a	7.08e-03	1.846
279074280	ENSG00000137970	0	RP11-122C9.1	RP11-122C9.1	0	1	n/a	n/a	8.38e-02	1.845
1086937	ENSG00000005022	289	SLC25A5	solute carrier family 25 (mitochondrial carrier; adenine nucleotide translocator), member 5	292	X	n/a	n/a	3.32e-04	1.842
1087326	ENSG00000026559	3730	KCNG1	potassium voltage-gated channel, subfamily G, member 1	3755	20	n/a	n/a	7.20e-03	1.840
280041412	ENSG00000251621	0	AC009487.5	AC009487.5	0	2	n/a	n/a	2.23e-03	1.835
1104454	ENSG00000197959	25801	DNM3	dynamin 3	26052	1	n/a	n/a	1.73e-03	1.834
279500932	ENSG00000180211	0	RP1-278E11.3	RP1-278E11.3	0	6	n/a	n/a	2.40e-02	1.832
1100025	ENSG00000171451	60141	DSEL	dermatan sulfate epimerase-like	92126	18	n/a	n/a	2.85e-04	1.831
279799552	ENSG00000226441	0	PLCL2-AS1	PLCL2 antisense RNA 1 (non-protein coding)	0	3	n/a	n/a	9.09e-07	1.831
279938556	ENSG00000239268	0	RP11-384F7.2	RP11-384F7.2	0	3	n/a	n/a	7.21e-03	1.828
279673575	ENSG00000203875	122163	SNHG5	small nucleolar RNA host gene 5 (non-protein coding)	387066	6	n/a	n/a	1.27e-02	1.826
279925078	ENSG00000237676	0	AC138972.1	AC138972.1	0	3	n/a	n/a	3.26e-02	1.826
279968565	ENSG00000242693	0	AC108047.1	AC108047.1	0	2	n/a	n/a	1.55e-02	1.825
1087603	ENSG00000054654	22979	SYNE2	spectrin repeat containing, nuclear envelope 2	23224	14	n/a	n/a	1.15e-02	1.824
1102712	ENSG00000184984	1125	CHRM5	cholinergic receptor, muscarinic 5	1133	15	n/a	n/a	1.71e-03	1.823
280037494	ENSG00000251349	0	C9orf30-TMEFF1	C9orf30-TMEFF1 readthrough	0	9	n/a	n/a	4.72e-04	1.822
1093903	ENSG00000134986	9181	C5orf13	chromosome 5 open reading frame 13	9315	5	n/a	n/a	7.50e-07	1.822
279771554	ENSG00000224076	0	AC009487.4	AC009487.4	0	2	n/a	n/a	3.33e-03	1.821
1092468	ENSG00000124614	6171	RPS10	ribosomal protein S10	6204	6	n/a	n/a	1.99e-02	1.821
279829743	ENSG00000229165	0	GDI2P1	GDP dissociation inhibitor 2 pseudogene 1	0	7	n/a	n/a	1.34e-04	1.821
1088788	ENSG00000091039	77600	OSBPL8	oxysterol binding protein-like 8	114882	12	n/a	n/a	2.95e-03	1.816
1096799	ENSG00000155304	6742	HSPA13	heat shock protein 70kDa family, member 13	6782	21	n/a	n/a	4.77e-03	1.816
279738082	ENSG00000215210	0	RBMXP2	RNA binding motif protein, X-linked pseudogene 2	0	9	n/a	n/a	3.97e-05	1.815
279922723	ENSG00000237481	0	RP4-803J11.2	RP4-803J11.2	0	1	n/a	n/a	1.03e-03	1.814
1102880	ENSG00000185641	0	CTD-2287O16.1	CTD-2287O16.1	0	5	n/a	n/a	1.97e-02	1.811
280006389	ENSG00000248801	94821	RP11-664D7.4	RP11-664D7.4	286189	8	n/a	n/a	1.31e-04	1.809
1093683	ENSG00000133636	4891	NTS	neurotensin	4922	12	n/a	n/a	3.34e-01	1.808
279731191	ENSG00000214535	0	RPS15AP1	ribosomal protein S15a pseudogene 1	0	20	n/a	n/a	1.79e-02	1.807
1093628	ENSG00000133112	7135	TPT1	tumor protein, translationally-controlled 1	7178	13	n/a	n/a	3.36e-02	1.806
1098547	ENSG00000165443	58658	PHYHIPL	phytanoyl-CoA 2-hydroxylase interacting protein-like	84457	10	n/a	n/a	3.78e-05	1.804
1088400	ENSG00000081138	1000	CDH7	cadherin 7, type 2	1005	18	n/a	n/a	5.00e-02	1.798
1104066	ENSG00000196781	7045	TLE1	transducin-like enhancer of split 1 (E(sp1) homolog, Drosophila)	7088	9	n/a	n/a	6.40e-04	1.796
1091688	ENSG00000118231	1412	CRYGD	crystallin, gamma D	1421	2	n/a	n/a	1.81e-03	1.795
1094556	ENSG00000138293	7983	NCOA4	nuclear receptor coactivator 4	8031	10	n/a	n/a	4.48e-04	1.794
1095542	ENSG00000144746	10403	ARL6IP5	ADP-ribosylation-like factor 6 interacting protein 5	10550	3	n/a	n/a	5.18e-03	1.793
1092597	ENSG00000125691	9214	RPL23	ribosomal protein L23	9349	17	n/a	n/a	3.94e-02	1.793
279996792	ENSG00000247909	0	AL669918.1	AL669918.1	0	6	n/a	n/a	1.67e-03	1.792
279777826	ENSG00000224546	0	EIF4BP3	eukaryotic translation initiation factor 4B pseudogene 3	0	9	n/a	n/a	2.39e-06	1.791
1095237	ENSG00000143061	3301	IGSF3	immunoglobulin superfamily, member 3	3321	1	n/a	n/a	3.76e-04	1.791
1090199	ENSG00000106460	33955	TMEM106B	transmembrane protein 106B	54664	7	n/a	n/a	1.50e-03	1.788
1104838	ENSG00000198961	9723	PJA2	praja ring finger 2	9867	5	n/a	n/a	3.68e-04	1.787
1092001	ENSG00000120802	7069	TMPO	thymopoietin	7112	12	n/a	n/a	8.72e-03	1.787
1102542	ENSG00000184258	1032	CDR1	cerebellar degeneration-related protein 1, 34kDa	1038	X	n/a	n/a	2.10e-01	1.786
279789383	ENSG00000225568	0	RP11-384B12.3	RP11-384B12.3	0	1	n/a	n/a	2.16e-05	1.782
1094435	ENSG00000137720	41349	C11orf1	chromosome 11 open reading frame 1	64776	11	n/a	n/a	6.90e-04	1.782
279858979	ENSG00000231779	0	RP4-594I10.2	RP4-594I10.2	0	1	n/a	n/a	1.33e-02	1.782
1094618	ENSG00000138641	8837	HERC3	hect domain and RLD 3	8916	4	n/a	n/a	1.53e-05	1.782
280014871	ENSG00000249568	0	RP11-234O6.2	RP11-234O6.2	0	4	n/a	n/a	5.38e-03	1.781
1095522	ENSG00000144644	109758	GADL1	glutamate decarboxylase-like 1	339896	3	n/a	n/a	1.09e-06	1.779
279884024	ENSG00000233971	0	AC067950.1	AC067950.1	0	2	n/a	n/a	1.22e-02	1.778
279982870	ENSG00000244213	0	ZFAND6P1	zinc finger, AN1-type domain 6 pseudogene 1	0	9	n/a	n/a	3.28e-04	1.777
279721292	ENSG00000213371	0	NAP1L1P3	nucleosome assembly protein 1-like 1 pseudogene 3	0	3	n/a	n/a	3.39e-02	1.776
279801999	ENSG00000226677	93608	C14orf19	chromosome 14 open reading frame 19	280655	14	n/a	n/a	4.13e-04	1.776
1100471	ENSG00000173406	1588	DAB1	disabled homolog 1 (Drosophila)	1600	1	n/a	n/a	2.40e-03	1.775
1103999	ENSG00000196591	3049	HDAC2	histone deacetylase 2	3066	6	n/a	n/a	2.16e-03	1.775
279957575	ENSG00000241511	0	RPS15AP24	ribosomal protein S15a pseudogene 24	0	8	n/a	n/a	3.00e-02	1.775
279778116	ENSG00000224578	0	AC084058.1	AC084058.1	0	16	n/a	n/a	1.31e-02	1.774
1091611	ENSG00000117461	8437	PIK3R3	phosphoinositide-3-kinase, regulatory subunit 3 (gamma)	8503	1	n/a	n/a	3.55e-04	1.772
280051692	ENSG00000253051	0	SNORA31	Small nucleolar RNA SNORA31	0	13	n/a	n/a	1.89e-03	1.771
280114210	ENSG00000258357	0	RP11-778J16.2	RP11-778J16.2	0	12	n/a	n/a	4.31e-04	1.770
279846111	ENSG00000230620	0	RP11-367H5.7	RP11-367H5.7	0	10	n/a	n/a	8.42e-03	1.769
280012482	ENSG00000249353	0	RP11-65F13.1	RP11-65F13.1	0	5	n/a	n/a	5.51e-05	1.769
1100794	ENSG00000175161	90115	CADM2	cell adhesion molecule 2	253559	3	n/a	n/a	9.64e-03	1.768
1098262	ENSG00000164291	81140	ARSK	arylsulfatase family, member K	153642	5	n/a	n/a	1.76e-03	1.768
279721388	ENSG00000213383	0	AC104297.1	AC104297.1	0	3	n/a	n/a	6.28e-03	1.767
1098342	ENSG00000164603	81199	C7orf60	chromosome 7 open reading frame 60	154743	7	n/a	n/a	9.03e-03	1.766
1109003	ENSG00000241697	8511	TMEFF1	transmembrane protein with EGF-like and two follistatin-like domains 1	8577	9	n/a	n/a	7.83e-04	1.766
1089245	ENSG00000100644	3073	HIF1A	hypoxia inducible factor 1, alpha subunit (basic helix-loop-helix transcription factor)	3091	14	n/a	n/a	6.49e-06	1.763
1099534	ENSG00000169313	41377	P2RY12	purinergic receptor P2Y, G-protein coupled, 12	64805	3	n/a	n/a	1.38e-01	1.763
1091744	ENSG00000118733	78681	OLFM3	olfactomedin 3	118427	1	n/a	n/a	3.36e-04	1.761
1103546	ENSG00000188394	2827	GPR21	G protein-coupled receptor 21	2844	9	n/a	n/a	7.35e-04	1.759
1096805	ENSG00000155330	122900	C16orf87	chromosome 16 open reading frame 87	388272	16	n/a	n/a	2.38e-03	1.756
1103054	ENSG00000186297	2542	GABRA5	gamma-aminobutyric acid (GABA) A receptor, alpha 5	2558	15	n/a	n/a	2.47e-03	1.754
279968586	ENSG00000242697	0	RP11-799A12.1	RP11-799A12.1	0	4	n/a	n/a	3.82e-03	1.754
1093059	ENSG00000129480	76594	C14orf126	chromosome 14 open reading frame 126	112487	14	n/a	n/a	9.40e-04	1.753
279909794	ENSG00000236341	0	RP5-1103B4.3	RP5-1103B4.3	0	1	n/a	n/a	3.95e-03	1.753
279882622	ENSG00000233859	0	ADH5P4	alcohol dehydrogenase 5 (class III), chi polypeptide, pseudogene 4	0	6	n/a	n/a	7.83e-04	1.752
1094571	ENSG00000138376	577	BARD1	BRCA1 associated RING domain 1	580	2	n/a	n/a	1.23e-05	1.750
1098468	ENSG00000165084	77762	C8orf34	chromosome 8 open reading frame 34	116328	8	n/a	n/a	6.53e-05	1.750
1098453	ENSG00000165023	34058	DIRAS2	DIRAS family, GTP-binding RAS-like 2	54769	9	n/a	n/a	6.25e-03	1.750
1088472	ENSG00000083535	10317	PIBF1	progesterone immunomodulatory binding factor 1	10464	13	n/a	n/a	9.62e-03	1.748
1093798	ENSG00000134333	3914	LDHA	lactate dehydrogenase A	3939	11	n/a	n/a	1.05e-02	1.747
1103836	ENSG00000196159	55436	FAT4	FAT tumor suppressor homolog 4 (Drosophila)	79633	4	n/a	n/a	4.54e-02	1.747
279462726	ENSG00000175147	0	C1orf126	chromosome 1 open reading frame 126	0	1	n/a	n/a	2.38e-02	1.746
1099730	ENSG00000170231	2157	FABP6	fatty acid binding protein 6, ileal	2172	5	n/a	n/a	2.09e-04	1.746
1094693	ENSG00000139146	37330	FAM60A	family with sequence similarity 60, member A	58516	12	n/a	n/a	2.08e-02	1.745
279862113	ENSG00000232042	0	RP11-45J1.1	RP11-45J1.1	0	X	n/a	n/a	9.43e-02	1.745
1097666	ENSG00000162374	1981	ELAVL4	ELAV (embryonic lethal, abnormal vision, Drosophila)-like 4 (Hu antigen D)	1996	1	n/a	n/a	1.93e-03	1.744
1104703	ENSG00000198722	10350	UNC13B	unc-13 homolog B (C. elegans)	10497	9	n/a	n/a	8.75e-04	1.744
279501158	ENSG00000180230	0	RP11-198M6.2	RP11-198M6.2	0	10	n/a	n/a	2.72e-02	1.743
279923600	ENSG00000237550	0	RPL9P9	ribosomal protein L9 pseudogene 9	0	15	n/a	n/a	3.21e-01	1.743
279848330	ENSG00000230837	0	RPL31P2	ribosomal protein L31 pseudogene 2	0	20	n/a	n/a	1.80e-01	1.742
1093401	ENSG00000131771	58363	PPP1R1B	protein phosphatase 1, regulatory (inhibitor) subunit 1B	84152	17	n/a	n/a	3.59e-02	1.742
279829706	ENSG00000229163	0	NAP1L1P2	nucleosome assembly protein 1-like 1 pseudogene 2	0	Y	n/a	n/a	1.15e-01	1.741
1103099	ENSG00000186468	6195	RPS23	ribosomal protein S23	6228	5	n/a	n/a	5.65e-03	1.740
1098018	ENSG00000163602	23184	RYBP	RING1 and YY1 binding protein	23429	3	n/a	n/a	2.06e-04	1.739
279977670	ENSG00000243680	0	CTC-471J1.1	CTC-471J1.1	0	19	n/a	n/a	8.19e-03	1.739
279991670	ENSG00000245970	0	KB-1208A12.3	KB-1208A12.3	0	8	n/a	n/a	2.64e-02	1.739
1094670	ENSG00000138814	5498	PPP3CA	protein phosphatase 3, catalytic subunit, alpha isozyme	5530	4	n/a	n/a	5.66e-04	1.738
280075555	ENSG00000254759	0	NAP1L1P1	nucleosome assembly protein 1-like 1 pseudogene 1	0	11	n/a	n/a	2.12e-02	1.737
1090933	ENSG00000112290	8857	WASF1	WAS protein family, member 1	8936	6	n/a	n/a	6.35e-04	1.737
1096447	ENSG00000152256	5131	PDK1	pyruvate dehydrogenase kinase, isozyme 1	5163	2	n/a	n/a	5.36e-03	1.737
1096498	ENSG00000152642	22926	GPD1L	glycerol-3-phosphate dehydrogenase 1-like	23171	3	n/a	n/a	3.71e-05	1.736
1087724	ENSG00000063046	1960	EIF4B	eukaryotic translation initiation factor 4B	1975	12	n/a	n/a	1.90e-04	1.736
279773946	ENSG00000224224	0	RP3-499B10.5	RP3-499B10.5	0	X	n/a	n/a	9.78e-04	1.736
1091107	ENSG00000113638	23302	TTC33	tetratricopeptide repeat domain 33	23548	5	n/a	n/a	1.04e-02	1.735
1094007	ENSG00000135486	3158	HNRNPA1	heterogeneous nuclear ribonucleoprotein A1	3178	12	n/a	n/a	1.19e-02	1.734
280116630	ENSG00000258501	0	RP11-705B14.1	RP11-705B14.1	0	14	n/a	n/a	9.96e-06	1.733
279749168	ENSG00000219451	85877	AC005251.3	AC005251.3	222901	7	n/a	n/a	3.87e-02	1.733
279703324	ENSG00000206696	26536	SNORD58B	small nucleolar RNA, C/D box 58B	26790	18	n/a	n/a	8.66e-02	1.733
1087431	ENSG00000039560	25813	RAI14	retinoic acid induced 14	26064	5	n/a	n/a	3.32e-03	1.732
279909950	ENSG00000236360	0	RP11-334A14.2	RP11-334A14.2	0	1	n/a	n/a	4.44e-03	1.731
1100858	ENSG00000175471	55575	MCTP1	multiple C2 domains, transmembrane 1	79772	5	n/a	n/a	1.20e-05	1.730
1092531	ENSG00000125249	5879	RAP2A	RAP2A, member of RAS oncogene family	5911	13	n/a	n/a	3.91e-04	1.728
1088291	ENSG00000078237	36381	C12orf5	chromosome 12 open reading frame 5	57103	12	n/a	n/a	5.48e-06	1.728
1105944	ENSG00000213931	3029	HBE1	hemoglobin, epsilon 1	3046	11	n/a	n/a	4.03e-02	1.728
1104743	ENSG00000198797	37066	FAM5B	family with sequence similarity 5, member B	57795	1	n/a	n/a	8.71e-04	1.728
279725276	ENSG00000213881	0	NPM1P6	nucleophosmin 1 (nucleolar phosphoprotein B23, numatrin) pseudogene 6	0	8	n/a	n/a	6.58e-03	1.727
279723829	ENSG00000213661	0	RP11-510I6.2	RP11-510I6.2	0	5	n/a	n/a	1.82e-01	1.727
1088525	ENSG00000085274	35179	MYNN	myoneurin	55892	3	n/a	n/a	5.19e-03	1.725
1093599	ENSG00000132964	1018	CDK8	cyclin-dependent kinase 8	1024	13	n/a	n/a	5.54e-04	1.725
279810237	ENSG00000227368	0	AC079753.5	AC079753.5	0	2	n/a	n/a	3.33e-03	1.723
1101799	ENSG00000180817	5432	PPA1	pyrophosphatase (inorganic) 1	5464	10	n/a	n/a	1.97e-02	1.722
279898510	ENSG00000235251	0	RP11-384B12.2	RP11-384B12.2	0	1	n/a	n/a	1.25e-04	1.722
1091441	ENSG00000116183	38107	PAPPA2	pappalysin 2	60676	1	n/a	n/a	6.42e-03	1.721
1089214	ENSG00000100528	10030	CNIH	cornichon homolog (Drosophila)	10175	14	n/a	n/a	7.58e-03	1.721
279751091	ENSG00000220842	0	RP11-572P18.1	RP11-572P18.1	0	10	n/a	n/a	4.31e-02	1.721
279986172	ENSG00000244535	0	RP1-181J22.1	RP1-181J22.1	0	11	n/a	n/a	1.40e-01	1.721
1100774	ENSG00000175061	79057	C17orf76-AS1	C17orf76 antisense RNA 1 (non-protein coding)	125144	17	n/a	n/a	3.14e-02	1.721
279854762	ENSG00000231416	0	RP11-422P24.9	RP11-422P24.9	0	1	n/a	n/a	1.19e-01	1.721
1095807	ENSG00000146757	81719	ZNF92	zinc finger protein 92	168374	7	n/a	n/a	1.16e-02	1.721
1101892	ENSG00000181350	122934	C17orf76	chromosome 17 open reading frame 76	388341	17	n/a	n/a	5.25e-02	1.719
279906455	ENSG00000236035	0	RP11-90O23.1	RP11-90O23.1	0	1	n/a	n/a	1.54e-02	1.719
1104670	ENSG00000198642	35244	KLHL9	kelch-like 9 (Drosophila)	55958	9	n/a	n/a	5.05e-04	1.719
1101252	ENSG00000177551	4777	NHLH2	nescient helix loop helix 2	4808	1	n/a	n/a	5.03e-04	1.719
1095782	ENSG00000146476	55427	C6orf211	chromosome 6 open reading frame 211	79624	6	n/a	n/a	6.89e-03	1.719
280102958	ENSG00000257225	0	RP11-328C8.4	RP11-328C8.4	0	12	n/a	n/a	3.37e-04	1.718
1096443	ENSG00000152240	77651	HAUS1	HAUS augmin-like complex, subunit 1	115106	18	n/a	n/a	9.37e-03	1.717
1104136	ENSG00000197008	7653	ZNF138	zinc finger protein 138	7697	7	n/a	n/a	5.80e-03	1.716
1095926	ENSG00000147604	6097	RPL7	ribosomal protein L7	6129	8	n/a	n/a	1.97e-01	1.715
279875909	ENSG00000233270	0	AC011533.1	AC011533.1	0	19	n/a	n/a	1.21e-02	1.714
1098288	ENSG00000164346	10265	NSA2	NSA2 ribosome biogenesis homolog (S. cerevisiae)	10412	5	n/a	n/a	7.31e-03	1.714
1091402	ENSG00000115944	9043	COX7A2L	cytochrome c oxidase subunit VIIa polypeptide 2 like	9167	2	n/a	n/a	1.97e-02	1.713
279856288	ENSG00000231544	0	RSL24D1P11	ribosomal L24 domain containing 1 pseudogene 11	0	18	n/a	n/a	8.68e-02	1.711
279994002	ENSG00000246859	157121211	CTC-426B10.1	CTC-426B10.1	100505678	5	n/a	n/a	8.38e-08	1.711
280039014	ENSG00000251453	0	RP11-515C16.2	RP11-515C16.2	0	5	n/a	n/a	3.39e-03	1.710
1100303	ENSG00000172572	5107	PDE3A	phosphodiesterase 3A, cGMP-inhibited	5139	12	n/a	n/a	7.24e-05	1.709
279981806	ENSG00000244073	0	CTD-2284O10.1	CTD-2284O10.1	0	5	n/a	n/a	2.73e-03	1.707
1098748	ENSG00000166200	9184	COPS2	COP9 constitutive photomorphogenic homolog subunit 2 (Arabidopsis)	9318	15	n/a	n/a	2.38e-02	1.707
279620046	ENSG00000197258	0	EIF4BP6	eukaryotic translation initiation factor 4B pseudogene 6	0	7	n/a	n/a	1.06e-05	1.706
1094757	ENSG00000139517	85853	LNX2	ligand of numb-protein X 2	222484	13	n/a	n/a	2.29e-03	1.706
1087426	ENSG00000039123	23272	SKIV2L2	superkiller viralicidic activity 2-like 2 (S. cerevisiae)	23517	5	n/a	n/a	9.91e-04	1.706
279931785	ENSG00000238251	0	RP11-172F4.2	RP11-172F4.2	0	9	n/a	n/a	1.25e-02	1.706
1088743	ENSG00000090104	5964	RGS1	regulator of G-protein signaling 1	5996	1	n/a	n/a	6.12e-02	1.704
1094479	ENSG00000137876	30669	RSL24D1	ribosomal L24 domain containing 1	51187	15	n/a	n/a	6.01e-02	1.704
1099865	ENSG00000170802	3324	FOXN2	forkhead box N2	3344	2	n/a	n/a	4.22e-03	1.703
1101864	ENSG00000181104	2134	F2R	coagulation factor II (thrombin) receptor	2149	5	n/a	n/a	1.42e-05	1.703
279728016	ENSG00000214110	0	LDHAP4	lactate dehydrogenase A pseudogene 4	0	9	n/a	n/a	2.13e-03	1.703
1094462	ENSG00000137821	34128	LRRC49	leucine rich repeat containing 49	54839	15	n/a	n/a	2.71e-03	1.703
279783269	ENSG00000225031	0	EIF4BP7	eukaryotic translation initiation factor 4B pseudogene 7	0	X	n/a	n/a	3.12e-05	1.702
1095555	ENSG00000144827	34636	ABHD10	abhydrolase domain containing 10	55347	3	n/a	n/a	5.96e-03	1.702
279781200	ENSG00000224856	0	RP4-796I17.5	RP4-796I17.5	0	22	n/a	n/a	6.66e-02	1.702
1092184	ENSG00000122550	35260	KLHL7	kelch-like 7 (Drosophila)	55975	7	n/a	n/a	1.11e-03	1.701
1098564	ENSG00000165502	6134	RPL36AL	ribosomal protein L36a-like	6166	14	n/a	n/a	2.34e-02	1.701
1102149	ENSG00000182628	110375	SKA2	spindle and kinetochore associated complex subunit 2	348235	17	n/a	n/a	1.84e-02	1.700
280110974	ENSG00000258011	0	HMGA1P3	high mobility group AT-hook 1 pseudogene 3	0	12	n/a	n/a	1.15e-04	1.700
280124710	ENSG00000258964	0	RP11-618G20.1	RP11-618G20.1	0	14	n/a	n/a	1.03e-05	1.699
280131894	ENSG00000259378	0	RP11-105D1.2	RP11-105D1.2	0	15	n/a	n/a	1.71e-03	1.699
279795418	ENSG00000226084	0	RP4-706A16.3	RP4-706A16.3	0	1	n/a	n/a	1.06e-01	1.697
279740571	ENSG00000215482	0	CALM2P3	calmodulin 2 pseudogene 3	0	13	n/a	n/a	4.27e-02	1.695
1088166	ENSG00000075213	10224	SEMA3A	sema domain, immunoglobulin domain (Ig), short basic domain, secreted, (semaphorin) 3A	10371	7	n/a	n/a	1.40e-03	1.695
1092426	ENSG00000124406	10249	ATP8A1	ATPase, aminophospholipid transporter (APLT), class I, type 8A, member 1	10396	4	n/a	n/a	7.42e-05	1.694
1091079	ENSG00000113407	6857	TARS	threonyl-tRNA synthetase	6897	5	n/a	n/a	1.76e-03	1.693
1093063	ENSG00000129515	37347	SNX6	sorting nexin 6	58533	14	n/a	n/a	9.84e-03	1.692
279898297	ENSG00000235226	0	RP11-419N10.5	RP11-419N10.5	0	1	n/a	n/a	8.07e-03	1.692
1095220	ENSG00000142875	5535	PRKACB	protein kinase, cAMP-dependent, catalytic, beta	5567	1	n/a	n/a	4.96e-04	1.691
1098106	ENSG00000163848	7663	ZNF148	zinc finger protein 148	7707	3	n/a	n/a	5.66e-04	1.690
1091184	ENSG00000114423	864	CBLB	Cas-Br-M (murine) ecotropic retroviral transforming sequence b	868	3	n/a	n/a	9.84e-06	1.689
1101573	ENSG00000179387	90286	ELMOD2	ELMO/CED-12 domain containing 2	255520	4	n/a	n/a	4.61e-03	1.689
1095568	ENSG00000144895	58156	EIF2A	eukaryotic translation initiation factor 2A, 65kDa	83939	3	n/a	n/a	7.07e-04	1.689
1095673	ENSG00000145780	36208	FEM1C	fem-1 homolog c (C. elegans)	56929	5	n/a	n/a	9.89e-06	1.687
1095630	ENSG00000145425	6156	RPS3A	ribosomal protein S3A	6189	4	n/a	n/a	2.45e-02	1.687
280004071	ENSG00000248641	0	HMGA1P2	high mobility group AT-hook 1 pseudogene 2	0	4	n/a	n/a	4.29e-03	1.687
1094701	ENSG00000139174	80348	PRICKLE1	prickle homolog 1 (Drosophila)	144165	12	n/a	n/a	5.16e-04	1.686
279896488	ENSG00000235064	0	AC069303.1	AC069303.1	0	2	n/a	n/a	2.18e-03	1.685
279880469	ENSG00000233662	0	CALM2P4	calmodulin 2 pseudogene 4	0	13	n/a	n/a	7.57e-02	1.683
1104569	ENSG00000198300	5146	ZIM2	zinc finger, imprinted 2	5178	19	n/a	n/a	1.49e-03	1.683
279901807	ENSG00000235576	0	AC092580.4	AC092580.4	0	2	n/a	n/a	6.87e-03	1.681
1087096	ENSG00000008988	6191	RPS20	ribosomal protein S20	6224	8	n/a	n/a	1.27e-01	1.681
1101440	ENSG00000178662	55836	CSRNP3	cysteine-serine-rich nuclear protein 3	80034	2	n/a	n/a	7.46e-03	1.681
279750201	ENSG00000220105	0	RP11-307I14.2	RP11-307I14.2	0	9	n/a	n/a	2.04e-02	1.680
1099759	ENSG00000170340	10531	B3GNT2	UDP-GlcNAc:betaGal beta-1,3-N-acetylglucosaminyltransferase 2	10678	2	n/a	n/a	4.85e-03	1.679
1090195	ENSG00000106415	76655	GLCCI1	glucocorticoid induced transcript 1	113263	7	n/a	n/a	1.76e-05	1.678
280052784	ENSG00000253153	0	KB-1562D12.3	KB-1562D12.3	0	8	n/a	n/a	4.30e-02	1.677
279808421	ENSG00000227203	0	SUB1P1	SUB1 homolog (S. cerevisiae) pseudogene 1	0	8	n/a	n/a	3.97e-02	1.677
1104428	ENSG00000197894	125	ADH5	alcohol dehydrogenase 5 (class III), chi polypeptide	128	4	n/a	n/a	2.34e-03	1.677
1108466	ENSG00000235552	0	CTD-2124B20.1	CTD-2124B20.1	0	18	n/a	n/a	2.28e-02	1.677
1093140	ENSG00000130224	36904	LRCH2	leucine-rich repeats and calponin homology (CH) domain containing 2	57631	X	n/a	n/a	2.47e-03	1.677
1091187	ENSG00000114450	37769	GNB4	guanine nucleotide binding protein (G protein), beta polypeptide 4	59345	3	n/a	n/a	6.99e-04	1.675
1096889	ENSG00000156136	1621	DCK	deoxycytidine kinase	1633	4	n/a	n/a	2.43e-02	1.674
279876044	ENSG00000233287	0	AC009362.2	AC009362.2	0	7	n/a	n/a	5.93e-02	1.673
1102159	ENSG00000182674	9178	KCNB2	potassium voltage-gated channel, Shab-related subfamily, member 2	9312	8	n/a	n/a	3.80e-05	1.673
1092489	ENSG00000124772	36972	CPNE5	copine V	57699	6	n/a	n/a	1.08e-02	1.671
1100007	ENSG00000171388	8785	APLN	apelin	8862	X	n/a	n/a	6.15e-03	1.668
1096560	ENSG00000153140	1062	CETN3	centrin, EF-hand protein, 3	1070	5	n/a	n/a	5.40e-02	1.666
280007071	ENSG00000248873	0	CTD-2265D6.1	CTD-2265D6.1	0	5	n/a	n/a	1.13e-03	1.666
279736884	ENSG00000215086	0	RP11-522H2.3	RP11-522H2.3	0	10	n/a	n/a	1.16e-02	1.666
279906818	ENSG00000236058	0	RP11-215A21.2	RP11-215A21.2	0	10	n/a	n/a	1.67e-02	1.666
1091194	ENSG00000114520	8652	SNX4	sorting nexin 4	8723	3	n/a	n/a	1.31e-02	1.666
1106351	ENSG00000215462	0	AL136218.1	Sarcoma antigen NY-SAR-79	0	13	n/a	n/a	4.70e-04	1.665
1089636	ENSG00000103047	55416	TMCO7	transmembrane and coiled-coil domains 7	79613	16	n/a	n/a	3.81e-05	1.665
1090168	ENSG00000106278	5771	PTPRZ1	protein tyrosine phosphatase, receptor-type, Z polypeptide 1	5803	7	n/a	n/a	6.36e-04	1.665
279794778	ENSG00000226031	1014840	RP1-260J9.2	RP1-260J9.2	100129662	X	n/a	n/a	1.50e-04	1.664
1103779	ENSG00000189337	23009	KAZN	kazrin, periplakin interacting protein	23254	1	n/a	n/a	2.60e-02	1.664
1095384	ENSG00000143742	6686	SRP9	signal recognition particle 9kDa	6726	1	n/a	n/a	4.13e-02	1.663
280011422	ENSG00000249271	0	AC021224.1	AC021224.1	0	18	n/a	n/a	2.71e-05	1.663
1092712	ENSG00000126261	9909	UBA2	ubiquitin-like modifier activating enzyme 2	10054	19	n/a	n/a	4.47e-04	1.661
280057777	ENSG00000253518	0	CTD-2031P19.4	CTD-2031P19.4	0	5	n/a	n/a	1.34e-01	1.660
280006644	ENSG00000248832	0	RP5-955M13.3	RP5-955M13.3	0	20	n/a	n/a	3.17e-02	1.660
279951826	ENSG00000240821	0	RP11-352G18.1	RP11-352G18.1	0	15	n/a	n/a	1.43e-02	1.660
1104100	ENSG00000196911	3816	KPNA5	karyopherin alpha 5 (importin alpha 6)	3841	6	n/a	n/a	1.50e-02	1.660
279978818	ENSG00000243759	0	ST13P15	suppression of tumorigenicity 13 (colon carcinoma) (Hsp70 interacting protein) pseudogene 15	0	3	n/a	n/a	4.01e-05	1.660
1095938	ENSG00000147677	8598	EIF3H	eukaryotic translation initiation factor 3, subunit H	8667	8	n/a	n/a	1.69e-03	1.660
1106272	ENSG00000215179	0	MAPK6PS4	mitogen-activated protein kinase 6 pseudogene 4	0	8	n/a	n/a	5.20e-06	1.659
1104766	ENSG00000198839	11019	ZNF277	zinc finger protein 277	11179	7	n/a	n/a	3.04e-03	1.659
1100199	ENSG00000172159	90385	FRMD3	FERM domain containing 3	257019	9	n/a	n/a	2.08e-03	1.659
280068173	ENSG00000254244	0	PAICSP4	phosphoribosylaminoimidazole carboxylase, phosphoribosylaminoimidazole succinocarboxamide synthetase pseudogene 4	0	8	n/a	n/a	1.20e-03	1.659
279793550	ENSG00000225923	0	RP4-736I12.1	RP4-736I12.1	0	1	n/a	n/a	2.18e-03	1.658
279966308	ENSG00000242457	0	RBBP4P2	retinoblastoma binding protein 4 pseudogene 2	0	3	n/a	n/a	2.97e-05	1.658
1090691	ENSG00000110675	152634	ELMOD1	ELMO/CED-12 domain containing 1	643923	11	n/a	n/a	1.42e-03	1.658
1092177	ENSG00000122507	26986	BBS9	Bardet-Biedl syndrome 9	27241	7	n/a	n/a	3.39e-04	1.657
1104236	ENSG00000197329	36438	PELI1	pellino homolog 1 (Drosophila)	57162	2	n/a	n/a	3.50e-04	1.657
1092249	ENSG00000123106	34586	CCDC91	coiled-coil domain containing 91	55297	12	n/a	n/a	1.49e-02	1.657
279973676	ENSG00000243312	0	RP11-397E7.1	RP11-397E7.1	0	4	n/a	n/a	6.02e-03	1.656
1104801	ENSG00000198898	826	CAPZA2	capping protein (actin filament) muscle Z-line, alpha 2	830	7	n/a	n/a	3.10e-02	1.656
279887415	ENSG00000234286	0	AC006026.13	AC006026.13	0	7	n/a	n/a	9.81e-02	1.655
1093966	ENSG00000135338	81703	LCA5	Leber congenital amaurosis 5	167691	6	n/a	n/a	2.00e-03	1.655
1091903	ENSG00000120063	10525	GNA13	guanine nucleotide binding protein (G protein), alpha 13	10672	17	n/a	n/a	1.44e-03	1.655
1092753	ENSG00000126756	8351	UXT	ubiquitously-expressed transcript	8409	X	n/a	n/a	1.42e-02	1.654
280040309	ENSG00000251548	0	RP11-215G15.4	RP11-215G15.4	0	5	n/a	n/a	1.08e-03	1.654
279710044	ENSG00000207928	1013209	MIR632	microRNA 632	693217	17	n/a	n/a	2.09e-02	1.653
1091786	ENSG00000119314	9847	ROD1	ROD1 regulator of differentiation 1 (S. pombe)	9991	9	n/a	n/a	3.28e-04	1.653
279788456	ENSG00000225496	0	AC104651.2	AC104651.2	0	2	n/a	n/a	8.87e-04	1.652
1087275	ENSG00000021574	6643	SPAST	spastin	6683	2	n/a	n/a	1.47e-03	1.652
1102630	ENSG00000184613	4727	NELL2	NEL-like 2 (chicken)	4753	12	n/a	n/a	4.46e-04	1.652
279948154	ENSG00000240395	0	RP11-231D20.1	RP11-231D20.1	0	8	n/a	n/a	1.99e-02	1.651
1101258	ENSG00000177576	152128	C18orf32	chromosome 18 open reading frame 32	497661	18	n/a	n/a	6.36e-02	1.650
280049900	ENSG00000252793	0	5S_rRNA	5S ribosomal RNA	0	5	n/a	n/a	1.75e-02	1.649
1087698	ENSG00000060982	583	BCAT1	branched chain amino-acid transaminase 1, cytosolic	586	12	n/a	n/a	2.43e-03	1.649
280106009	ENSG00000257511	0	RP11-278C7.1	RP11-278C7.1	0	12	n/a	n/a	1.29e-02	1.648
279461234	ENSG00000174977	0	AC026271.5	AC026271.5	0	17	n/a	n/a	1.05e-03	1.648
279885791	ENSG00000234145	0	NAP1L4P3	nucleosome assembly protein 1-like 4 pseudogene 3	0	13	n/a	n/a	2.25e-02	1.648
1094162	ENSG00000136261	28705	BZW2	basic leucine zipper and W2 domains 2	28969	7	n/a	n/a	9.01e-06	1.647
279813299	ENSG00000227682	0	ATP5A1P2	ATP synthase, H+ transporting, mitochondrial F1 complex, alpha subunit 1 pseudogene 2	0	2	n/a	n/a	1.70e-04	1.644
1098754	ENSG00000166226	10429	CCT2	chaperonin containing TCP1, subunit 2 (beta)	10576	12	n/a	n/a	7.14e-03	1.644
1088963	ENSG00000099256	36231	PRTFDC1	phosphoribosyl transferase domain containing 1	56952	10	n/a	n/a	1.03e-02	1.644
1090567	ENSG00000109475	6132	RPL34	ribosomal protein L34	6164	4	n/a	n/a	1.01e-01	1.643
1099289	ENSG00000168288	26994	MMADHC	methylmalonic aciduria (cobalamin deficiency) cblD type, with homocystinuria	27249	2	n/a	n/a	6.24e-04	1.642
279956702	ENSG00000241431	0	RP11-17A4.1	RP11-17A4.1	0	8	n/a	n/a	6.99e-02	1.642
1088711	ENSG00000089289	3456	IGBP1	immunoglobulin (CD79A) binding protein 1	3476	X	n/a	n/a	2.97e-03	1.641
279824152	ENSG00000228656	0	MYO5BP3	myosin VB pseudogene 3	0	9	n/a	n/a	3.87e-03	1.639
279492558	ENSG00000179031	0	LL0XNC01-131B10.2	LL0XNC01-131B10.2	0	X	n/a	n/a	9.39e-04	1.639
1097188	ENSG00000158578	209	ALAS2	aminolevulinate, delta-, synthase 2	212	X	n/a	n/a	6.43e-02	1.639
1096867	ENSG00000155970	94787	EFHA2	EF-hand domain family, member A2	286097	8	n/a	n/a	2.28e-02	1.638
1106352	ENSG00000215472	6107	RPL17	ribosomal protein L17	6139	18	n/a	n/a	6.26e-02	1.638
279904581	ENSG00000235847	0	LDHAP7	lactate dehydrogenase A pseudogene 7	0	2	n/a	n/a	8.97e-03	1.637
1100232	ENSG00000172292	90133	CERS6	ceramide synthase 6	253782	2	n/a	n/a	6.37e-04	1.637
279872305	ENSG00000232951	0	IPO7P1	importin 7 pseudogene 1	0	X	n/a	n/a	5.34e-04	1.637
280118338	ENSG00000258598	0	RP11-260M19.1	RP11-260M19.1	0	14	n/a	n/a	4.34e-02	1.637
1102002	ENSG00000182004	6595	SNRPE	small nuclear ribonucleoprotein polypeptide E	6635	1	n/a	n/a	2.98e-02	1.636
1096934	ENSG00000156482	6124	RPL30	ribosomal protein L30	6156	8	n/a	n/a	3.08e-02	1.636
279745688	ENSG00000217027	0	RP1-83M4.2	RP1-83M4.2	0	6	n/a	n/a	2.22e-02	1.636
279949301	ENSG00000240509	0	CTC-788C1.1	CTC-788C1.1	0	8	n/a	n/a	4.49e-02	1.636
1095485	ENSG00000144369	81658	FAM171B	family with sequence similarity 171, member B	165215	2	n/a	n/a	1.38e-03	1.635
279984959	ENSG00000244398	0	RP11-466H18.1	RP11-466H18.1	0	11	n/a	n/a	4.92e-02	1.634
280130432	ENSG00000259292	0	RP11-150L8.2	RP11-150L8.2	0	15	n/a	n/a	1.05e-05	1.634
279768795	ENSG00000223821	0	RP11-505P4.6	RP11-505P4.6	0	6	n/a	n/a	9.09e-04	1.634
279986623	ENSG00000244580	0	AL121959.1	AL121959.1	0	6	n/a	n/a	2.72e-01	1.633
279959006	ENSG00000241680	0	RPL31P49	ribosomal protein L31 pseudogene 49	0	12	n/a	n/a	9.53e-02	1.632
1091809	ENSG00000119508	7965	NR4A3	nuclear receptor subfamily 4, group A, member 3	8013	9	n/a	n/a	2.04e-02	1.632
1097706	ENSG00000162521	5896	RBBP4	retinoblastoma binding protein 4	5928	1	n/a	n/a	2.66e-03	1.632
1088578	ENSG00000086666	33760	ZFAND6	zinc finger, AN1-type domain 6	54469	15	n/a	n/a	2.95e-02	1.631
1100434	ENSG00000173221	2728	GLRX	glutaredoxin (thioltransferase)	2745	5	n/a	n/a	8.36e-04	1.631
279780409	ENSG00000224781	0	RP13-77O11.2	RP13-77O11.2	0	X	n/a	n/a	2.10e-04	1.631
1096968	ENSG00000156831	94768	NSMCE2	non-SMC element 2, MMS21 homolog (S. cerevisiae)	286053	8	n/a	n/a	3.84e-02	1.629
1101180	ENSG00000177182	81319	CLVS1	clavesin 1	157807	8	n/a	n/a	3.54e-07	1.629
279785704	ENSG00000225259	0	ST13P6	suppression of tumorigenicity 13 (colon carcinoma) (Hsp70 interacting protein) pseudogene 6	0	8	n/a	n/a	5.78e-03	1.629
1104373	ENSG00000197744	0	PTMAP2	prothymosin, alpha pseudogene 2 (gene sequence 32)	0	5	n/a	n/a	1.05e-03	1.629
1098457	ENSG00000165030	4757	NFIL3	nuclear factor, interleukin 3 regulated	4783	9	n/a	n/a	1.91e-04	1.628
279925806	ENSG00000237748	0	UQCRBP1	ubiquinol-cytochrome c reductase binding protein pseudogene 1	0	X	n/a	n/a	1.91e-01	1.628
280030901	ENSG00000250810	0	AC096753.1	AC096753.1	0	2	n/a	n/a	2.81e-04	1.628
1098107	ENSG00000163864	110445	NMNAT3	nicotinamide nucleotide adenylyltransferase 3	349565	3	n/a	n/a	5.36e-04	1.628
280029496	ENSG00000250709	0	CCDC169-SOHLH2	CCDC169 -SOHLH2 readthrough	0	13	n/a	n/a	1.89e-04	1.627
1098263	ENSG00000164292	22592	RHOBTB3	Rho-related BTB domain containing 3	22836	5	n/a	n/a	1.30e-04	1.626
1094824	ENSG00000139971	80435	C14orf37	chromosome 14 open reading frame 37	145407	14	n/a	n/a	1.18e-03	1.626
1101008	ENSG00000176273	81455	SLC35G1	solute carrier family 35, member G1	159371	10	n/a	n/a	3.57e-07	1.626
279677853	ENSG00000204253	0	AC019178.1	AC019178.1	0	2	n/a	n/a	4.88e-03	1.626
279884280	ENSG00000233994	0	GDI2P2	GDP dissociation inhibitor 2 pseudogene 2	0	1	n/a	n/a	2.66e-04	1.626
1091682	ENSG00000118181	6197	RPS25	ribosomal protein S25	6230	11	n/a	n/a	9.96e-02	1.626
1094204	ENSG00000136518	83	ACTL6A	actin-like 6A	86	3	n/a	n/a	9.84e-03	1.625
1089567	ENSG00000102547	57299	CAB39L	calcium binding protein 39-like	81617	13	n/a	n/a	4.80e-05	1.625
1101756	ENSG00000180573	8276	HIST1H2AC	histone cluster 1, H2ac	8334	6	n/a	n/a	7.92e-02	1.624
279874791	ENSG00000233155	0	HMGA1P8	high mobility group AT-hook 1 pseudogene 8	0	2	n/a	n/a	3.34e-04	1.624
279963217	ENSG00000242140	0	RP11-262M14.2	RP11-262M14.2	0	3	n/a	n/a	4.39e-03	1.623
279711783	ENSG00000211553	0	AC118278.1	AC118278.1	0	4	n/a	n/a	5.02e-02	1.622
1094650	ENSG00000138760	945	SCARB2	scavenger receptor class B, member 2	950	4	n/a	n/a	1.49e-04	1.622
280134255	ENSG00000259516	181564	ANP32AP1	acidic (leucine-rich) nuclear phosphoprotein 32 family, member A pseudogene 1	723972	15	n/a	n/a	1.05e-05	1.622
1096306	ENSG00000151239	5724	TWF1	twinfilin, actin-binding protein, homolog 1 (Drosophila)	5756	12	n/a	n/a	3.98e-02	1.622
1090550	ENSG00000109270	8580	LAMTOR3	late endosomal/lysosomal adaptor, MAPK and MTOR activator 3	8649	4	n/a	n/a	5.65e-04	1.621
279797209	ENSG00000226243	0	RPL37AP1	ribosomal protein L37a pseudogene 1	0	20	n/a	n/a	4.74e-02	1.621
280010838	ENSG00000249215	0	AC138517.4	AC138517.4	0	5	n/a	n/a	6.11e-05	1.621
279828995	ENSG00000229097	0	CALM2P2	calmodulin 2 pseudogene 2	0	10	n/a	n/a	8.73e-02	1.620
1088356	ENSG00000079950	8358	STX7	syntaxin 7	8417	6	n/a	n/a	9.63e-04	1.618
280014859	ENSG00000249567	0	MIMT1	MER1 repeat containing imprinted transcript 1 (non-protein coding)	0	19	n/a	n/a	4.98e-03	1.618
1096299	ENSG00000151151	90107	IPMK	inositol polyphosphate multikinase	253430	10	n/a	n/a	2.05e-02	1.618
1107954	ENSG00000232119	28721	MCTS1	malignant T cell amplified sequence 1	28985	X	n/a	n/a	1.24e-02	1.617
279846195	ENSG00000230629	0	RPS23P8	ribosomal protein S23 pseudogene 8	0	X	n/a	n/a	1.23e-02	1.617
1094891	ENSG00000140455	9816	USP3	ubiquitin specific peptidase 3	9960	15	n/a	n/a	8.40e-05	1.617
1098471	ENSG00000165097	85781	KDM1B	lysine (K)-specific demethylase 1B	221656	6	n/a	n/a	2.73e-05	1.616
279719082	ENSG00000213080	0	RP11-312J18.5	RP11-312J18.5	0	1	n/a	n/a	3.28e-05	1.615
280100200	ENSG00000256968	0	AL354707.1	AL354707.1	0	9	n/a	n/a	4.62e-02	1.615
280055426	ENSG00000253341	0	RP11-730G20.2	RP11-730G20.2	0	8	n/a	n/a	8.37e-06	1.615
1095038	ENSG00000141441	41337	FAM59A	family with sequence similarity 59, member A	64762	18	n/a	n/a	1.16e-02	1.615
1089937	ENSG00000105202	2076	FBL	fibrillarin	2091	19	n/a	n/a	6.27e-03	1.614
1095014	ENSG00000141314	81544	RHBDL3	rhomboid, veinlet-like 3 (Drosophila)	162494	17	n/a	n/a	8.87e-03	1.614
1106357	ENSG00000215492	0	HNRNPA1P7	heterogeneous nuclear ribonucleoprotein A1 pseudogene 7	0	18	n/a	n/a	3.34e-05	1.614
1097108	ENSG00000157985	78292	AGAP1	ArfGAP with GTPase domain, ankyrin repeat and PH domain 1	116987	2	n/a	n/a	5.43e-02	1.614
279842266	ENSG00000230311	0	AC004074.3	AC004074.3	0	X	n/a	n/a	5.06e-07	1.613
1098589	ENSG00000165617	30820	DACT1	dapper, antagonist of beta-catenin, homolog 1 (Xenopus laevis)	51339	14	n/a	n/a	4.65e-03	1.613
1091065	ENSG00000113318	4411	MSH3	mutS homolog 3 (E. coli)	4437	5	n/a	n/a	9.87e-04	1.613
1107902	ENSG00000231824	151158	C18orf42	chromosome 18 open reading frame 42	642597	18	n/a	n/a	1.92e-01	1.612
1087174	ENSG00000011677	2540	GABRA3	gamma-aminobutyric acid (GABA) A receptor, alpha 3	2556	X	n/a	n/a	3.65e-03	1.612
1104012	ENSG00000196636	36280	ACN9	ACN9 homolog (S. cerevisiae)	57001	7	n/a	n/a	9.89e-03	1.612
280027600	ENSG00000250562	0	RP11-227H4.4	RP11-227H4.4	0	3	n/a	n/a	2.68e-02	1.612
279865740	ENSG00000232389	0	RP11-134K13.2	RP11-134K13.2	0	6	n/a	n/a	1.35e-02	1.612
279840803	ENSG00000230175	0	RP11-466F5.3	RP11-466F5.3	0	1	n/a	n/a	1.46e-02	1.611
279821366	ENSG00000228407	0	RP4-800M22.1	RP4-800M22.1	0	1	n/a	n/a	1.13e-02	1.611
280123907	ENSG00000258925	0	RP11-152L20.2	RP11-152L20.2	0	15	n/a	n/a	5.53e-03	1.611
279953608	ENSG00000241061	0	AC090602.1	AC090602.1	0	15	n/a	n/a	1.72e-02	1.611
280059868	ENSG00000253668	0	RP11-463C14.1	RP11-463C14.1	0	8	n/a	n/a	2.57e-02	1.610
1104507	ENSG00000198093	41752	ZNF649	zinc finger protein 649	65251	19	n/a	n/a	7.58e-06	1.609
1100538	ENSG00000173726	9660	TOMM20	translocase of outer mitochondrial membrane 20 homolog (yeast)	9804	1	n/a	n/a	8.35e-04	1.609
1104135	ENSG00000197006	30590	METTL9	methyltransferase like 9	51108	16	n/a	n/a	8.82e-04	1.609
1093604	ENSG00000132975	2818	GPR12	G protein-coupled receptor 12	2835	13	n/a	n/a	5.44e-05	1.608
1089392	ENSG00000101349	36421	PAK7	p21 protein (Cdc42/Rac)-activated kinase 7	57144	20	n/a	n/a	5.48e-06	1.608
1091180	ENSG00000114391	6120	RPL24	ribosomal protein L24	6152	3	n/a	n/a	7.75e-02	1.607
1099854	ENSG00000170759	3774	KIF5B	kinesin family member 5B	3799	10	n/a	n/a	1.65e-05	1.607
1087300	ENSG00000023697	30553	DERA	deoxyribose-phosphate aldolase (putative)	51071	12	n/a	n/a	2.24e-02	1.607
1087226	ENSG00000015479	9638	MATR3	matrin 3	9782	5	n/a	n/a	3.85e-03	1.606
280019705	ENSG00000249921	0	CTC-329H14.1	CTC-329H14.1	0	5	n/a	n/a	1.84e-02	1.606
1087597	ENSG00000054282	10648	SDCCAG8	serologically defined colon cancer antigen 8	10806	1	n/a	n/a	2.21e-04	1.606
279891363	ENSG00000234648	0	AL162151.3	AL162151.3	0	14	n/a	n/a	5.13e-02	1.606
1088297	ENSG00000078328	34004	RBFOX1	RNA binding protein, fox-1 homolog (C. elegans) 1	54715	16	n/a	n/a	3.44e-04	1.605
1099645	ENSG00000169855	6059	ROBO1	roundabout, axon guidance receptor, homolog 1 (Drosophila)	6091	3	n/a	n/a	1.11e-03	1.605
1094284	ENSG00000136895	58463	GARNL3	GTPase activating Rap/RanGAP domain-like 3	84253	9	n/a	n/a	1.07e-06	1.605
1088842	ENSG00000092199	3163	HNRNPC	heterogeneous nuclear ribonucleoprotein C (C1/C2)	3183	14	n/a	n/a	2.73e-03	1.604
1098749	ENSG00000166206	2546	GABRB3	gamma-aminobutyric acid (GABA) A receptor, beta 3	2562	15	n/a	n/a	9.11e-05	1.604
280073228	ENSG00000254612	0	RP11-676M6.1	RP11-676M6.1	0	11	n/a	n/a	1.79e-03	1.604
279872312	ENSG00000232952	0	RP11-90H3.1	RP11-90H3.1	0	1	n/a	n/a	5.35e-05	1.603
1088884	ENSG00000094796	3856	KRT31	keratin 31	3881	17	n/a	n/a	7.17e-02	1.602
1103633	ENSG00000188739	22784	RBM34	RNA binding motif protein 34	23029	1	n/a	n/a	6.99e-03	1.602
1087743	ENSG00000064042	22753	LIMCH1	LIM and calponin homology domains 1	22998	4	n/a	n/a	2.18e-02	1.602
1095962	ENSG00000147905	58397	ZCCHC7	zinc finger, CCHC domain containing 7	84186	9	n/a	n/a	2.69e-03	1.602
1092894	ENSG00000128059	5439	PPAT	phosphoribosyl pyrophosphate amidotransferase	5471	4	n/a	n/a	6.87e-03	1.601
279849088	ENSG00000230903	0	RPL9P8	ribosomal protein L9 pseudogene 8	0	15	n/a	n/a	3.42e-01	1.601
1107047	ENSG00000226138	0	RP1-228P16.7	RP1-228P16.7	0	12	n/a	n/a	4.27e-03	1.600
279941070	ENSG00000239559	0	RPL37P2	ribosomal protein L37 pseudogene 2	0	11	n/a	n/a	1.25e-01	1.600
1104258	ENSG00000197385	110138	ZNF860	zinc finger protein 860	344787	3	n/a	n/a	3.94e-05	1.600
1094073	ENSG00000135847	58530	ACBD6	acyl-CoA binding domain containing 6	84320	1	n/a	n/a	3.64e-04	1.599
1087788	ENSG00000065150	3818	IPO5	importin 5	3843	13	n/a	n/a	2.10e-04	1.599
1088826	ENSG00000091972	4319	CD200	CD200 molecule	4345	3	n/a	n/a	1.20e-05	1.599
1088527	ENSG00000085365	0	SCAMP1	secretory carrier membrane protein 1	0	5	n/a	n/a	1.68e-02	1.599
1088404	ENSG00000081181	381	ARG2	arginase, type II	384	14	n/a	n/a	3.85e-04	1.599
279822429	ENSG00000228502	0	EEF1A1P11	eukaryotic translation elongation factor 1 alpha 1 pseudogene 11	0	1	n/a	n/a	2.20e-02	1.598
1094360	ENSG00000137269	34516	LRRC1	leucine rich repeat containing 1	55227	6	n/a	n/a	8.00e-04	1.597
279879753	ENSG00000233594	0	BTF3P5	basic transcription factor 3 pseudogene 5	0	2	n/a	n/a	4.54e-03	1.597
1088111	ENSG00000073711	5491	PPP2R3A	protein phosphatase 2, regulatory subunit B'', alpha	5523	3	n/a	n/a	2.40e-04	1.597
1093901	ENSG00000134970	30497	TMED7	transmembrane emp24 protein transport domain containing 7	51014	5	n/a	n/a	5.65e-03	1.597
279967002	ENSG00000242539	0	AC007620.3	AC007620.3	0	3	n/a	n/a	5.21e-04	1.597
1093977	ENSG00000135387	4051	CAPRIN1	cell cycle associated protein 1	4076	11	n/a	n/a	7.61e-06	1.595
279486054	ENSG00000178082	0	AC005412.1	AC005412.1	0	17	n/a	n/a	1.33e-02	1.595
1095219	ENSG00000142871	3471	CYR61	cysteine-rich, angiogenic inducer, 61	3491	1	n/a	n/a	2.51e-01	1.595
280119635	ENSG00000258677	0	RP11-463D19.2	RP11-463D19.2	0	8	n/a	n/a	1.22e-03	1.594
1093790	ENSG00000134313	36771	KIDINS220	kinase D-interacting substrate, 220kDa	57498	2	n/a	n/a	1.80e-03	1.594
1102055	ENSG00000182240	25574	BACE2	beta-site APP-cleaving enzyme 2	25825	21	n/a	n/a	3.12e-04	1.594
279745716	ENSG00000217060	0	RP11-30P6.1	RP11-30P6.1	0	6	n/a	n/a	5.39e-05	1.593
1104037	ENSG00000196693	7539	ZNF33B	zinc finger protein 33B	7582	10	n/a	n/a	1.32e-04	1.593
1099843	ENSG00000170677	9173	SOCS6	suppressor of cytokine signaling 6	9306	18	n/a	n/a	5.58e-05	1.593
279913322	ENSG00000236682	0	AC068282.3	AC068282.3	0	2	n/a	n/a	8.19e-03	1.593
1100938	ENSG00000175906	376	ARL4D	ADP-ribosylation factor-like 4D	379	17	n/a	n/a	2.00e-03	1.592
280091140	ENSG00000255892	0	RP11-459D22.2	RP11-459D22.2	0	12	n/a	n/a	1.92e-03	1.592
1100394	ENSG00000173013	90405	CCDC96	coiled-coil domain containing 96	257236	4	n/a	n/a	8.41e-05	1.592
1095776	ENSG00000146426	157121025	TIAM2	T-cell lymphoma invasion and metastasis 2	100505519	6	n/a	n/a	7.47e-03	1.591
1097788	ENSG00000162783	30759	IER5	immediate early response 5	51278	1	n/a	n/a	4.09e-03	1.590
1098388	ENSG00000164758	59902	MED30	mediator complex subunit 30	90390	8	n/a	n/a	1.61e-02	1.589
1107259	ENSG00000227624	0	SNRPEL1	small nuclear ribonucleoprotein polypeptide E-like 1	0	9	n/a	n/a	4.61e-02	1.589
279723028	ENSG00000213574	0	LDHAP5	lactate dehydrogenase A pseudogene 5	0	10	n/a	n/a	4.43e-03	1.589
279866942	ENSG00000232496	0	RPL3P12	ribosomal protein L3 pseudogene 12	0	X	n/a	n/a	1.12e-02	1.588
279841225	ENSG00000230207	0	RP11-87M1.1	RP11-87M1.1	0	9	n/a	n/a	2.44e-02	1.588
279955448	ENSG00000241293	0	PPATP1	phosphoribosyl pyrophosphate amidotransferase pseudogene 1	0	3	n/a	n/a	7.27e-04	1.588
1098958	ENSG00000167005	10893	NUDT21	nudix (nucleoside diphosphate linked moiety X)-type motif 21	11051	16	n/a	n/a	1.07e-02	1.587
279972843	ENSG00000243199	0	RP11-408P14.1	RP11-408P14.1	0	4	n/a	n/a	4.48e-02	1.586
1087857	ENSG00000066735	25902	KIF26A	kinesin family member 26A	26153	14	n/a	n/a	4.74e-02	1.585
1087647	ENSG00000057608	2649	GDI2	GDP dissociation inhibitor 2	2665	10	n/a	n/a	9.84e-03	1.585
1100601	ENSG00000174100	58521	MRPL45	mitochondrial ribosomal protein L45	84311	17	n/a	n/a	2.34e-03	1.585
279961080	ENSG00000241932	0	RP11-14K2.1	RP11-14K2.1	0	16	n/a	n/a	3.79e-02	1.585
1095464	ENSG00000144218	3874	AFF3	AF4/FMR2 family, member 3	3899	2	n/a	n/a	4.58e-02	1.584
1091075	ENSG00000113387	10765	SUB1	SUB1 homolog (S. cerevisiae)	10923	5	n/a	n/a	4.46e-02	1.584
1099872	ENSG00000170836	8427	PPM1D	protein phosphatase, Mg2+/Mn2+ dependent, 1D	8493	17	n/a	n/a	1.26e-03	1.584
279991424	ENSG00000245910	0	SNHG6	small nucleolar RNA host gene 6 (non-protein coding)	0	8	n/a	n/a	5.55e-02	1.584
1101867	ENSG00000181163	4838	NPM1	nucleophosmin (nucleolar phosphoprotein B23, numatrin)	4869	5	n/a	n/a	2.00e-02	1.583
279802554	ENSG00000226723	0	RP11-142L4.3	RP11-142L4.3	0	1	n/a	n/a	4.07e-03	1.582
1096203	ENSG00000149972	33237	CNTN5	contactin 5	53942	11	n/a	n/a	1.60e-05	1.582
279926743	ENSG00000237821	0	AC083873.4	AC083873.4	0	7	n/a	n/a	6.17e-04	1.582
1094214	ENSG00000136560	9866	TANK	TRAF family member-associated NFKB activator	10010	2	n/a	n/a	1.82e-04	1.581
1091770	ENSG00000119041	9196	GTF3C3	general transcription factor IIIC, polypeptide 3, 102kDa	9330	2	n/a	n/a	5.61e-04	1.581
279785324	ENSG00000225231	0	AC091814.2	AC091814.2	0	12	n/a	n/a	4.49e-02	1.580
1103717	ENSG00000189056	5617	RELN	reelin	5649	7	n/a	n/a	2.99e-01	1.580
1096926	ENSG00000156427	8740	FGF18	fibroblast growth factor 18	8817	5	n/a	n/a	1.73e-02	1.579
279787481	ENSG00000225423	0	RP11-122F14.3	RP11-122F14.3	0	10	n/a	n/a	2.47e-04	1.579
1090445	ENSG00000108559	4896	NUP88	nucleoporin 88kDa	4927	17	n/a	n/a	4.44e-05	1.579
279641115	ENSG00000198406	0	BZW1P2	basic leucine zipper and W2 domains 1 pseudogene 2	0	3	n/a	n/a	5.55e-03	1.578
1105653	ENSG00000206172	3022	HBA1	hemoglobin, alpha 1	3039	16	n/a	n/a	1.71e-01	1.578
1091864	ENSG00000119801	31126	YPEL5	yippee-like 5 (Drosophila)	51646	2	n/a	n/a	4.91e-03	1.576
279924956	ENSG00000237668	0	WI2-80423F1.1	WI2-80423F1.1	0	22	n/a	n/a	1.77e-01	1.576
280061834	ENSG00000253785	0	CTC-308K20.3	CTC-308K20.3	0	5	n/a	n/a	9.32e-03	1.576
1091779	ENSG00000119203	31172	CPSF3	cleavage and polyadenylation specific factor 3, 73kDa	51692	2	n/a	n/a	8.86e-04	1.575
1105794	ENSG00000212999	0	AC117834.1	AC117834.1	0	8	n/a	n/a	4.94e-02	1.575
1095655	ENSG00000145687	23388	SSBP2	single-stranded DNA binding protein 2	23635	5	n/a	n/a	1.78e-03	1.575
279750021	ENSG00000219870	0	RP11-430A19.2	RP11-430A19.2	0	X	n/a	n/a	2.17e-02	1.575
279923105	ENSG00000237514	0	PTP4A1P7	protein tyrosine phosphatase type IVA, member 1 pseudogene 7	0	1	n/a	n/a	1.84e-03	1.575
1098111	ENSG00000163873	2882	GRIK3	glutamate receptor, ionotropic, kainate 3	2899	1	n/a	n/a	1.80e-01	1.575
279725962	ENSG00000213939	0	RP11-314A20.1	RP11-314A20.1	0	17	n/a	n/a	1.50e-01	1.573
279739956	ENSG00000215414	0	PSMA6P1	proteasome (prosome, macropain) subunit, alpha type, 6 pseudogene 1	0	Y	n/a	n/a	1.47e-02	1.573
1087829	ENSG00000066027	5493	PPP2R5A	protein phosphatase 2, regulatory subunit B', alpha	5525	1	n/a	n/a	4.07e-05	1.573
1087847	ENSG00000066422	26852	ZBTB11	zinc finger and BTB domain containing 11	27107	3	n/a	n/a	4.17e-04	1.571
280011145	ENSG00000249245	0	RP11-557J10.3	RP11-557J10.3	0	4	n/a	n/a	3.80e-05	1.571
280040813	ENSG00000251580	157123407	RP11-539L10.3	RP11-539L10.3	100507376	4	n/a	n/a	7.78e-03	1.571
279865338	ENSG00000232346	0	SC22CB-1E7.1	SC22CB-1E7.1	0	22	n/a	n/a	1.07e-01	1.571
1096480	ENSG00000152492	81045	CCDC50	coiled-coil domain containing 50	152137	3	n/a	n/a	2.54e-03	1.570
1091620	ENSG00000117505	1798	DR1	down-regulator of transcription 1, TBP-binding (negative cofactor 2)	1810	1	n/a	n/a	4.86e-02	1.570
279916973	ENSG00000236988	0	RP11-402K9.1	RP11-402K9.1	0	X	n/a	n/a	1.76e-03	1.570
279592659	ENSG00000188985	0	AC016839.1	AC016839.1	0	18	n/a	n/a	4.21e-02	1.569
1098544	ENSG00000165417	2940	GTF2A1	general transcription factor IIA, 1, 19/37kDa	2957	14	n/a	n/a	1.27e-03	1.569
279963155	ENSG00000242128	0	AC079767.2	AC079767.2	0	2	n/a	n/a	1.39e-02	1.569
279849194	ENSG00000230913	0	RP4-696P19.2	RP4-696P19.2	0	6	n/a	n/a	1.75e-03	1.568
1087973	ENSG00000070087	5185	PFN2	profilin 2	5217	3	n/a	n/a	3.57e-03	1.568
279710443	ENSG00000207985	1013246	MIR663	microRNA 663	724033	20	n/a	n/a	2.49e-01	1.567
1091282	ENSG00000115233	10067	PSMD14	proteasome (prosome, macropain) 26S subunit, non-ATPase, 14	10213	2	n/a	n/a	3.39e-03	1.567
279719747	ENSG00000213178	0	RP11-641D5.1	RP11-641D5.1	0	3	n/a	n/a	2.38e-02	1.567
1091887	ENSG00000119950	4575	MXI1	MAX interactor 1	4601	10	n/a	n/a	1.19e-05	1.566
1103055	ENSG00000186298	5469	PPP1CC	protein phosphatase 1, catalytic subunit, gamma isozyme	5501	12	n/a	n/a	2.31e-02	1.566
1095936	ENSG00000147669	5408	POLR2K	polymerase (RNA) II (DNA directed) polypeptide K, 7.0kDa	5440	8	n/a	n/a	1.16e-01	1.566
1091749	ENSG00000118816	10825	CCNI	cyclin I	10983	4	n/a	n/a	2.10e-04	1.565
280008246	ENSG00000248979	0	LAMTOR3P2	late endosomal/lysosomal adaptor, MAPK and MTOR activator 3 pseudogene 2	0	5	n/a	n/a	4.31e-03	1.565
1101018	ENSG00000176343	0	RPL37AP8	ribosomal protein L37a pseudogene 8	0	11	n/a	n/a	4.42e-03	1.565
1096462	ENSG00000152404	80333	CWF19L2	CWF19-like 2, cell cycle control (S. pombe)	143884	11	n/a	n/a	1.20e-02	1.565
1095343	ENSG00000143502	34350	SUSD4	sushi domain containing 4	55061	1	n/a	n/a	1.22e-03	1.565
279719726	ENSG00000213174	0	RP11-373E16.1	RP11-373E16.1	0	3	n/a	n/a	1.90e-01	1.564
279817250	ENSG00000228041	0	RP4-581F12.1	RP4-581F12.1	0	X	n/a	n/a	5.66e-02	1.563
1095879	ENSG00000147274	27061	RBMX	RNA binding motif protein, X-linked	27316	X	n/a	n/a	6.25e-03	1.563
279780990	ENSG00000224834	0	BTF3P9	basic transcription factor 3 pseudogene 9	0	1	n/a	n/a	1.42e-02	1.562
1105538	ENSG00000205683	8059	DPF3	D4, zinc and double PHD fingers, family 3	8110	14	n/a	n/a	3.98e-02	1.561
1096115	ENSG00000149273	6155	RPS3	ribosomal protein S3	6188	11	n/a	n/a	3.17e-02	1.561
279943471	ENSG00000239872	0	RPL35AP19	ribosomal protein L35a pseudogene 19	0	8	n/a	n/a	2.05e-02	1.560
1100218	ENSG00000172239	10458	PAIP1	poly(A) binding protein interacting protein 1	10605	5	n/a	n/a	6.99e-03	1.560
279905598	ENSG00000235957	0	COX7CP1	cytochrome c oxidase subunit VIIc pseudogene 1	0	13	n/a	n/a	9.00e-02	1.560
280129674	ENSG00000259248	1015494	RP11-265M18.2	RP11-265M18.2	100130855	15	n/a	n/a	1.24e-03	1.560
1102770	ENSG00000185158	77386	LRRC37B	leucine rich repeat containing 37B	114659	17	n/a	n/a	4.41e-03	1.560
1103248	ENSG00000187109	4647	NAP1L1	nucleosome assembly protein 1-like 1	4673	12	n/a	n/a	4.49e-02	1.559
280044741	ENSG00000252044	0	AL928646.1	AL928646.1	0	X	n/a	n/a	3.15e-01	1.559
1094217	ENSG00000136603	6462	SKIL	SKI-like oncogene	6498	3	n/a	n/a	2.14e-03	1.559
279792729	ENSG00000225858	0	RP1-172N19.3	RP1-172N19.3	0	X	n/a	n/a	1.60e-02	1.559
1098825	ENSG00000166478	7658	ZNF143	zinc finger protein 143	7702	11	n/a	n/a	4.17e-03	1.559
1096542	ENSG00000153015	10137	CWC27	CWC27 spliceosome-associated protein homolog (S. cerevisiae)	10283	5	n/a	n/a	7.53e-03	1.558
279953196	ENSG00000241007	0	SEPT7P6	septin 7 pseudogene 6	0	7	n/a	n/a	1.73e-02	1.558
1095339	ENSG00000143493	25645	INTS7	integrator complex subunit 7	25896	1	n/a	n/a	3.41e-04	1.558
1088955	ENSG00000099139	5093	PCSK5	proprotein convertase subtilisin/kexin type 5	5125	9	n/a	n/a	8.27e-04	1.558
279965138	ENSG00000242327	0	CTD-2184D3.1	CTD-2184D3.1	0	15	n/a	n/a	6.79e-02	1.558
1097836	ENSG00000162989	3735	KCNJ3	potassium inwardly-rectifying channel, subfamily J, member 3	3760	2	n/a	n/a	2.49e-03	1.558
1088393	ENSG00000081019	33956	RSBN1	round spermatid basic protein 1	54665	1	n/a	n/a	4.32e-03	1.558
279796894	ENSG00000226221	0	AC022431.1	AC022431.1	0	5	n/a	n/a	1.14e-01	1.557
1087245	ENSG00000018236	1263	CNTN1	contactin 1	1272	12	n/a	n/a	7.25e-02	1.557
1103947	ENSG00000196437	80698	ZNF569	zinc finger protein 569	148266	19	n/a	n/a	4.31e-03	1.557
1097727	ENSG00000162607	7355	USP1	ubiquitin specific peptidase 1	7398	1	n/a	n/a	2.87e-02	1.557
1096733	ENSG00000154678	5105	PDE1C	phosphodiesterase 1C, calmodulin-dependent 70kDa	5137	7	n/a	n/a	2.00e-03	1.557
1094717	ENSG00000139223	23274	ANP32D	acidic (leucine-rich) nuclear phosphoprotein 32 family, member D	23519	12	n/a	n/a	4.86e-03	1.556
1094698	ENSG00000139163	34789	ETNK1	ethanolamine kinase 1	55500	12	n/a	n/a	7.27e-03	1.556
280104463	ENSG00000257350	0	RP11-616L12.4	RP11-616L12.4	0	12	n/a	n/a	2.31e-04	1.555
1102746	ENSG00000185068	126747	GTF2H5	general transcription factor IIH, polypeptide 5	404672	6	n/a	n/a	1.02e-03	1.555
1098157	ENSG00000164022	9128	AIMP1	aminoacyl tRNA synthetase complex-interacting multifunctional protein 1	9255	4	n/a	n/a	5.14e-03	1.555
1089484	ENSG00000101972	10577	STAG2	stromal antigen 2	10735	X	n/a	n/a	5.46e-03	1.554
1095974	ENSG00000148123	34175	RP11-35N6.1	Lipid phosphate phosphatase-related protein type 1	54886	9	n/a	n/a	6.62e-04	1.554
1093810	ENSG00000134419	6177	RPS15A	ribosomal protein S15a	6210	16	n/a	n/a	8.66e-02	1.554
1105680	ENSG00000206535	110405	LNP1	leukemia NUP98 fusion partner 1	348801	3	n/a	n/a	2.26e-06	1.554
1102207	ENSG00000182901	5968	RGS7	regulator of G-protein signaling 7	6000	1	n/a	n/a	7.17e-04	1.554
1099817	ENSG00000170558	995	CDH2	cadherin 2, type 1, N-cadherin (neuronal)	1000	18	n/a	n/a	5.35e-06	1.554
1091259	ENSG00000115091	9951	ACTR3	ARP3 actin-related protein 3 homolog (yeast)	10096	2	n/a	n/a	3.19e-03	1.553
1088676	ENSG00000088930	22559	XRN2	5'-3' exoribonuclease 2	22803	20	n/a	n/a	3.19e-05	1.552
1089079	ENSG00000100129	30867	EIF3L	eukaryotic translation initiation factor 3, subunit L	51386	22	n/a	n/a	7.64e-04	1.552
1096433	ENSG00000152193	55399	RNF219	ring finger protein 219	79596	13	n/a	n/a	7.40e-03	1.552
279812689	ENSG00000227617	157127455	AC009475.2	AC009475.2	100861402	2	n/a	n/a	4.32e-04	1.552
279806433	ENSG00000227034	0	RP11-234N17.1	RP11-234N17.1	0	1	n/a	n/a	8.69e-02	1.552
280132606	ENSG00000259419	0	RP11-17L5.2	RP11-17L5.2	0	15	n/a	n/a	2.06e-02	1.551
279789431	ENSG00000225573	0	RPL35P5	ribosomal protein L35 pseudogene 5	0	7	n/a	n/a	5.93e-02	1.551
1092892	ENSG00000128050	10459	PAICS	phosphoribosylaminoimidazole carboxylase, phosphoribosylaminoimidazole succinocarboxamide synthetase	10606	4	n/a	n/a	1.06e-02	1.550
1098364	ENSG00000164683	23217	HEY1	hairy/enhancer-of-split related with YRPW motif 1	23462	8	n/a	n/a	2.82e-02	1.550
1092165	ENSG00000122406	6093	RPL5	ribosomal protein L5	6125	1	n/a	n/a	2.68e-02	1.549
1093374	ENSG00000131507	56536	NDFIP1	Nedd4 family interacting protein 1	80762	5	n/a	n/a	1.54e-02	1.548
1089751	ENSG00000104044	4917	OCA2	oculocutaneous albinism II	4948	15	n/a	n/a	2.82e-03	1.548
1091705	ENSG00000118402	6745	ELOVL4	ELOVL fatty acid elongase 4	6785	6	n/a	n/a	3.58e-02	1.548
279499535	ENSG00000179997	0	AC010894.4	AC010894.4	0	2	n/a	n/a	1.18e-02	1.548
279983732	ENSG00000244270	0	RPL32P29	ribosomal protein L32 pseudogene 29	0	14	n/a	n/a	1.55e-02	1.548
1096863	ENSG00000155959	7368	VBP1	von Hippel-Lindau binding protein 1	7411	X	n/a	n/a	6.38e-02	1.548
279816554	ENSG00000227965	0	AC098592.6	AC098592.6	0	7	n/a	n/a	1.78e-02	1.547
280120678	ENSG00000258734	0	RP11-112J1.3	RP11-112J1.3	0	14	n/a	n/a	5.29e-02	1.547
1105842	ENSG00000213300	0	RP11-642N14.1	RP11-642N14.1	0	3	n/a	n/a	5.07e-03	1.547
279851274	ENSG00000231120	0	BTF3P10	basic transcription factor 3 pseudogene 10	0	6	n/a	n/a	5.91e-02	1.547
280084391	ENSG00000255302	23494	EID1	EP300 interacting inhibitor of differentiation 1	23741	15	n/a	n/a	2.46e-02	1.546
1086981	ENSG00000006042	25771	TMEM98	transmembrane protein 98	26022	17	n/a	n/a	5.17e-02	1.545
279722866	ENSG00000213539	0	YBX1P6	Y box binding protein 1 pseudogene 6	0	9	n/a	n/a	1.66e-01	1.545
1090251	ENSG00000106799	7004	TGFBR1	transforming growth factor, beta receptor 1	7046	9	n/a	n/a	3.32e-03	1.545
1094537	ENSG00000138138	59086	ATAD1	ATPase family, AAA domain containing 1	84896	10	n/a	n/a	6.82e-03	1.544
280118771	ENSG00000258629	0	CTD-2014B16.1	CTD-2014B16.1	0	14	n/a	n/a	1.24e-04	1.543
1103975	ENSG00000196531	4640	NACA	nascent polypeptide-associated complex alpha subunit	4666	12	n/a	n/a	7.46e-03	1.543
1090591	ENSG00000109738	2726	GLRB	glycine receptor, beta	2743	4	n/a	n/a	3.30e-05	1.543
1088960	ENSG00000099246	22687	RAB18	RAB18, member RAS oncogene family	22931	10	n/a	n/a	2.23e-02	1.542
279913965	ENSG00000236739	0	RP11-370B11.1	RP11-370B11.1	0	9	n/a	n/a	1.52e-02	1.542
279725149	ENSG00000213862	0	CTD-2270N23.1	CTD-2270N23.1	0	15	n/a	n/a	8.00e-03	1.542
1097967	ENSG00000163468	7160	CCT3	chaperonin containing TCP1, subunit 3 (gamma)	7203	1	n/a	n/a	4.17e-04	1.542
1105391	ENSG00000205133	94802	C8orf83	chromosome 8 open reading frame 83	286144	8	n/a	n/a	2.24e-02	1.542
1094624	ENSG00000138660	34724	AP1AR	adaptor-related protein complex 1 associated regulatory protein	55435	4	n/a	n/a	2.86e-03	1.541
279837594	ENSG00000229897	0	SEPT7P7	septin 7 pseudogene 7	0	9	n/a	n/a	5.21e-03	1.541
279763829	ENSG00000223427	0	AC016716.1	AC016716.1	0	2	n/a	n/a	1.37e-04	1.541
1091639	ENSG00000117602	10964	RCAN3	RCAN family member 3	11123	1	n/a	n/a	1.75e-02	1.540
279803138	ENSG00000226781	0	TBCAP1	tubulin folding cofactor A pseudogene 1	0	X	n/a	n/a	7.21e-02	1.540
1094569	ENSG00000138363	468	ATIC	5-aminoimidazole-4-carboxamide ribonucleotide formyltransferase/IMP cyclohydrolase	471	2	n/a	n/a	5.05e-07	1.538
279795432	ENSG00000226086	0	RP11-508N22.4	RP11-508N22.4	0	10	n/a	n/a	6.35e-03	1.538
1090800	ENSG00000111530	35120	CAND1	cullin-associated and neddylation-dissociated 1	55832	12	n/a	n/a	2.14e-03	1.538
1088045	ENSG00000072041	34406	SLC6A15	solute carrier family 6 (neutral amino acid transporter), member 15	55117	12	n/a	n/a	9.97e-04	1.538
1088329	ENSG00000079246	7477	XRCC5	X-ray repair complementing defective repair in Chinese hamster cells 5 (double-strand-break rejoining)	7520	2	n/a	n/a	2.99e-04	1.538
279841335	ENSG00000230223	0	ATXN8OS	ATXN8 opposite strand (non-protein coding)	0	13	n/a	n/a	3.98e-02	1.538
1088681	ENSG00000089009	6096	RPL6	ribosomal protein L6	6128	12	n/a	n/a	3.62e-02	1.537
1101309	ENSG00000177868	119531	CCDC23	coiled-coil domain containing 23	374969	1	n/a	n/a	1.26e-02	1.537
1091805	ENSG00000119446	60179	RBM18	RNA binding motif protein 18	92400	9	n/a	n/a	1.17e-03	1.537
279661081	ENSG00000200469	0	U6	U6 spliceosomal RNA	0	4	n/a	n/a	1.76e-01	1.536
279781574	ENSG00000224892	0	RPS4XP16	ribosomal protein S4X pseudogene 16	0	13	n/a	n/a	1.53e-02	1.536
1094914	ENSG00000140538	4885	NTRK3	neurotrophic tyrosine kinase, receptor, type 3	4916	15	n/a	n/a	1.55e-02	1.536
279843465	ENSG00000230409	0	TCEA1P2	transcription elongation factor A (SII), 1 pseudogene 2	0	3	n/a	n/a	2.79e-03	1.536
1094447	ENSG00000137770	30976	CTDSPL2	CTD (carboxy-terminal domain, RNA polymerase II, polypeptide A) small phosphatase like 2	51496	15	n/a	n/a	4.45e-03	1.536
1090214	ENSG00000106554	34216	CHCHD3	coiled-coil-helix-coiled-coil-helix domain containing 3	54927	7	n/a	n/a	2.67e-02	1.536
1099377	ENSG00000168672	81301	FAM84B	family with sequence similarity 84, member B	157638	8	n/a	n/a	1.31e-02	1.535
1091333	ENSG00000115484	10428	CCT4	chaperonin containing TCP1, subunit 4 (delta)	10575	2	n/a	n/a	3.85e-03	1.535
1089172	ENSG00000100380	6727	ST13	suppression of tumorigenicity 13 (colon carcinoma) (Hsp70 interacting protein)	6767	22	n/a	n/a	4.86e-03	1.535
1091263	ENSG00000115128	31119	AC008073.5	Pre-mRNA branch site protein p14	51639	2	n/a	n/a	7.33e-02	1.534
279750574	ENSG00000220472	0	RP11-69L16.5	RP11-69L16.5	0	6	n/a	n/a	2.21e-02	1.534
1094126	ENSG00000136104	55424	RNASEH2B	ribonuclease H2, subunit B	79621	13	n/a	n/a	9.29e-03	1.534
1098932	ENSG00000166922	6411	SCG5	secretogranin V (7B2 protein)	6447	15	n/a	n/a	5.74e-03	1.534
279914634	ENSG00000236792	0	RP11-142L4.2	RP11-142L4.2	0	1	n/a	n/a	9.20e-04	1.534
1089475	ENSG00000101928	35463	MOSPD1	motile sperm domain containing 1	56180	X	n/a	n/a	1.27e-03	1.534
279719855	ENSG00000213189	0	BTF3L4P2	basic transcription factor 3-like 4 pseudogene 2	0	2	n/a	n/a	2.06e-03	1.534
1098542	ENSG00000165410	1065	CFL2	cofilin 2 (muscle)	1073	14	n/a	n/a	3.12e-03	1.533
1096355	ENSG00000151611	81684	MMAA	methylmalonic aciduria (cobalamin deficiency) cblA type	166785	4	n/a	n/a	1.30e-04	1.533
279724423	ENSG00000213740	0	RP13-178D16.2	RP13-178D16.2	0	X	n/a	n/a	1.32e-04	1.533
1094113	ENSG00000136021	34970	SCYL2	SCY1-like 2 (S. cerevisiae)	55681	12	n/a	n/a	1.37e-03	1.533
1087830	ENSG00000066032	1485	CTNNA2	catenin (cadherin-associated protein), alpha 2	1496	2	n/a	n/a	1.86e-04	1.532
1089326	ENSG00000101132	5171	PFDN4	prefoldin subunit 4	5203	20	n/a	n/a	2.48e-01	1.532
1105308	ENSG00000204899	133361	MZT1	mitotic spindle organizing protein 1	440145	13	n/a	n/a	8.56e-02	1.531
1097296	ENSG00000159399	3081	HK2	hexokinase 2	3099	2	n/a	n/a	4.20e-02	1.531
1087437	ENSG00000040341	26812	STAU2	staufen, RNA binding protein, homolog 2 (Drosophila)	27067	8	n/a	n/a	2.02e-03	1.530
1096394	ENSG00000151846	5010	PABPC3	poly(A) binding protein, cytoplasmic 3	5042	13	n/a	n/a	1.77e-05	1.530
1098462	ENSG00000165061	55501	ZMAT4	zinc finger, matrin-type 4	79698	8	n/a	n/a	1.16e-03	1.530
1088758	ENSG00000090487	30805	SPG21	spastic paraplegia 21 (autosomal recessive, Mast syndrome)	51324	15	n/a	n/a	1.70e-04	1.530
1093402	ENSG00000131773	10509	KHDRBS3	KH domain containing, RNA binding, signal transduction associated 3	10656	8	n/a	n/a	7.54e-04	1.530
280054090	ENSG00000253251	0	CTC-534A2.2	CDNA FLJ26957 fis, clone SLV00486Uncharacterized protein	0	5	n/a	n/a	7.67e-03	1.529
280014847	ENSG00000249566	0	AC117517.1	AC117517.1	0	X	n/a	n/a	4.21e-03	1.529
1088205	ENSG00000075945	22676	KIFAP3	kinesin-associated protein 3	22920	1	n/a	n/a	1.36e-04	1.529
1091182	ENSG00000114405	36689	C3orf14	chromosome 3 open reading frame 14	57415	3	n/a	n/a	1.17e-02	1.529
279784326	ENSG00000225137	0	RP11-56A21.4	RP11-56A21.4	0	10	n/a	n/a	2.74e-05	1.529
279748520	ENSG00000219023	0	RP3-340B19.2	RP3-340B19.2	0	6	n/a	n/a	1.83e-01	1.528
1105752	ENSG00000212789	0	ST13P5	suppression of tumorigenicity 13 (colon carcinoma) (Hsp70 interacting protein) pseudogene 5	0	11	n/a	n/a	5.13e-05	1.528
1090462	ENSG00000108654	1643	DDX5	DEAD (Asp-Glu-Ala-Asp) box polypeptide 5	1655	17	n/a	n/a	5.51e-04	1.528
1089239	ENSG00000100614	5462	PPM1A	protein phosphatase, Mg2+/Mn2+ dependent, 1A	5494	14	n/a	n/a	4.36e-03	1.528
1087720	ENSG00000062716	57353	VMP1	vacuole membrane protein 1	81671	17	n/a	n/a	8.64e-03	1.528
1097614	ENSG00000161970	6122	RPL26	ribosomal protein L26	6154	17	n/a	n/a	1.90e-01	1.527
280109348	ENSG00000257851	0	RP11-199A1.1	RP11-199A1.1	0	12	n/a	n/a	2.97e-02	1.527
1101752	ENSG00000180537	85783	RNF182	ring finger protein 182	221687	6	n/a	n/a	5.02e-03	1.527
1088103	ENSG00000073464	1174	CLCN4	chloride channel 4	1183	X	n/a	n/a	1.84e-03	1.527
1088064	ENSG00000072401	7278	UBE2D1	ubiquitin-conjugating enzyme E2D 1	7321	10	n/a	n/a	5.28e-04	1.526
279856382	ENSG00000231552	0	AC104306.5	AC104306.5	0	3	n/a	n/a	3.19e-03	1.525
1102018	ENSG00000182103	85640	FAM181B	family with sequence similarity 181, member B	220382	11	n/a	n/a	1.27e-01	1.525
279783826	ENSG00000225093	0	RP1-111B22.2	RP1-111B22.2	0	6	n/a	n/a	1.51e-02	1.524
280093002	ENSG00000256087	9524	ZNF432	zinc finger protein 432	9668	19	n/a	n/a	1.13e-03	1.524
279723941	ENSG00000213673	0	RP11-436F9.2	RP11-436F9.2	0	7	n/a	n/a	3.50e-03	1.524
279864446	ENSG00000232267	0	ACTR3P2	ARP3 actin-related protein 3 homolog (yeast) pseudogene 2	0	X	n/a	n/a	9.87e-06	1.524
1105048	ENSG00000204217	655	BMPR2	bone morphogenetic protein receptor, type II (serine/threonine kinase)	659	2	n/a	n/a	6.41e-03	1.524
279968357	ENSG00000242670	0	RP11-601I15.1	RP11-601I15.1	0	4	n/a	n/a	6.75e-02	1.524
1093083	ENSG00000129682	2243	FGF13	fibroblast growth factor 13	2258	X	n/a	n/a	5.96e-03	1.523
1094652	ENSG00000138767	89687	CNOT6L	CCR4-NOT transcription complex, subunit 6-like	246175	4	n/a	n/a	3.76e-04	1.523
279978981	ENSG00000243777	0	RP11-864G5.1	RP11-864G5.1	0	11	n/a	n/a	1.15e-01	1.522
1096442	ENSG00000152234	495	ATP5A1	ATP synthase, H+ transporting, mitochondrial F1 complex, alpha subunit 1, cardiac muscle	498	18	n/a	n/a	2.18e-04	1.522
279452249	ENSG00000174028	0	FAM3C2	family with sequence similarity 3, member C2 (pseudogene)	0	X	n/a	n/a	6.08e-03	1.521
1096482	ENSG00000152503	34810	TRIM36	tripartite motif containing 36	55521	5	n/a	n/a	5.07e-05	1.521
1091423	ENSG00000116062	2939	MSH6	mutS homolog 6 (E. coli)	2956	2	n/a	n/a	3.36e-04	1.521
1100353	ENSG00000172809	6137	RPL38	ribosomal protein L38	6169	17	n/a	n/a	1.16e-01	1.521
1091961	ENSG00000120526	59145	NUDCD1	NudC domain containing 1	84955	8	n/a	n/a	1.36e-02	1.521
1105223	ENSG00000204628	10252	GNB2L1	guanine nucleotide binding protein (G protein), beta polypeptide 2-like 1	10399	5	n/a	n/a	2.35e-02	1.520
279869876	ENSG00000232728	0	RP11-402N18.1	RP11-402N18.1	0	10	n/a	n/a	5.19e-03	1.520
279490113	ENSG00000178715	0	RP11-169K16.8	RP11-169K16.8	0	1	n/a	n/a	1.62e-01	1.520
1096676	ENSG00000154217	25956	PITPNC1	phosphatidylinositol transfer protein, cytoplasmic 1	26207	17	n/a	n/a	3.05e-03	1.520
279715752	ENSG00000212172	0	U1	U1 spliceosomal RNA	0	12	n/a	n/a	1.59e-02	1.520
279948041	ENSG00000240371	0	RP11-624G17.1	RP11-624G17.1	0	11	n/a	n/a	4.99e-02	1.520
280017561	ENSG00000249774	0	CTD-2206G10.2	CTD-2206G10.2	0	5	n/a	n/a	2.34e-02	1.520
1105449	ENSG00000205339	10380	IPO7	importin 7	10527	11	n/a	n/a	2.07e-03	1.520
1096781	ENSG00000155096	31062	AZIN1	antizyme inhibitor 1	51582	8	n/a	n/a	1.21e-02	1.519
1087801	ENSG00000065427	3710	KARS	lysyl-tRNA synthetase	3735	16	n/a	n/a	2.44e-04	1.519
279917845	ENSG00000237077	0	AC105399.2	AC105399.2	0	2	n/a	n/a	6.04e-02	1.519
279914768	ENSG00000236801	0	RP11-373A9.1	RP11-373A9.1	0	9	n/a	n/a	7.58e-02	1.519
1097969	ENSG00000163479	6706	SSR2	signal sequence receptor, beta (translocon-associated protein beta)	6746	1	n/a	n/a	5.52e-03	1.519
279731422	ENSG00000214561	0	RBBP4P4	retinoblastoma binding protein 4 pseudogene 4	0	6	n/a	n/a	3.37e-04	1.519
1095662	ENSG00000145723	34115	GIN1	gypsy retrotransposon integrase 1	54826	5	n/a	n/a	2.00e-02	1.518
279746167	ENSG00000217241	0	CBX3P9	chromobox homolog 3 pseudogene 9	0	6	n/a	n/a	4.74e-02	1.518
279730260	ENSG00000214380	0	RP11-457K10.2	RP11-457K10.2	0	3	n/a	n/a	1.34e-02	1.518
279886131	ENSG00000234176	0	HSPA8P1	heat shock 70kDa protein 8 pseudogene 1	0	X	n/a	n/a	7.11e-03	1.518
1102060	ENSG00000182256	2551	GABRG3	gamma-aminobutyric acid (GABA) A receptor, gamma 3	2567	15	n/a	n/a	6.04e-05	1.518
1099639	ENSG00000169813	3165	HNRNPF	heterogeneous nuclear ribonucleoprotein F	3185	10	n/a	n/a	2.35e-03	1.518
1108806	ENSG00000237765	94606	FAM200B	family with sequence similarity 200, member B	285550	4	n/a	n/a	4.13e-02	1.517
279979709	ENSG00000243859	0	CTD-2331D11.1	CTD-2331D11.1	0	5	n/a	n/a	5.87e-02	1.517
279901831	ENSG00000235579	0	AC007283.4	AC007283.4	0	2	n/a	n/a	8.85e-02	1.517
1099889	ENSG00000170899	2924	GSTA4	glutathione S-transferase alpha 4	2941	6	n/a	n/a	2.73e-05	1.517
1095870	ENSG00000147224	5599	PRPS1	phosphoribosyl pyrophosphate synthetase 1	5631	X	n/a	n/a	1.16e-03	1.516
280090532	ENSG00000255823	1023955	MTRNR2L8	MT-RNR2-like 8	100463486	11	n/a	n/a	2.48e-01	1.516
1089789	ENSG00000104341	34642	LAPTM4B	lysosomal protein transmembrane 4 beta	55353	8	n/a	n/a	3.42e-02	1.515
1092386	ENSG00000124207	1423	CSE1L	CSE1 chromosome segregation 1-like (yeast)	1434	20	n/a	n/a	2.12e-03	1.515
1098246	ENSG00000164221	81147	CCDC112	coiled-coil domain containing 112	153733	5	n/a	n/a	6.07e-02	1.515
1088258	ENSG00000077380	1769	DYNC1I2	dynein, cytoplasmic 1, intermediate chain 2	1781	2	n/a	n/a	2.41e-04	1.515
1100785	ENSG00000175105	34568	ZNF654	zinc finger protein 654	55279	3	n/a	n/a	6.55e-03	1.514
280104701	ENSG00000257379	0	RP11-793H13.8	RP11-793H13.8	0	12	n/a	n/a	1.28e-05	1.514
279768508	ENSG00000223803	0	RP11-42D20.2	RP11-42D20.2	0	3	n/a	n/a	9.95e-02	1.514
1089522	ENSG00000102172	6571	SMS	spermine synthase	6611	X	n/a	n/a	3.29e-02	1.514
1102300	ENSG00000183291	9267	RP4-604K5.1	15 kDa selenoprotein	9403	1	n/a	n/a	3.44e-02	1.513
1087095	ENSG00000008952	7052	SEC62	SEC62 homolog (S. cerevisiae)	7095	3	n/a	n/a	3.77e-02	1.513
1088966	ENSG00000099284	34795	H2AFY2	H2A histone family, member Y2	55506	10	n/a	n/a	3.83e-05	1.513
279871219	ENSG00000232858	0	RPL34P27	ribosomal protein L34 pseudogene 27	0	13	n/a	n/a	2.22e-01	1.512
279935569	ENSG00000238810	60038	SNORD107	small nucleolar RNA, C/D box 107	91380	15	n/a	n/a	2.04e-01	1.512
280079376	ENSG00000254999	35133	BRK1	BRICK1, SCAR/WAVE actin-nucleating complex subunit	55845	3	n/a	n/a	8.38e-03	1.512
279724872	ENSG00000213790	0	RP1-257I20.13	RP1-257I20.13	0	22	n/a	n/a	1.95e-02	1.511
1091447	ENSG00000116209	9387	TMEM59	transmembrane protein 59	9528	1	n/a	n/a	8.09e-03	1.511
279790476	ENSG00000225674	0	IPO7P2	importin 7 pseudogene 2	0	13	n/a	n/a	3.88e-04	1.511
1099278	ENSG00000168264	111030	IRF2BP2	interferon regulatory factor 2 binding protein 2	359948	1	n/a	n/a	8.66e-05	1.511
1096930	ENSG00000156467	7338	UQCRB	ubiquinol-cytochrome c reductase binding protein	7381	8	n/a	n/a	1.19e-02	1.511
279915940	ENSG00000236917	0	DNAJA1P2	DnaJ (Hsp40) homolog, subfamily A, member 1 pseudogene 2	0	2	n/a	n/a	2.69e-03	1.510
279975760	ENSG00000243504	0	KB-1589B1.1	KB-1589B1.1	0	8	n/a	n/a	4.21e-02	1.510
1095217	ENSG00000142864	25884	SERBP1	SERPINE1 mRNA binding protein 1	26135	1	n/a	n/a	9.18e-03	1.510
279976282	ENSG00000243547	0	HNRNPKP4	heterogeneous nuclear ribonucleoprotein K pseudogene 4	0	3	n/a	n/a	5.06e-05	1.510
1094210	ENSG00000136536	41407	MARCH7	membrane-associated ring finger (C3HC4) 7	64844	2	n/a	n/a	4.28e-03	1.510
1097146	ENSG00000158290	8389	CUL4B	cullin 4B	8450	X	n/a	n/a	1.76e-03	1.509
1096856	ENSG00000155893	60176	ACPL2	acid phosphatase-like 2	92370	3	n/a	n/a	1.85e-04	1.509
1107349	ENSG00000228224	58172	NACAP1	nascent-polypeptide-associated complex alpha polypeptide pseudogene 1	83955	8	n/a	n/a	2.41e-02	1.509
1096885	ENSG00000156103	4299	MMP16	matrix metallopeptidase 16 (membrane-inserted)	4325	8	n/a	n/a	1.71e-03	1.509
279858549	ENSG00000231747	0	AC079922.2	AC079922.2	0	2	n/a	n/a	6.66e-02	1.509
1091345	ENSG00000115540	25592	MOB4	MOB family member 4, phocein	25843	2	n/a	n/a	7.46e-02	1.508
1091685	ENSG00000118197	57723	DDX59	DEAD (Asp-Glu-Ala-Asp) box polypeptide 59	83479	1	n/a	n/a	6.89e-03	1.508
279720569	ENSG00000213280	0	RP11-212P7.1	RP11-212P7.1	0	7	n/a	n/a	1.99e-01	1.508
1091395	ENSG00000115896	5302	PLCL1	phospholipase C-like 1	5334	2	n/a	n/a	1.69e-03	1.508
1103276	ENSG00000187231	60040	SESTD1	SEC14 and spectrin domains 1	91404	2	n/a	n/a	4.01e-03	1.507
1095318	ENSG00000143401	57293	ANP32E	acidic (leucine-rich) nuclear phosphoprotein 32 family, member E	81611	1	n/a	n/a	1.61e-01	1.506
1094285	ENSG00000136897	33825	MRPL50	mitochondrial ribosomal protein L50	54534	9	n/a	n/a	2.83e-03	1.506
279838749	ENSG00000229994	0	RP4-765A10.1	RP4-765A10.1	0	1	n/a	n/a	1.63e-02	1.506
1091059	ENSG00000113282	9541	CLINT1	clathrin interactor 1	9685	5	n/a	n/a	7.68e-04	1.506
1094218	ENSG00000136628	2043	EPRS	glutamyl-prolyl-tRNA synthetase	2058	1	n/a	n/a	9.34e-05	1.506
1103673	ENSG00000188873	0	RPL10AP2	ribosomal protein L10a pseudogene 2	0	8	n/a	n/a	4.12e-02	1.506
279790883	ENSG00000225712	0	ATP5G2P1	ATP synthase, H+ transporting, mitochondrial Fo complex, subunit C2 (subunit 9) pseudogene 1	0	1	n/a	n/a	9.92e-04	1.506
1095381	ENSG00000143702	9715	CEP170	centrosomal protein 170kDa	9859	1	n/a	n/a	1.14e-03	1.506
1090689	ENSG00000110660	34022	SLC35F2	solute carrier family 35, member F2	54733	11	n/a	n/a	2.03e-04	1.505
279817976	ENSG00000228110	0	ST13P19	suppression of tumorigenicity 13 (colon carcinoma) (Hsp70 interacting protein) pseudogene 19	0	1	n/a	n/a	6.30e-03	1.505
1097124	ENSG00000158092	4664	NCK1	NCK adaptor protein 1	4690	3	n/a	n/a	3.01e-02	1.505
1101757	ENSG00000180574	0	EIF2S3L	Uncharacterized protein	0	12	n/a	n/a	5.46e-05	1.505
279904499	ENSG00000235837	0	AC073333.8	AC073333.8	0	7	n/a	n/a	8.23e-06	1.505
279888123	ENSG00000234377	0	POU4F1-AS1	POU4F1 antisense RNA 1 (non-protein coding)	0	13	n/a	n/a	2.71e-03	1.505
280069933	ENSG00000254373	0	RP11-34P1.2	RP11-34P1.2	0	5	n/a	n/a	1.42e-01	1.505
1105885	ENSG00000213639	5468	PPP1CB	protein phosphatase 1, catalytic subunit, beta isozyme	5500	2	n/a	n/a	5.25e-02	1.505
279825851	ENSG00000228802	0	AC073641.2	AC073641.2	0	2	n/a	n/a	7.54e-02	1.504
1100280	ENSG00000172466	7529	ZNF24	zinc finger protein 24	7572	18	n/a	n/a	1.96e-03	1.504
279827161	ENSG00000228929	0	RP11-159C21.4	RP11-159C21.4	0	1	n/a	n/a	8.22e-02	1.504
279869869	ENSG00000232727	0	RP11-321E8.1-001	RP11-321E8.1-001	0	7	n/a	n/a	4.43e-02	1.504
279790897	ENSG00000225715	0	RP11-325E14.5	RP11-325E14.5	0	X	n/a	n/a	4.31e-03	1.503
280115850	ENSG00000258459	0	CTD-2292M16.7	CTD-2292M16.7	0	14	n/a	n/a	5.57e-02	1.503
1107438	ENSG00000228716	1707	DHFR	dihydrofolate reductase	1719	5	n/a	n/a	4.07e-02	1.503
1088434	ENSG00000082153	9545	BZW1	basic leucine zipper and W2 domains 1	9689	2	n/a	n/a	1.19e-02	1.503
279995801	ENSG00000247556	0	RP11-46M12.1	RP11-46M12.1	0	15	n/a	n/a	9.57e-03	1.503
1087978	ENSG00000070214	23201	SLC44A1	solute carrier family 44, member 1	23446	9	n/a	n/a	1.21e-04	1.503
1099522	ENSG00000169251	30550	NMD3	NMD3 homolog (S. cerevisiae)	51068	3	n/a	n/a	1.49e-02	1.503
1099407	ENSG00000168803	81526	ADAL	adenosine deaminase-like	161823	15	n/a	n/a	1.01e-03	1.503
1095031	ENSG00000141425	34486	RPRD1A	regulation of nuclear pre-mRNA domain containing 1A	55197	18	n/a	n/a	2.79e-03	1.501
1088467	ENSG00000083312	3817	TNPO1	transportin 1	3842	5	n/a	n/a	4.17e-03	1.501
1099528	ENSG00000169288	41532	MRPL1	mitochondrial ribosomal protein L1	65008	4	n/a	n/a	9.05e-02	1.501
1103022	ENSG00000186184	30564	POLR1D	polymerase (RNA) I polypeptide D, 16kDa	51082	13	n/a	n/a	8.65e-03	1.501
1089828	ENSG00000104671	10524	DCTN6	dynactin 6	10671	8	n/a	n/a	7.31e-03	1.500
1088198	ENSG00000075790	35258	BCAP29	B-cell receptor-associated protein 29	55973	7	n/a	n/a	9.45e-04	1.499
279856126	ENSG00000231531	0	HINT1P1	histidine triad nucleotide binding protein 1 pseudogene 1	0	7	n/a	n/a	2.93e-02	1.499
279834943	ENSG00000229638	0	RP11-110C15.4	RP11-110C15.4	0	3	n/a	n/a	8.60e-03	1.499
279526920	ENSG00000183405	0	RPS7P1	ribosomal protein S7 pseudogene 1	0	17	n/a	n/a	1.41e-01	1.499
279735887	ENSG00000215007	0	DNAJA1P3	DnaJ (Hsp40) homolog, subfamily A, member 1 pseudogene 3	0	X	n/a	n/a	6.40e-03	1.499
1107404	ENSG00000228532	0	RP1-241P17.4	RP1-241P17.4	0	X	n/a	n/a	1.90e-02	1.498
279503493	ENSG00000180673	0	RP11-323K3.1	RP11-323K3.1	0	4	n/a	n/a	1.10e-02	1.498
1091766	ENSG00000118990	0	GLRXP3	glutaredoxin (thioltransferase) pseudogene 3	0	5	n/a	n/a	4.99e-03	1.497
279925869	ENSG00000237752	0	RP13-75G22.1	RP13-75G22.1	0	X	n/a	n/a	5.08e-05	1.497
279944859	ENSG00000240036	0	RP11-587D21.1	RP11-587D21.1	0	11	n/a	n/a	7.36e-02	1.497
279903355	ENSG00000235720	0	RP11-340I6.6	RP11-340I6.6	0	7	n/a	n/a	4.32e-04	1.497
1091490	ENSG00000116668	34112	SWT1	SWT1 RNA endoribonuclease homolog (S. cerevisiae)	54823	1	n/a	n/a	1.25e-03	1.496
279818903	ENSG00000228205	0	RP11-778D9.4	RP11-778D9.4	0	3	n/a	n/a	4.54e-02	1.496
1096988	ENSG00000156976	1959	EIF4A2	eukaryotic translation initiation factor 4A2	1974	3	n/a	n/a	1.07e-02	1.496
1094410	ENSG00000137563	8759	GGH	gamma-glutamyl hydrolase (conjugase, folylpolygammaglutamyl hydrolase)	8836	8	n/a	n/a	5.22e-02	1.496
279798477	ENSG00000226342	0	NMD3P1	NMD3 homolog (S. cerevisiae) pseudogene 1	0	7	n/a	n/a	3.60e-03	1.496
1091453	ENSG00000116251	6114	RPL22	ribosomal protein L22	6146	1	n/a	n/a	1.38e-03	1.496
279806171	ENSG00000227008	0	RP3-417G15.1	RP3-417G15.1	0	X	n/a	n/a	2.19e-01	1.495
1096944	ENSG00000156531	58505	PHF6	PHD finger protein 6	84295	X	n/a	n/a	4.86e-03	1.494
280013984	ENSG00000249485	0	RBBP4P1	retinoblastoma binding protein 4 pseudogene 1	0	5	n/a	n/a	3.64e-04	1.494
1092783	ENSG00000126947	30790	ARMCX1	armadillo repeat containing, X-linked 1	51309	X	n/a	n/a	7.01e-03	1.494
279750108	ENSG00000219986	0	BTF3P7	basic transcription factor 3 pseudogene 7	0	6	n/a	n/a	6.70e-02	1.494
1088122	ENSG00000073921	8245	PICALM	phosphatidylinositol binding clathrin assembly protein	8301	11	n/a	n/a	1.85e-04	1.494
1107667	ENSG00000230291	0	RP11-244J10.1	RP11-244J10.1	0	12	n/a	n/a	2.17e-01	1.494
1095221	ENSG00000142892	9882	PIGK	phosphatidylinositol glycan anchor biosynthesis, class K	10026	1	n/a	n/a	2.08e-02	1.494
1088441	ENSG00000082293	1301	COL19A1	collagen, type XIX, alpha 1	1310	6	n/a	n/a	8.73e-03	1.493
1098627	ENSG00000165732	9064	DDX21	DEAD (Asp-Glu-Ala-Asp) box polypeptide 21	9188	10	n/a	n/a	5.16e-04	1.493
1093708	ENSG00000133818	22556	RRAS2	related RAS viral (r-ras) oncogene homolog 2	22800	11	n/a	n/a	1.46e-02	1.492
1098340	ENSG00000164597	10319	COG5	component of oligomeric golgi complex 5	10466	7	n/a	n/a	2.53e-03	1.492
279866978	ENSG00000232499	0	RP11-512F24.1	RP11-512F24.1	0	1	n/a	n/a	5.21e-03	1.492
1108087	ENSG00000232888	0	RPS11P5	ribosomal protein S11 pseudogene 5	0	12	n/a	n/a	6.33e-02	1.492
1088786	ENSG00000091009	33730	RBM27	RNA binding motif protein 27	54439	5	n/a	n/a	2.22e-03	1.491
280027194	ENSG00000250526	0	CCT6P2	chaperonin containing TCP1, subunit 6 (zeta) pseudogene 2	0	5	n/a	n/a	7.50e-05	1.491
1096965	ENSG00000156795	34382	WDYHV1	WDYHV motif containing 1	55093	8	n/a	n/a	5.35e-03	1.491
1100372	ENSG00000172915	26705	NBEA	neurobeachin	26960	13	n/a	n/a	4.88e-02	1.491
1090613	ENSG00000109919	23541	MTCH2	mitochondrial carrier 2	23788	11	n/a	n/a	4.68e-04	1.491
279869182	ENSG00000232676	0	ADH5P2	alcohol dehydrogenase 5 (class III), chi polypeptide, pseudogene 2	0	1	n/a	n/a	1.37e-03	1.491
1088542	ENSG00000085721	33989	RRN3	RRN3 RNA polymerase I transcription factor homolog (S. cerevisiae)	54700	16	n/a	n/a	5.00e-04	1.491
1094247	ENSG00000136783	25683	NIPSNAP3A	nipsnap homolog 3A (C. elegans)	25934	9	n/a	n/a	4.75e-02	1.491
1107270	ENSG00000227709	0	RP11-118D22.3	RP11-118D22.3	0	3	n/a	n/a	4.90e-04	1.490
1093010	ENSG00000129083	1306	COPB1	coatomer protein complex, subunit beta 1	1315	11	n/a	n/a	6.35e-03	1.490
1102862	ENSG00000185565	4020	LSAMP	limbic system-associated membrane protein	4045	3	n/a	n/a	1.14e-02	1.490
279812388	ENSG00000227581	0	RP13-140E4.1	RP13-140E4.1	0	X	n/a	n/a	3.62e-04	1.490
1089459	ENSG00000101843	5684	PSMD10	proteasome (prosome, macropain) 26S subunit, non-ATPase, 10	5716	X	n/a	n/a	5.08e-03	1.490
1101480	ENSG00000178913	6839	TAF7	TAF7 RNA polymerase II, TATA box binding protein (TBP)-associated factor, 55kDa	6879	5	n/a	n/a	4.36e-03	1.490
1103701	ENSG00000188994	22791	ZNF292	zinc finger protein 292	23036	6	n/a	n/a	1.76e-03	1.489
1095126	ENSG00000142065	36950	ZFP14	zinc finger protein 14 homolog (mouse)	57677	19	n/a	n/a	3.40e-04	1.489
279738866	ENSG00000215284	0	RP11-198M15.1	RP11-198M15.1	0	X	n/a	n/a	4.20e-02	1.489
1089719	ENSG00000103540	9594	CCP110	centriolar coiled coil protein 110kDa	9738	16	n/a	n/a	3.22e-04	1.489
279880902	ENSG00000233705	94754	AC078937.4	AC078937.4	286002	7	n/a	n/a	1.26e-02	1.488
279886983	ENSG00000234241	0	RP4-775C13.1	RP4-775C13.1	0	20	n/a	n/a	7.76e-05	1.488
279985183	ENSG00000244422	0	RP11-463H12.1	RP11-463H12.1	0	4	n/a	n/a	1.46e-01	1.488
280055534	ENSG00000253350	0	RP11-127H5.1	Uncharacterized protein	0	8	n/a	n/a	1.16e-03	1.488
279783102	ENSG00000225008	0	RP13-228J13.6	RP13-228J13.6	0	X	n/a	n/a	1.49e-02	1.488
1099249	ENSG00000168116	36964	KIAA1586	KIAA1586	57691	6	n/a	n/a	2.05e-03	1.487
280014840	ENSG00000249565	0	RP11-721G13.1	RP11-721G13.1	0	4	n/a	n/a	1.00e-02	1.487
279847581	ENSG00000230772	0	VN1R108P	vomeronasal 1 receptor 108 pseudogene	0	20	n/a	n/a	5.51e-03	1.487
279866672	ENSG00000232472	0	EEF1B2P3	eukaryotic translation elongation factor 1 beta 2 pseudogene 3	0	X	n/a	n/a	4.64e-02	1.486
279900456	ENSG00000235449	0	RP11-480I12.2	RP11-480I12.2	0	1	n/a	n/a	1.21e-01	1.486
279794601	ENSG00000226015	0	CCT8P1	chaperonin containing TCP1, subunit 8 (theta) pseudogene 1	0	1	n/a	n/a	1.74e-03	1.486
280036255	ENSG00000251254	0	GTF2F2P1	general transcription factor IIF, polypeptide 2 pseudogene 1	0	4	n/a	n/a	3.55e-03	1.486
1103310	ENSG00000187514	5725	PTMA	prothymosin, alpha	5757	2	n/a	n/a	8.27e-02	1.486
1097998	ENSG00000163536	5242	SERPINI1	serpin peptidase inhibitor, clade I (neuroserpin), member 1	5274	3	n/a	n/a	3.14e-02	1.486
280123593	ENSG00000258903	0	RP11-355I22.2	RP11-355I22.2	0	14	n/a	n/a	3.82e-02	1.485
1093713	ENSG00000133874	55648	RNF122	ring finger protein 122	79845	8	n/a	n/a	1.21e-03	1.485
1095856	ENSG00000147140	4810	NONO	non-POU domain containing, octamer-binding	4841	X	n/a	n/a	2.90e-05	1.485
1097721	ENSG00000162595	8954	DIRAS3	DIRAS family, GTP-binding RAS-like 3	9077	1	n/a	n/a	8.42e-02	1.485
1103442	ENSG00000187994	79147	RINL	Ras and Rab interactor-like	126432	19	n/a	n/a	2.20e-02	1.485
1106238	ENSG00000215021	11166	PHB2	prohibitin 2	11331	12	n/a	n/a	3.17e-03	1.485
1091570	ENSG00000117139	10607	KDM5B	lysine (K)-specific demethylase 5B	10765	1	n/a	n/a	3.58e-04	1.485
1098689	ENSG00000165997	85705	ARL5B	ADP-ribosylation factor-like 5B	221079	10	n/a	n/a	2.81e-02	1.484
1086966	ENSG00000005801	7704	ZNF195	zinc finger protein 195	7748	11	n/a	n/a	1.43e-03	1.484
1101323	ENSG00000177954	6199	RPS27	ribosomal protein S27	6232	1	n/a	n/a	6.48e-02	1.484
279808080	ENSG00000227176	0	AC092641.2	AC092641.2	0	2	n/a	n/a	9.09e-03	1.484
1101266	ENSG00000177606	3700	JUN	jun proto-oncogene	3725	1	n/a	n/a	6.91e-02	1.484
1106354	ENSG00000215475	93989	SIAH3	seven in absentia homolog 3 (Drosophila)	283514	13	n/a	n/a	1.51e-01	1.484
1099713	ENSG00000170144	85690	HNRNPA3	heterogeneous nuclear ribonucleoprotein A3	220988	2	n/a	n/a	5.76e-03	1.483
1097705	ENSG00000162520	57203	SYNC	syncoilin, intermediate filament protein	81493	1	n/a	n/a	2.17e-02	1.483
1087704	ENSG00000061676	10629	NCKAP1	NCK-associated protein 1	10787	2	n/a	n/a	4.90e-05	1.483
1091507	ENSG00000116729	55773	WLS	wntless homolog (Drosophila)	79971	1	n/a	n/a	5.05e-02	1.483
1094872	ENSG00000140350	8074	ANP32A	acidic (leucine-rich) nuclear phosphoprotein 32 family, member A	8125	15	n/a	n/a	1.75e-04	1.483
279733542	ENSG00000214810	0	CYCSP55	cytochrome c, somatic pseudogene 55	0	6	n/a	n/a	5.55e-02	1.483
280131168	ENSG00000259340	0	CTD-2027G2.1	CTD-2027G2.1	0	15	n/a	n/a	2.47e-01	1.483
1091627	ENSG00000117543	31091	DPH5	DPH5 homolog (S. cerevisiae)	51611	1	n/a	n/a	2.84e-02	1.483
1092935	ENSG00000128512	9588	DOCK4	dedicator of cytokinesis 4	9732	7	n/a	n/a	4.74e-02	1.483
1089808	ENSG00000104442	34445	ARMC1	armadillo repeat containing 1	55156	8	n/a	n/a	7.00e-03	1.482
279860098	ENSG00000231878	0	SNRPFP1	small nuclear ribonucleoprotein polypeptide F pseudogene 1	0	20	n/a	n/a	3.44e-02	1.482
1090913	ENSG00000112186	10339	CAP2	CAP, adenylate cyclase-associated protein, 2 (yeast)	10486	6	n/a	n/a	3.17e-04	1.482
1086914	ENSG00000004487	22783	KDM1A	lysine (K)-specific demethylase 1A	23028	1	n/a	n/a	5.98e-06	1.482
1091408	ENSG00000115970	40535	THADA	thyroid adenoma associated	63892	2	n/a	n/a	2.72e-05	1.482
1107738	ENSG00000230778	1015684	ANKRD63	ankyrin repeat domain 63	100131244	15	n/a	n/a	3.05e-02	1.482
279952955	ENSG00000240975	0	RP11-313M3.1	RP11-313M3.1	0	11	n/a	n/a	1.25e-01	1.481
1096528	ENSG00000152932	77715	RAB3C	RAB3C, member RAS oncogene family	115827	5	n/a	n/a	7.23e-02	1.481
1090397	ENSG00000108270	26321	AATF	apoptosis antagonizing transcription factor	26574	17	n/a	n/a	3.43e-05	1.481
280111774	ENSG00000258090	0	RP11-734E19.1	RP11-734E19.1	0	12	n/a	n/a	6.14e-02	1.481
1093857	ENSG00000134717	60042	BTF3L4	basic transcription factor 3-like 4	91408	1	n/a	n/a	9.18e-03	1.481
1101314	ENSG00000177888	111094	ZBTB41	zinc finger and BTB domain containing 41	360023	1	n/a	n/a	3.14e-02	1.481
279959578	ENSG00000241741	0	RP11-119H12.2	RP11-119H12.2	0	4	n/a	n/a	2.17e-02	1.481
1093240	ENSG00000130741	1955	EIF2S3	eukaryotic translation initiation factor 2, subunit 3 gamma, 52kDa	1968	X	n/a	n/a	9.80e-04	1.480
279728670	ENSG00000214192	0	UBE2V1P2	ubiquitin-conjugating enzyme E2 variant 1 pseudogene 2	0	3	n/a	n/a	3.78e-02	1.480
1099995	ENSG00000171310	30005	CHST11	carbohydrate (chondroitin 4) sulfotransferase 11	50515	12	n/a	n/a	1.78e-03	1.480
279904834	ENSG00000235883	0	AC012379.1	AC012379.1	0	15	n/a	n/a	8.22e-03	1.479
1088514	ENSG00000084733	10732	RAB10	RAB10, member RAS oncogene family	10890	2	n/a	n/a	1.36e-02	1.478
279877828	ENSG00000233426	0	EIF3FP3	eukaryotic translation initiation factor 3, subunit F pseudogene 3	0	2	n/a	n/a	1.55e-03	1.478
1097737	ENSG00000162630	8637	B3GALT2	UDP-Gal:betaGlcNAc beta 1,3-galactosyltransferase, polypeptide 2	8707	1	n/a	n/a	5.52e-03	1.478
279751477	ENSG00000221016	0	AC002558.1	AC002558.1	0	17	n/a	n/a	1.38e-01	1.477
279892626	ENSG00000234742	0	AC144530.1	AC144530.1	0	3	n/a	n/a	1.71e-01	1.477
279823606	ENSG00000228620	0	RP3-434P1.6	RP3-434P1.6	0	22	n/a	n/a	5.97e-02	1.477
1087354	ENSG00000030419	22563	IKZF2	IKAROS family zinc finger 2 (Helios)	22807	2	n/a	n/a	2.03e-04	1.477
279720522	ENSG00000213269	0	AC004386.4	AC004386.4	0	X	n/a	n/a	8.01e-02	1.477
279895351	ENSG00000234964	0	FABP5P7	fatty acid binding protein 5 pseudogene 7	0	11	n/a	n/a	4.74e-02	1.477
1097728	ENSG00000162613	8801	FUBP1	far upstream element (FUSE) binding protein 1	8880	1	n/a	n/a	2.70e-05	1.476
279947983	ENSG00000240366	0	RP11-69H7.1	RP11-69H7.1	0	15	n/a	n/a	1.22e-01	1.475
1105342	ENSG00000204977	10060	TRIM13	tripartite motif containing 13	10206	13	n/a	n/a	1.92e-03	1.474
279977500	ENSG00000243663	0	RP11-21K20.1	RP11-21K20.1	0	12	n/a	n/a	1.25e-01	1.474
1091693	ENSG00000118260	1376	CREB1	cAMP responsive element binding protein 1	1385	2	n/a	n/a	1.13e-02	1.474
279925566	ENSG00000237730	0	RP11-459A10.1	RP11-459A10.1	0	X	n/a	n/a	1.28e-01	1.474
1096561	ENSG00000153147	8406	SMARCA5	SWI/SNF related, matrix associated, actin dependent regulator of chromatin, subfamily a, member 5	8467	4	n/a	n/a	7.14e-03	1.474
279863900	ENSG00000232203	0	RP11-572H4.2	RP11-572H4.2	0	9	n/a	n/a	4.64e-02	1.474
280022676	ENSG00000250156	0	CTC-498M16.2	CTC-498M16.2	0	5	n/a	n/a	1.49e-04	1.473
279784556	ENSG00000225165	0	CTD-2538A21.1	CTD-2538A21.1	0	5	n/a	n/a	1.04e-03	1.473
1089272	ENSG00000100823	325	APEX1	APEX nuclease (multifunctional DNA repair enzyme) 1	328	14	n/a	n/a	4.71e-03	1.473
1101337	ENSG00000178031	60237	ADAMTSL1	ADAMTS-like 1	92949	9	n/a	n/a	2.87e-02	1.473
1094445	ENSG00000137766	133462	UNC13C	unc-13 homolog C (C. elegans)	440279	15	n/a	n/a	6.73e-03	1.473
1104171	ENSG00000197111	5062	PCBP2	poly(rC) binding protein 2	5094	12	n/a	n/a	5.14e-05	1.472
279887780	ENSG00000234335	0	RP11-241I20.3	RP11-241I20.3	0	10	n/a	n/a	3.27e-02	1.472
279750912	ENSG00000220739	0	RP11-277I20.3	RP11-277I20.3	0	6	n/a	n/a	3.66e-03	1.472
1099729	ENSG00000170222	36264	C17orf48	chromosome 17 open reading frame 48	56985	17	n/a	n/a	2.08e-03	1.472
1088531	ENSG00000085433	22667	WDR47	WD repeat domain 47	22911	1	n/a	n/a	7.30e-04	1.471
1091269	ENSG00000115159	2803	GPD2	glycerol-3-phosphate dehydrogenase 2 (mitochondrial)	2820	2	n/a	n/a	1.04e-02	1.471
279962608	ENSG00000242071	0	RPL7AP6	ribosomal protein L7a pseudogene 6	0	14	n/a	n/a	4.06e-02	1.471
279955941	ENSG00000241352	0	RP11-392P7.1	RP11-392P7.1	0	12	n/a	n/a	3.23e-02	1.470
1099253	ENSG00000168135	3736	KCNJ4	potassium inwardly-rectifying channel, subfamily J, member 4	3761	22	n/a	n/a	8.06e-02	1.470
1095422	ENSG00000143933	801	CALM2	calmodulin 2 (phosphorylase kinase, delta)	805	2	n/a	n/a	5.29e-02	1.470
1105773	ENSG00000212928	0	AL391152.1	AL391152.1	0	14	n/a	n/a	3.45e-02	1.470
279889918	ENSG00000234518	0	RP5-837D10.2	RP5-837D10.2	0	1	n/a	n/a	1.93e-02	1.470
279898400	ENSG00000235238	0	SUMO2P1	SMT3 suppressor of mif two 3 homolog 2 (S. cerevisiae) pseudogene 1	0	6	n/a	n/a	1.04e-01	1.470
1104831	ENSG00000198947	1744	DMD	dystrophin	1756	X	n/a	n/a	2.19e-04	1.470
279732919	ENSG00000214748	0	RP11-332E4.1	RP11-332E4.1	0	X	n/a	n/a	2.00e-01	1.470
1093863	ENSG00000134759	34539	ELP2	elongation protein 2 homolog (S. cerevisiae)	55250	18	n/a	n/a	1.67e-05	1.470
1088473	ENSG00000083544	57252	TDRD3	tudor domain containing 3	81550	13	n/a	n/a	9.41e-03	1.470
1093335	ENSG00000131263	30614	RLIM	ring finger protein, LIM domain interacting	51132	X	n/a	n/a	1.24e-03	1.470
1091315	ENSG00000115365	10168	LANCL1	LanC lantibiotic synthetase component C-like 1 (bacterial)	10314	2	n/a	n/a	4.91e-04	1.469
1088576	ENSG00000086598	10801	TMED2	transmembrane emp24 domain trafficking protein 2	10959	12	n/a	n/a	2.60e-02	1.469
279885239	ENSG00000234093	0	RP11-269F19.4	RP11-269F19.4	0	1	n/a	n/a	1.33e-01	1.469
1093807	ENSG00000134376	23173	CRB1	crumbs homolog 1 (Drosophila)	23418	1	n/a	n/a	3.27e-02	1.468
1090632	ENSG00000110060	57724	PUS3	pseudouridylate synthase 3	83480	11	n/a	n/a	6.51e-04	1.468
1097859	ENSG00000163069	6407	SGCB	sarcoglycan, beta (43kDa dystrophin-associated glycoprotein)	6443	4	n/a	n/a	2.40e-03	1.468
1088279	ENSG00000078018	4108	MAP2	microtubule-associated protein 2	4133	2	n/a	n/a	1.15e-03	1.467
1091718	ENSG00000118496	58296	FBXO30	F-box protein 30	84085	6	n/a	n/a	8.37e-03	1.467
1087666	ENSG00000058799	33723	YIPF1	Yip1 domain family, member 1	54432	1	n/a	n/a	6.31e-04	1.467
279718615	ENSG00000213051	0	RP4-635A23.2	RP4-635A23.2	0	1	n/a	n/a	1.99e-02	1.467
1094817	ENSG00000139910	4826	NOVA1	neuro-oncological ventral antigen 1	4857	14	n/a	n/a	1.49e-04	1.467
279809971	ENSG00000227347	0	HNRNPKP2	heterogeneous nuclear ribonucleoprotein K pseudogene 2	0	2	n/a	n/a	3.32e-03	1.467
1090588	ENSG00000109689	36893	STIM2	stromal interaction molecule 2	57620	4	n/a	n/a	6.53e-05	1.467
1089160	ENSG00000100353	8595	EIF3D	eukaryotic translation initiation factor 3, subunit D	8664	22	n/a	n/a	2.90e-03	1.467
1101833	ENSG00000180964	59976	TCEAL8	transcription elongation factor A (SII)-like 8	90843	X	n/a	n/a	9.13e-02	1.467
1108080	ENSG00000232856	0	MIR3654	microRNA 3654	0	7	n/a	n/a	2.15e-02	1.467
1093538	ENSG00000132639	6576	SNAP25	synaptosomal-associated protein, 25kDa	6616	20	n/a	n/a	2.03e-03	1.466
1104481	ENSG00000198034	6158	RPS4X	ribosomal protein S4, X-linked	6191	X	n/a	n/a	4.50e-02	1.466
1091383	ENSG00000115816	10008	CEBPZ	CCAAT/enhancer binding protein (C/EBP), zeta	10153	2	n/a	n/a	8.55e-03	1.466
1088261	ENSG00000077458	80327	FAM76B	family with sequence similarity 76, member B	143684	11	n/a	n/a	1.07e-02	1.466
1088677	ENSG00000088970	0	PLK1S1	polo-like kinase 1 substrate 1	0	20	n/a	n/a	1.73e-03	1.466
1091670	ENSG00000118007	10128	STAG1	stromal antigen 1	10274	3	n/a	n/a	1.34e-03	1.466
1100574	ENSG00000173926	77655	MARCH3	membrane-associated ring finger (C3HC4) 3	115123	5	n/a	n/a	6.17e-04	1.465
279814009	ENSG00000227738	0	AC092646.2	AC092646.2	0	2	n/a	n/a	8.82e-05	1.465
1091407	ENSG00000115966	1377	ATF2	activating transcription factor 2	1386	2	n/a	n/a	1.03e-02	1.465
1103795	ENSG00000189403	3126	HMGB1	high mobility group box 1	3146	13	n/a	n/a	8.38e-02	1.465
279852790	ENSG00000231233	0	RP11-127L20.6	RP11-127L20.6	0	10	n/a	n/a	1.20e-02	1.465
279948955	ENSG00000240477	0	RP11-63E16.1	RP11-63E16.1	0	3	n/a	n/a	1.46e-01	1.464
1098199	ENSG00000164105	8742	SAP30	Sin3A-associated protein, 30kDa	8819	4	n/a	n/a	7.30e-02	1.464
279719216	ENSG00000213090	0	AC007256.5	AC007256.5	0	2	n/a	n/a	1.40e-03	1.464
279975668	ENSG00000243495	0	GMFBP1	glia maturation factor, beta pseudogene 1	0	3	n/a	n/a	3.51e-03	1.463
1100405	ENSG00000173085	26980	COQ2	coenzyme Q2 homolog, prenyltransferase (yeast)	27235	4	n/a	n/a	7.16e-04	1.463
280121613	ENSG00000258790	0	RP11-561B11.2	RP11-561B11.2	0	14	n/a	n/a	3.75e-02	1.463
1091145	ENSG00000114023	26103	FAM162A	family with sequence similarity 162, member A	26355	3	n/a	n/a	1.67e-03	1.463
279725210	ENSG00000213866	0	YBX1P10	Y box binding protein 1 pseudogene 10	0	9	n/a	n/a	9.68e-02	1.463
279958840	ENSG00000241656	0	UBA52P7	ubiquitin A-52 residue ribosomal protein fusion product 1 pseudogene 7	0	12	n/a	n/a	2.84e-01	1.463
1101494	ENSG00000178966	55812	RMI1	RMI1, RecQ mediated genome instability 1, homolog (S. cerevisiae)	80010	9	n/a	n/a	9.26e-03	1.462
1098202	ENSG00000164109	4060	MAD2L1	MAD2 mitotic arrest deficient-like 1 (yeast)	4085	4	n/a	n/a	2.16e-01	1.462
1091102	ENSG00000113595	370	TRIM23	tripartite motif containing 23	373	5	n/a	n/a	1.75e-02	1.462
1093574	ENSG00000132823	31006	C20orf111	chromosome 20 open reading frame 111	51526	20	n/a	n/a	3.66e-03	1.462
279902605	ENSG00000235651	0	AC064850.4	AC064850.4	0	2	n/a	n/a	3.82e-03	1.462
280006709	ENSG00000248839	0	RP11-227H4.5	RP11-227H4.5	0	3	n/a	n/a	3.40e-02	1.462
1097869	ENSG00000163104	36195	SMARCAD1	SWI/SNF-related, matrix-associated actin-dependent regulator of chromatin, subfamily a, containing DEAD/H box 1	56916	4	n/a	n/a	2.61e-03	1.462
1093819	ENSG00000134463	55549	ECHDC3	enoyl CoA hydratase domain containing 3	79746	10	n/a	n/a	4.46e-02	1.461
280099422	ENSG00000256879	0	RP11-284H19.1	RP11-284H19.1	0	12	n/a	n/a	8.37e-03	1.461
1098405	ENSG00000164841	81315	TMEM74	transmembrane protein 74	157753	8	n/a	n/a	4.19e-04	1.461
279915901	ENSG00000236913	0	AC025750.5	AC025750.5	0	2	n/a	n/a	4.33e-02	1.461
1091802	ENSG00000119414	5505	PPP6C	protein phosphatase 6, catalytic subunit	5537	9	n/a	n/a	2.43e-04	1.461
1098207	ENSG00000164116	2965	GUCY1A3	guanylate cyclase 1, soluble, alpha 3	2982	4	n/a	n/a	4.03e-02	1.461
279821554	ENSG00000228417	0	RP11-549L6.3	RP11-549L6.3	0	10	n/a	n/a	2.04e-03	1.461
1105721	ENSG00000212664	0	RP11-592N21.1	RP11-592N21.1	0	15	n/a	n/a	9.38e-02	1.461
1091625	ENSG00000117528	5793	ABCD3	ATP-binding cassette, sub-family D (ALD), member 3	5825	1	n/a	n/a	2.32e-02	1.461
1090993	ENSG00000112697	35043	TMEM30A	transmembrane protein 30A	55754	6	n/a	n/a	7.33e-03	1.460
1102876	ENSG00000185630	5055	PBX1	pre-B-cell leukemia homeobox 1	5087	1	n/a	n/a	1.18e-02	1.460
1098217	ENSG00000164134	55956	NAA15	N(alpha)-acetyltransferase 15, NatA auxiliary subunit	80155	4	n/a	n/a	4.85e-03	1.460
1092174	ENSG00000122484	55674	RPAP2	RNA polymerase II associated protein 2	79871	1	n/a	n/a	1.52e-03	1.460
1104638	ENSG00000198553	93991	KCNRG	potassium channel regulator	283518	13	n/a	n/a	2.36e-03	1.459
1091977	ENSG00000120669	34226	SOHLH2	spermatogenesis and oogenesis specific basic helix-loop-helix 2	54937	13	n/a	n/a	6.20e-04	1.459
1087630	ENSG00000056097	31143	ZFR	zinc finger RNA binding protein	51663	5	n/a	n/a	1.08e-03	1.459
1098237	ENSG00000164187	60156	LMBRD2	LMBR1 domain containing 2	92255	5	n/a	n/a	3.13e-02	1.459
279750744	ENSG00000220583	0	RPL35P2	ribosomal protein L35 pseudogene 2	0	6	n/a	n/a	1.17e-01	1.459
279822415	ENSG00000228499	0	TMSB10P1	thymosin beta 10 pseudogene 1	0	2	n/a	n/a	9.62e-03	1.458
279854003	ENSG00000231344	0	RP3-426I6.2	RP3-426I6.2	0	1	n/a	n/a	4.79e-02	1.458
1095475	ENSG00000144290	36558	SLC4A10	solute carrier family 4, sodium bicarbonate transporter, member 10	57282	2	n/a	n/a	8.26e-03	1.458
279948074	ENSG00000240376	0	RP11-36C20.1	RP11-36C20.1	0	5	n/a	n/a	9.40e-02	1.458
1096641	ENSG00000153975	85734	ZUFSP	zinc finger with UFM1-specific peptidase domain	221302	6	n/a	n/a	5.79e-03	1.458
1103087	ENSG00000186432	3815	KPNA4	karyopherin alpha 4 (importin alpha 3)	3840	3	n/a	n/a	1.52e-03	1.458
279943306	ENSG00000239843	0	AC004866.1	AC004866.1	0	7	n/a	n/a	3.36e-01	1.458
280089157	ENSG00000255674	0	AC013718.1	AC013718.1	0	2	n/a	n/a	5.98e-03	1.458
1093290	ENSG00000131016	9448	AKAP12	A kinase (PRKA) anchor protein 12	9590	6	n/a	n/a	3.46e-02	1.457
1098270	ENSG00000164305	832	CASP3	caspase 3, apoptosis-related cysteine peptidase	836	4	n/a	n/a	3.30e-02	1.457
280021305	ENSG00000250045	0	CBX3P3	chromobox homolog 3 pseudogene 3	0	5	n/a	n/a	1.90e-02	1.457
1086917	ENSG00000004700	5933	RECQL	RecQ protein-like (DNA helicase Q1-like)	5965	12	n/a	n/a	4.68e-03	1.456
280081236	ENSG00000255112	36410	CHMP1B	charged multivesicular body protein 1B	57132	18	n/a	n/a	4.57e-04	1.456
1094312	ENSG00000137040	26698	RANBP6	RAN binding protein 6	26953	9	n/a	n/a	5.46e-03	1.456
1094283	ENSG00000136891	34170	TEX10	testis expressed 10	54881	9	n/a	n/a	7.38e-04	1.456
279776698	ENSG00000224452	0	RSL24D1P6	ribosomal L24 domain containing 1 pseudogene 6	0	20	n/a	n/a	2.53e-03	1.456
1089505	ENSG00000102069	123632	UBE2NL	ubiquitin-conjugating enzyme E2N-like	389898	X	n/a	n/a	9.66e-03	1.456
1100661	ENSG00000174444	6092	RPL4	ribosomal protein L4	6124	15	n/a	n/a	2.91e-02	1.456
1107177	ENSG00000227097	0	RP11-742N3.1	RP11-742N3.1	0	11	n/a	n/a	1.70e-01	1.456
279808177	ENSG00000227183	0	HDGFP1	hepatoma-derived growth factor pseudogene 1	0	X	n/a	n/a	4.62e-04	1.456
1107995	ENSG00000232387	0	SKA2L	spindle and kinetochore associated complex subunit 2-like	0	9	n/a	n/a	4.99e-02	1.456
1098433	ENSG00000164934	25628	DCAF13	DDB1 and CUL4 associated factor 13	25879	8	n/a	n/a	7.65e-03	1.455
1095421	ENSG00000143924	27180	EML4	echinoderm microtubule associated protein like 4	27436	2	n/a	n/a	2.82e-06	1.455
1100086	ENSG00000171681	35018	ATF7IP	activating transcription factor 7 interacting protein	55729	12	n/a	n/a	2.89e-04	1.455
1089934	ENSG00000105193	6184	RPS16	ribosomal protein S16	6217	19	n/a	n/a	6.83e-02	1.455
1088604	ENSG00000087206	31200	UIMC1	ubiquitin interaction motif containing 1	51720	5	n/a	n/a	8.59e-04	1.455
280011159	ENSG00000249249	0	AC010226.4	AC010226.4	0	5	n/a	n/a	1.24e-03	1.454
1094514	ENSG00000138071	9952	ACTR2	ARP2 actin-related protein 2 homolog (yeast)	10097	2	n/a	n/a	1.28e-02	1.454
1097913	ENSG00000163281	79531	GNPDA2	glucosamine-6-phosphate deaminase 2	132789	4	n/a	n/a	1.97e-03	1.454
1104637	ENSG00000198551	83486	ZNF627	zinc finger protein 627	199692	19	n/a	n/a	3.52e-03	1.454
1089529	ENSG00000102221	9623	PHF16	PHD finger protein 16	9767	X	n/a	n/a	3.08e-05	1.454
279872402	ENSG00000232959	0	RP11-332H17.1	RP11-332H17.1	0	1	n/a	n/a	5.39e-04	1.454
280034369	ENSG00000251111	0	RP11-148K14.3	RP11-148K14.3	0	4	n/a	n/a	1.07e-02	1.453
280099096	ENSG00000256849	0	RP11-405A12.1	RP11-405A12.1	0	12	n/a	n/a	3.76e-04	1.453
1092216	ENSG00000122779	8728	TRIM24	tripartite motif containing 24	8805	7	n/a	n/a	1.43e-05	1.453
1092530	ENSG00000125247	59089	TMTC4	transmembrane and tetratricopeptide repeat containing 4	84899	13	n/a	n/a	1.15e-03	1.453
279710849	ENSG00000209418	110295	SNORD64	small nucleolar RNA, C/D box 64	347686	15	n/a	n/a	6.75e-02	1.453
279836712	ENSG00000229814	0	RP11-563H8.2	RP11-563H8.2	0	9	n/a	n/a	2.31e-01	1.452
1092957	ENSG00000128609	4672	NDUFA5	NADH dehydrogenase (ubiquinone) 1 alpha subcomplex, 5, 13kDa	4698	7	n/a	n/a	1.60e-01	1.452
1090771	ENSG00000111276	1021	CDKN1B	cyclin-dependent kinase inhibitor 1B (p27, Kip1)	1027	12	n/a	n/a	7.23e-02	1.452
1087483	ENSG00000046889	56044	PREX2	phosphatidylinositol-3,4,5-trisphosphate-dependent Rac exchange factor 2	80243	8	n/a	n/a	5.74e-03	1.451
280107367	ENSG00000257647	0	RP11-701H24.3	RP11-701H24.3	0	15	n/a	n/a	1.12e-01	1.451
279808690	ENSG00000227230	0	RP11-261C10.5	RP11-261C10.5	0	1	n/a	n/a	2.21e-03	1.451
1099641	ENSG00000169826	34743	CSGALNACT2	chondroitin sulfate N-acetylgalactosaminyltransferase 2	55454	10	n/a	n/a	6.96e-03	1.451
279827284	ENSG00000228941	0	UBE3AP2	ubiquitin protein ligase E3A pseudogene 2	0	21	n/a	n/a	5.87e-03	1.451
1101971	ENSG00000181827	41427	RFX7	regulatory factor X, 7	64864	15	n/a	n/a	1.73e-04	1.451
279953723	ENSG00000241081	0	RP11-488C13.1	RP11-488C13.1	0	14	n/a	n/a	6.53e-02	1.451
279928681	ENSG00000237984	11031	PTENP1	phosphatase and tensin homolog pseudogene 1	11191	9	n/a	n/a	3.75e-04	1.451
279925269	ENSG00000237701	0	ATP5JP1	ATP synthase, H+ transporting, mitochondrial Fo complex, subunit F6 pseudogene 1	0	Y	n/a	n/a	8.92e-02	1.451
279612954	ENSG00000196861	0	AC002994.1	AC002994.1	0	17	n/a	n/a	2.89e-02	1.451
1102142	ENSG00000182601	9807	HS3ST4	heparan sulfate (glucosamine) 3-O-sulfotransferase 4	9951	16	n/a	n/a	1.31e-01	1.451
279725168	ENSG00000213864	0	EEF1B2P2	eukaryotic translation elongation factor 1 beta 2 pseudogene 2	0	5	n/a	n/a	1.39e-01	1.451
1090744	ENSG00000111142	10830	METAP2	methionyl aminopeptidase 2	10988	12	n/a	n/a	2.09e-03	1.450
279971278	ENSG00000243023	0	UBA52P3	ubiquitin A-52 residue ribosomal protein fusion product 1 pseudogene 3	0	14	n/a	n/a	5.03e-02	1.450
279832237	ENSG00000229385	0	AC010975.1	AC010975.1	0	2	n/a	n/a	2.16e-03	1.450
1096349	ENSG00000151552	5828	QDPR	quinoid dihydropteridine reductase	5860	4	n/a	n/a	1.26e-03	1.450
279913934	ENSG00000236735	0	RPL31P63	ribosomal protein L31 pseudogene 63	0	X	n/a	n/a	9.69e-02	1.449
1088831	ENSG00000092036	34219	HAUS4	HAUS augmin-like complex, subunit 4	54930	14	n/a	n/a	7.24e-03	1.449
279917462	ENSG00000237033	0	RP11-428K13.1	RP11-428K13.1	0	1	n/a	n/a	2.73e-02	1.449
279724045	ENSG00000213684	0	LDHBP2	lactate dehydrogenase B pseudogene 2	0	X	n/a	n/a	1.58e-02	1.449
1103581	ENSG00000188554	4052	NBR1	neighbor of BRCA1 gene 1	4077	17	n/a	n/a	7.28e-05	1.449
280129070	ENSG00000259216	0	RP11-227D13.2	RP11-227D13.2	0	15	n/a	n/a	5.73e-02	1.449
1092136	ENSG00000122068	58458	FYTTD1	forty-two-three domain containing 1	84248	3	n/a	n/a	9.61e-03	1.448
1087851	ENSG00000066557	34920	LRRC40	leucine rich repeat containing 40	55631	1	n/a	n/a	4.25e-02	1.448
279772657	ENSG00000224114	0	RP11-343H5.4	RP11-343H5.4	0	1	n/a	n/a	1.39e-01	1.448
280021768	ENSG00000250076	0	RP11-141P6.1	RP11-141P6.1	0	4	n/a	n/a	1.90e-02	1.448
1097924	ENSG00000163320	8479	CGGBP1	CGG triplet repeat binding protein 1	8545	3	n/a	n/a	6.87e-03	1.448
1095135	ENSG00000142178	80847	SIK1	salt-inducible kinase 1	150094	21	n/a	n/a	6.69e-02	1.448
1103967	ENSG00000196504	34949	PRPF40A	PRP40 pre-mRNA processing factor 40 homolog A (S. cerevisiae)	55660	2	n/a	n/a	9.33e-03	1.447
1087107	ENSG00000009844	31014	VTA1	Vps20-associated 1 homolog (S. cerevisiae)	51534	6	n/a	n/a	3.20e-03	1.447
279747005	ENSG00000217835	0	RP6-159A1.2	RP6-159A1.2	0	X	n/a	n/a	2.80e-04	1.447
1089546	ENSG00000102317	5903	RBM3	RNA binding motif (RNP1, RRM) protein 3	5935	X	n/a	n/a	2.26e-02	1.447
279955171	ENSG00000241255	0	RP1-89D4.1	RP1-89D4.1	0	11	n/a	n/a	3.26e-01	1.447
280040895	ENSG00000251587	0	LDHAP1	lactate dehydrogenase A pseudogene 1	0	4	n/a	n/a	2.96e-02	1.447
1100043	ENSG00000171490	25905	RSL1D1	ribosomal L1 domain containing 1	26156	16	n/a	n/a	3.46e-02	1.447
279815748	ENSG00000227890	0	AC079354.2	AC079354.2	0	2	n/a	n/a	6.50e-02	1.447
280057667	ENSG00000253506	109993	NACA2	nascent polypeptide-associated complex alpha subunit 2	342538	17	n/a	n/a	3.38e-02	1.447
1098609	ENSG00000165675	10348	ENOX2	ecto-NOX disulfide-thiol exchanger 2	10495	X	n/a	n/a	5.29e-05	1.446
279720456	ENSG00000213261	0	AC093106.7	AC093106.7	0	7	n/a	n/a	1.10e-01	1.446
1090376	ENSG00000108055	9003	SMC3	structural maintenance of chromosomes 3	9126	10	n/a	n/a	9.95e-04	1.446
279858774	ENSG00000231767	0	MIR4426	microRNA 4426	0	1	n/a	n/a	1.09e-01	1.446
1102723	ENSG00000185009	26730	AP3M1	adaptor-related protein complex 3, mu 1 subunit	26985	10	n/a	n/a	2.25e-03	1.446
1101758	ENSG00000180581	0	SRP9P1	signal recognition particle 9 pseudogene 1	0	10	n/a	n/a	8.65e-03	1.445
1094297	ENSG00000136937	4660	NCBP1	nuclear cap binding protein subunit 1, 80kDa	4686	9	n/a	n/a	3.73e-04	1.445
1096559	ENSG00000153132	1041	CLGN	calmegin	1047	4	n/a	n/a	1.99e-02	1.445
279742419	ENSG00000215800	0	RSL24D1P4	ribosomal L24 domain containing 1 pseudogene 4	0	1	n/a	n/a	6.06e-03	1.444
1098401	ENSG00000164823	730	OSGIN2	oxidative stress induced growth inhibitor family member 2	734	8	n/a	n/a	7.17e-03	1.444
280131457	ENSG00000259352	0	RP11-109D20.2	RP11-109D20.2	0	15	n/a	n/a	2.22e-02	1.444
280024759	ENSG00000250325	0	RP11-127B20.1	RP11-127B20.1	0	4	n/a	n/a	1.34e-03	1.444
1105909	ENSG00000213799	60080	ZNF845	zinc finger protein 845	91664	19	n/a	n/a	1.44e-04	1.444
279700507	ENSG00000206144	0	RP11-400K9.2	RP11-400K9.2	0	8	n/a	n/a	6.00e-06	1.444
1094078	ENSG00000135900	41604	MRPL44	mitochondrial ribosomal protein L44	65080	2	n/a	n/a	2.78e-02	1.444
279859537	ENSG00000231831	0	RP11-1A15.2	RP11-1A15.2	0	X	n/a	n/a	1.68e-04	1.444
1096380	ENSG00000151743	83408	AMN1	antagonist of mitotic exit network 1 homolog (S. cerevisiae)	196394	12	n/a	n/a	7.38e-03	1.444
1091925	ENSG00000120251	2874	GRIA2	glutamate receptor, ionotropic, AMPA 2	2891	4	n/a	n/a	8.30e-04	1.443
1095448	ENSG00000144057	58819	ST6GAL2	ST6 beta-galactosamide alpha-2,6-sialyltranferase 2	84620	2	n/a	n/a	4.67e-04	1.443
279827453	ENSG00000228956	0	AC144521.1	AC144521.1	0	3	n/a	n/a	3.41e-04	1.443
1103825	ENSG00000196132	4635	MYT1	myelin transcription factor 1	4661	20	n/a	n/a	1.18e-01	1.443
1091888	ENSG00000119953	10139	SMNDC1	survival motor neuron domain containing 1	10285	10	n/a	n/a	1.56e-02	1.443
279835529	ENSG00000229696	0	KARSP1	lysyl-tRNA synthetase pseudogene 1	0	13	n/a	n/a	4.85e-05	1.443
1094790	ENSG00000139684	2083	ESD	esterase D	2098	13	n/a	n/a	9.11e-03	1.442
1104474	ENSG00000198015	28713	MRPL42	mitochondrial ribosomal protein L42	28977	12	n/a	n/a	5.05e-02	1.442
1089313	ENSG00000101052	30580	IFT52	intraflagellar transport 52 homolog (Chlamydomonas)	51098	20	n/a	n/a	2.66e-03	1.441
1105233	ENSG00000204653	149596	ASPDH	aspartate dehydrogenase domain containing	554235	19	n/a	n/a	2.11e-03	1.441
279943096	ENSG00000239809	0	RP11-51L5.2	RP11-51L5.2	0	17	n/a	n/a	3.87e-02	1.441
279723185	ENSG00000213598	0	RP11-112J1.1	RP11-112J1.1	0	14	n/a	n/a	1.81e-01	1.441
1105419	ENSG00000205246	123009	RPSAP58	ribosomal protein SA pseudogene 58	388524	19	n/a	n/a	7.23e-02	1.441
1090436	ENSG00000108510	9825	MED13	mediator complex subunit 13	9969	17	n/a	n/a	5.65e-03	1.440
279781257	ENSG00000224864	0	CTC-260E6.2	CTC-260E6.2	0	19	n/a	n/a	8.37e-02	1.440
1096637	ENSG00000153936	9509	HS2ST1	heparan sulfate 2-O-sulfotransferase 1	9653	1	n/a	n/a	1.64e-03	1.440
1095880	ENSG00000147316	55451	MCPH1	microcephalin 1	79648	8	n/a	n/a	7.60e-03	1.439
280093904	ENSG00000256210	0	AC005255.1	AC005255.1	0	19	n/a	n/a	5.07e-04	1.439
1087981	ENSG00000070367	10493	EXOC5	exocyst complex component 5	10640	14	n/a	n/a	2.20e-02	1.439
1095397	ENSG00000143797	79382	MBOAT2	membrane bound O-acyltransferase domain containing 2	129642	2	n/a	n/a	8.87e-04	1.439
279917486	ENSG00000237036	0	ZEB1-AS1	ZEB1 antisense RNA 1 (non-protein coding)	0	10	n/a	n/a	1.56e-03	1.438
1100705	ENSG00000174695	81115	TMEM167A	transmembrane protein 167A	153339	5	n/a	n/a	2.09e-02	1.438
1096738	ENSG00000154727	2535	GABPA	GA binding protein transcription factor, alpha subunit 60kDa	2551	21	n/a	n/a	1.84e-02	1.438
1086929	ENSG00000004897	991	CDC27	cell division cycle 27 homolog (S. cerevisiae)	996	17	n/a	n/a	3.10e-03	1.438
1093173	ENSG00000130396	4276	MLLT4	myeloid/lymphoid or mixed-lineage leukemia (trithorax homolog, Drosophila); translocated to, 4	4301	6	n/a	n/a	9.90e-02	1.438
1102088	ENSG00000182362	33352	YBEY	ybeY metallopeptidase (putative)	54059	21	n/a	n/a	5.84e-03	1.438
1104484	ENSG00000198040	7594	ZNF84	zinc finger protein 84	7637	12	n/a	n/a	2.80e-05	1.438
1101874	ENSG00000181218	60226	HIST3H2A	histone cluster 3, H2a	92815	1	n/a	n/a	8.39e-02	1.437
1099030	ENSG00000167325	6207	RRM1	ribonucleotide reductase M1	6240	11	n/a	n/a	2.00e-02	1.437
1087201	ENSG00000013503	34992	POLR3B	polymerase (RNA) III (DNA directed) polypeptide B	55703	12	n/a	n/a	4.61e-05	1.436
1094191	ENSG00000136450	6390	SRSF1	serine/arginine-rich splicing factor 1	6426	17	n/a	n/a	1.17e-02	1.436
1094590	ENSG00000138442	35048	WDR12	WD repeat domain 12	55759	2	n/a	n/a	3.22e-04	1.436
1091996	ENSG00000120742	26975	SERP1	stress-associated endoplasmic reticulum protein 1	27230	3	n/a	n/a	2.87e-02	1.436
1096403	ENSG00000151917	85737	BEND6	BEN domain containing 6	221336	6	n/a	n/a	9.45e-03	1.436
1099446	ENSG00000168944	81110	CEP120	centrosomal protein 120kDa	153241	5	n/a	n/a	1.30e-03	1.436
1088019	ENSG00000071082	6128	RPL31	ribosomal protein L31	6160	2	n/a	n/a	1.70e-01	1.436
1105767	ENSG00000212900	58131	KRTAP3-2	keratin associated protein 3-2	83897	17	n/a	n/a	3.18e-02	1.435
1091872	ENSG00000119888	4047	EPCAM	epithelial cell adhesion molecule	4072	2	n/a	n/a	3.06e-02	1.435
1098044	ENSG00000163655	8756	GMPS	guanine monphosphate synthetase	8833	3	n/a	n/a	1.68e-04	1.435
1103373	ENSG00000187735	6877	TCEA1	transcription elongation factor A (SII), 1	6917	8	n/a	n/a	3.67e-02	1.435
279770492	ENSG00000223984	0	RP11-177H22.2	RP11-177H22.2	0	10	n/a	n/a	1.27e-03	1.435
1096702	ENSG00000154380	35029	ENAH	enabled homolog (Drosophila)	55740	1	n/a	n/a	2.02e-03	1.435
279994320	ENSG00000246981	0	AL139044.1	AL139044.1	0	6	n/a	n/a	2.84e-02	1.435
280127579	ENSG00000259132	0	RP11-298I3.5	RP11-298I3.5	0	14	n/a	n/a	1.13e-02	1.435
1094509	ENSG00000138041	36499	SMEK2	SMEK homolog 2, suppressor of mek1 (Dictyostelium)	57223	2	n/a	n/a	8.73e-03	1.435
280083961	ENSG00000255276	0	RP11-23F23.1	RP11-23F23.1	0	11	n/a	n/a	3.12e-02	1.434
280026595	ENSG00000250471	0	GMPSP1	guanine monphosphate synthetase pseudogene 1	0	4	n/a	n/a	2.67e-03	1.434
279859370	ENSG00000231822	0	AC019097.7	AC019097.7	0	2	n/a	n/a	1.36e-04	1.434
1087312	ENSG00000025156	3278	HSF2	heat shock transcription factor 2	3298	6	n/a	n/a	3.83e-03	1.434
1091618	ENSG00000117500	30482	TMED5	transmembrane emp24 protein transport domain containing 5	50999	1	n/a	n/a	5.35e-02	1.434
1087677	ENSG00000059758	5096	CDK17	cyclin-dependent kinase 17	5128	12	n/a	n/a	4.80e-03	1.434
1092100	ENSG00000121774	10510	KHDRBS1	KH domain containing, RNA binding, signal transduction associated 1	10657	1	n/a	n/a	2.91e-04	1.434
1092421	ENSG00000124374	125373	PAIP2B	poly(A) binding protein interacting protein 2B	400961	2	n/a	n/a	2.03e-05	1.433
279913989	ENSG00000236741	0	RP4-560B9.4	RP4-560B9.4	0	1	n/a	n/a	3.83e-02	1.433
1088559	ENSG00000086065	30990	CHMP5	charged multivesicular body protein 5	51510	9	n/a	n/a	1.28e-01	1.433
1093288	ENSG00000131013	59500	PPIL4	peptidylprolyl isomerase (cyclophilin)-like 4	85313	6	n/a	n/a	7.33e-02	1.433
1092814	ENSG00000127337	8038	YEATS4	YEATS domain containing 4	8089	12	n/a	n/a	7.48e-02	1.433
280087619	ENSG00000255529	57198	GRINL1A	glutamate receptor, ionotropic, N-methyl D-aspartate-like 1A	81488	15	n/a	n/a	1.75e-02	1.432
1091554	ENSG00000117000	5986	RLF	rearranged L-myc fusion	6018	1	n/a	n/a	1.87e-05	1.432
1091005	ENSG00000112773	34892	FAM46A	family with sequence similarity 46, member A	55603	6	n/a	n/a	2.91e-04	1.432
1096068	ENSG00000148835	6837	TAF5	TAF5 RNA polymerase II, TATA box binding protein (TBP)-associated factor, 100kDa	6877	10	n/a	n/a	2.81e-04	1.432
279480959	ENSG00000177410	134970	ZNFX1-AS1	ZNFX1 antisense RNA 1 (non-protein coding)	441951	20	n/a	n/a	1.64e-01	1.432
279863370	ENSG00000232150	0	ST13P4	suppression of tumorigenicity 13 (colon carcinoma) (Hsp70 interacting protein) pseudogene 4	0	13	n/a	n/a	1.28e-03	1.432
1091985	ENSG00000120696	58289	KBTBD7	kelch repeat and BTB (POZ) domain containing 7	84078	13	n/a	n/a	6.15e-03	1.432
1088946	ENSG00000096746	3169	HNRNPH3	heterogeneous nuclear ribonucleoprotein H3 (2H9)	3189	10	n/a	n/a	7.32e-03	1.431
1087665	ENSG00000058729	35070	RIOK2	RIO kinase 2 (yeast)	55781	5	n/a	n/a	6.42e-03	1.431
279747406	ENSG00000218208	0	RP11-367G18.2	RP11-367G18.2	0	6	n/a	n/a	8.28e-02	1.431
1097427	ENSG00000160352	80690	ZNF714	zinc finger protein 714	148206	19	n/a	n/a	7.54e-03	1.431
1087488	ENSG00000047315	5399	POLR2B	polymerase (RNA) II (DNA directed) polypeptide B, 140kDa	5431	4	n/a	n/a	8.66e-04	1.431
1101410	ENSG00000178425	85730	NT5DC1	5'-nucleotidase domain containing 1	221294	6	n/a	n/a	2.61e-03	1.431
1097135	ENSG00000158164	10855	TMSB15A	thymosin beta 15a	11013	X	n/a	n/a	4.40e-02	1.431
1089391	ENSG00000101347	25688	SAMHD1	SAM domain and HD domain 1	25939	20	n/a	n/a	1.43e-03	1.430
1109164	ENSG00000244734	3026	HBB	hemoglobin, beta	3043	11	n/a	n/a	2.80e-01	1.430
1104600	ENSG00000198417	4468	MT1F	metallothionein 1F	4494	16	n/a	n/a	5.17e-02	1.430
1090950	ENSG00000112339	10609	HBS1L	HBS1-like (S. cerevisiae)	10767	6	n/a	n/a	3.32e-03	1.430
279779258	ENSG00000224668	0	IPO8P1	importin 8 pseudogene 1	0	1	n/a	n/a	6.04e-04	1.430
1095176	ENSG00000142541	23276	RPL13A	ribosomal protein L13a	23521	19	n/a	n/a	5.12e-02	1.430
1090270	ENSG00000107020	35136	C9orf46	chromosome 9 open reading frame 46	55848	9	n/a	n/a	2.26e-02	1.430
1106104	ENSG00000214552	0	RP11-89A12.1	RP11-89A12.1	0	3	n/a	n/a	1.75e-03	1.430
1091731	ENSG00000118579	56107	MED28	mediator complex subunit 28	80306	4	n/a	n/a	5.17e-03	1.430
279666457	ENSG00000202042	0	SNORD49B	small nucleolar RNA, C/D box 49B	0	17	n/a	n/a	6.56e-02	1.430
1104252	ENSG00000197372	82555	ZNF675	zinc finger protein 675	171392	19	n/a	n/a	1.88e-02	1.429
1089844	ENSG00000104763	424	ASAH1	N-acylsphingosine amidohydrolase (acid ceramidase) 1	427	8	n/a	n/a	6.07e-02	1.429
1091629	ENSG00000117569	37188	PTBP2	polypyrimidine tract binding protein 2	58155	1	n/a	n/a	2.36e-02	1.429
1102646	ENSG00000184697	8951	CLDN6	claudin 6	9074	16	n/a	n/a	1.47e-02	1.429
1099246	ENSG00000168092	5017	PAFAH1B2	platelet-activating factor acetylhydrolase 1b, catalytic subunit 2 (30kDa)	5049	11	n/a	n/a	3.01e-03	1.429
279789857	ENSG00000225616	0	RP4-604A21.1	RP4-604A21.1	0	1	n/a	n/a	1.91e-01	1.428
1094753	ENSG00000139505	8984	MTMR6	myotubularin related protein 6	9107	13	n/a	n/a	9.57e-03	1.428
279973816	ENSG00000243317	0	C7orf73	chromosome 7 open reading frame 73	0	7	n/a	n/a	9.74e-03	1.427
279771064	ENSG00000224040	0	HMGN1P4	high mobility group nucleosome binding domain 1 pseudogene 4	0	1	n/a	n/a	3.96e-02	1.427
280091418	ENSG00000255927	0	AC005000.1	AC005000.1	0	X	n/a	n/a	1.78e-02	1.427
279740371	ENSG00000215467	0	RPL27AP	ribosomal protein L27a pseudogene	0	20	n/a	n/a	1.57e-01	1.427
1096906	ENSG00000156261	10547	CCT8	chaperonin containing TCP1, subunit 8 (theta)	10694	21	n/a	n/a	1.31e-02	1.427
1100362	ENSG00000172845	6630	SP3	Sp3 transcription factor	6670	2	n/a	n/a	2.00e-03	1.427
279936856	ENSG00000239014	109430	SNORD108	small nucleolar RNA, C/D box 108	338427	15	n/a	n/a	7.17e-02	1.426
279860536	ENSG00000231911	0	RP11-48B24.2	RP11-48B24.2	0	10	n/a	n/a	1.56e-01	1.425
1088616	ENSG00000087302	31117	C14orf166	chromosome 14 open reading frame 166	51637	14	n/a	n/a	1.79e-02	1.425
279836015	ENSG00000229738	0	AC010240.3	AC010240.3	0	5	n/a	n/a	7.54e-03	1.425
280102455	ENSG00000257167	1014038	RP11-181C3.2	RP11-181C3.2	100128191	12	n/a	n/a	3.26e-02	1.425
1095030	ENSG00000141424	25549	SLC39A6	solute carrier family 39 (zinc transporter), member 6	25800	18	n/a	n/a	2.27e-04	1.425
1088326	ENSG00000079150	31141	FKBP7	FK506 binding protein 7	51661	2	n/a	n/a	1.67e-02	1.425
279721846	ENSG00000213403	0	CISD1P1	CDGSH iron sulfur domain 1 pseudogene 1	0	2	n/a	n/a	6.00e-03	1.424
1094825	ENSG00000139973	58085	SYT16	synaptotagmin XVI	83851	14	n/a	n/a	3.09e-02	1.424
1104880	ENSG00000203668	1114	CHML	choroideremia-like (Rab escort protein 2)	1122	1	n/a	n/a	2.04e-02	1.424
1095173	ENSG00000142534	6172	RPS11	ribosomal protein S11	6205	19	n/a	n/a	1.70e-01	1.424
1098089	ENSG00000163806	89451	SPDYA	speedy homolog A (Xenopus laevis)	245711	2	n/a	n/a	3.66e-02	1.424
1094983	ENSG00000141030	8467	COPS3	COP9 constitutive photomorphogenic homolog subunit 3 (Arabidopsis)	8533	17	n/a	n/a	8.14e-03	1.424
279780435	ENSG00000224785	0	AC006026.9	AC006026.9	0	7	n/a	n/a	1.07e-03	1.423
1096890	ENSG00000156140	9367	ADAMTS3	ADAM metallopeptidase with thrombospondin type 1 motif, 3	9508	4	n/a	n/a	2.53e-01	1.423
1095430	ENSG00000143977	6597	SNRPG	small nuclear ribonucleoprotein polypeptide G	6637	2	n/a	n/a	1.07e-01	1.423
1104780	ENSG00000198860	77791	TSEN15	tRNA splicing endonuclease 15 homolog (S. cerevisiae)	116461	1	n/a	n/a	1.04e-02	1.423
279838077	ENSG00000229944	0	AC004797.1	AC004797.1	0	17	n/a	n/a	5.96e-02	1.423
279916151	ENSG00000236937	0	RP11-753C18.7	RP11-753C18.7	0	10	n/a	n/a	6.91e-02	1.423
1105958	ENSG00000213985	0	AC078899.1	AC078899.1	0	19	n/a	n/a	4.24e-03	1.423
279800531	ENSG00000226532	0	RP5-1052M9.1	RP5-1052M9.1	0	X	n/a	n/a	3.61e-01	1.423
279728898	ENSG00000214203	0	RP11-135F9.1	RP11-135F9.1	0	12	n/a	n/a	3.63e-02	1.423
1096545	ENSG00000153044	41470	CENPH	centromere protein H	64946	5	n/a	n/a	7.56e-02	1.422
1090604	ENSG00000109832	28854	DDX25	DEAD (Asp-Glu-Ala-Asp) box polypeptide 25	29118	11	n/a	n/a	2.13e-04	1.422
1087248	ENSG00000018510	8474	AGPS	alkylglycerone phosphate synthase	8540	2	n/a	n/a	4.09e-03	1.422
279509439	ENSG00000181524	0	RPL24P4	ribosomal protein L24 pseudogene 4	0	6	n/a	n/a	1.60e-01	1.422
1098224	ENSG00000164163	6027	ABCE1	ATP-binding cassette, sub-family E (OABP), member 1	6059	4	n/a	n/a	1.81e-02	1.422
279947570	ENSG00000240311	0	LA16c-306E5.1	LA16c-306E5.1	0	16	n/a	n/a	1.92e-02	1.422
279982995	ENSG00000244226	0	RP11-714G12.1	RP11-714G12.1	0	3	n/a	n/a	2.51e-03	1.421
1100877	ENSG00000175567	7308	UCP2	uncoupling protein 2 (mitochondrial, proton carrier)	7351	11	n/a	n/a	6.73e-02	1.421
279918691	ENSG00000237161	0	RP11-32B5.1	RP11-32B5.1	0	15	n/a	n/a	1.69e-03	1.421
279731198	ENSG00000214541	0	RPS4L	RPS4L	0	20	n/a	n/a	4.58e-02	1.421
1092010	ENSG00000120875	1834	DUSP4	dual specificity phosphatase 4	1846	8	n/a	n/a	9.54e-02	1.421
1098525	ENSG00000165322	60779	ARHGAP12	Rho GTPase activating protein 12	94134	10	n/a	n/a	3.73e-02	1.421
1105959	ENSG00000213988	7600	ZNF90	zinc finger protein 90	7643	19	n/a	n/a	8.56e-02	1.421
279728390	ENSG00000214147	0	RP11-332P22.2	RP11-332P22.2	0	3	n/a	n/a	7.81e-04	1.421
279828817	ENSG00000229083	0	PSMA6P2	proteasome (prosome, macropain) subunit, alpha type, 6 pseudogene 2	0	X	n/a	n/a	8.33e-02	1.421
279968969	ENSG00000242756	0	RHOT1P3	ras homolog gene family, member T1 pseudogene 3	0	13	n/a	n/a	6.05e-02	1.420
1095417	ENSG00000143889	60232	HNRPLL	heterogeneous nuclear ribonucleoprotein L-like	92906	2	n/a	n/a	6.35e-03	1.420
1088708	ENSG00000089248	10803	ERP29	endoplasmic reticulum protein 29	10961	12	n/a	n/a	1.43e-02	1.420
1094367	ENSG00000137309	3139	HMGA1	high mobility group AT-hook 1	3159	6	n/a	n/a	6.43e-03	1.420
1098718	ENSG00000166128	31242	RAB8B	RAB8B, member RAS oncogene family	51762	15	n/a	n/a	5.55e-02	1.420
279728023	ENSG00000214111	0	RP1-258N20.3	RP1-258N20.3	0	X	n/a	n/a	3.42e-03	1.420
1092771	ENSG00000126858	34577	RHOT1	ras homolog gene family, member T1	55288	17	n/a	n/a	3.30e-02	1.420
1090206	ENSG00000106524	36315	ANKMY2	ankyrin repeat and MYND domain containing 2	57037	7	n/a	n/a	8.62e-04	1.420
1092956	ENSG00000128607	22763	KLHDC10	kelch domain containing 10	23008	7	n/a	n/a	1.15e-03	1.420
1095735	ENSG00000146143	0	PRIM2	primase, DNA, polypeptide 2 (58kDa)	0	6	n/a	n/a	1.85e-02	1.420
1087293	ENSG00000023287	9677	RB1CC1	RB1-inducible coiled-coil 1	9821	8	n/a	n/a	1.39e-03	1.420
1090926	ENSG00000112245	7757	PTP4A1	protein tyrosine phosphatase type IVA, member 1	7803	6	n/a	n/a	7.47e-03	1.420
1094667	ENSG00000138801	8940	PAPSS1	3'-phosphoadenosine 5'-phosphosulfate synthase 1	9061	4	n/a	n/a	1.90e-04	1.419
1098276	ENSG00000164323	36860	KIAA1430	KIAA1430	57587	4	n/a	n/a	1.86e-02	1.419
1099227	ENSG00000168028	3896	RPSA	ribosomal protein SA	3921	3	n/a	n/a	3.74e-02	1.419
280088377	ENSG00000255591	0	AL590762.1	AL590762.1	0	X	n/a	n/a	1.61e-03	1.419
1088615	ENSG00000087301	36817	TXNDC16	thioredoxin domain containing 16	57544	14	n/a	n/a	6.13e-04	1.419
1095441	ENSG00000144034	30485	TPRKB	TP53RK binding protein	51002	2	n/a	n/a	1.97e-01	1.419
1095998	ENSG00000148303	6098	RPL7A	ribosomal protein L7a	6130	9	n/a	n/a	4.49e-02	1.418
279834515	ENSG00000229598	0	PRDX3P1	peroxiredoxin 3 pseudogene 1	0	22	n/a	n/a	2.23e-03	1.418
1088799	ENSG00000091164	9217	TXNL1	thioredoxin-like 1	9352	18	n/a	n/a	2.31e-02	1.418
1097898	ENSG00000163214	59991	DHX57	DEAH (Asp-Glu-Ala-Asp/His) box polypeptide 57	90957	2	n/a	n/a	7.47e-05	1.418
1100133	ENSG00000171862	5696	PTEN	phosphatase and tensin homolog	5728	10	n/a	n/a	1.91e-02	1.418
1087813	ENSG00000065615	30649	CYB5R4	cytochrome b5 reductase 4	51167	6	n/a	n/a	8.62e-04	1.418
1098026	ENSG00000163618	8549	CADPS	Ca++-dependent secretion activator	8618	3	n/a	n/a	5.87e-03	1.417
1092181	ENSG00000122545	984	SEPT7	septin 7	989	7	n/a	n/a	3.14e-02	1.417
1098815	ENSG00000166446	78989	CDYL2	chromodomain protein, Y-like 2	124359	16	n/a	n/a	2.31e-02	1.417
279795671	ENSG00000226099	0	RP11-544L8__B.2	RP11-544L8__B.2	0	6	n/a	n/a	1.78e-02	1.417
1094564	ENSG00000138326	6196	RPS24	ribosomal protein S24	6229	10	n/a	n/a	2.97e-01	1.417
1095668	ENSG00000145741	685	BTF3	basic transcription factor 3	689	5	n/a	n/a	7.40e-02	1.416
1093546	ENSG00000132676	7772	DAP3	death associated protein 3	7818	1	n/a	n/a	3.51e-03	1.416
1102505	ENSG00000184110	8594	EIF3C	eukaryotic translation initiation factor 3, subunit C	8663	16	n/a	n/a	1.09e-01	1.416
279970896	ENSG00000242984	0	AC103783.1	AC103783.1	0	8	n/a	n/a	5.22e-02	1.416
1094335	ENSG00000137154	6161	RPS6	ribosomal protein S6	6194	9	n/a	n/a	1.52e-01	1.416
1090218	ENSG00000106588	5651	PSMA2	proteasome (prosome, macropain) subunit, alpha type, 2	5683	7	n/a	n/a	6.97e-02	1.416
1094647	ENSG00000138757	9764	G3BP2	GTPase activating protein (SH3 domain) binding protein 2	9908	4	n/a	n/a	8.09e-03	1.415
279854286	ENSG00000231369	0	RP1-40G4P.1	RP1-40G4P.1	0	22	n/a	n/a	1.52e-01	1.415
279879368	ENSG00000233558	0	RP3-486I3.4	RP3-486I3.4	0	6	n/a	n/a	9.30e-02	1.415
280130982	ENSG00000259327	0	CTD-2184D3.6	CTD-2184D3.6	0	15	n/a	n/a	2.74e-02	1.415
1104150	ENSG00000197045	2747	GMFB	glia maturation factor, beta	2764	14	n/a	n/a	6.27e-02	1.415
1094206	ENSG00000136522	36407	MRPL47	mitochondrial ribosomal protein L47	57129	3	n/a	n/a	1.12e-01	1.415
1100988	ENSG00000176194	1141	CIDEA	cell death-inducing DFFA-like effector a	1149	18	n/a	n/a	3.23e-02	1.415
279885390	ENSG00000234115	0	RP11-288G3.4	RP11-288G3.4	0	6	n/a	n/a	5.30e-04	1.415
1102206	ENSG00000182899	6133	RPL35A	ribosomal protein L35a	6165	3	n/a	n/a	1.42e-01	1.415
279790445	ENSG00000225671	0	RP11-183G22.3	RP11-183G22.3	0	1	n/a	n/a	1.30e-03	1.414
1093488	ENSG00000132388	7283	UBE2G1	ubiquitin-conjugating enzyme E2G 1	7326	17	n/a	n/a	1.79e-05	1.414
279901524	ENSG00000235547	0	NDUFB11P1	NADH dehydrogenase (ubiquinone) 1 beta subcomplex, 11, pseudogene 1	0	11	n/a	n/a	4.34e-02	1.414
1093486	ENSG00000132383	6085	RPA1	replication protein A1, 70kDa	6117	17	n/a	n/a	8.42e-03	1.414
1093954	ENSG00000135298	574	BAI3	brain-specific angiogenesis inhibitor 3	577	6	n/a	n/a	8.44e-05	1.414
1104153	ENSG00000197050	80657	ZNF420	zinc finger protein 420	147923	19	n/a	n/a	1.14e-03	1.414
1089424	ENSG00000101463	55755	SYNDIG1	synapse differentiation inducing 1	79953	20	n/a	n/a	2.88e-02	1.414
1090086	ENSG00000105819	9371	PMPCB	peptidase (mitochondrial processing) beta	9512	7	n/a	n/a	2.67e-03	1.414
1089768	ENSG00000104177	30291	MYEF2	myelin expression factor 2	50804	15	n/a	n/a	5.87e-03	1.413
1090280	ENSG00000107159	764	CA9	carbonic anhydrase IX	768	9	n/a	n/a	1.04e-02	1.413
1088161	ENSG00000075089	41029	ACTR6	ARP6 actin-related protein 6 homolog (yeast)	64431	12	n/a	n/a	1.48e-01	1.413
279727011	ENSG00000214019	0	RP6-218J18.2	RP6-218J18.2	0	X	n/a	n/a	4.86e-03	1.413
280118996	ENSG00000258645	0	CTD-2302E22.3	CTD-2302E22.3	0	14	n/a	n/a	9.45e-02	1.413
1093395	ENSG00000131737	3860	KRT34	keratin 34	3885	17	n/a	n/a	4.21e-02	1.413
1089142	ENSG00000100316	6090	RPL3	ribosomal protein L3	6122	22	n/a	n/a	5.10e-02	1.413
280126695	ENSG00000259079	0	RP1-261D10.1	RP1-261D10.1	0	14	n/a	n/a	7.78e-03	1.413
1100715	ENSG00000174748	6106	RPL15	ribosomal protein L15	6138	3	n/a	n/a	6.60e-02	1.413
1101444	ENSG00000178691	23267	SUZ12	suppressor of zeste 12 homolog (Drosophila)	23512	17	n/a	n/a	8.56e-03	1.413
279982633	ENSG00000244192	0	RP11-114H7.1	RP11-114H7.1	0	5	n/a	n/a	1.67e-01	1.412
1094134	ENSG00000136144	34502	RCBTB1	regulator of chromosome condensation (RCC1) and BTB (POZ) domain containing protein 1	55213	13	n/a	n/a	9.88e-03	1.412
1087845	ENSG00000066382	740	MPPED2	metallophosphoesterase domain containing 2	744	11	n/a	n/a	8.19e-03	1.412
279912347	ENSG00000236565	0	HNRNPA3P5	heterogeneous nuclear ribonucleoprotein A3 pseudogene 5	0	13	n/a	n/a	9.13e-02	1.412
1089878	ENSG00000104888	36308	SLC17A7	solute carrier family 17 (sodium-dependent inorganic phosphate cotransporter), member 7	57030	19	n/a	n/a	1.32e-01	1.412
1105822	ENSG00000213160	80959	KLHL23	kelch-like 23 (Drosophila)	151230	2	n/a	n/a	1.05e-03	1.412
1095224	ENSG00000142937	6169	RPS8	ribosomal protein S8	6202	1	n/a	n/a	1.25e-01	1.411
1105213	ENSG00000204611	59883	ZNF616	zinc finger protein 616	90317	19	n/a	n/a	7.56e-06	1.411
1089283	ENSG00000100890	9548	KIAA0391	KIAA0391	9692	14	n/a	n/a	1.20e-02	1.411
1104492	ENSG00000198056	5525	PRIM1	primase, DNA, polypeptide 1 (49kDa)	5557	12	n/a	n/a	3.15e-04	1.411
1087853	ENSG00000066629	1994	EML1	echinoderm microtubule associated protein like 1	2009	14	n/a	n/a	3.07e-02	1.411
1098520	ENSG00000165288	90163	BRWD3	bromodomain and WD repeat domain containing 3	254065	X	n/a	n/a	3.04e-03	1.411
279773857	ENSG00000224217	0	RP11-232D9.1	RP11-232D9.1	0	X	n/a	n/a	2.65e-03	1.411
1102901	ENSG00000185728	90146	YTHDF3	YTH domain family, member 3	253943	8	n/a	n/a	1.84e-02	1.411
1103996	ENSG00000196586	4620	MYO6	myosin VI	4646	6	n/a	n/a	4.24e-02	1.410
279921821	ENSG00000237417	0	RP11-280G19.2	RP11-280G19.2	0	10	n/a	n/a	3.14e-02	1.410
279987831	ENSG00000244691	0	RP11-600F24.2	RP11-600F24.2	0	14	n/a	n/a	1.88e-02	1.410
280012539	ENSG00000249362	0	CTD-2316B1.1	CTD-2316B1.1	0	5	n/a	n/a	1.88e-02	1.410
279724397	ENSG00000213735	0	ANAPC10P1	anaphase promoting complex subunit 10 pseudogene 1	0	1	n/a	n/a	4.92e-02	1.410
1090317	ENSG00000107581	8592	EIF3A	eukaryotic translation initiation factor 3, subunit A	8661	10	n/a	n/a	2.38e-05	1.410
1102094	ENSG00000182379	11086	NXPH4	neurexophilin 4	11247	12	n/a	n/a	7.28e-02	1.410
279785387	ENSG00000225236	0	AP000936.5	AP000936.5	0	11	n/a	n/a	6.31e-03	1.410
1092006	ENSG00000120837	4770	NFYB	nuclear transcription factor Y, beta	4801	12	n/a	n/a	6.38e-02	1.410
1099080	ENSG00000167554	81558	ZNF610	zinc finger protein 610	162963	19	n/a	n/a	8.21e-04	1.409
279798624	ENSG00000226360	0	RPL10AP6	ribosomal protein L10a pseudogene 6	0	3	n/a	n/a	9.59e-02	1.409
1094487	ENSG00000137947	2942	GTF2B	general transcription factor IIB	2959	1	n/a	n/a	1.47e-02	1.409
279984222	ENSG00000244313	0	RP11-425L10.1	RP11-425L10.1	0	11	n/a	n/a	9.05e-02	1.409
1091162	ENSG00000114209	11075	PDCD10	programmed cell death 10	11235	3	n/a	n/a	5.94e-02	1.408
1092792	ENSG00000127081	57986	ZNF484	zinc finger protein 484	83744	9	n/a	n/a	2.06e-02	1.408
279973293	ENSG00000243256	0	RP11-453M1.1	RP11-453M1.1	0	18	n/a	n/a	2.23e-01	1.408
1091863	ENSG00000119787	40858	ATL2	atlastin GTPase 2	64225	2	n/a	n/a	1.36e-02	1.408
1088001	ENSG00000070756	26731	PABPC1	poly(A) binding protein, cytoplasmic 1	26986	8	n/a	n/a	1.70e-03	1.408
279722105	ENSG00000213442	0	RPL18AP3	ribosomal protein L18a pseudogene 3	0	12	n/a	n/a	1.31e-01	1.408
1097664	ENSG00000162368	31207	CMPK1	cytidine monophosphate (UMP-CMP) kinase 1, cytosolic	51727	1	n/a	n/a	7.40e-02	1.408
1087679	ENSG00000059804	6479	SLC2A3	solute carrier family 2 (facilitated glucose transporter), member 3	6515	12	n/a	n/a	1.05e-01	1.408
280026341	ENSG00000250444	0	CCT5P1	chaperonin containing TCP1, subunit 5 (epsilon) pseudogene 1	0	5	n/a	n/a	3.76e-03	1.408
1098672	ENSG00000165934	33275	CPSF2	cleavage and polyadenylation specific factor 2, 100kDa	53981	14	n/a	n/a	9.29e-03	1.408
1092651	ENSG00000125871	60204	C20orf72	chromosome 20 open reading frame 72	92667	20	n/a	n/a	3.14e-02	1.408
1107800	ENSG00000231167	0	YBX1P2	Y box binding protein 1 pseudogene 2	0	7	n/a	n/a	1.08e-02	1.407
1087084	ENSG00000008405	1398	CRY1	cryptochrome 1 (photolyase-like)	1407	12	n/a	n/a	4.54e-04	1.407
279862106	ENSG00000232041	0	PSMD10P3	proteasome 26S subunit, non-ATPase, 10 pseudogene 3	0	13	n/a	n/a	1.07e-01	1.407
1091231	ENSG00000114850	6707	SSR3	signal sequence receptor, gamma (translocon-associated protein gamma)	6747	3	n/a	n/a	4.05e-02	1.407
1095334	ENSG00000143469	90311	SYT14	synaptotagmin XIV	255928	1	n/a	n/a	4.11e-03	1.407
1090675	ENSG00000110436	6470	SLC1A2	solute carrier family 1 (glial high affinity glutamate transporter), member 2	6506	11	n/a	n/a	4.39e-03	1.407
279862629	ENSG00000232085	0	RP11-261C10.4	RP11-261C10.4	0	1	n/a	n/a	1.39e-01	1.407
1094791	ENSG00000139687	5893	RB1	retinoblastoma 1	5925	13	n/a	n/a	1.15e-02	1.407
279818910	ENSG00000228206	0	AC016717.1	AC016717.1	0	2	n/a	n/a	9.80e-02	1.407
1095715	ENSG00000146007	81131	ZMAT2	zinc finger, matrin-type 2	153527	5	n/a	n/a	3.60e-03	1.407
1095368	ENSG00000143621	3583	ILF2	interleukin enhancer binding factor 2, 45kDa	3608	1	n/a	n/a	1.68e-03	1.407
1096933	ENSG00000156475	5489	PPP2R2B	protein phosphatase 2, regulatory subunit B, beta	5521	5	n/a	n/a	1.01e-02	1.406
280093808	ENSG00000256206	0	RP11-140L24.4	RP11-140L24.4	0	11	n/a	n/a	3.00e-03	1.406
1089254	ENSG00000100714	4496	MTHFD1	methylenetetrahydrofolate dehydrogenase (NADP+ dependent) 1, methenyltetrahydrofolate cyclohydrolase, formyltetrahydrofolate synthetase	4522	14	n/a	n/a	1.96e-04	1.406
1106480	ENSG00000219545	0	AC006465.3	HCG19535Hypothetical gene supported by AK027125Uncharacterized proteincDNA FLJ54628	0	7	n/a	n/a	5.44e-05	1.406
1088214	ENSG00000076248	7331	UNG	uracil-DNA glycosylase	7374	12	n/a	n/a	4.77e-03	1.406
1105883	ENSG00000213626	57288	LBH	limb bud and heart development homolog (mouse)	81606	2	n/a	n/a	9.08e-04	1.406
279891163	ENSG00000234629	0	WDR82P1	WD repeat domain 82 pseudogene 1	0	3	n/a	n/a	9.34e-04	1.406
279783200	ENSG00000225022	0	UBE2D3P1	ubiquitin-conjugating enzyme E2D 3 pseudogene 1	0	20	n/a	n/a	3.84e-04	1.405
1105423	ENSG00000205269	1002442	TMEM170B	transmembrane protein 170B	100113407	6	n/a	n/a	1.68e-02	1.405
279484207	ENSG00000177803	0	RP11-606P2.1	RP11-606P2.1	0	4	n/a	n/a	3.12e-04	1.405
1095932	ENSG00000147649	60143	MTDH	metadherin	92140	8	n/a	n/a	9.92e-04	1.405
279921067	ENSG00000237351	0	CTD-2522E6.4	CTD-2522E6.4	0	X	n/a	n/a	4.08e-03	1.405
1092092	ENSG00000121741	7706	ZMYM2	zinc finger, MYM-type 2	7750	13	n/a	n/a	2.40e-04	1.405
279912368	ENSG00000236570	0	AC105765.1	AC105765.1	0	3	n/a	n/a	3.47e-04	1.405
279854500	ENSG00000231386	0	AC007395.4	AC007395.4	0	2	n/a	n/a	4.59e-02	1.404
1102452	ENSG00000183814	94931	LIN9	lin-9 homolog (C. elegans)	286826	1	n/a	n/a	6.99e-02	1.404
279899603	ENSG00000235363	0	SNRPGP10	small nuclear ribonucleoprotein polypeptide G pseudogene 10	0	1	n/a	n/a	2.56e-01	1.404
279799327	ENSG00000226421	0	AC018641.6	AC018641.6	0	7	n/a	n/a	7.24e-02	1.404
1088168	ENSG00000075223	10365	SEMA3C	sema domain, immunoglobulin domain (Ig), short basic domain, secreted, (semaphorin) 3C	10512	7	n/a	n/a	2.90e-02	1.404
1102275	ENSG00000183161	2173	FANCF	Fanconi anemia, complementation group F	2188	11	n/a	n/a	6.20e-03	1.404
1092095	ENSG00000121749	41359	TBC1D15	TBC1 domain family, member 15	64786	12	n/a	n/a	1.67e-02	1.404
279800132	ENSG00000226496	94412	LINC00323	long intergenic non-protein coding RNA 323	284835	21	n/a	n/a	1.49e-04	1.404
1087344	ENSG00000029363	9630	BCLAF1	BCL2-associated transcription factor 1	9774	6	n/a	n/a	3.79e-03	1.404
1089180	ENSG00000100410	59034	PHF5A	PHD finger protein 5A	84844	22	n/a	n/a	3.89e-02	1.404
1094314	ENSG00000137055	9238	PLAA	phospholipase A2-activating protein	9373	9	n/a	n/a	2.05e-03	1.403
1107226	ENSG00000227450	0	AC006449.1	Uncharacterized proteincDNA FLJ52623	0	17	n/a	n/a	6.48e-04	1.403
1094313	ENSG00000137054	41023	POLR1E	polymerase (RNA) I polypeptide E, 53kDa	64425	9	n/a	n/a	1.17e-03	1.403
1099650	ENSG00000169862	1490	CTNND2	catenin (cadherin-associated protein), delta 2 (neural plakophilin-related arm-repeat protein)	1501	5	n/a	n/a	7.25e-02	1.403
279816800	ENSG00000228002	0	DHX9P1	DEAH (Asp-Glu-Ala-His) box polypeptide 9 pseudogene 1	0	13	n/a	n/a	2.31e-05	1.403
1098242	ENSG00000164209	60007	SLC25A46	solute carrier family 25, member 46	91137	5	n/a	n/a	3.17e-02	1.402
279870496	ENSG00000232784	0	AC067961.1	AC067961.1	0	2	n/a	n/a	6.39e-03	1.402
1088251	ENSG00000077254	22787	USP33	ubiquitin specific peptidase 33	23032	1	n/a	n/a	7.90e-03	1.402
279739370	ENSG00000215349	0	MRPL3P1	mitochondrial ribosomal protein L3 pseudogene 1	0	13	n/a	n/a	4.09e-03	1.402
279834395	ENSG00000229586	0	AC015818.6	AC015818.6	0	17	n/a	n/a	3.28e-04	1.402
1090209	ENSG00000106537	26820	TSPAN13	tetraspanin 13	27075	7	n/a	n/a	4.54e-02	1.402
1088808	ENSG00000091490	22986	SEL1L3	sel-1 suppressor of lin-12-like 3 (C. elegans)	23231	4	n/a	n/a	3.42e-03	1.402
279493488	ENSG00000179131	0	RP11-458F8.3	RP11-458F8.3	0	7	n/a	n/a	2.60e-01	1.402
280006830	ENSG00000248854	0	RP11-175M2.2	RP11-175M2.2	0	5	n/a	n/a	5.45e-03	1.402
1096804	ENSG00000155329	34108	ZCCHC10	zinc finger, CCHC domain containing 10	54819	5	n/a	n/a	6.41e-02	1.402
279851688	ENSG00000231158	0	PTP4A1P1	protein tyrosine phosphatase type IVA, member 1 pseudogene 1	0	2	n/a	n/a	1.63e-02	1.402
280064836	ENSG00000254010	0	RP11-103H7.5	RP11-103H7.5	0	8	n/a	n/a	1.06e-01	1.402
1104112	ENSG00000196937	10300	FAM3C	family with sequence similarity 3, member C	10447	7	n/a	n/a	3.03e-02	1.401
1095606	ENSG00000145284	55768	SCD5	stearoyl-CoA desaturase 5	79966	4	n/a	n/a	2.96e-03	1.401
1101054	ENSG00000176533	2771	GNG7	guanine nucleotide binding protein (G protein), gamma 7	2788	19	n/a	n/a	2.35e-02	1.401
1093165	ENSG00000130348	34567	QRSL1	glutaminyl-tRNA synthase (glutamine-hydrolyzing)-like 1	55278	6	n/a	n/a	6.40e-03	1.401
279882358	ENSG00000233837	0	EIF3LP2	eukaryotic translation initiation factor 3, subunit L pseudogene 2	0	10	n/a	n/a	1.67e-02	1.401
1087891	ENSG00000067715	6817	SYT1	synaptotagmin I	6857	12	n/a	n/a	4.79e-03	1.401
279939042	ENSG00000239323	0	CTD-2213F21.1	CTD-2213F21.1	0	14	n/a	n/a	2.65e-01	1.401
279821958	ENSG00000228462	0	RP11-445N18.3	RP11-445N18.3	0	10	n/a	n/a	1.83e-01	1.401
1091210	ENSG00000114686	11062	MRPL3	mitochondrial ribosomal protein L3	11222	3	n/a	n/a	3.44e-02	1.400
1095395	ENSG00000143786	80765	CNIH3	cornichon homolog 3 (Drosophila)	149111	1	n/a	n/a	1.98e-02	1.400
279749351	ENSG00000219487	0	RP11-365H23.1	RP11-365H23.1	0	6	n/a	n/a	9.05e-02	1.400
1095493	ENSG00000144445	80945	C2orf67	chromosome 2 open reading frame 67	151050	2	n/a	n/a	1.30e-03	1.400
279827598	ENSG00000228962	128716	HCG23	HLA complex group 23	414764	6	n/a	n/a	6.16e-02	1.400
1104379	ENSG00000197756	6136	RPL37A	ribosomal protein L37a	6168	2	n/a	n/a	2.10e-01	1.400
1093771	ENSG00000134247	5706	PTGFRN	prostaglandin F2 receptor negative regulator	5738	1	n/a	n/a	1.97e-02	1.400
1092782	ENSG00000126945	3168	HNRNPH2	heterogeneous nuclear ribonucleoprotein H2 (H')	3188	X	n/a	n/a	5.61e-03	1.400
1091868	ENSG00000119862	28830	LGALSL	lectin, galactoside-binding-like	29094	2	n/a	n/a	9.03e-03	1.400
279887761	ENSG00000234332	0	BCAS2P2	breast carcinoma amplified sequence 2 pseudogene 2	0	1	n/a	n/a	2.03e-02	1.400
1089454	ENSG00000101782	8704	RIOK3	RIO kinase 3 (yeast)	8780	18	n/a	n/a	9.66e-03	1.399
1094544	ENSG00000138175	400	ARL3	ADP-ribosylation factor-like 3	403	10	n/a	n/a	6.67e-02	1.399
1093362	ENSG00000131469	6123	RPL27	ribosomal protein L27	6155	17	n/a	n/a	1.52e-01	1.399
279911617	ENSG00000236498	0	AC107081.5	AC107081.5	0	2	n/a	n/a	6.70e-02	1.399
1105676	ENSG00000206527	83649	PTPLB	protein tyrosine phosphatase-like (proline instead of catalytic arginine), member b	201562	3	n/a	n/a	1.69e-03	1.399
280090364	ENSG00000255807	0	PTP4A1P2	protein tyrosine phosphatase type IVA, member 1 pseudogene 2	0	12	n/a	n/a	3.62e-02	1.399
1102535	ENSG00000184220	58529	C3orf26	chromosome 3 open reading frame 26	84319	3	n/a	n/a	1.39e-02	1.399
279914252	ENSG00000236762	0	RP11-159H3.1	RP11-159H3.1	0	10	n/a	n/a	1.58e-01	1.398
1103102	ENSG00000186471	81419	AKAP14	A kinase (PRKA) anchor protein 14	158798	X	n/a	n/a	7.00e-02	1.398
1093479	ENSG00000132341	5869	RAN	RAN, member RAS oncogene family	5901	12	n/a	n/a	2.98e-02	1.398
1106504	ENSG00000221823	5502	PPP3R1	protein phosphatase 3, regulatory subunit B, alpha	5534	2	n/a	n/a	1.61e-02	1.398
1098437	ENSG00000164944	25711	KIAA1429	KIAA1429	25962	8	n/a	n/a	5.07e-05	1.398
1100479	ENSG00000173451	57833	THAP2	THAP domain containing, apoptosis associated protein 2	83591	12	n/a	n/a	1.73e-02	1.398
279969545	ENSG00000242814	0	RP11-436H11.1	RP11-436H11.1	0	5	n/a	n/a	1.43e-01	1.397
1089363	ENSG00000101247	54972	C20orf7	chromosome 20 open reading frame 7	79133	20	n/a	n/a	6.47e-04	1.397
1093337	ENSG00000131269	19	ABCB7	ATP-binding cassette, sub-family B (MDR/TAP), member 7	22	X	n/a	n/a	8.19e-04	1.397
280125486	ENSG00000259007	0	RP11-463J10.3	RP11-463J10.3	0	14	n/a	n/a	9.31e-03	1.397
1091665	ENSG00000117906	5923	RCN2	reticulocalbin 2, EF-hand calcium binding domain	5955	15	n/a	n/a	7.15e-02	1.397
1090997	ENSG00000112715	7379	VEGFA	vascular endothelial growth factor A	7422	6	n/a	n/a	1.07e-01	1.397
1094938	ENSG00000140740	7342	UQCRC2	ubiquinol-cytochrome c reductase core protein II	7385	16	n/a	n/a	4.01e-03	1.396
1098359	ENSG00000164654	33759	MIOS	missing oocyte, meiosis regulator, homolog (Drosophila)	54468	7	n/a	n/a	6.61e-04	1.396
279883462	ENSG00000233926	0	RP11-154D17.1	RP11-154D17.1	0	9	n/a	n/a	2.23e-03	1.396
1090856	ENSG00000111802	31047	TDP2	tyrosyl-DNA phosphodiesterase 2	51567	6	n/a	n/a	4.06e-03	1.396
1091859	ENSG00000119772	1776	DNMT3A	DNA (cytosine-5-)-methyltransferase 3 alpha	1788	2	n/a	n/a	1.30e-03	1.396
1092172	ENSG00000122482	58357	ZNF644	zinc finger protein 644	84146	1	n/a	n/a	5.11e-03	1.396
1095990	ENSG00000148229	33400	POLE3	polymerase (DNA directed), epsilon 3 (p17 subunit)	54107	9	n/a	n/a	7.42e-03	1.396
1090875	ENSG00000111897	36788	SERINC1	serine incorporator 1	57515	6	n/a	n/a	1.39e-02	1.396
1098920	ENSG00000166886	4639	NAB2	NGFI-A binding protein 2 (EGR1 binding protein 2)	4665	12	n/a	n/a	7.15e-04	1.395
1088740	ENSG00000090060	10756	PAPOLA	poly(A) polymerase alpha	10914	14	n/a	n/a	6.91e-03	1.395
1087342	ENSG00000028839	9378	TBPL1	TBP-like 1	9519	6	n/a	n/a	4.96e-02	1.395
1089787	ENSG00000104331	34217	IMPAD1	inositol monophosphatase domain containing 1	54928	8	n/a	n/a	8.39e-03	1.395
1100458	ENSG00000173334	10075	TRIB1	tribbles homolog 1 (Drosophila)	10221	8	n/a	n/a	3.39e-02	1.394
280097599	ENSG00000256646	0	RP11-111K18.1	RP11-111K18.1	0	7	n/a	n/a	8.69e-02	1.394
1097887	ENSG00000163159	6904	VPS72	vacuolar protein sorting 72 homolog (S. cerevisiae)	6944	1	n/a	n/a	1.50e-02	1.394
1105546	ENSG00000205726	6417	ITSN1	intersectin 1 (SH3 domain protein)	6453	21	n/a	n/a	2.37e-02	1.393
279952289	ENSG00000240890	0	RP11-65E22.2	RP11-65E22.2	0	3	n/a	n/a	4.09e-03	1.393
1103011	ENSG00000186130	10615	ZBTB6	zinc finger and BTB domain containing 6	10773	9	n/a	n/a	4.42e-02	1.393
1095645	ENSG00000145592	6135	RPL37	ribosomal protein L37	6167	5	n/a	n/a	1.64e-02	1.393
279847785	ENSG00000230793	0	SMARCE1P5	SWI/SNF related, matrix associated, actin dependent regulator of chromatin, subfamily e, member 1 pseudogene 5	0	13	n/a	n/a	3.42e-03	1.393
1099307	ENSG00000168374	375	ARF4	ADP-ribosylation factor 4	378	3	n/a	n/a	4.95e-03	1.393
280013748	ENSG00000249465	0	RBMXP4	RNA binding motif protein, X-linked pseudogene 4	0	4	n/a	n/a	6.14e-03	1.393
279870599	ENSG00000232794	0	RP11-33N11.1	RP11-33N11.1	0	X	n/a	n/a	8.43e-03	1.393
1108379	ENSG00000234851	0	RP11-3P17.3	RP11-3P17.3	0	3	n/a	n/a	2.07e-01	1.393
280113373	ENSG00000258262	0	RP11-693J15.3	RP11-693J15.3	0	12	n/a	n/a	2.38e-04	1.392
1091149	ENSG00000114062	7294	UBE3A	ubiquitin protein ligase E3A	7337	15	n/a	n/a	1.04e-02	1.392
1094433	ENSG00000137713	5487	PPP2R1B	protein phosphatase 2, regulatory subunit A, beta	5519	11	n/a	n/a	3.55e-02	1.392
1089285	ENSG00000100902	5655	PSMA6	proteasome (prosome, macropain) subunit, alpha type, 6	5687	14	n/a	n/a	1.30e-01	1.392
279997280	ENSG00000248092	0	RP11-159F24.1	RP11-159F24.1	0	5	n/a	n/a	4.09e-05	1.392
1104612	ENSG00000198464	80620	ZNF480	zinc finger protein 480	147657	19	n/a	n/a	6.72e-05	1.391
280127727	ENSG00000259141	77730	AC027323.1	lysM and putative peptidoglycan-binding domain-containing protein 3	116068	5	n/a	n/a	2.18e-02	1.390
280026310	ENSG00000250441	0	RP11-47F1.1	RP11-47F1.1	0	5	n/a	n/a	5.48e-02	1.390
1099790	ENSG00000170456	81475	DENND5B	DENN/MADD domain containing 5B	160518	12	n/a	n/a	1.05e-03	1.390
1092042	ENSG00000121089	0	NACA3P	NACA family member 3 pseudogene	0	4	n/a	n/a	6.09e-02	1.390
279865652	ENSG00000232383	0	AC010677.5	AC010677.5	0	7	n/a	n/a	3.18e-01	1.389
279914271	ENSG00000236764	0	COX7A2P2	cytochrome c oxidase subunit VIIa polypeptide 2 (liver) pseudogene 2	0	4	n/a	n/a	1.45e-01	1.389
1093480	ENSG00000132356	5530	PRKAA1	protein kinase, AMP-activated, alpha 1 catalytic subunit	5562	5	n/a	n/a	1.67e-02	1.389
1103630	ENSG00000188732	109834	C7orf46	chromosome 7 open reading frame 46	340277	7	n/a	n/a	4.32e-03	1.389
1088458	ENSG00000082996	11177	RNF13	ring finger protein 13	11342	3	n/a	n/a	3.19e-02	1.389
279785774	ENSG00000225267	0	RPL8P2	ribosomal protein L8 pseudogene 2	0	21	n/a	n/a	6.68e-02	1.389
280020510	ENSG00000249986	0	YWHAQP6	YWHAQ pseudogene 6	0	3	n/a	n/a	1.76e-02	1.389
1096627	ENSG00000153879	1047	CEBPG	CCAAT/enhancer binding protein (C/EBP), gamma	1054	19	n/a	n/a	1.88e-02	1.389
279810101	ENSG00000227358	0	RP11-180I4.1	RP11-180I4.1	0	9	n/a	n/a	2.09e-01	1.389
1091057	ENSG00000113272	34263	THG1L	tRNA-histidine guanylyltransferase 1-like (S. cerevisiae)	54974	5	n/a	n/a	6.19e-04	1.389
279816284	ENSG00000227939	0	RPL3P2	ribosomal protein L3 pseudogene 2	0	6	n/a	n/a	2.97e-02	1.389
1087945	ENSG00000069345	10148	DNAJA2	DnaJ (Hsp40) homolog, subfamily A, member 2	10294	16	n/a	n/a	5.52e-02	1.388
1098253	ENSG00000164253	34544	WDR41	WD repeat domain 41	55255	5	n/a	n/a	6.23e-03	1.388
280127248	ENSG00000259114	0	AC005484.5	AC005484.5	0	14	n/a	n/a	2.53e-05	1.388
1088860	ENSG00000092820	7387	EZR	ezrin	7430	6	n/a	n/a	8.81e-02	1.388
1099265	ENSG00000168216	35077	LMBRD1	LMBR1 domain containing 1	55788	6	n/a	n/a	5.73e-02	1.388
280017746	ENSG00000249786	0	EAF1-AS1	EAF1 antisense RNA 1 (non-protein coding)	0	3	n/a	n/a	4.33e-04	1.388
279840858	ENSG00000230183	0	RP11-81G24.1	RP11-81G24.1	0	15	n/a	n/a	6.83e-03	1.388
1091686	ENSG00000118200	23026	CAMSAP2	calmodulin regulated spectrin-associated protein family, member 2	23271	1	n/a	n/a	2.49e-02	1.388
279912548	ENSG00000236603	0	RANP1	RAN, member RAS oncogene family pseudogene 1	0	6	n/a	n/a	7.08e-03	1.387
1099884	ENSG00000170889	6170	RPS9	ribosomal protein S9	6203	19	n/a	n/a	1.86e-01	1.386
279769301	ENSG00000223873	0	AC013733.5	AC013733.5	0	2	n/a	n/a	9.64e-03	1.386
279893695	ENSG00000234819	0	RP11-336N8.4	RP11-336N8.4	0	9	n/a	n/a	2.39e-01	1.386
279970694	ENSG00000242951	0	RP11-507E23.1	RP11-507E23.1	0	14	n/a	n/a	3.31e-01	1.386
280121096	ENSG00000258758	0	RP11-613G13.1	RP11-613G13.1	0	14	n/a	n/a	4.66e-04	1.386
1099563	ENSG00000169446	60275	MMGT1	membrane magnesium transporter 1	93380	X	n/a	n/a	1.54e-02	1.386
1098477	ENSG00000165119	3170	HNRNPK	heterogeneous nuclear ribonucleoprotein K	3190	9	n/a	n/a	2.38e-02	1.386
1097261	ENSG00000159208	80715	C1orf51	chromosome 1 open reading frame 51	148523	1	n/a	n/a	4.78e-03	1.386
1090941	ENSG00000112306	6173	RPS12	ribosomal protein S12	6206	6	n/a	n/a	1.57e-01	1.385
280017387	ENSG00000249758	0	CTB-43P18.1	CTB-43P18.1	0	5	n/a	n/a	7.52e-02	1.385
1103720	ENSG00000189060	2988	H1F0	H1 histone family, member 0	3005	22	n/a	n/a	2.53e-03	1.385
1091513	ENSG00000116750	30858	UCHL5	ubiquitin carboxyl-terminal hydrolase L5	51377	1	n/a	n/a	9.83e-03	1.385
280106314	ENSG00000257530	0	RP11-843B15.2	RP11-843B15.2	0	12	n/a	n/a	3.70e-04	1.385
1097951	ENSG00000163412	105958	EIF4E3	eukaryotic translation initiation factor 4E family member 3	317649	3	n/a	n/a	2.06e-02	1.385
1087881	ENSG00000067334	29827	DNTTIP2	deoxynucleotidyltransferase, terminal, interacting protein 2	30836	1	n/a	n/a	1.27e-02	1.385
1100952	ENSG00000176018	0	LYSMD3	LysM, putative peptidoglycan-binding, domain containing 3	0	5	n/a	n/a	2.21e-02	1.384
1091029	ENSG00000112996	10726	MRPS30	mitochondrial ribosomal protein S30	10884	5	n/a	n/a	5.37e-03	1.384
279722950	ENSG00000213553	0	RPLP0P6	ribosomal protein, large, P0 pseudogene 6	0	2	n/a	n/a	7.01e-02	1.384
279907279	ENSG00000236105	0	AC000110.1	AC000110.1	0	7	n/a	n/a	4.39e-03	1.384
1088557	ENSG00000086061	3281	DNAJA1	DnaJ (Hsp40) homolog, subfamily A, member 1	3301	9	n/a	n/a	4.68e-02	1.384
279829672	ENSG00000229161	0	TCP1P1	t-complex 1 pseudogene 1	0	7	n/a	n/a	4.23e-04	1.384
1091609	ENSG00000117448	10181	AKR1A1	aldo-keto reductase family 1, member A1 (aldehyde reductase)	10327	1	n/a	n/a	1.53e-02	1.384
1091096	ENSG00000113575	5483	PPP2CA	protein phosphatase 2, catalytic subunit, alpha isozyme	5515	5	n/a	n/a	2.22e-02	1.384
1098122	ENSG00000163902	6152	RPN1	ribophorin I	6184	3	n/a	n/a	7.35e-04	1.384
1087381	ENSG00000034510	9044	TMSB10	thymosin beta 10	9168	2	n/a	n/a	1.01e-01	1.384
1096962	ENSG00000156735	9389	BAG4	BCL2-associated athanogene 4	9530	8	n/a	n/a	3.08e-02	1.383
1092951	ENSG00000128595	809	CALU	calumenin	813	7	n/a	n/a	2.88e-02	1.383
1090840	ENSG00000111728	6453	ST8SIA1	ST8 alpha-N-acetyl-neuraminide alpha-2,8-sialyltransferase 1	6489	12	n/a	n/a	4.18e-03	1.383
1094137	ENSG00000136149	0	RPL13AP25	ribosomal protein L13a pseudogene 25	0	13	n/a	n/a	3.59e-01	1.383
1090858	ENSG00000111817	29673	DSE	dermatan sulfate epimerase	29940	6	n/a	n/a	9.78e-02	1.383
1092799	ENSG00000127184	1341	COX7C	cytochrome c oxidase subunit VIIc	1350	5	n/a	n/a	1.89e-01	1.383
1096311	ENSG00000151292	1445	CSNK1G3	casein kinase 1, gamma 3	1456	5	n/a	n/a	7.47e-03	1.383
1099704	ENSG00000170089	181061	RP11-423H2.1	RP11-423H2.1	728554	5	n/a	n/a	1.36e-02	1.383
280036084	ENSG00000251235	0	RP11-156N15.1	RP11-156N15.1	0	5	n/a	n/a	7.71e-02	1.383
1105870	ENSG00000213516	142311	RBMXL1	RNA binding motif protein, X-linked-like 1	494115	1	n/a	n/a	1.60e-03	1.383
1101414	ENSG00000178460	81318	C8orf45	chromosome 8 open reading frame 45	157777	8	n/a	n/a	1.02e-01	1.382
1096381	ENSG00000151746	633	BICD1	bicaudal D homolog 1 (Drosophila)	636	12	n/a	n/a	1.04e-04	1.382
280088762	ENSG00000255642	0	RP11-415I12.6	RP11-415I12.6	0	12	n/a	n/a	2.60e-04	1.382
1088840	ENSG00000092140	34921	G2E3	G2/M-phase specific E3 ubiquitin protein ligase	55632	14	n/a	n/a	2.90e-02	1.382
1093590	ENSG00000132912	30646	DCTN4	dynactin 4 (p62)	51164	5	n/a	n/a	2.77e-05	1.382
1096822	ENSG00000155545	81690	MIER3	mesoderm induction early response 1, family member 3	166968	5	n/a	n/a	1.25e-02	1.382
279909639	ENSG00000236326	0	RP3-486I3.5	RP3-486I3.5	0	6	n/a	n/a	2.00e-03	1.382
1090836	ENSG00000111716	3920	LDHB	lactate dehydrogenase B	3945	12	n/a	n/a	1.99e-02	1.381
279896614	ENSG00000235081	0	AC010492.2	AC010492.2	0	19	n/a	n/a	9.96e-04	1.381
1090696	ENSG00000110700	6174	RPS13	ribosomal protein S13	6207	11	n/a	n/a	1.84e-01	1.381
280025251	ENSG00000250359	0	PTP4A1P4	protein tyrosine phosphatase type IVA, member 1 pseudogene 4	0	5	n/a	n/a	2.87e-02	1.381
1100588	ENSG00000174007	59174	CEP19	centrosomal protein 19kDa	84984	3	n/a	n/a	4.09e-03	1.381
1088932	ENSG00000096063	6692	SRPK1	SRSF protein kinase 1	6732	6	n/a	n/a	7.76e-03	1.381
280094138	ENSG00000256240	0	AC010620.1	AC010620.1	0	19	n/a	n/a	1.14e-01	1.381
279784635	ENSG00000225173	0	XXbac-BPG308K3.5	XXbac-BPG308K3.5	0	6	n/a	n/a	7.18e-04	1.380
1090242	ENSG00000106701	58090	FSD1L	fibronectin type III and SPRY domain containing 1-like	83856	9	n/a	n/a	6.48e-02	1.380
1102508	ENSG00000184117	8442	NIPSNAP1	nipsnap homolog 1 (C. elegans)	8508	22	n/a	n/a	2.31e-04	1.380
1092123	ENSG00000121964	55515	GTDC1	glycosyltransferase-like domain containing 1	79712	2	n/a	n/a	1.38e-03	1.380
1088807	ENSG00000091483	2256	FH	fumarate hydratase	2271	1	n/a	n/a	8.65e-03	1.380
1104722	ENSG00000198755	4710	RPL10A	ribosomal protein L10a	4736	6	n/a	n/a	9.35e-02	1.380
1095954	ENSG00000147872	157124067	PLIN2	perilipin 2	100509484	9	n/a	n/a	9.68e-03	1.379
1103842	ENSG00000196172	80691	ZNF681	zinc finger protein 681	148213	19	n/a	n/a	1.01e-02	1.379
279906284	ENSG00000236018	0	RP4-814D15.1	RP4-814D15.1	0	7	n/a	n/a	1.54e-02	1.379
279957500	ENSG00000241494	0	RP11-796G6.1	RP11-796G6.1	0	14	n/a	n/a	3.04e-01	1.379
1089435	ENSG00000101558	9094	VAPA	VAMP (vesicle-associated membrane protein)-associated protein A, 33kDa	9218	18	n/a	n/a	1.55e-02	1.379
1093492	ENSG00000132423	31285	COQ3	coenzyme Q3 homolog, methyltransferase (S. cerevisiae)	51805	6	n/a	n/a	2.56e-03	1.379
279910481	ENSG00000236404	125652	RP11-125B21.2	RP11-125B21.2	401491	9	n/a	n/a	2.64e-02	1.379
279776278	ENSG00000224411	0	RP11-1033A18.1	RP11-1033A18.1	0	11	n/a	n/a	6.48e-04	1.379
1094067	ENSG00000135829	1648	DHX9	DEAH (Asp-Glu-Ala-His) box polypeptide 9	1660	1	n/a	n/a	2.37e-04	1.379
1088386	ENSG00000080824	3300	HSP90AA1	heat shock protein 90kDa alpha (cytosolic), class A member 1	3320	14	n/a	n/a	3.34e-03	1.379
279913348	ENSG00000236686	0	BZW1P1	basic leucine zipper and W2 domains 1 pseudogene 1	0	3	n/a	n/a	2.26e-03	1.378
280094124	ENSG00000256238	0	RP11-473N11.2	RP11-473N11.2	0	12	n/a	n/a	9.72e-04	1.378
279769347	ENSG00000223877	0	RP11-2F9.1	RP11-2F9.1	0	15	n/a	n/a	1.04e-01	1.378
1094882	ENSG00000140396	10352	NCOA2	nuclear receptor coactivator 2	10499	8	n/a	n/a	6.35e-03	1.378
280056889	ENSG00000253445	0	CTB-79E8.2	CTB-79E8.2	0	5	n/a	n/a	3.26e-02	1.378
279685023	ENSG00000204637	0	AC068538.2	AC068538.2	0	2	n/a	n/a	3.12e-02	1.378
1098250	ENSG00000164244	79567	PRRC1	proline-rich coiled-coil 1	133619	5	n/a	n/a	1.03e-03	1.378
1095253	ENSG00000143155	92198	TIPRL	TIP41, TOR signaling pathway regulator-like (S. cerevisiae)	261726	1	n/a	n/a	1.60e-02	1.378
280136547	ENSG00000259652	0	RP11-797A18.3	RP11-797A18.3	0	15	n/a	n/a	1.06e-02	1.377
1099354	ENSG00000168564	34891	CDKN2AIP	CDKN2A interacting protein	55602	4	n/a	n/a	6.07e-03	1.377
279720430	ENSG00000213252	0	RP11-819M15.1	RP11-819M15.1	0	11	n/a	n/a	2.06e-02	1.377
1087375	ENSG00000033800	8488	PIAS1	protein inhibitor of activated STAT, 1	8554	15	n/a	n/a	8.35e-04	1.377
1087524	ENSG00000049167	1152	ERCC8	excision repair cross-complementing rodent repair deficiency, complementation group 8	1161	5	n/a	n/a	1.87e-03	1.377
279846040	ENSG00000230614	0	AC073958.2	AC073958.2	0	7	n/a	n/a	2.51e-01	1.377
1093424	ENSG00000131931	34434	THAP1	THAP domain containing, apoptosis associated protein 1	55145	8	n/a	n/a	3.47e-02	1.377
1102538	ENSG00000184226	5069	PCDH9	protocadherin 9	5101	13	n/a	n/a	1.88e-02	1.377
278743751	ENSG00000101898	0	RP3-324O17.4	RP3-324O17.4	0	20	n/a	n/a	4.04e-03	1.376
279784987	ENSG00000225200	0	AB019441.29	AB019441.29	0	14	n/a	n/a	2.20e-01	1.376
1107938	ENSG00000232040	77545	SCAND3	SCAN domain containing 3	114821	6	n/a	n/a	9.01e-04	1.376
1102214	ENSG00000182923	56055	CEP63	centrosomal protein 63kDa	80254	3	n/a	n/a	4.91e-04	1.376
1101797	ENSG00000180812	0	RP11-517P14.6	RP11-517P14.6	0	10	n/a	n/a	2.68e-02	1.376
1093011	ENSG00000129084	5650	PSMA1	proteasome (prosome, macropain) subunit, alpha type, 1	5682	11	n/a	n/a	1.03e-02	1.376
280089563	ENSG00000255729	0	AC005618.1	AC005618.1	0	5	n/a	n/a	4.43e-03	1.375
279966438	ENSG00000242477	0	CTD-2161E19.1	CTD-2161E19.1	0	5	n/a	n/a	1.13e-01	1.375
1094995	ENSG00000141127	5604	PRPSAP2	phosphoribosyl pyrophosphate synthetase-associated protein 2	5636	17	n/a	n/a	6.59e-04	1.375
1092668	ENSG00000125944	10090	HNRNPR	heterogeneous nuclear ribonucleoprotein R	10236	1	n/a	n/a	2.00e-03	1.375
280095465	ENSG00000256393	0	AC138123.2	AC138123.2	0	12	n/a	n/a	1.72e-01	1.375
1098554	ENSG00000165475	30566	CRYL1	crystallin, lambda 1	51084	13	n/a	n/a	3.96e-02	1.375
1094924	ENSG00000140598	55434	EFTUD1	elongation factor Tu GTP binding domain containing 1	79631	15	n/a	n/a	3.38e-03	1.375
1088941	ENSG00000096401	983	CDC5L	CDC5 cell division cycle 5-like (S. pombe)	988	6	n/a	n/a	9.49e-03	1.375
1095804	ENSG00000146731	903	CCT6A	chaperonin containing TCP1, subunit 6A (zeta 1)	908	7	n/a	n/a	2.51e-02	1.375
1101382	ENSG00000178235	77522	SLITRK1	SLIT and NTRK-like family, member 1	114798	13	n/a	n/a	6.45e-02	1.374
1089337	ENSG00000101166	30495	SLMO2	slowmo homolog 2 (Drosophila)	51012	20	n/a	n/a	4.52e-02	1.374
1098011	ENSG00000163584	83601	RPL22L1	ribosomal protein L22-like 1	200916	3	n/a	n/a	1.40e-01	1.374
1092186	ENSG00000122565	11170	CBX3	chromobox homolog 3	11335	7	n/a	n/a	1.46e-01	1.374
1094282	ENSG00000136888	9408	ATP6V1G1	ATPase, H+ transporting, lysosomal 13kDa, V1 subunit G1	9550	9	n/a	n/a	8.06e-02	1.374
1101455	ENSG00000178741	9242	COX5A	cytochrome c oxidase subunit Va	9377	15	n/a	n/a	3.39e-02	1.374
1089635	ENSG00000103044	3021	HAS3	hyaluronan synthase 3	3038	16	n/a	n/a	1.78e-01	1.374
1091103	ENSG00000113597	55808	C5orf44	chromosome 5 open reading frame 44	80006	5	n/a	n/a	4.42e-02	1.374
1094405	ENSG00000137513	55534	NARS2	asparaginyl-tRNA synthetase 2, mitochondrial (putative)	79731	11	n/a	n/a	2.63e-03	1.374
1107588	ENSG00000229729	0	RP11-159G9.5	Uncharacterized protein	0	3	n/a	n/a	1.84e-03	1.374
1101426	ENSG00000178567	9708	EPM2AIP1	EPM2A (laforin) interacting protein 1	9852	3	n/a	n/a	6.49e-04	1.374
1090276	ENSG00000107105	1978	ELAVL2	ELAV (embryonic lethal, abnormal vision, Drosophila)-like 2 (Hu antigen B)	1993	9	n/a	n/a	6.14e-02	1.374
1089845	ENSG00000104765	661	BNIP3L	BCL2/adenovirus E1B 19kDa interacting protein 3-like	665	8	n/a	n/a	3.55e-02	1.373
279823283	ENSG00000228589	0	RP5-1053E7.1	RP5-1053E7.1	0	1	n/a	n/a	5.32e-02	1.373
1089448	ENSG00000101695	34230	RNF125	ring finger protein 125	54941	18	n/a	n/a	1.32e-03	1.373
1088209	ENSG00000076053	10033	RBM7	RNA binding motif protein 7	10179	11	n/a	n/a	7.61e-03	1.373
280091109	ENSG00000255883	0	AC099522.1	AC099522.1	0	5	n/a	n/a	7.06e-02	1.373
279915377	ENSG00000236852	0	RP11-3D23.1	RP11-3D23.1	0	X	n/a	n/a	1.41e-01	1.373
1091349	ENSG00000115561	31132	CHMP3	charged multivesicular body protein 3	51652	2	n/a	n/a	4.58e-03	1.373
1095977	ENSG00000148153	37307	C9orf80	chromosome 9 open reading frame 80	58493	9	n/a	n/a	7.49e-03	1.373
1092541	ENSG00000125352	7693	RNF113A	ring finger protein 113A	7737	X	n/a	n/a	3.62e-02	1.373
279853522	ENSG00000231300	0	EZH2P1	enhancer of zeste homolog 2 (Drosophila) pseudogene 1	0	21	n/a	n/a	4.34e-02	1.373
280026710	ENSG00000250483	0	PPM1AP1	protein phosphatase, Mg2+/Mn2+ dependent 1A, pseudogene 1	0	8	n/a	n/a	6.20e-04	1.373
1087251	ENSG00000018699	34911	TTC27	tetratricopeptide repeat domain 27	55622	2	n/a	n/a	7.23e-04	1.372
279999754	ENSG00000248305	0	RP11-310A13.2	RP11-310A13.2	0	4	n/a	n/a	2.93e-03	1.372
1102868	ENSG00000185608	41500	MRPL40	mitochondrial ribosomal protein L40	64976	22	n/a	n/a	4.52e-02	1.372
279982530	ENSG00000244179	0	RP11-315C6.3	RP11-315C6.3	0	6	n/a	n/a	4.24e-02	1.372
279910006	ENSG00000236365	0	RP5-849L7.1	RP5-849L7.1	0	X	n/a	n/a	7.57e-02	1.371
280109312	ENSG00000257847	0	RP11-876K22.2	RP11-876K22.2	0	12	n/a	n/a	1.20e-01	1.371
1096427	ENSG00000152128	57297	TMEM163	transmembrane protein 163	81615	2	n/a	n/a	8.33e-03	1.371
1098569	ENSG00000165512	7527	ZNF22	zinc finger protein 22 (KOX 15)	7570	10	n/a	n/a	4.29e-02	1.371
1094318	ENSG00000137075	81029	RNF38	ring finger protein 38	152006	9	n/a	n/a	4.42e-04	1.371
279770664	ENSG00000224004	0	ATP5C1P1	ATP synthase, H+ transporting, mitochondrial F1 complex, gamma polypeptide 1 pseudogene 1	0	14	n/a	n/a	6.07e-02	1.371
1098526	ENSG00000165323	78776	FAT3	FAT tumor suppressor homolog 3 (Drosophila)	120114	11	n/a	n/a	1.69e-01	1.371
1101689	ENSG00000180138	78871	CSNK1A1L	casein kinase 1, alpha 1-like	122011	13	n/a	n/a	1.60e-03	1.371
1096262	ENSG00000150776	34505	C11orf57	chromosome 11 open reading frame 57	55216	11	n/a	n/a	7.65e-03	1.371
280030925	ENSG00000250813	0	RP11-327I3.1	RP11-327I3.1	0	4	n/a	n/a	1.71e-01	1.371
1094726	ENSG00000139291	34555	TMEM19	transmembrane protein 19	55266	12	n/a	n/a	6.91e-04	1.371
279897786	ENSG00000235174	0	RP11-398K22.3	RP11-398K22.3	0	6	n/a	n/a	2.54e-01	1.371
1103374	ENSG00000187736	55643	NHEJ1	nonhomologous end-joining factor 1	79840	2	n/a	n/a	1.13e-04	1.370
1091343	ENSG00000115526	9346	CHST10	carbohydrate sulfotransferase 10	9486	2	n/a	n/a	2.56e-03	1.370
279739363	ENSG00000215347	0	SLC25A5P1	solute carrier family 25 (mitochondrial carrier; adenine nucleotide translocator), member 5 pseudogene 1	0	22	n/a	n/a	1.40e-02	1.370
279827986	ENSG00000229000	0	SEPT7P8	septin 7 pseudogene 8	0	19	n/a	n/a	3.47e-02	1.370
1096845	ENSG00000155827	35534	RNF20	ring finger protein 20	56254	9	n/a	n/a	1.11e-06	1.369
1092788	ENSG00000127022	817	CANX	calnexin	821	5	n/a	n/a	2.30e-02	1.369
279962582	ENSG00000242068	0	RP11-259P15.4	RP11-259P15.4	0	3	n/a	n/a	1.27e-03	1.369
279807416	ENSG00000227118	0	BTF3P13	basic transcription factor 3 pseudogene 13	0	4	n/a	n/a	1.66e-02	1.369
279896626	ENSG00000235082	0	RP11-179G5.4	RP11-179G5.4	0	1	n/a	n/a	1.20e-01	1.369
279848684	ENSG00000230865	0	AC073621.3	AC073621.3	0	17	n/a	n/a	7.33e-04	1.369
1109022	ENSG00000242110	23354	AMACR	alpha-methylacyl-CoA racemase	23600	5	n/a	n/a	3.16e-03	1.369
1102832	ENSG00000185420	41329	SMYD3	SET and MYND domain containing 3	64754	1	n/a	n/a	2.45e-03	1.369
1089104	ENSG00000100220	30973	C22orf28	chromosome 22 open reading frame 28	51493	22	n/a	n/a	9.79e-03	1.368
280112872	ENSG00000258204	0	RP11-90E9.1	RP11-90E9.1	0	12	n/a	n/a	1.52e-01	1.368
1092534	ENSG00000125266	1935	EFNB2	ephrin-B2	1948	13	n/a	n/a	1.06e-02	1.368
279823512	ENSG00000228612	0	HK2P1	hexokinase 2 pseudogene 1	0	X	n/a	n/a	3.70e-02	1.368
1098404	ENSG00000164830	34363	OXR1	oxidation resistance 1	55074	8	n/a	n/a	1.27e-01	1.368
1090798	ENSG00000111481	22574	COPZ1	coatomer protein complex, subunit zeta 1	22818	12	n/a	n/a	2.45e-04	1.368
280118974	ENSG00000258644	0	RP11-718G2.3	RP11-718G2.3	0	14	n/a	n/a	2.20e-01	1.368
279795664	ENSG00000226098	0	RP11-53M11.2	RP11-53M11.2	0	8	n/a	n/a	9.04e-02	1.368
1089223	ENSG00000100575	26268	TIMM9	translocase of inner mitochondrial membrane 9 homolog (yeast)	26520	14	n/a	n/a	1.61e-02	1.368
1103913	ENSG00000196368	34479	NUDT11	nudix (nucleoside diphosphate linked moiety X)-type motif 11	55190	X	n/a	n/a	5.47e-02	1.368
279947211	ENSG00000240286	0	MEAF6P1	MYST/Esa1-associated factor 6 pseudogene 1	0	2	n/a	n/a	2.84e-03	1.367
279784469	ENSG00000225155	0	TOMM22P5	translocase of outer mitochondrial membrane 22 homolog (yeast) pseudogene 5	0	10	n/a	n/a	1.12e-02	1.367
1090380	ENSG00000108094	8392	CUL2	cullin 2	8453	10	n/a	n/a	4.13e-03	1.367
1101725	ENSG00000180370	5030	PAK2	p21 protein (Cdc42/Rac)-activated kinase 2	5062	3	n/a	n/a	1.55e-03	1.367
1092499	ENSG00000124795	7867	DEK	DEK oncogene	7913	6	n/a	n/a	1.84e-01	1.367
1091514	ENSG00000116752	10140	BCAS2	breast carcinoma amplified sequence 2	10286	1	n/a	n/a	1.08e-01	1.367
279585862	ENSG00000188451	0	SRP72P2	signal recognition particle 72kDa pseudogene 2	0	6	n/a	n/a	2.44e-04	1.367
279994237	ENSG00000246923	0	AC114689.1	AC114689.1	0	18	n/a	n/a	1.11e-06	1.367
1092644	ENSG00000125851	5094	PCSK2	proprotein convertase subtilisin/kexin type 2	5126	20	n/a	n/a	3.45e-02	1.366
279861930	ENSG00000232024	0	LSM12P1	LSM12 homolog (S. cerevisiae) pseudogene 1	0	8	n/a	n/a	4.82e-03	1.366
279880752	ENSG00000233688	0	CTD-2183H9.3	CTD-2183H9.3	0	X	n/a	n/a	2.67e-03	1.366
1104634	ENSG00000198538	7533	ZNF28	zinc finger protein 28	7576	19	n/a	n/a	3.29e-04	1.366
1103605	ENSG00000188647	119609	PTAR1	protein prenyltransferase alpha subunit repeat containing 1	375743	9	n/a	n/a	3.77e-02	1.366
1096612	ENSG00000153767	2943	GTF2E1	general transcription factor IIE, polypeptide 1, alpha 56kDa	2960	3	n/a	n/a	1.67e-03	1.366
279947523	ENSG00000240305	0	RP11-1072C15.1	RP11-1072C15.1	0	17	n/a	n/a	3.76e-03	1.366
1093507	ENSG00000132475	3004	H3F3B	H3 histone, family 3B (H3.3B)	3021	17	n/a	n/a	1.68e-03	1.365
1098608	ENSG00000165672	10777	PRDX3	peroxiredoxin 3	10935	10	n/a	n/a	1.58e-02	1.365
279793382	ENSG00000225912	0	RP13-258O15.1	RP13-258O15.1	0	X	n/a	n/a	3.19e-01	1.365
279896495	ENSG00000235065	0	RPL24P2	ribosomal protein L24 pseudogene 2	0	20	n/a	n/a	1.04e-01	1.365
1095674	ENSG00000145781	30878	COMMD10	COMM domain containing 10	51397	5	n/a	n/a	1.58e-01	1.365
279842570	ENSG00000230330	0	HMGN2P3	high mobility group nucleosomal binding domain 2 pseudogene 3	0	16	n/a	n/a	2.53e-01	1.365
280097264	ENSG00000256603	0	RP11-667M19.2	RP11-667M19.2	0	11	n/a	n/a	5.43e-02	1.365
1098813	ENSG00000166441	6125	RPL27A	ribosomal protein L27a	6157	11	n/a	n/a	2.49e-01	1.365
1101734	ENSG00000180425	33785	C11orf71	chromosome 11 open reading frame 71	54494	11	n/a	n/a	1.79e-04	1.365
1090651	ENSG00000110200	25655	C11orf51	chromosome 11 open reading frame 51	25906	11	n/a	n/a	7.18e-03	1.364
279799794	ENSG00000226466	0	RP11-102H24.1	RP11-102H24.1	0	10	n/a	n/a	7.79e-03	1.364
1104234	ENSG00000197323	31072	TRIM33	tripartite motif containing 33	51592	1	n/a	n/a	1.25e-02	1.364
1087721	ENSG00000062725	10366	APPBP2	amyloid beta precursor protein (cytoplasmic tail) binding protein 2	10513	17	n/a	n/a	1.56e-02	1.364
279915846	ENSG00000236900	0	TIMM9P1	translocase of inner mitochondrial membrane 9 homolog (yeast) pseudogene 1	0	10	n/a	n/a	5.25e-04	1.364
1105795	ENSG00000213002	0	AC120194.1	AC120194.1	0	8	n/a	n/a	2.11e-01	1.364
1090191	ENSG00000106399	6087	RPA3	replication protein A3, 14kDa	6119	7	n/a	n/a	6.69e-02	1.364
1104242	ENSG00000197358	0	BNIP3P1	BCL2/adenovirus E1B 19kDa interacting protein 3 pseudogene 1	0	14	n/a	n/a	1.34e-03	1.364
279813794	ENSG00000227725	0	RP11-35D5.3	RP11-35D5.3	0	4	n/a	n/a	5.43e-03	1.364
280121298	ENSG00000258769	0	RAP1AP	RAP1A, member of RAS oncogene family pseudogene	0	14	n/a	n/a	9.66e-03	1.363
1105804	ENSG00000213029	10491	SPHAR	S-phase response (cyclin related)	10638	1	n/a	n/a	5.07e-02	1.363
279928564	ENSG00000237976	0	RP11-126K1.6	RP11-126K1.6	0	1	n/a	n/a	8.20e-02	1.363
1108586	ENSG00000236312	0	CTB-31C7.1	CTB-31C7.1	0	19	n/a	n/a	3.34e-01	1.363
1099792	ENSG00000170464	83676	DNAJC18	DnaJ (Hsp40) homolog, subfamily C, member 18	202052	5	n/a	n/a	4.81e-05	1.362
1096514	ENSG00000152778	23889	IFIT5	interferon-induced protein with tetratricopeptide repeats 5	24138	10	n/a	n/a	7.34e-02	1.362
279953014	ENSG00000240984	0	AC026271.1	AC026271.1	0	17	n/a	n/a	2.61e-03	1.362
279882471	ENSG00000233847	0	AC104113.3	AC104113.3	0	5	n/a	n/a	1.49e-03	1.362
279805428	ENSG00000226950	36566	SNHG13	small nucleolar RNA host gene 13 (non-protein coding)	57291	4	n/a	n/a	5.35e-02	1.362
1096305	ENSG00000151233	93968	GXYLT1	glucoside xylosyltransferase 1	283464	12	n/a	n/a	7.40e-02	1.362
280086252	ENSG00000255436	0	Z95704.2	Z95704.2	0	4	n/a	n/a	4.78e-03	1.362
279875484	ENSG00000233229	0	RP11-237F13__B.2	RP11-237F13__B.2	0	X	n/a	n/a	7.84e-03	1.362
1089244	ENSG00000100632	2064	ERH	enhancer of rudimentary homolog (Drosophila)	2079	14	n/a	n/a	1.56e-01	1.361
1094589	ENSG00000138439	80931	FAM117B	family with sequence similarity 117, member B	150864	2	n/a	n/a	7.64e-03	1.361
1098891	ENSG00000166797	58402	FAM96A	family with sequence similarity 96, member A	84191	15	n/a	n/a	6.94e-02	1.361
1102634	ENSG00000184635	57603	ZNF93	zinc finger protein 93	81931	19	n/a	n/a	1.23e-03	1.361
1093048	ENSG00000129422	36782	MTUS1	microtubule associated tumor suppressor 1	57509	8	n/a	n/a	1.01e-01	1.361
280113602	ENSG00000258289	60070	CHURC1	churchill domain containing 1	91612	14	n/a	n/a	1.06e-01	1.361
279917717	ENSG00000237064	135641	EIF3IP1	eukaryotic translation initiation factor 3, subunit I pseudogene 1	442720	7	n/a	n/a	1.74e-02	1.361
280125626	ENSG00000259022	0	RP11-561B11.4	RP11-561B11.4	0	14	n/a	n/a	1.01e-01	1.361
1091342	ENSG00000115525	8790	ST3GAL5	ST3 beta-galactoside alpha-2,3-sialyltransferase 5	8869	2	n/a	n/a	1.94e-03	1.361
1087097	ENSG00000009307	7766	CSDE1	cold shock domain containing E1, RNA-binding	7812	1	n/a	n/a	5.46e-04	1.361
1099324	ENSG00000168438	30843	CDC40	cell division cycle 40 homolog (S. cerevisiae)	51362	6	n/a	n/a	3.58e-04	1.361
279817466	ENSG00000228057	0	SEC63P1	SEC63 homolog (S. cerevisiae) pseudogene 1	0	1	n/a	n/a	3.35e-04	1.361
1100845	ENSG00000175390	8596	EIF3F	eukaryotic translation initiation factor 3, subunit F	8665	11	n/a	n/a	4.59e-04	1.360
1092118	ENSG00000121905	3188	HPCA	hippocalcin	3208	1	n/a	n/a	1.58e-01	1.360
1090309	ENSG00000107518	25782	ATRNL1	attractin-like 1	26033	10	n/a	n/a	3.78e-03	1.360
1091341	ENSG00000115524	23206	SF3B1	splicing factor 3b, subunit 1, 155kDa	23451	2	n/a	n/a	2.31e-03	1.360
1087027	ENSG00000006837	30746	CDKL3	cyclin-dependent kinase-like 3	51265	5	n/a	n/a	1.13e-02	1.360
280029027	ENSG00000250669	0	RP11-83M16.3	RP11-83M16.3	0	5	n/a	n/a	1.17e-02	1.360
279507812	ENSG00000181260	0	RP11-145M9.3	RP11-145M9.3	0	3	n/a	n/a	4.24e-02	1.360
1103737	ENSG00000189134	85871	NKAPL	NFKB activating protein-like	222698	6	n/a	n/a	6.18e-04	1.360
1092488	ENSG00000124767	2722	GLO1	glyoxalase I	2739	6	n/a	n/a	1.52e-01	1.359
280068559	ENSG00000254270	0	ERHP1	enhancer of rudimentary homolog (Drosophila) pseudogene 1	0	7	n/a	n/a	6.67e-02	1.359
1094525	ENSG00000138095	9983	LRPPRC	leucine-rich PPR-motif containing	10128	2	n/a	n/a	1.52e-03	1.359
1093064	ENSG00000129518	35125	EAPP	E2F-associated phosphoprotein	55837	14	n/a	n/a	3.68e-02	1.359
280026317	ENSG00000250442	0	RP11-200K10.1	RP11-200K10.1	0	4	n/a	n/a	8.89e-03	1.359
1104493	ENSG00000198060	33997	MARCH5	membrane-associated ring finger (C3HC4) 5	54708	10	n/a	n/a	7.27e-03	1.359
279967248	ENSG00000242562	0	CTA-332P12.2	CTA-332P12.2	0	7	n/a	n/a	1.50e-02	1.359
1087398	ENSG00000036257	8391	CUL3	cullin 3	8452	2	n/a	n/a	2.44e-03	1.359
279723021	ENSG00000213569	0	RP13-383K5.4	RP13-383K5.4	0	X	n/a	n/a	2.46e-03	1.359
1095272	ENSG00000143207	40927	RFWD2	ring finger and WD repeat domain 2	64326	1	n/a	n/a	4.18e-03	1.359
1096340	ENSG00000151490	5768	PTPRO	protein tyrosine phosphatase, receptor type, O	5800	12	n/a	n/a	9.34e-03	1.358
279721285	ENSG00000213370	0	RANP6	RAN, member RAS oncogene family pseudogene 6	0	4	n/a	n/a	2.12e-02	1.358
1094300	ENSG00000136940	5050	PDCL	phosducin-like	5082	9	n/a	n/a	1.93e-03	1.358
1088891	ENSG00000094975	30911	C1orf9	chromosome 1 open reading frame 9	51430	1	n/a	n/a	2.80e-03	1.358
279880347	ENSG00000233648	0	AC010095.6	AC010095.6	0	2	n/a	n/a	2.30e-01	1.358
1095780	ENSG00000146463	9078	ZMYM4	zinc finger, MYM-type 4	9202	1	n/a	n/a	3.88e-04	1.358
1090156	ENSG00000106153	30624	CHCHD2	coiled-coil-helix-coiled-coil-helix domain containing 2	51142	7	n/a	n/a	9.11e-02	1.358
279914863	ENSG00000236814	0	RP11-446E9.1	RP11-446E9.1	0	8	n/a	n/a	1.01e-01	1.358
1098230	ENSG00000164172	4312	MOCS2	molybdenum cofactor synthesis 2	4338	5	n/a	n/a	3.29e-02	1.358
1100134	ENSG00000171863	6168	RPS7	ribosomal protein S7	6201	2	n/a	n/a	1.70e-01	1.357
279766006	ENSG00000223599	0	RP11-216N14.7	RP11-216N14.7	0	1	n/a	n/a	1.27e-02	1.357
279779929	ENSG00000224727	0	RP11-156F12.1	RP11-156F12.1	0	1	n/a	n/a	4.66e-02	1.357
279783231	ENSG00000225026	0	AC091492.2	AC091492.2	0	3	n/a	n/a	2.24e-02	1.357
1096708	ENSG00000154473	9060	BUB3	budding uninhibited by benzimidazoles 3 homolog (yeast)	9184	10	n/a	n/a	3.05e-03	1.357
280115622	ENSG00000258445	0	RP11-307P22.1	RP11-307P22.1	0	14	n/a	n/a	2.99e-01	1.356
280070774	ENSG00000254433	0	RP11-677I18.3	RP11-677I18.3	0	11	n/a	n/a	1.74e-02	1.356
280065475	ENSG00000254061	0	RP11-359B20.1	RP11-359B20.1	0	8	n/a	n/a	1.26e-03	1.356
1087564	ENSG00000051382	5259	PIK3CB	phosphoinositide-3-kinase, catalytic, beta polypeptide	5291	3	n/a	n/a	2.50e-04	1.356
1093949	ENSG00000135250	6693	SRPK2	SRSF protein kinase 2	6733	7	n/a	n/a	3.32e-03	1.356
279908917	ENSG00000236264	0	RPL26P30	ribosomal protein L26 pseudogene 30	0	11	n/a	n/a	5.36e-02	1.356
1096124	ENSG00000149313	37956	AASDHPPT	aminoadipate-semialdehyde dehydrogenase-phosphopantetheinyl transferase	60496	11	n/a	n/a	4.55e-02	1.355
1087297	ENSG00000023516	11055	AKAP11	A kinase (PRKA) anchor protein 11	11215	13	n/a	n/a	5.07e-02	1.355
279979461	ENSG00000243829	0	CTB-33G10.1	CTB-33G10.1	0	19	n/a	n/a	2.55e-01	1.355
1090335	ENSG00000107758	5500	PPP3CB	protein phosphatase 3, catalytic subunit, beta isozyme	5532	10	n/a	n/a	4.09e-02	1.355
1095695	ENSG00000145907	10001	G3BP1	GTPase activating protein (SH3 domain) binding protein 1	10146	5	n/a	n/a	2.20e-02	1.355
1091338	ENSG00000115514	10044	TXNDC9	thioredoxin domain containing 9	10190	2	n/a	n/a	1.59e-01	1.354
280056697	ENSG00000253431	0	RP11-442A17.2	RP11-442A17.2	0	8	n/a	n/a	4.88e-03	1.354
1104639	ENSG00000198554	11010	WDHD1	WD repeat and HMG-box DNA binding protein 1	11169	14	n/a	n/a	2.77e-02	1.354
279726836	ENSG00000214009	0	RP4-774G10.1	RP4-774G10.1	0	X	n/a	n/a	1.33e-01	1.354
279781004	ENSG00000224837	0	RP4-702J19.1	RP4-702J19.1	0	1	n/a	n/a	1.14e-01	1.354
1104217	ENSG00000197265	2944	GTF2E2	general transcription factor IIE, polypeptide 2, beta 34kDa	2961	8	n/a	n/a	3.09e-02	1.354
279884441	ENSG00000234009	0	AL049757.3	AL049757.3	0	22	n/a	n/a	2.74e-01	1.354
280011030	ENSG00000249239	0	RP11-428L21.2	RP11-428L21.2	0	4	n/a	n/a	3.04e-02	1.354
1095313	ENSG00000143384	4145	MCL1	myeloid cell leukemia sequence 1 (BCL2-related)	4170	1	n/a	n/a	7.12e-03	1.353
280111390	ENSG00000258052	0	AC025263.3	AC025263.3	0	12	n/a	n/a	9.02e-04	1.353
1091028	ENSG00000112992	23285	NNT	nicotinamide nucleotide transhydrogenase	23530	5	n/a	n/a	2.86e-05	1.353
1099173	ENSG00000167842	54843	MIS12	MIS12, MIND kinetochore complex component, homolog (S. pombe)	79003	17	n/a	n/a	3.18e-02	1.353
280104672	ENSG00000257376	0	RP11-328C8.2	RP11-328C8.2	0	12	n/a	n/a	7.23e-02	1.353
279929686	ENSG00000238076	0	RP1-290I10.4	RP1-290I10.4	0	6	n/a	n/a	4.61e-02	1.353
1104528	ENSG00000198160	36981	MIER1	mesoderm induction early response 1 homolog (Xenopus laevis)	57708	1	n/a	n/a	3.40e-02	1.353
279971815	ENSG00000243077	0	RP11-204J18.2	RP11-204J18.2	0	3	n/a	n/a	6.89e-04	1.352
1093805	ENSG00000134371	55380	CDC73	cell division cycle 73, Paf1/RNA polymerase II complex component, homolog (S. cerevisiae)	79577	1	n/a	n/a	3.62e-02	1.352
279773016	ENSG00000224155	0	RP11-700P18.2	RP11-700P18.2	0	7	n/a	n/a	3.71e-03	1.352
1104188	ENSG00000197157	26789	SND1	staphylococcal nuclease and tudor domain containing 1	27044	7	n/a	n/a	6.62e-03	1.352
1091083	ENSG00000113456	5778	RAD1	RAD1 homolog (S. pombe)	5810	5	n/a	n/a	1.47e-04	1.352
279899949	ENSG00000235400	0	RP4-641G12.4	RP4-641G12.4	0	1	n/a	n/a	7.06e-03	1.352
279764176	ENSG00000223467	0	CALM1P1	calmodulin 1 (phosphorylase kinase, delta) pseudogene 1	0	X	n/a	n/a	1.32e-02	1.352
280107814	ENSG00000257720	0	RP11-116N8.3	RP11-116N8.3	0	14	n/a	n/a	8.37e-03	1.351
1088530	ENSG00000085415	57601	SEH1L	SEH1-like (S. cerevisiae)	81929	18	n/a	n/a	8.33e-03	1.351
279903031	ENSG00000235701	0	PCBP2P1	poly(rC) binding protein 2 pseudogene 1	0	21	n/a	n/a	1.86e-04	1.351
280103394	ENSG00000257267	10620	ZNF271	zinc finger protein 271	10778	18	n/a	n/a	1.76e-02	1.351
1103005	ENSG00000186106	81295	ANKRD46	ankyrin repeat domain 46	157567	8	n/a	n/a	7.19e-02	1.351
279899717	ENSG00000235381	0	RP11-477D19.2	RP11-477D19.2	0	6	n/a	n/a	3.80e-02	1.351
1101698	ENSG00000180209	29630	MYLPF	myosin light chain, phosphorylatable, fast skeletal muscle	29895	16	n/a	n/a	1.52e-01	1.351
1095033	ENSG00000141429	2573	GALNT1	UDP-N-acetyl-alpha-D-galactosamine:polypeptide N-acetylgalactosaminyltransferase 1 (GalNAc-T1)	2589	18	n/a	n/a	8.87e-04	1.351
279846545	ENSG00000230662	0	AL353997.7	AL353997.7	0	17	n/a	n/a	4.09e-03	1.351
1089389	ENSG00000101343	30821	CRNKL1	crooked neck pre-mRNA splicing factor-like 1 (Drosophila)	51340	20	n/a	n/a	2.09e-02	1.351
1099546	ENSG00000169379	83598	ARL13B	ADP-ribosylation factor-like 13B	200894	3	n/a	n/a	1.89e-02	1.351
1093891	ENSG00000134900	7131	TPP2	tripeptidyl peptidase II	7174	13	n/a	n/a	4.33e-04	1.351
279801804	ENSG00000226666	0	HSPA9P1	heat shock 70kDa protein 9 pseudogene 1	0	2	n/a	n/a	1.85e-03	1.351
1096638	ENSG00000153944	79007	MSI2	musashi homolog 2 (Drosophila)	124540	17	n/a	n/a	7.81e-02	1.351
280031203	ENSG00000250846	1006867	RP11-807H7.1	RP11-807H7.1	100144602	4	n/a	n/a	4.27e-02	1.350
1099583	ENSG00000169567	3076	HINT1	histidine triad nucleotide binding protein 1	3094	5	n/a	n/a	1.20e-01	1.350
1105513	ENSG00000205579	0	DYNLL1P1	dynein, light chain, LC8-type 1 pseudogene 1	0	14	n/a	n/a	6.65e-02	1.350
1090201	ENSG00000106477	61002	CEP41	centrosomal protein 41kDa	95681	7	n/a	n/a	3.20e-06	1.350
1100719	ENSG00000174780	6691	SRP72	signal recognition particle 72kDa	6731	4	n/a	n/a	3.17e-03	1.350
1098485	ENSG00000165156	11083	ZHX1	zinc fingers and homeoboxes 1	11244	8	n/a	n/a	4.11e-03	1.350
1088698	ENSG00000089157	6143	RPLP0	ribosomal protein, large, P0	6175	12	n/a	n/a	1.08e-01	1.350
1099890	ENSG00000170903	58638	KIAA1826	KIAA1826	84437	11	n/a	n/a	9.39e-03	1.350
1097925	ENSG00000163322	58353	FAM175A	family with sequence similarity 175, member A	84142	4	n/a	n/a	3.13e-02	1.349
279919773	ENSG00000237263	0	MAPK6PS3	mitogen-activated protein kinase 6 pseudogene 3	0	13	n/a	n/a	2.32e-05	1.349
280026703	ENSG00000250482	0	RP11-152K4.1	RP11-152K4.1	0	5	n/a	n/a	9.03e-03	1.349
1101185	ENSG00000177200	56006	CHD9	chromodomain helicase DNA binding protein 9	80205	16	n/a	n/a	2.76e-03	1.349
1096486	ENSG00000152556	5181	PFKM	phosphofructokinase, muscle	5213	12	n/a	n/a	1.76e-04	1.349
279886569	ENSG00000234213	0	FHP1	fumarate hydratase pseudogene 1	0	13	n/a	n/a	8.55e-03	1.349
1093709	ENSG00000133835	3275	HSD17B4	hydroxysteroid (17-beta) dehydrogenase 4	3295	5	n/a	n/a	1.19e-02	1.349
1088488	ENSG00000083845	6160	RPS5	ribosomal protein S5	6193	19	n/a	n/a	1.70e-01	1.349
1094176	ENSG00000136319	60112	TTC5	tetratricopeptide repeat domain 5	91875	14	n/a	n/a	2.52e-03	1.349
279747741	ENSG00000218350	0	RP11-789A7.1	RP11-789A7.1	0	6	n/a	n/a	7.42e-02	1.348
1091016	ENSG00000112874	57836	NUDT12	nudix (nucleoside diphosphate linked moiety X)-type motif 12	83594	5	n/a	n/a	7.23e-02	1.348
1089737	ENSG00000103769	8693	RAB11A	RAB11A, member RAS oncogene family	8766	15	n/a	n/a	3.60e-02	1.348
1092315	ENSG00000123595	9232	RAB9A	RAB9A, member RAS oncogene family	9367	X	n/a	n/a	1.12e-02	1.348
279931754	ENSG00000238247	0	GS1-309P15.4	GS1-309P15.4	0	X	n/a	n/a	9.79e-02	1.348
280094268	ENSG00000256261	0	AC104698.1	AC104698.1	0	2	n/a	n/a	1.71e-02	1.347
279810636	ENSG00000227409	0	RP4-765A10.2	RP4-765A10.2	0	1	n/a	n/a	3.71e-02	1.347
1087990	ENSG00000070501	5391	POLB	polymerase (DNA directed), beta	5423	8	n/a	n/a	3.06e-02	1.347
1094127	ENSG00000136108	26333	CKAP2	cytoskeleton associated protein 2	26586	13	n/a	n/a	1.51e-01	1.347
279814308	ENSG00000227765	0	RP11-162O12.2	RP11-162O12.2	0	4	n/a	n/a	3.79e-02	1.347
1088243	ENSG00000077097	7112	TOP2B	topoisomerase (DNA) II beta 180kDa	7155	3	n/a	n/a	6.37e-03	1.347
1091183	ENSG00000114416	8036	FXR1	fragile X mental retardation, autosomal homolog 1	8087	3	n/a	n/a	3.71e-02	1.347
279878773	ENSG00000233503	0	RP11-288G3.2	RP11-288G3.2	0	6	n/a	n/a	8.45e-03	1.347
1098347	ENSG00000164615	815	CAMLG	calcium modulating ligand	819	5	n/a	n/a	8.37e-02	1.346
279742412	ENSG00000215796	0	RP11-551G24.2	RP11-551G24.2	0	1	n/a	n/a	1.11e-03	1.346
1088300	ENSG00000078401	1893	EDN1	endothelin 1	1906	6	n/a	n/a	1.51e-01	1.346
280038830	ENSG00000251440	0	RP11-425J20.2	RP11-425J20.2	0	4	n/a	n/a	4.75e-02	1.346
1104737	ENSG00000198791	29618	CNOT7	CCR4-NOT transcription complex, subunit 7	29883	8	n/a	n/a	1.57e-02	1.346
1091589	ENSG00000117289	10481	TXNIP	thioredoxin interacting protein	10628	1	n/a	n/a	2.38e-04	1.346
1100176	ENSG00000172053	5827	QARS	glutaminyl-tRNA synthetase	5859	3	n/a	n/a	1.07e-02	1.346
1105994	ENSG00000214113	36406	LYRM4	LYR motif containing 4	57128	6	n/a	n/a	6.31e-02	1.346
279880390	ENSG00000233654	0	AC093388.3	AC093388.3	0	2	n/a	n/a	5.17e-03	1.346
1101910	ENSG00000181450	109689	ZNF678	zinc finger protein 678	339500	1	n/a	n/a	1.24e-02	1.345
1096385	ENSG00000151779	31074	NBAS	neuroblastoma amplified sequence	51594	2	n/a	n/a	1.05e-05	1.345
279913334	ENSG00000236683	0	HMGA1P1	high mobility group AT-hook 1 pseudogene 1	0	X	n/a	n/a	1.78e-03	1.345
279722985	ENSG00000213560	0	RP11-386I14.3	RP11-386I14.3	0	1	n/a	n/a	8.40e-03	1.345
279785214	ENSG00000225215	0	SMARCE1P1	SWI/SNF related, matrix associated, actin dependent regulator of chromatin, subfamily e, member 1 pseudogene 1	0	11	n/a	n/a	1.25e-02	1.344
279484141	ENSG00000177770	0	CDKN2AIPNLP1	CDKN2A interacting protein N-terminal like pseudogene 1	0	1	n/a	n/a	9.70e-03	1.344
280020202	ENSG00000249960	0	RP11-791G16.5	RP11-791G16.5	0	4	n/a	n/a	2.39e-04	1.344
279744975	ENSG00000216657	0	RP3-406P24.1	RP3-406P24.1	0	6	n/a	n/a	1.07e-01	1.344
1107205	ENSG00000227304	0	RP11-791G16.2	RP11-791G16.2	0	4	n/a	n/a	2.47e-01	1.344
279818289	ENSG00000228143	0	RP11-308N19.5	RP11-308N19.5	0	9	n/a	n/a	1.06e-03	1.344
1088464	ENSG00000083223	55473	ZCCHC6	zinc finger, CCHC domain containing 6	79670	9	n/a	n/a	3.22e-04	1.344
1093959	ENSG00000135316	10345	SYNCRIP	synaptotagmin binding, cytoplasmic RNA interacting protein	10492	6	n/a	n/a	9.64e-03	1.344
1101297	ENSG00000177733	10791	HNRNPA0	heterogeneous nuclear ribonucleoprotein A0	10949	5	n/a	n/a	8.35e-05	1.344
279876082	ENSG00000233292	0	RP11-341B24.3	RP11-341B24.3	0	10	n/a	n/a	9.25e-04	1.344
1086928	ENSG00000004866	7936	ST7	suppression of tumorigenicity 7	7982	7	n/a	n/a	4.21e-03	1.343
280027707	ENSG00000250568	0	RP11-333E13.2	RP11-333E13.2	0	4	n/a	n/a	7.24e-02	1.343
1087667	ENSG00000058804	34995	TMEM48	transmembrane protein 48	55706	1	n/a	n/a	6.43e-03	1.343
1087407	ENSG00000037241	30603	RPL26L1	ribosomal protein L26-like 1	51121	5	n/a	n/a	5.02e-02	1.343
1093823	ENSG00000134490	59206	C18orf45	chromosome 18 open reading frame 45	85019	18	n/a	n/a	1.57e-04	1.343
1102087	ENSG00000182359	80332	KBTBD3	kelch repeat and BTB (POZ) domain containing 3	143879	11	n/a	n/a	4.66e-04	1.343
1091068	ENSG00000113328	895	CCNG1	cyclin G1	900	5	n/a	n/a	1.04e-01	1.343
1087790	ENSG00000065183	10727	WDR3	WD repeat domain 3	10885	1	n/a	n/a	1.69e-03	1.343
1088288	ENSG00000078140	3075	UBE2K	ubiquitin-conjugating enzyme E2K	3093	4	n/a	n/a	5.70e-02	1.343
1106538	ENSG00000221914	5488	PPP2R2A	protein phosphatase 2, regulatory subunit B, alpha	5520	8	n/a	n/a	2.48e-02	1.342
280003187	ENSG00000248560	0	CTB-14A14.2	CTB-14A14.2	0	5	n/a	n/a	1.33e-03	1.342
1092185	ENSG00000122557	40857	HERPUD2	HERPUD family member 2	64224	7	n/a	n/a	3.49e-03	1.342
279833477	ENSG00000229489	0	ATP5A1P5	ATP synthase, H+ transporting, mitochondrial F1 complex, alpha subunit 1 pseudogene 5	0	9	n/a	n/a	5.88e-02	1.342
1091992	ENSG00000120727	30728	PAIP2	poly(A) binding protein interacting protein 2	51247	5	n/a	n/a	9.45e-02	1.342
1091824	ENSG00000119616	30559	FCF1	FCF1 small subunit (SSU) processome component homolog (S. cerevisiae)	51077	14	n/a	n/a	6.18e-03	1.342
1096118	ENSG00000149294	4658	NCAM1	neural cell adhesion molecule 1	4684	11	n/a	n/a	4.65e-02	1.342
1101315	ENSG00000177889	7291	UBE2N	ubiquitin-conjugating enzyme E2N	7334	12	n/a	n/a	6.68e-02	1.342
279878345	ENSG00000233459	0	AC125238.2	AC125238.2	0	2	n/a	n/a	3.39e-03	1.342
1103532	ENSG00000188342	2946	GTF2F2	general transcription factor IIF, polypeptide 2, 30kDa	2963	13	n/a	n/a	1.15e-01	1.342
1090117	ENSG00000105974	853	CAV1	caveolin 1, caveolae protein, 22kDa	857	7	n/a	n/a	1.29e-01	1.341
1102487	ENSG00000184009	68	ACTG1	actin, gamma 1	71	17	n/a	n/a	8.26e-04	1.341
279846679	ENSG00000230673	0	PABPC1P3	poly(A) binding protein, cytoplasmic 1 pseudogene 3	0	X	n/a	n/a	4.58e-02	1.341
279797235	ENSG00000226247	0	AC005034.3	AC005034.3	0	2	n/a	n/a	2.95e-02	1.341
1088402	ENSG00000081154	36370	PCNP	PEST proteolytic signal containing nuclear protein	57092	3	n/a	n/a	1.06e-01	1.341
1089799	ENSG00000104388	5830	RAB2A	RAB2A, member RAS oncogene family	5862	8	n/a	n/a	4.79e-02	1.341
1089294	ENSG00000100938	30773	GMPR2	guanosine monophosphate reductase 2	51292	14	n/a	n/a	1.08e-02	1.341
1090123	ENSG00000105993	9904	DNAJB6	DnaJ (Hsp40) homolog, subfamily B, member 6	10049	7	n/a	n/a	3.00e-02	1.340
1103100	ENSG00000186469	33622	GNG2	guanine nucleotide binding protein (G protein), gamma 2	54331	14	n/a	n/a	4.08e-02	1.340
279895752	ENSG00000235001	0	EIF4A1P2	eukaryotic translation initiation factor 4A1 pseudogene 2	0	Y	n/a	n/a	2.77e-03	1.340
1100259	ENSG00000172380	35255	GNG12	guanine nucleotide binding protein (G protein), gamma 12	55970	1	n/a	n/a	2.58e-01	1.340
279854596	ENSG00000231397	0	AC004941.5	AC004941.5	0	7	n/a	n/a	1.83e-04	1.340
1091730	ENSG00000118564	25983	FBXL5	F-box and leucine-rich repeat protein 5	26234	4	n/a	n/a	3.79e-02	1.340
279835673	ENSG00000229704	0	EIF2S2P2	eukaryotic translation initiation factor 2, subunit 2 beta pseudogene 2	0	3	n/a	n/a	5.76e-02	1.340
279751205	ENSG00000220925	0	IGBP1-AS2	IGBP1 antisense RNA 2 (non-protein coding)	0	X	n/a	n/a	2.91e-02	1.339
1093601	ENSG00000132967	0	HMGB1P5	high mobility group box 1 pseudogene 5	0	3	n/a	n/a	2.56e-01	1.339
1102610	ENSG00000184517	81535	ZFP1	zinc finger protein 1 homolog (mouse)	162239	16	n/a	n/a	3.64e-03	1.339
1106348	ENSG00000215452	0	RP5-981L23.1	RP5-981L23.1	0	20	n/a	n/a	8.18e-04	1.339
1098144	ENSG00000163960	25792	UBXN7	UBX domain protein 7	26043	3	n/a	n/a	1.20e-02	1.339
1093821	ENSG00000134480	897	CCNH	cyclin H	902	5	n/a	n/a	2.18e-02	1.339
1090731	ENSG00000110958	10570	PTGES3	prostaglandin E synthase 3 (cytosolic)	10728	12	n/a	n/a	6.37e-02	1.339
1088798	ENSG00000091157	23090	WDR7	WD repeat domain 7	23335	18	n/a	n/a	9.55e-03	1.338
1091614	ENSG00000117477	37092	C1orf114	chromosome 1 open reading frame 114	57821	1	n/a	n/a	6.37e-02	1.338
279891312	ENSG00000234645	0	AC097523.2	AC097523.2	0	2	n/a	n/a	2.77e-02	1.338
279788283	ENSG00000225486	0	RP11-301G21.1	RP11-301G21.1	0	1	n/a	n/a	1.34e-02	1.338
1094440	ENSG00000137747	58216	TMPRSS13	transmembrane protease, serine 13	84000	11	n/a	n/a	1.08e-03	1.338
1094584	ENSG00000138413	3397	IDH1	isocitrate dehydrogenase 1 (NADP+), soluble	3417	2	n/a	n/a	2.81e-02	1.338
1092773	ENSG00000126861	4942	OMG	oligodendrocyte myelin glycoprotein	4974	17	n/a	n/a	8.66e-02	1.338
280124594	ENSG00000258956	0	RP11-442G21.1	RP11-442G21.1	0	14	n/a	n/a	7.33e-02	1.338
280111468	ENSG00000258064	0	RP11-293I14.2	RP11-293I14.2	0	12	n/a	n/a	5.40e-03	1.338
279720294	ENSG00000213234	0	ST13P10	suppression of tumorigenicity 13 (colon carcinoma) (Hsp70 interacting protein) pseudogene 10	0	11	n/a	n/a	4.31e-02	1.338
1098159	ENSG00000164024	22928	METAP1	methionyl aminopeptidase 1	23173	4	n/a	n/a	6.91e-03	1.337
279875866	ENSG00000233264	0	AC006042.8	AC006042.8	0	7	n/a	n/a	2.84e-02	1.337
1106536	ENSG00000221909	85795	FAM200A	family with sequence similarity 200, member A	221786	7	n/a	n/a	1.04e-02	1.337
280070657	ENSG00000254420	0	RP11-452H21.1	RP11-452H21.1	0	11	n/a	n/a	2.44e-05	1.337
1087362	ENSG00000032219	5894	ARID4A	AT rich interactive domain 4A (RBP1-like)	5926	14	n/a	n/a	2.73e-03	1.337
1094246	ENSG00000136770	40848	DNAJC1	DnaJ (Hsp40) homolog, subfamily C, member 1	64215	10	n/a	n/a	8.54e-02	1.337
1093313	ENSG00000131115	7726	ZNF227	zinc finger protein 227	7770	19	n/a	n/a	1.17e-03	1.337
1087497	ENSG00000047621	36380	C12orf4	chromosome 12 open reading frame 4	57102	12	n/a	n/a	4.09e-02	1.337
1090917	ENSG00000112210	31195	RAB23	RAB23, member RAS oncogene family	51715	6	n/a	n/a	2.99e-02	1.337
279852802	ENSG00000231234	0	SKP1P1	S-phase kinase-associated protein 1 pseudogene 1	0	7	n/a	n/a	5.90e-02	1.336
280126439	ENSG00000259066	0	RP11-371E8.4	RP11-371E8.4	0	14	n/a	n/a	2.34e-04	1.336
1096813	ENSG00000155438	58575	MKI67IP	MKI67 (FHA domain) interacting nucleolar phosphoprotein	84365	2	n/a	n/a	3.13e-02	1.336
279914856	ENSG00000236813	0	BTF3P8	basic transcription factor 3 pseudogene 8	0	X	n/a	n/a	3.49e-01	1.336
1091346	ENSG00000115541	3316	HSPE1	heat shock 10kDa protein 1 (chaperonin 10)	3336	2	n/a	n/a	1.63e-01	1.336
280115574	ENSG00000258441	94026	CTD-2552B11.4	CTD-2552B11.4	283624	14	n/a	n/a	3.62e-02	1.336
279783882	ENSG00000225099	0	ATP6V1E1P1	ATPase, H+ transporting, lysosomal 31kDa, V1 subunit E1 pseudogene 1	0	1	n/a	n/a	2.00e-02	1.336
1089562	ENSG00000102471	33893	NDFIP2	Nedd4 family interacting protein 2	54602	13	n/a	n/a	8.94e-02	1.336
279995853	ENSG00000247570	0	RP11-449M6.1	RP11-449M6.1	0	8	n/a	n/a	6.71e-02	1.336
1091442	ENSG00000116191	34392	RALGPS2	Ral GEF with PH domain and SH3 binding motif 2	55103	1	n/a	n/a	2.20e-02	1.335
[truncated: 1 more rows]
