# Supplementary material for: Identification of the Molecular Events Involved in the Development of Prefrontal Cortex Through the Analysis of RNA-Seq Data From BrainSpan
Source: ASN Neuro. 2019 Jun 18;11:1759091419854627. doi: 10.1177/1759091419854627 (PMC6582306; doi:10.1177/1759091419854627)
Supplement: Supplemental Material6 - Supplemental material for Identification of the Molecular Events Involved in the Development of Prefrontal Cortex Through the Analysis of RNA-Seq Data From BrainSpan [file Supplemental_Material6.zip › PFC/4/Expression.csv]

280042389	11.7808	7.2084	9.5225	9.2202	9.5290	8.7080	3.7830	11.6634	5.6982	8.8762	9.4287	9.3931	8.3935	3.4901	12.2942	5.9520	11.2957	10.5849	10.0218	8.3259	2.6519	10.0192	5.9112	9.9220	7.4190	3.2044
279668186	5.8392	2.0273	3.0522	3.6153	1.9558	0.3052	0.0000	7.1656	0.0000	1.4846	2.2484	1.8462	0.7691	0.0000	7.9558	0.3780	2.2747	2.4689	2.8297	1.9765	0.0000	5.4559	0.4288	2.2884	1.2058	0.0000
280049102	6.0472	4.0614	2.8231	3.2487	3.2988	2.0019	1.1652	5.2904	2.8540	2.2031	3.4588	3.4646	1.6302	1.7169	5.7354	2.5459	3.9240	5.4909	3.1531	2.1681	0.8618	4.4549	2.6196	5.2778	2.5849	1.8620
279660990	9.0643	4.5424	6.0338	5.5350	6.0197	5.1707	2.0185	9.0917	3.2863	4.6092	5.1904	4.5633	4.2866	1.8059	9.6341	3.3190	6.0524	5.5677	6.2215	5.5220	2.6673	7.5038	4.0737	4.9592	4.2160	2.6648
279659240	5.3563	4.4992	3.5593	3.1978	3.4519	2.8951	1.8258	5.3662	3.6657	3.0284	3.4124	3.6328	1.8644	1.1606	5.9574	3.5748	4.5781	5.0169	2.9408	3.0959	1.7958	4.4338	3.5324	4.8168	2.7973	2.1885
279759475	5.8118	1.0081	3.6072	3.2155	2.0192	1.6704	0.8565	6.4389	0.9733	1.8567	1.9163	2.0255	1.9165	0.3609	6.8657	0.7222	3.5806	2.5955	2.7999	1.3332	0.8899	4.6649	0.0000	2.8898	0.5687	0.4086
279957731	6.4789	5.7292	4.8794	4.8348	6.6770	5.2474	2.6294	6.6133	4.7999	4.8464	5.3797	5.6801	4.7341	1.6425	6.7069	4.8783	6.6738	7.0566	5.4336	5.0323	2.3913	6.4935	5.1729	6.4200	4.3537	1.4575
1094333	6.9631	6.3080	5.5119	4.8776	4.2308	4.1785	3.4504	5.2266	5.0510	4.5277	5.8446	4.5136	4.8307	3.1966	7.3547	6.4035	5.3751	4.4051	4.7933	3.6640	4.2172	5.8256	5.8265	5.0592	3.0480	3.5297
280125409	5.1549	3.3235	2.2411	2.6896	2.6679	1.6847	0.7822	4.4186	2.2324	1.9101	2.7759	2.7033	1.3863	1.2012	4.8447	1.9857	3.1054	4.6086	2.4391	1.9980	0.5704	3.6402	2.0232	4.3973	2.1226	1.2765
279915726	2.5808	5.0714	3.1979	3.1390	1.6663	1.0200	1.6564	2.8106	3.4393	3.8403	2.0956	2.1580	3.0126	0.8969	1.0511	3.1810	3.5667	2.1644	1.5366	0.0934	2.3795	1.6856	4.1757	2.2055	0.2420	0.5669
279667584	4.3421	4.4894	2.9417	2.9158	3.1600	2.6411	1.5423	4.4560	3.9527	2.0685	2.7502	2.5249	3.1156	1.4648	5.0931	4.7368	3.2917	3.8410	3.0605	2.4853	1.7068	3.6450	4.1688	3.4418	1.4383	0.9024
279663146	5.9446	0.0000	2.8388	2.2444	2.3176	2.3485	0.0000	5.3989	0.0000	1.9529	1.1674	0.7195	1.1121	0.0000	6.2797	0.0000	1.3187	3.7747	1.9029	1.3001	0.0000	3.4221	0.0000	3.4526	1.3937	0.0000
279923600	1.4957	0.6065	1.4984	6.1091	0.8328	0.7091	0.7196	0.7554	0.5346	0.8947	5.9762	0.3971	0.6752	0.3795	1.3548	0.3879	1.6687	6.4795	0.8136	0.3220	1.0029	1.0006	0.4878	6.6218	2.8307	1.0160
279849088	1.5413	0.4194	1.2953	5.5111	0.8846	0.5149	0.4881	0.5269	0.3991	0.5830	5.7012	0.3621	0.7240	0.1690	1.7551	0.2153	1.3533	6.1077	0.8586	0.1149	0.7681	0.8433	0.5703	6.1714	1.8899	1.1104
279792604	5.9348	6.0825	4.7851	4.1044	5.0462	4.9350	3.0115	5.9147	4.8326	5.0866	4.9074	5.6781	5.0622	2.5174	6.5049	5.3844	7.2825	6.8632	5.4212	4.6260	3.0018	5.2619	5.3717	6.3124	4.6002	2.2729
279944035	11.6198	11.6662	9.9453	10.1519	11.4395	10.1067	8.7312	11.1728	10.6967	10.7594	10.5574	11.1634	9.8294	7.9282	11.2542	10.4547	12.0785	12.0752	10.7311	9.8810	8.7208	10.9571	10.7180	11.2778	9.4596	7.5788
1091329	4.5422	6.1925	5.0635	4.8066	3.9591	2.6123	3.5500	4.8223	5.6587	5.5813	3.6830	3.7170	5.1938	3.2148	2.9814	5.7273	5.5861	4.1479	3.8032	1.5802	4.7023	2.6322	6.7549	4.0631	1.4199	3.5776
1090180	4.9480	3.2442	1.3144	2.4379	2.4825	0.4762	0.7444	2.2000	1.0154	0.3669	4.2392	1.3776	2.4170	0.8453	5.6678	3.7033	3.0572	1.9092	3.3149	0.3733	1.8290	1.7715	2.9435	3.8558	0.2076	1.6073
1089788	5.4302	5.1293	4.3501	3.4156	2.9932	1.9268	2.6515	3.5185	2.9944	3.6266	4.9264	2.4862	4.8451	2.5728	6.0248	5.3759	3.3258	2.9586	3.8348	1.5089	3.6298	2.9859	5.0896	4.7944	1.6877	3.2895
279942860	9.7951	8.7631	8.0264	8.5737	9.3098	8.6019	6.6174	10.1263	8.0678	7.8961	8.6523	9.2370	8.1158	5.7520	10.1875	8.1764	9.5666	9.8079	8.5465	8.1999	6.2622	9.7169	8.3426	9.5015	8.0609	4.9840
279950430	5.7345	5.2439	4.0874	4.9730	5.8186	5.0601	2.2916	5.7383	4.7350	4.5734	5.0484	5.5457	4.8286	2.1613	5.8938	4.5782	5.8512	6.3453	5.1418	4.2252	1.9557	5.2945	4.7271	6.0250	3.7937	1.6274
1101402	4.2324	4.7833	3.8463	3.4390	2.1198	1.8523	1.7963	4.3451	3.5752	3.3642	2.7319	2.5964	2.9203	1.7638	3.4125	4.6391	2.7296	2.7455	2.1828	2.6635	2.0915	3.6884	3.9266	1.9443	2.1696	1.7338
279762632	3.9224	0.3252	2.5762	1.0771	0.5590	0.7630	0.0000	4.0092	0.0000	0.8156	0.7990	0.4687	1.2506	0.0000	4.5804	0.5292	3.6273	0.7407	1.8198	0.2834	0.0000	2.4813	0.3288	1.7512	0.0000	0.0000
279666968	5.4593	4.1311	4.0959	3.1352	4.0046	3.3320	1.7415	5.4762	2.7760	3.7924	3.8194	3.9057	3.2979	1.7229	6.2731	2.8380	5.0629	5.2013	3.7705	3.3628	2.3536	4.2048	2.5929	4.9409	2.3761	3.0330
1098807	0.9735	3.6357	4.7601	0.8310	1.0312	1.4701	2.0913	3.3544	4.7311	4.4849	1.4699	1.3691	1.1777	5.0018	0.5214	2.2950	5.0444	1.0648	1.2747	0.7703	1.0236	0.9310	4.1431	3.7166	0.3552	1.3227
280043222	3.5175	2.5623	2.6943	1.6198	0.4175	1.0049	1.5941	3.8280	1.4895	1.7084	1.7816	1.4115	1.0278	1.3300	3.4183	2.3807	2.7395	2.6214	1.3544	0.3873	1.0983	2.9200	2.7158	2.4446	3.6516	1.0927
279760091	2.0449	3.1116	0.5222	2.6166	0.9586	0.8207	0.1893	2.2610	3.0556	0.0000	2.6861	2.2522	1.5366	0.1285	2.0024	3.5697	0.0000	1.7947	0.6211	0.7652	0.5287	1.7107	2.3456	1.9250	0.0000	0.2153
1097980	4.7783	3.5388	1.0112	2.3855	2.0651	0.3068	0.6712	1.4131	0.7369	0.0000	4.1380	0.9884	3.8983	0.3250	5.5529	4.0155	2.0542	1.7741	3.4711	0.0484	2.2027	1.4003	3.7485	3.6774	0.0000	1.8555
279667948	1.2954	2.3734	1.4371	1.8827	0.7663	0.4692	0.2401	2.0588	1.6508	1.7495	2.0369	1.0210	0.3280	0.6236	2.5850	2.4777	1.0065	1.6541	0.8675	0.3042	0.8175	2.0980	0.6860	1.5985	0.0000	0.4671
279954000	9.1599	8.6785	7.0728	8.0208	8.5251	7.7873	6.8220	9.5461	8.2068	7.3884	8.3392	8.8832	7.6181	6.0905	9.6021	8.3283	9.3549	9.6354	8.2208	7.2604	7.2699	9.1682	8.5857	9.2074	7.1309	6.3715
279710870	2.7602	1.0997	0.8568	2.6120	1.6609	0.9885	0.0000	3.3446	1.6929	0.9687	1.5683	0.6885	0.5755	0.6351	4.5804	1.6306	0.3225	1.9418	1.0892	0.9407	0.0000	2.6747	1.1255	1.1561	0.7503	0.0000
280044741	7.5288	6.2467	5.0842	5.1018	6.0494	4.6347	4.9514	6.8530	2.7277	6.2780	6.2828	5.7984	5.0342	3.5310	6.8035	3.7970	8.5656	7.9860	6.5632	4.2326	4.4870	6.7516	4.6427	7.4797	5.9494	3.2351
279662180	3.7830	0.4242	0.9072	0.3221	0.7136	0.3052	0.0000	4.1380	0.0000	0.8244	0.3220	0.6032	0.5553	0.0000	5.3762	0.0000	1.1373	1.2393	0.7934	0.3713	0.0000	2.0353	0.4288	1.2456	0.0000	0.0000
279805544	10.2537	9.6638	8.8027	8.4791	9.7308	8.8551	7.9140	9.9552	8.6940	9.4838	8.9834	9.4611	8.7790	7.0857	9.9708	8.5716	11.2434	11.1091	9.2980	8.5407	8.3384	9.6467	9.0763	10.8004	8.2355	7.0807
279964315	8.6827	8.6542	7.3689	7.2250	8.4706	7.9923	6.0978	9.2270	7.4709	8.2049	7.8247	8.5960	8.2255	5.5537	9.7945	7.5771	10.1339	9.7987	8.4634	8.1244	6.1019	8.6071	8.0214	9.0056	7.6924	5.4750
279659744	2.9306	1.2754	0.8548	1.0015	0.7354	0.5750	0.0000	2.9093	0.8297	0.9183	1.1458	1.1376	0.4062	0.0000	3.2494	1.1265	1.9970	1.8355	1.3715	0.4923	0.0000	1.0907	0.8033	1.7547	0.0000	0.0000
280074375	3.2505	3.5215	2.5479	4.2367	1.8198	1.7154	2.6302	3.4105	3.6352	2.9371	4.0791	2.3288	1.5906	2.9241	3.4151	3.3710	2.4567	3.6691	2.1380	1.7561	3.1507	3.4801	3.5695	3.5354	1.7279	3.2610
1088884	4.1574	4.3668	4.4160	4.3614	3.6540	2.3953	2.2088	3.1531	3.5811	4.0934	3.0430	3.4069	0.6828	2.1208	4.1768	4.8034	3.6069	4.7378	4.8614	2.4526	4.1832	3.8747	3.9868	2.1839	2.5742	2.0803
280135671	2.8438	4.0886	3.2663	3.0037	2.3691	2.6791	2.2432	3.3707	4.0312	3.6910	3.5202	2.5921	3.8128	1.5639	3.0447	4.2035	2.9687	3.1838	1.7397	3.5254	2.3231	3.3451	4.3311	3.0916	2.6539	0.3448
279968030	3.5749	4.5326	3.5507	2.7693	2.6805	2.5834	1.9303	2.6399	4.2316	3.6248	2.9121	2.4110	3.7703	1.2124	3.4599	4.4522	1.9472	3.0532	2.5546	2.8387	2.2483	3.3641	4.4957	3.0123	2.0748	1.2800
279659982	3.6012	0.5007	0.7563	1.4964	1.5565	0.0000	0.5295	4.2919	0.0000	0.6992	0.3824	0.0000	0.2953	0.0000	4.8219	0.0000	0.0000	1.4069	0.9182	0.9115	0.0000	2.8747	0.7640	1.8058	0.8423	0.0000
279708301	4.9640	5.9473	5.6106	4.6186	4.0889	4.4410	3.8440	5.0134	5.6458	5.6438	5.1575	4.3320	5.3736	3.9862	4.3416	5.5348	4.6065	5.0520	4.4277	4.4712	3.1383	4.9797	5.7422	5.2019	4.2953	2.7577
280044377	3.8378	5.2969	1.4651	3.2302	4.4108	1.5738	2.3829	4.0330	5.9695	1.4092	3.0278	4.2968	1.7259	2.2208	4.1014	5.4846	0.6434	3.0194	4.3210	1.9424	1.9616	4.0555	4.7965	2.7188	1.3734	0.6438
279752261	2.2248	3.0509	2.5373	2.5467	2.0049	1.1268	0.0000	2.4999	2.8303	3.7820	3.1377	1.7499	3.1409	0.0000	1.3476	2.3046	1.6901	2.9616	1.5702	3.1297	0.0000	3.0464	1.9447	1.1297	1.6095	0.8751
279971217	9.0909	8.7411	7.1179	7.9980	8.5721	7.6696	7.6072	9.3457	8.1391	7.9306	8.4482	8.7891	7.7229	6.6438	9.4365	8.2615	9.7664	10.1323	8.0781	7.2811	7.8813	8.7876	8.4627	9.2402	6.7212	7.0840
279983888	7.6970	6.9060	6.3373	7.0870	7.7519	7.1997	4.6332	8.5213	6.3145	6.0554	6.5543	7.9459	6.7962	3.6604	8.8289	6.4814	6.3790	6.9892	6.4158	6.4774	4.9322	8.3676	6.7398	6.4599	6.4774	3.3360
279489730	2.8706	2.6781	1.1694	4.0499	3.7195	0.8138	0.9820	2.9875	2.4449	1.0163	4.2612	3.4875	0.8607	0.7860	3.2764	2.6552	0.9023	4.2807	3.9589	1.1988	0.8262	3.1932	2.6924	3.7653	1.8911	0.5784
279663461	3.7852	3.3086	1.6679	3.7127	5.4105	1.4402	0.6755	3.9205	4.2055	1.7878	4.3109	4.9461	2.6424	1.5775	3.6155	4.1508	2.1391	4.3704	5.0842	1.1026	2.2625	3.9109	3.7099	5.1293	1.2956	1.1821
279665680	1.8641	1.5908	0.6785	0.9415	0.0000	0.0000	0.0000	2.1706	1.8728	0.5759	1.1381	0.7758	0.7173	0.6109	2.6765	1.4937	2.0436	2.0398	0.9595	0.6818	0.5976	1.5917	1.0685	0.7023	0.0000	0.3826
1100106	4.2221	3.3006	0.3317	1.8011	1.4413	0.4072	0.4691	1.1504	0.7324	0.2958	3.4052	0.9077	2.4052	0.5325	5.1689	3.6895	0.9682	1.3962	2.8891	0.3147	1.7738	1.0198	3.0153	2.3985	0.2398	1.0555
279936247	2.2208	1.1537	1.1104	2.4918	1.6537	1.6187	0.1285	2.4340	2.3452	0.8200	2.6374	2.2827	0.3811	0.7710	3.3318	2.3357	1.6527	2.4930	1.8495	1.0965	0.0512	2.1706	1.4154	2.3047	1.1946	0.0000
280075036	5.1766	5.7965	5.2048	5.3059	4.5937	4.2047	3.9358	4.8784	5.0970	5.4906	5.6448	5.0241	5.0352	3.4267	5.4435	5.4459	4.4359	4.7802	4.2801	4.5739	3.6612	5.1820	5.2443	4.7932	4.1188	2.7374
279760546	5.4902	6.0954	5.5407	5.2581	4.4299	4.4831	4.3772	4.8027	5.6989	5.7134	5.5065	5.1591	4.9422	3.7300	5.6730	6.0723	4.3227	4.6774	4.1374	5.1534	4.2852	5.2482	5.7856	4.7970	4.6325	2.3517
280045392	4.0253	3.5712	0.7598	3.4727	5.2394	1.9659	1.1332	4.9243	4.8855	1.6383	3.9127	4.3845	2.0671	1.5253	4.8907	4.8016	0.5679	3.1881	4.9952	2.2186	1.0869	4.8778	4.4516	3.6410	1.6686	1.6526
279986623	5.7715	5.4358	5.3167	4.5396	5.8912	5.5936	4.1932	5.8484	5.0380	6.5051	5.1525	5.5301	6.1661	3.5145	6.0189	4.6661	7.4635	7.6406	5.4854	4.0817	4.4824	5.4536	4.5810	7.4472	4.1623	3.3134
279799736	2.0964	4.7677	3.0970	3.1740	1.8724	2.1990	2.6401	2.9245	4.7544	3.5821	3.3472	2.7432	2.4743	1.9102	1.8423	4.7514	1.6486	2.6761	1.4776	2.7875	2.6457	3.3293	4.8092	2.2635	2.5007	1.4464
280045763	6.2050	5.8861	3.2940	4.8683	5.5111	4.2864	4.2103	6.6964	5.3504	3.7504	4.9579	5.5366	3.8295	3.8424	6.6191	5.2094	5.7045	6.0142	5.1849	4.2748	4.5622	6.1145	5.7532	5.5268	3.9204	3.6586
280134130	2.5057	3.3771	3.4456	2.0666	0.9452	1.5625	2.3161	2.4695	2.9832	2.7363	2.4796	1.5576	2.6597	1.8968	3.0228	3.3753	3.1306	2.5674	1.7295	1.8929	2.2527	2.2907	3.3162	2.5813	1.5593	1.4076
279771554	5.0485	6.1127	4.6985	5.3710	4.3518	4.2554	3.4884	5.0031	5.1212	5.6774	5.4387	5.0212	3.7226	3.7400	4.5605	4.8570	3.2761	4.2998	3.8233	4.5184	3.0181	5.0951	4.6735	4.6379	4.2745	2.7824
1105863	1.9189	2.8016	2.5215	1.5771	1.2848	1.1454	0.7918	1.6162	2.8481	2.5921	1.5809	1.4682	1.4110	0.6951	1.9934	2.9920	2.2108	1.5238	1.3278	1.3144	1.0373	1.6814	2.7745	1.6366	1.2816	0.7953
279951899	12.0510	11.2182	11.2147	9.9060	11.7089	11.3328	8.9029	12.0641	9.9409	11.4379	10.3191	11.1820	11.3074	8.1953	12.5871	10.1217	12.6781	12.5762	10.9935	11.5459	8.7593	11.2701	10.4867	11.8551	11.1876	8.2419
279880229	1.2891	2.7815	1.5125	1.6694	0.7940	0.8595	0.5562	2.0219	2.4927	2.2557	1.7554	1.1023	1.5065	0.9554	1.1310	2.5147	1.2590	1.5954	0.1936	1.7123	0.8918	1.9064	2.7687	1.0743	0.5434	0.3336
279763443	0.2871	2.2194	1.7455	0.5346	0.5631	0.0000	0.6700	0.0000	2.6273	2.9513	0.5655	0.3524	0.0945	1.4464	0.4469	1.1682	2.4175	0.9530	0.1903	0.0000	0.4606	0.3402	2.7459	1.2743	0.0000	0.0000
1096573	5.2108	5.4165	4.3227	3.6601	2.8255	3.5302	3.4284	6.8751	5.2048	4.3331	3.5902	3.5809	4.6024	3.4474	3.6666	4.8077	2.6973	2.8676	2.4452	3.1965	3.0813	4.4967	4.7736	3.3456	3.1582	3.5982
279733788	4.1139	4.5540	2.5465	3.8080	3.1818	3.1299	2.6968	4.1769	4.1554	3.8496	4.0080	3.4843	4.0038	2.0414	4.3540	4.6603	2.8653	3.4184	3.0413	3.5821	2.4775	4.1271	4.5988	3.3549	2.8541	1.5119
279759839	4.3341	0.5904	3.7951	1.9058	2.6680	2.1981	0.0000	4.0568	0.5672	2.2272	1.8388	2.2252	2.3393	0.5544	4.8873	0.7352	4.6503	2.2080	3.1154	1.5424	0.0000	2.1891	1.1845	2.6682	1.7556	0.4086
1097108	2.7720	4.6053	3.2605	3.2916	2.3444	2.7140	2.3095	3.2209	4.0894	3.6524	3.2060	2.8683	3.4581	1.7514	2.4183	4.6888	3.1346	3.3825	2.3409	3.2539	2.6013	3.9700	4.1611	2.6272	2.6506	1.4574
279959910	9.5033	7.8915	7.3479	8.2395	9.0598	7.8104	5.9450	9.3729	6.1902	7.5331	8.3205	9.0540	7.2944	5.5015	9.5381	5.8298	8.8598	8.8107	8.0497	7.2073	6.1332	9.1637	5.9909	8.4776	7.0247	5.0575
1103825	3.7073	3.3643	1.7618	2.5421	2.4447	1.6442	1.3553	2.3256	2.1336	1.8010	3.4023	1.9591	2.6077	1.1179	4.1549	3.5574	1.8758	1.9153	2.7112	1.2400	1.8315	2.1806	3.2587	2.9390	1.2525	1.2198
279705144	1.9034	0.8342	0.7384	0.6534	0.8054	0.6226	0.0000	3.1584	0.6222	0.3721	0.3148	0.4537	0.3435	0.0000	3.7919	1.1561	0.0000	0.8650	0.3855	0.5934	0.0000	2.0671	1.6320	0.6073	0.0000	0.0000
279928483	4.1864	5.5515	4.5170	3.6339	3.6247	4.0251	3.3761	4.2525	5.4859	4.3182	3.6279	3.8729	3.6392	3.1958	4.1741	5.7297	5.8261	3.6845	3.9720	3.6069	3.4256	3.8154	5.9419	3.7132	3.8893	3.1067
1090487	0.2014	4.7055	3.8468	0.4233	0.0831	0.7965	3.8590	0.3488	5.0131	5.2740	0.3796	0.1142	0.6617	4.4582	0.2047	4.6240	5.0211	0.2741	0.1537	0.3497	2.6997	0.1906	4.9673	0.2481	0.3359	2.2319
1096578	6.3538	6.5184	5.2877	5.4355	4.9834	4.3263	4.1160	5.5661	5.9008	5.8033	4.7882	4.8860	4.9483	4.2614	6.0016	6.3350	4.1102	5.1850	5.1988	4.5760	4.6061	5.7143	6.0008	4.6164	4.4444	4.5679
1098553	0.0000	2.0442	3.2192	0.0820	0.0267	0.2207	0.3044	0.0602	2.9001	2.9144	0.0595	0.0431	0.3957	1.5406	0.0563	0.5414	3.6624	0.0378	0.0995	0.0724	0.1536	0.0000	2.7539	0.0612	0.0541	0.1756
1095909	2.0930	2.7341	2.0402	1.1858	0.7442	0.5702	0.7397	1.3199	1.9888	1.6987	0.8791	0.6499	0.7027	0.7506	1.2541	2.6030	0.9840	0.9891	0.6166	0.5426	0.8913	1.7358	2.3295	0.9476	0.7022	0.9456
1088355	4.0692	3.3067	1.5988	1.7910	1.4035	0.7779	0.8998	1.3019	0.8131	0.5324	3.4379	0.9456	3.7904	0.9193	4.7764	3.4911	2.1060	1.6715	2.6336	0.6153	2.2774	1.1870	3.3091	3.2136	0.6857	1.6588
1088219	4.9332	5.9270	3.4260	4.4004	3.6347	4.2564	3.5788	4.5105	5.5925	4.6139	4.9306	3.9979	5.0432	3.6843	5.1289	6.0071	3.7132	4.3585	3.7898	4.1803	3.9076	4.7780	5.8920	4.6445	3.9176	3.2148
279479626	3.6599	3.8520	0.5945	3.7324	3.9223	0.8956	2.4454	4.1268	3.8581	1.2403	3.3113	4.1260	1.0783	2.3541	3.9965	3.9784	0.6540	3.1915	3.6367	0.5250	2.7181	3.9671	4.1782	2.9519	0.7841	2.0348
280077660	3.6646	2.8694	1.2438	3.4895	5.2066	1.2614	0.6656	3.5091	3.5336	1.5647	4.1860	4.5279	2.4144	1.1346	3.2780	3.6951	1.5001	3.9550	4.6895	0.8648	1.8567	3.5681	3.1653	4.7019	1.2081	1.1655
1106336	5.0950	5.2077	2.5808	4.4838	4.1923	3.4074	3.1201	4.3830	4.3973	4.2402	5.0380	4.0853	3.5212	3.0449	5.4850	4.5597	2.1158	3.4908	4.3127	2.7510	2.9839	4.6128	4.6002	4.4592	2.7585	3.1941
280049018	5.1085	4.5988	4.1036	3.8498	5.8283	4.9621	2.4436	4.2015	3.7801	4.5352	4.3706	4.4424	4.6343	1.0209	4.3177	3.9011	5.2141	5.3032	4.5706	4.0974	2.2078	4.2328	4.1530	5.0111	3.2717	1.3091
280046008	12.6457	12.4258	11.3430	11.4386	12.6884	11.6052	10.8251	12.6792	11.8313	11.3104	11.8693	12.3471	11.4335	9.9144	12.7505	11.7551	13.1670	13.3779	12.0570	11.3797	11.2196	12.3416	12.2195	12.9724	11.4413	10.0131
1097153	3.4423	3.2539	2.6718	2.7244	2.5214	1.3791	2.2785	3.1067	3.0847	3.0081	2.9639	2.5396	1.7936	2.4501	3.6622	2.9848	2.8401	2.1215	2.4274	2.0932	1.7586	2.9696	3.4071	3.0777	1.7948	2.1523
1101406	5.7121	5.5953	5.9337	5.9067	5.8989	3.2223	5.1847	4.5825	5.1474	6.4284	5.6130	4.9806	3.1769	5.0794	5.7185	4.7717	4.3035	4.3999	4.3527	3.1795	4.1690	4.4669	5.7309	5.7807	4.0059	5.4452
279936016	3.3157	2.6562	1.3644	2.1873	3.2452	1.6346	0.4538	2.6141	1.6454	1.3561	2.9984	1.8837	1.5749	0.8300	3.5587	1.8102	2.2882	2.8197	2.3634	1.2211	0.6028	2.4384	1.7423	2.6184	1.4584	0.6756
279759398	2.2902	3.0023	2.0284	2.1299	1.7643	1.5887	1.6299	2.4568	2.6545	2.3792	2.9452	2.5931	1.9378	0.9292	2.6408	3.0724	2.6314	1.4492	1.3261	1.7371	1.8549	2.4945	2.8914	2.3559	1.2007	0.9106
279896719	3.7245	0.7754	0.6695	0.4758	0.5583	0.8175	0.4520	3.7304	0.8328	0.6155	0.5680	0.5121	0.8875	0.2823	3.8850	0.6752	0.2411	0.5304	0.4410	0.7151	0.7191	3.8340	1.0022	0.5747	0.5931	0.2964
1095295	2.3220	2.5994	2.6055	2.1568	1.6533	0.8445	1.4805	1.7667	1.5164	2.3169	1.4882	0.9664	1.1489	0.9576	2.1026	2.0444	4.1495	1.1478	1.1994	1.0419	1.7544	1.0720	2.9996	1.7647	0.8972	1.6282
279760238	5.4138	5.9156	4.8418	6.1078	4.9319	4.6991	4.2813	5.0406	5.5972	5.1002	5.9945	5.7051	4.4586	3.7150	5.7197	5.6219	4.4807	4.6606	4.5796	4.9310	4.1025	5.5290	5.5976	4.8670	4.1901	3.4977
279908451	2.7601	2.6806	2.1374	3.1215	2.5265	1.4831	2.0260	2.8984	3.0617	3.0707	2.9453	2.5749	1.4997	1.5310	2.8805	3.0071	1.8983	2.8107	2.1700	2.0236	1.9926	3.2484	2.8489	2.5618	1.9152	1.1242
279972735	10.7667	10.0181	9.2949	9.3056	10.8628	9.9257	7.7222	10.7780	8.2633	9.4711	9.9124	9.9836	9.5713	6.8544	10.8872	9.1504	10.8353	11.1308	9.8352	9.7240	8.3450	10.4560	8.4250	10.4385	9.6821	6.9978
279929436	3.2317	4.6892	4.2030	3.5643	2.7162	2.6744	3.2395	3.7813	4.6041	4.4779	3.2496	3.1797	2.7886	2.5491	2.5696	4.2862	2.2022	3.2688	2.1303	3.5831	3.0501	4.0257	4.5789	2.9440	3.1315	1.9466
1105856	1.7196	2.1810	0.0596	1.7982	0.7241	0.4428	0.3361	1.2608	2.1673	0.4365	1.8523	1.1694	0.7768	0.4009	1.6959	2.4116	0.0156	1.3085	0.6801	0.3940	0.4426	1.2050	2.0067	1.2371	0.1991	0.2555
1087603	3.2031	3.6056	1.5436	1.8609	1.9335	1.6988	1.4294	2.2947	3.1300	2.1807	2.8156	1.7846	3.1705	1.2700	3.1630	3.7323	1.3680	1.9348	2.1126	1.2900	1.6881	2.4730	3.5116	2.4574	1.2361	1.3848
279665568	2.4554	0.5138	0.0000	2.1033	0.8698	0.4423	0.6167	1.1972	0.6943	0.0000	1.9462	1.2045	0.4408	0.0000	2.8541	1.1657	0.8881	1.8046	2.0916	0.0000	0.6721	2.5654	1.0535	2.7556	0.0000	0.0000
280045784	12.5456	12.4414	10.2209	11.1531	11.8491	11.0162	11.1120	12.9397	11.5907	10.5983	11.6582	12.2776	10.7733	10.2783	12.9252	11.7228	12.6606	12.8321	11.8094	10.5452	11.5044	12.5737	11.8952	12.5325	10.8310	10.4422
1087753	2.6496	3.3386	2.1513	1.7493	1.5744	1.4096	2.2848	3.4152	3.2016	3.2926	2.0692	2.0132	2.9836	2.1156	1.6054	2.7853	2.5608	0.5944	0.7159	0.4122	1.5426	2.9744	3.0087	1.4653	0.6392	1.5892
279900973	2.1989	2.1588	1.1458	1.5728	0.9937	1.0825	1.0062	2.0028	2.1782	2.0044	1.7544	1.4986	1.7642	0.1880	1.2882	2.8451	1.1554	1.1164	0.8453	1.6326	0.8792	2.1777	2.4806	1.0862	0.3065	0.0000
1089023	2.1848	2.5470	0.7133	1.2321	0.8970	0.9298	0.3511	1.2200	2.1187	1.1472	1.8307	0.9219	2.0109	0.4726	2.4212	2.6084	0.6748	1.1409	0.9267	0.7737	0.7943	1.3168	2.5267	1.4470	0.3900	0.2492
279913965	3.0097	3.1795	3.1146	1.2674	0.6781	1.2177	2.2084	1.8615	2.7379	2.1952	1.7129	1.3390	2.1769	1.5617	2.6538	2.9963	2.8161	1.3969	1.3988	1.3186	2.1368	1.8216	2.9918	1.8611	1.0358	1.3460
1093398	4.3848	3.3189	2.3272	1.8980	1.7149	1.8587	1.7219	1.8788	1.4639	1.7157	3.2931	1.0783	3.4266	1.8335	4.8638	3.8258	3.2205	1.9742	2.7296	1.4546	2.4000	1.7224	3.2572	3.2777	1.1344	2.1025
280097769	3.0906	2.4139	0.9917	1.2149	0.8460	1.1364	0.7275	1.6533	0.8313	0.9230	2.4165	0.7424	2.1123	0.5458	3.4752	2.6796	1.5312	1.0915	1.3421	0.6380	0.9697	1.1818	1.8978	1.5203	0.6052	0.4364
279710898	3.4411	2.4323	1.1636	1.2135	1.9906	1.1630	0.0659	2.9069	1.3164	0.3451	0.9655	1.8033	0.5530	0.4897	3.7576	2.4120	0.2604	1.2292	1.8106	0.6938	0.8550	3.4252	1.3669	2.1984	1.2476	0.5516
1091611	3.8660	4.0549	4.3428	3.0478	3.0984	2.7837	2.9214	3.3532	3.6547	3.7613	2.9710	2.9626	3.4439	2.4044	3.8512	4.0240	4.6820	2.8165	2.9227	2.6898	2.6221	3.5138	4.1725	3.3024	2.4919	2.7096
1097266	1.3969	2.0097	0.7380	0.6033	0.3546	0.3032	0.3793	0.9426	1.6833	0.8358	0.6531	0.4428	0.3265	0.2137	1.7068	2.3134	0.7201	0.4910	0.4101	0.1977	0.2668	1.0683	1.7799	0.5467	0.1397	0.2117
280050194	3.2240	2.0445	0.5577	1.6121	0.7963	1.1342	1.0681	2.9255	1.8034	0.1449	2.0967	1.9014	0.5106	0.0000	3.0477	2.0543	0.1950	2.1153	2.6635	1.2918	0.7116	2.2699	1.9838	1.8716	0.8384	0.0000
280085877	2.9112	3.9963	1.8943	3.1668	2.5850	2.5866	1.9913	3.0507	3.6737	3.0777	3.5979	3.0433	3.3622	1.5535	3.7291	3.9900	1.7478	2.9158	2.2570	2.4337	2.2157	3.0827	3.8311	2.6707	1.8772	1.2362
1101998	3.2127	1.8901	0.2940	1.3745	1.3143	0.0290	0.1300	0.5565	0.2242	0.0000	2.7496	0.6808	1.3779	0.0000	3.8532	1.5496	0.7319	0.7060	1.7096	0.0000	0.4124	0.5629	1.7709	1.9587	0.0000	0.5050
1090789	3.1182	4.5685	4.7117	3.5939	2.2950	2.8883	3.8769	3.4798	4.4551	4.3262	3.5397	2.9473	3.5157	2.8772	2.9028	4.4870	3.4995	3.7222	1.7346	3.9751	3.7287	3.7517	4.7793	3.4957	3.1468	2.3300
1101588	2.2242	1.0391	1.9312	0.8534	0.6945	0.0806	0.2709	3.0199	0.6141	1.1302	0.4924	0.2078	0.6218	0.3715	1.2762	1.0948	1.4613	0.6074	0.2762	0.1598	0.6071	0.2174	1.1090	1.6034	0.1206	0.7716
1097445	2.7976	4.3357	4.5515	2.6780	1.7022	2.9043	3.3003	3.1081	4.2088	4.0063	3.1671	2.4435	4.2773	1.9730	2.6362	4.4466	3.6566	3.2070	1.3484	3.9770	3.2656	3.0732	4.5616	2.9339	3.0096	1.4261
1094181	3.0520	3.4776	1.5743	3.6033	3.2903	1.9317	1.6901	2.3855	3.2131	2.6039	3.4810	2.9549	2.0057	1.4646	3.3999	3.4464	1.6875	2.5337	2.9620	1.0788	1.9428	2.5168	3.2248	2.8213	1.4136	1.3157
280012176	2.9081	3.8154	2.6705	3.0233	2.2281	2.6705	2.2799	3.1031	3.6871	3.6457	3.5665	2.5398	3.5140	1.0240	2.5989	3.7056	2.0925	3.0699	1.9956	3.4056	1.8730	3.2104	3.8013	2.3550	2.5501	1.0784
1099351	1.1602	5.3305	5.4855	0.8914	0.4061	1.8466	5.2663	1.0783	5.6458	5.8377	0.9153	0.5642	1.6850	5.0474	1.1235	5.6929	7.1574	0.8331	0.7971	1.5111	4.0661	0.9574	5.9096	0.7067	1.5757	3.5079
1096841	2.7231	1.7563	1.2810	1.3706	0.7714	0.8609	0.6343	3.8467	1.4288	1.1394	2.4876	0.9471	3.6021	1.0735	3.0591	1.5996	1.5400	1.0839	1.2872	0.6035	0.8878	1.5180	2.2203	2.5998	0.7436	0.8865
280038346	2.5663	3.1063	1.9948	2.7409	1.6149	1.1818	1.5237	2.4113	2.9167	2.4148	2.7859	2.2891	2.8602	1.2750	2.3698	3.6545	0.8691	2.0616	1.2760	2.4859	2.2372	2.4287	3.5888	2.5015	1.4983	0.4847
1104772	4.8072	6.0319	5.7402	4.8215	4.4327	3.1265	4.9423	4.1229	5.1655	5.2594	4.0133	3.7275	3.0317	4.5113	4.1873	6.0138	5.0393	4.2852	3.8920	3.3773	4.8903	3.7833	5.8825	4.7273	3.3643	5.4519
1102944	2.7939	4.5483	2.3844	2.5016	2.5445	2.0851	2.2894	2.9206	4.4180	2.8513	2.6812	2.7895	3.1602	1.7969	2.9589	4.6941	2.1377	2.5339	2.3069	2.5842	2.6056	3.1905	4.7234	2.2756	2.0050	1.3263
1100566	3.1547	2.6131	1.1594	2.1212	2.0015	1.3503	0.8796	2.0181	2.0463	1.4629	2.7349	1.9057	2.0015	1.1294	3.7105	2.7759	1.4103	1.5447	2.2700	0.9982	1.1138	2.1047	2.4250	2.2802	0.8356	0.7687
1093004	0.2770	3.9665	4.3793	0.3394	0.2877	0.4194	4.0510	0.6062	4.4280	4.5919	0.5240	0.4120	0.4179	4.2992	0.5555	3.8119	5.5158	0.0678	0.2248	0.1493	2.7940	0.2928	4.5928	0.2407	0.1427	2.5223
280133414	2.5559	3.1156	1.7282	1.9211	0.6905	1.4993	2.1205	1.8826	2.7718	2.4388	1.6690	1.4528	2.5709	0.7811	1.7893	3.0054	1.9652	1.9902	1.0683	2.2388	1.9272	2.1312	3.2210	2.1504	0.6978	0.8191
279956340	2.4215	0.8717	1.0443	0.9341	1.8945	1.4414	0.5295	2.4398	1.7533	1.5215	0.6844	1.5311	0.3616	0.5523	2.3601	1.8258	2.2587	2.6393	0.6719	0.4396	0.5525	1.1295	1.6324	1.9160	1.3706	0.0000
279958840	4.0280	0.5942	0.9030	2.1834	2.3374	1.2661	1.0630	4.4186	0.7893	2.1836	3.5623	1.9995	1.5482	0.8948	5.2601	1.1559	2.7491	2.1033	3.5203	0.9071	1.0022	4.3542	1.4205	1.1875	0.9811	2.2615
1103210	4.5415	4.1302	4.1543	3.4045	3.5665	2.7281	2.7950	3.5125	3.5545	3.5083	3.5286	3.3575	2.6890	2.7382	4.6265	4.0255	2.6818	3.3688	3.4658	2.6742	2.5687	3.9555	3.9667	3.2915	2.6707	2.7275
1098186	2.2741	3.1799	1.4982	2.0720	1.4727	1.4214	1.4513	2.1259	3.0017	2.2796	2.3616	1.9083	2.1516	0.9277	2.3684	3.2632	1.2339	2.0409	1.2707	1.9637	1.6125	2.4999	3.1319	1.8284	1.5798	0.7608
1098051	3.7403	3.4175	4.6258	2.3803	3.1582	2.2602	2.4315	3.0861	3.3668	3.5454	2.2961	2.8918	2.0939	2.2028	3.4783	3.2388	4.8345	2.2876	3.2217	1.8147	2.0493	3.3211	3.3758	2.3754	2.4797	2.3592
280036320	1.7046	2.9354	2.5643	1.7156	0.8823	1.5432	2.0392	2.5554	3.0520	2.0915	2.2949	1.4197	2.7900	0.9769	2.3441	3.0610	1.9357	1.5159	0.5538	1.9070	1.9849	2.0672	3.3641	1.4598	1.8884	0.2051
279968565	5.2113	4.6879	2.9917	3.9453	4.6881	4.1385	4.4139	5.7626	4.5430	3.7275	5.1806	5.4092	3.7391	3.2318	5.8536	5.0106	5.8687	5.9654	4.8289	3.2846	4.5085	5.5938	4.8499	5.4780	3.3338	3.9549
1094337	3.6296	3.2328	1.1964	2.4957	2.3491	1.9149	1.2940	2.9195	2.3557	2.3318	3.5308	2.1143	2.8472	1.5482	3.8260	3.1525	1.5827	1.9410	2.5665	1.4563	1.6075	2.3988	3.0262	3.0835	1.4948	1.4577
279707713	2.7614	0.7315	1.7026	1.2926	1.1610	1.7120	0.0000	2.8049	0.0000	1.7999	1.4966	0.0000	1.4672	0.4342	3.9521	0.2811	1.3909	1.8865	1.2125	1.6106	0.0000	1.5314	0.0000	1.2463	0.0000	0.0000
279728329	0.7412	0.5113	1.8838	1.2129	0.1292	0.1187	0.0381	0.4580	0.3629	1.3245	1.2015	0.0264	0.0000	0.1169	0.6075	0.2860	2.0990	1.6439	0.0256	0.0307	0.0400	0.4413	0.3546	1.4628	0.8198	0.1758
279720656	7.6725	6.2938	6.7175	7.0459	8.2423	6.9415	4.0178	7.0891	5.8316	6.8471	7.4179	7.9014	6.1243	4.0174	7.7860	5.7450	7.1580	6.5540	8.1403	6.2743	3.6741	7.4638	5.5178	6.6742	6.3188	3.8777
279985225	1.5095	0.6113	0.0000	0.4710	0.0000	0.0000	0.0000	1.0879	0.0000	1.1236	1.3442	1.3738	0.0000	0.0000	2.0546	0.0000	1.0676	2.1672	0.4564	0.0000	0.0000	0.0000	1.8761	1.6355	0.0000	0.0000
1103334	2.3492	3.6674	1.6662	2.5702	1.6481	2.0250	1.7640	2.6510	3.5188	2.8043	2.7289	2.3206	2.5712	1.1632	2.2688	3.4395	1.4640	2.3065	1.3463	2.8176	1.7573	2.8210	3.4848	1.9955	2.0449	0.5625
279972630	11.2007	11.4780	9.9836	9.7242	10.2469	10.2692	10.2521	11.2693	10.5108	10.0689	9.9110	9.9553	10.1186	9.4184	11.4431	10.3803	11.5427	11.4793	9.9880	9.6523	10.0553	10.8065	10.5136	11.1066	9.3986	9.9138
1096059	3.2896	2.5589	0.3054	1.0983	0.8707	1.0052	0.6657	1.3035	0.9980	0.7160	2.4035	0.6732	2.2395	0.6270	3.6792	3.0893	0.9118	1.0592	1.5959	0.7050	1.1034	1.0708	2.5536	1.8732	0.6317	0.5224
279658393	3.8685	2.3897	1.5285	3.3166	5.4974	1.8950	0.7239	3.3386	2.0956	1.6942	3.9453	3.7720	2.6806	0.6132	3.5183	3.5318	0.8871	3.7987	4.7564	1.5731	0.9982	3.7023	2.8743	4.6823	1.5395	0.0000
1095629	2.8479	3.0671	2.5109	1.7247	1.7116	0.7142	0.9391	1.1003	2.1651	2.2553	2.5905	0.9187	4.2960	1.0675	3.4386	3.4502	2.8389	1.5330	3.1876	0.2688	1.9206	0.4238	3.0321	2.5230	0.4960	1.4478
1087431	3.5792	3.7082	2.8902	2.6717	2.2375	2.4603	2.3127	2.4984	3.0280	2.7381	2.9734	2.2760	2.3732	2.1606	3.7622	3.9032	2.1314	2.8134	2.4523	1.9132	2.4286	2.9698	3.6117	2.7975	2.0706	2.0541
279710443	2.7284	1.4928	4.0370	3.4928	3.6530	2.3183	0.0000	1.0036	0.4774	3.4549	3.1585	2.9864	1.0010	0.0000	2.0936	0.0000	3.3031	3.4735	3.4084	1.4371	0.0000	1.3996	0.0000	3.7637	0.9905	0.0000
279870843	4.1098	4.2835	2.8349	4.6295	3.9427	3.1954	3.2558	4.5057	4.1987	4.0423	4.6107	4.2535	2.3321	3.3389	3.8754	4.0626	3.4069	4.1816	3.9456	2.6295	3.2605	4.7957	4.0863	3.9252	2.6914	3.2449
280055347	1.4147	0.9325	0.0000	0.8912	0.0000	0.0000	0.0000	1.3351	0.4534	0.0000	1.6272	0.0000	0.0000	0.0000	1.3496	0.7506	0.0693	0.5166	0.0000	0.0000	0.0000	0.8994	1.0365	1.0295	0.0000	0.0000
1095497	1.6909	3.0630	2.5492	1.8973	1.2058	1.1818	1.6938	2.3997	2.6896	2.5744	1.7938	1.5524	1.7508	1.0751	1.4305	2.9823	1.6415	1.7093	0.9057	1.9746	1.5524	1.9689	2.6753	1.6403	1.4726	0.6314
1092798	4.7916	5.5156	3.9430	3.7736	3.7425	3.3785	3.2457	4.1786	5.1017	4.4887	4.0855	3.7036	4.1551	3.1559	4.2397	5.3304	2.6263	3.8897	3.8038	3.6229	3.4854	3.9025	5.3725	4.5902	3.5153	3.4998
1098456	1.6780	3.0495	2.2906	1.6850	1.2907	0.9342	1.4719	1.2889	2.6154	2.1930	1.6707	1.1918	2.0191	1.1018	1.7709	2.9302	1.7520	1.2746	1.1094	0.8713	1.3979	1.1869	3.2753	1.8915	0.9494	1.1057
279935116	3.4497	1.9756	1.3232	1.9618	3.4619	1.5953	0.9563	3.3547	2.8373	1.4078	1.6034	2.5875	1.3279	0.5797	3.1990	2.2796	1.2254	2.5522	2.4887	0.5885	1.2138	3.2322	2.0419	2.9751	0.8804	1.3331
1090254	0.0139	2.8571	4.5069	0.0601	0.0196	0.0287	2.9952	0.0000	3.6969	4.0213	0.0599	0.0157	0.1056	3.5572	0.0000	2.2758	4.7078	0.0139	0.0150	0.0000	1.6740	0.0000	3.6652	0.0279	0.0000	1.6469
1087046	3.5529	2.3087	0.6932	1.2764	1.3987	0.2625	0.6044	0.5893	0.3656	0.1361	2.7899	0.4419	1.6805	0.5152	4.1488	3.0154	1.4318	0.9687	1.9864	0.2666	1.4724	0.4730	2.1940	2.2787	0.2025	1.4699
280041412	5.9388	6.7847	5.6099	6.1465	5.0407	5.3388	4.9326	5.9895	6.3863	6.3088	6.0615	5.6038	4.9096	4.9935	5.4138	6.1483	3.9765	5.2497	4.5493	5.5372	4.6460	6.0623	6.2057	5.4782	5.3131	4.5881
1086981	5.2326	4.1483	3.8786	3.3850	3.5655	2.8018	3.2526	3.8001	3.1091	3.2686	4.3571	3.1294	4.5664	3.1457	5.9428	4.5034	4.1018	2.9500	4.3887	1.7703	3.5447	3.7142	4.0802	3.9547	1.9380	3.3105
1104703	3.3531	3.2035	2.1628	2.3940	2.2430	2.0340	1.4482	2.8693	2.8238	2.2709	2.8559	2.3620	2.9483	1.5128	3.5327	3.3306	2.1572	2.3014	2.3908	1.8459	1.7621	2.8257	3.2592	2.6912	1.8485	1.5721
1087634	3.4666	3.1252	1.5975	2.6939	2.6112	2.1718	1.0211	2.3538	2.1508	2.1180	3.1747	2.1036	3.1669	1.0460	3.8999	2.9099	1.1943	2.1098	2.5960	1.3912	1.2284	2.5989	2.7110	2.8036	1.3522	1.0222
1099283	1.9614	1.8354	1.2394	0.9316	1.3646	0.4503	0.3606	1.5774	1.2836	1.0368	1.0264	1.3487	0.2418	0.1369	2.2879	1.2139	1.6096	1.2897	1.2589	0.8303	0.3773	1.4714	1.9129	1.2366	0.2256	0.6541
1102822	2.1787	3.4572	3.1177	2.7945	1.8323	1.3787	2.2113	2.1872	2.5039	2.8046	2.3552	1.9308	2.9146	1.0970	2.3392	3.7541	1.9982	2.8413	1.3933	2.8337	2.1859	1.9468	3.6469	2.4053	1.9232	1.0677
1087422	4.4788	5.5726	4.8968	3.4965	3.1306	4.1764	3.9137	4.4622	5.4491	4.8078	4.0729	3.6921	4.8667	3.5076	4.2798	5.4370	5.0391	3.8272	3.4668	4.2198	4.1249	4.4840	5.4042	4.1357	3.8506	3.4697
1100604	3.5137	4.6615	3.4978	3.8888	2.9417	3.1843	3.2135	3.7030	4.4164	4.2659	3.9429	3.5858	3.7249	2.4780	3.4092	4.3065	2.8287	3.9251	2.6229	3.9896	3.2624	3.9279	4.5253	3.6153	3.3079	1.7482
1098111	4.3982	5.6205	3.5050	4.4846	3.8760	4.1174	3.1879	5.1407	5.7036	4.6560	4.5175	4.4935	4.3687	3.2919	3.5963	5.2247	3.3626	4.1583	3.7490	4.4222	3.5425	5.5473	5.3852	3.9956	4.0661	2.9401
1104232	2.2858	2.9466	1.6859	1.5497	1.1979	1.1936	1.9827	1.6950	2.7560	2.5787	1.9512	1.2398	2.1159	1.6243	2.2587	3.1363	2.6743	1.4706	1.2048	1.0436	1.6882	1.5095	3.0258	1.7570	1.0377	1.3315
280098467	2.3058	2.8965	2.6141	2.4796	1.0434	2.1859	1.8110	2.6537	2.3876	2.6484	2.7454	2.2681	2.8145	1.0465	2.4101	2.6481	3.0594	2.1680	1.2949	2.4063	1.9462	2.5880	2.5703	1.8393	1.7382	0.5936
279913561	0.9100	2.7225	0.7512	1.1636	0.6124	0.9326	0.5389	1.2364	2.2933	1.6099	1.2072	0.6850	1.4228	0.2770	0.7284	2.6885	0.8947	1.1495	0.3817	1.0646	0.5096	2.1126	2.0682	0.8874	0.8559	0.4498
1091406	5.6329	5.2834	6.3234	4.9442	5.1499	3.9446	4.4667	5.1382	4.9594	5.5489	4.9389	4.4734	4.8991	4.3612	5.4101	5.2332	4.9728	5.0448	4.9947	3.4682	4.6159	4.7528	5.3602	5.5578	3.9617	4.9634
280103767	1.5270	2.2487	1.0704	1.1247	0.4664	0.6890	0.9551	1.1796	2.1370	1.2738	1.3339	0.6446	1.5796	0.4701	1.6892	2.5568	0.9155	1.2610	0.4068	1.0948	1.0425	1.3164	2.4955	1.1096	0.7696	0.2249
279753437	3.6764	3.6003	3.3226	3.7520	3.3993	2.6576	3.0424	4.0487	3.3441	3.5995	3.6369	3.2161	3.4844	2.0249	4.4076	3.6619	2.7955	3.2704	3.1424	3.2099	2.7672	3.7609	3.5668	3.6924	2.6897	1.3677
1105793	1.5744	1.8571	1.1400	1.3808	0.4921	0.6415	0.9916	1.7085	2.1548	1.1914	1.3282	1.1466	0.9648	0.2226	1.7280	2.1389	0.8176	1.1749	0.7057	1.1169	0.8214	1.6385	1.8078	1.2461	0.7323	0.2537
280090448	1.9984	3.5792	2.1739	2.3544	1.0559	2.0170	2.2128	2.2578	3.8483	3.0046	2.6601	1.7736	2.2400	2.1641	2.0806	3.2344	1.1316	2.3512	0.9138	2.2881	2.3963	2.3669	3.5344	2.0821	1.7264	0.8753
1108963	1.9119	3.3853	4.1575	2.6357	1.5574	1.7758	2.6551	2.5024	3.2683	3.6612	2.4777	2.3379	2.7321	1.6321	1.4519	2.9450	3.2533	2.2432	1.0133	2.8559	1.9851	2.2407	3.4890	2.2057	2.0516	1.3979
1107795	1.5922	2.9452	2.9611	1.9384	1.3553	1.8212	1.6354	1.8518	2.8909	3.3394	2.1171	1.5783	2.7441	0.5639	0.8760	2.7075	2.3370	2.5647	0.8548	2.5276	1.8826	2.1483	2.7932	2.0940	1.8187	0.3257
279989230	2.7735	3.2895	3.1424	2.8774	2.3528	2.2327	1.1824	2.3744	2.5571	3.3487	3.3213	2.4162	3.2830	1.2770	3.0473	2.4174	2.9074	2.6317	1.6556	2.7937	1.3014	2.4772	2.0201	2.6560	2.5459	1.0195
1091215	1.4259	2.3076	1.1454	1.0436	0.8400	0.6998	0.7256	1.6184	2.1418	1.4227	1.5210	1.1703	1.4294	0.3336	1.7249	2.2230	0.9333	0.9217	0.7031	0.9261	0.6924	1.5244	2.2173	0.9556	0.5863	0.2455
279977663	1.7668	2.9193	0.0000	2.2849	1.8675	1.2140	0.4310	1.3633	2.9809	1.4339	2.4365	2.0911	1.5167	0.6672	2.0863	3.1562	0.2935	2.0793	1.8897	1.4203	0.7068	1.6439	2.8790	2.5046	0.9877	0.4860
1090200	3.5668	2.9426	2.8113	2.9109	2.8003	1.9465	1.8521	2.4608	2.3589	2.7355	3.0196	2.2931	2.7215	1.5142	3.9534	3.0769	2.0436	2.4631	2.8385	1.3550	2.0579	2.4819	2.8650	3.2154	1.6350	1.9000
1098758	5.2111	5.5776	5.6016	4.9973	4.4006	4.0224	4.7387	4.8987	5.0939	5.2821	5.1209	4.5498	4.1566	4.3131	5.1161	5.4270	4.3854	4.7899	3.6234	5.0409	4.4715	4.6278	5.6904	5.0765	4.5481	4.0141
1095952	5.6909	6.1820	5.2378	4.3547	4.4038	4.7771	4.2358	4.8763	5.8658	5.0520	4.9364	4.2518	5.7365	4.0032	5.6761	6.2024	4.2912	4.6467	4.8945	4.2539	4.6013	5.3564	6.0608	5.0340	4.1899	4.4144
280034828	4.7481	4.9378	3.0239	4.2599	4.0359	3.9832	3.2210	4.4239	4.7679	4.2819	4.9120	4.1359	4.6850	2.7928	5.0310	5.0442	2.9705	4.0449	3.9945	3.9900	3.4496	4.4286	4.8802	4.3513	3.5878	2.1016
1096526	1.9348	2.4361	2.3548	1.8186	1.3878	1.2565	1.5447	1.6447	2.4463	1.9795	1.7923	1.5678	1.5512	0.9564	2.0099	2.7958	1.7584	2.0032	1.3361	1.2580	1.5098	1.5110	2.4779	2.2697	1.0070	1.0323
1098699	3.4242	3.9836	3.6160	3.2587	2.8742	2.4623	2.9270	3.0426	3.6537	3.6731	3.3596	2.6974	3.6244	2.4501	3.5381	4.1644	3.0850	3.0450	2.8303	2.3384	2.9459	3.0331	4.0099	3.2536	2.1679	2.4333
280046631	10.8453	10.1617	9.3086	10.0445	11.0823	10.3547	8.5460	11.0653	9.4571	10.0082	9.9345	10.3986	10.1884	7.9383	11.1041	9.4914	10.8234	11.2524	10.1777	9.7699	8.6750	10.6163	9.9370	10.4704	9.6627	8.0856
1087194	0.6104	2.4747	3.2279	0.2422	0.2811	0.4025	2.2281	0.6523	3.1041	3.0617	0.3186	0.2918	0.6010	2.0927	0.5475	2.0407	3.8175	0.3188	0.4538	0.1786	1.4792	0.2903	3.1306	0.3460	0.1334	1.1670
1095750	2.3579	2.8641	2.5349	1.5911	1.0351	1.4758	1.6051	1.8326	2.3412	2.1602	1.9849	1.3068	2.7223	0.9154	2.4513	2.9605	2.0196	1.9507	1.0120	1.9274	1.6369	1.6669	2.8737	2.0530	1.7394	0.8899
1091196	3.1117	3.8200	3.8219	3.5364	3.1195	2.2685	2.9424	3.1645	3.7430	4.0080	3.3908	2.7954	2.8310	2.6260	2.9325	3.7179	2.3742	3.4689	2.5784	2.0700	3.0997	3.2560	3.9539	3.6499	2.4670	2.8989
280106314	2.0659	2.2644	2.6154	1.9036	1.2666	1.6120	1.0475	1.9172	1.8511	2.3394	2.2966	1.7657	2.2434	0.6376	2.1460	2.4269	1.5209	2.0228	1.0364	2.0441	1.2940	1.9934	2.4444	1.6868	1.2090	0.5419
280046722	3.6652	1.2415	1.6208	0.4144	1.0682	0.4261	0.0000	2.5626	0.6166	0.4242	0.5276	0.5110	0.2316	0.3508	2.0211	0.1767	1.1234	1.3633	0.9591	0.4600	1.2130	2.2970	0.6880	1.6932	1.3718	0.0000
1095988	3.7938	4.1730	3.4506	3.3911	2.6779	2.3184	2.6488	3.5769	3.7370	3.5530	2.9940	2.8072	2.4435	2.5990	3.2345	4.1104	3.2097	3.0281	2.8987	3.0165	2.9509	3.1933	3.9398	2.7477	2.8518	2.6711
1089380	2.9206	3.6366	1.8828	3.0359	2.1095	2.1987	2.0479	3.0174	3.1609	2.6484	3.2342	2.8298	2.2745	1.5960	2.7668	3.1078	1.8422	2.6062	1.9788	2.8227	1.9366	3.2235	3.0481	2.4141	2.1338	0.9440
1094387	3.5834	3.4090	2.3145	2.5783	2.3048	1.3604	1.8432	2.7211	2.9461	2.7296	2.8899	2.2731	2.0867	2.0740	3.5855	3.1567	2.4726	2.4629	2.4557	2.5130	2.1555	2.6656	3.2072	2.6215	2.3841	2.0218
280127470	0.9008	2.4721	0.4768	0.9579	0.2744	0.5554	0.6543	1.3725	2.3861	1.2839	1.0361	0.9127	1.6265	0.0990	1.1315	2.4953	0.5840	0.7455	0.5765	0.9787	0.9120	1.3533	2.5669	0.6469	0.0000	0.0758
279750954	3.4605	2.1729	2.3052	3.0857	3.2124	2.4958	1.0479	3.3180	2.0691	2.8497	3.7708	4.1430	1.5341	1.5863	3.7765	2.2993	3.3827	2.7456	3.3057	1.5796	1.6510	3.6077	2.1212	2.6784	1.6933	1.4839
279707076	3.7810	3.7471	2.7122	3.0112	2.7134	2.9077	1.2409	2.3674	2.5902	2.3652	3.6997	2.2635	3.7200	2.1604	4.1709	4.0435	2.2405	2.7072	2.4344	2.8850	2.6799	2.8369	3.3770	3.4707	1.7525	1.5252
279853522	3.7655	3.3150	3.2051	3.1134	3.6591	2.2200	1.6471	2.5319	2.7735	2.9948	3.7887	3.0101	2.9275	1.9918	4.3435	3.1681	2.5309	3.3062	3.9501	1.0989	2.2408	2.7424	2.6358	4.1034	2.2668	2.2185
280126248	2.4248	3.3506	3.0402	2.3923	1.7044	1.8657	2.1602	2.5013	2.8716	3.1142	2.6141	1.9989	3.3926	1.4736	3.0598	2.9404	2.1597	2.3520	1.5198	2.8134	1.6775	2.4478	3.0701	2.3138	2.1414	0.8872
280044727	0.3800	1.5626	0.0000	1.9971	0.8136	0.8429	0.0000	0.5766	1.3423	0.4512	0.8736	1.1393	0.0000	0.0000	1.4751	2.0422	0.0000	1.5260	0.4533	0.7304	0.0000	0.8632	2.1230	1.3205	0.0000	0.0000
279812651	3.0725	4.0630	2.7828	3.1369	2.4251	2.7829	2.2073	2.7987	3.7109	3.5820	3.4350	2.8254	3.1255	1.7413	2.6729	3.9183	2.4535	3.1218	2.4629	3.5399	2.4945	3.3312	3.9021	2.9467	2.3385	1.7932
279942507	1.5609	2.7278	2.3839	2.3207	1.1829	1.4532	0.9704	1.5075	1.9197	2.0893	2.3424	1.7296	2.1235	1.0116	1.8748	2.5125	1.7679	1.8228	1.2220	2.0552	0.8881	2.1583	2.2274	1.9727	1.5516	0.5593
279883044	4.0715	2.5108	3.3409	2.9299	2.9016	2.8141	2.4385	3.1211	2.2752	3.2701	3.8170	2.6346	4.4020	1.6059	4.6400	3.2868	3.3953	3.2187	2.8652	1.8031	2.1149	3.2031	2.2100	3.1935	1.7503	2.1228
1102632	2.4202	3.1656	1.1418	2.9749	2.6590	1.5071	1.7418	2.3309	3.0778	1.9004	2.9444	2.3943	1.9919	1.5137	2.4812	3.2381	1.4259	2.8460	2.2633	1.7133	1.9471	2.4517	3.1489	2.9772	1.3169	1.1171
280094167	1.4333	2.4471	1.9422	2.0039	1.5385	1.0199	1.1817	2.4224	1.6263	2.5588	2.6346	1.0853	2.1946	0.5270	1.2497	1.5548	1.7602	1.5092	0.7519	2.4194	0.9413	1.9921	2.1848	1.9064	1.6942	0.0000
1104106	4.1565	4.7558	2.1672	3.9324	3.5135	3.3328	2.8939	3.3587	4.4692	3.3112	4.4519	3.6006	4.3172	2.6655	4.8190	5.0777	3.5812	3.1546	3.9469	2.8769	2.9581	3.3447	4.5578	3.5977	2.7602	2.1310
1087754	2.7364	3.0292	1.2316	1.8375	1.4174	1.3235	1.4339	1.4189	2.1098	1.5644	2.5510	1.4382	1.3213	1.1933	3.3431	3.5897	1.0399	1.8091	2.3434	1.1852	1.9360	1.5876	2.8875	2.3233	1.1992	1.3797
1097098	1.2205	2.7701	1.7304	1.5692	1.0627	0.4251	0.9764	1.3431	2.0428	1.8113	1.0233	1.0236	0.6001	0.9406	0.7158	2.5474	1.1617	1.1596	0.9044	0.4674	1.1669	0.8057	2.6676	1.1638	0.6442	1.1297
279829533	1.5587	2.2062	0.4016	2.2105	1.4870	0.8874	0.9282	0.6920	2.1914	0.8859	1.8007	1.0796	1.2734	0.7694	2.1358	2.6095	0.5248	1.9392	0.9780	0.7746	1.6346	1.6828	2.1159	2.2798	0.0917	0.5397
279895312	7.6723	7.5381	6.8425	5.7640	5.6029	6.1118	6.0858	6.1234	7.3269	6.7102	7.1941	5.4400	8.0457	6.7468	8.3256	7.6441	7.4780	5.3297	7.2109	5.0672	6.4907	5.8613	7.6946	6.5065	5.3615	6.0618
1092487	7.6677	8.6177	8.2799	7.5134	7.2263	6.7503	7.2826	7.0456	8.0861	8.4720	7.5918	6.8353	7.6808	6.9407	7.5622	8.1996	7.3482	7.2485	7.1164	6.5055	7.2253	6.8903	8.3870	7.8816	6.5780	7.4650
1099998	2.7076	2.9548	1.0543	1.6160	1.4477	1.5304	0.8127	1.3739	1.6786	1.4802	2.4000	1.1771	2.9524	0.6067	2.9356	3.0178	1.4608	1.5921	1.6378	1.0317	1.4252	1.2214	2.7724	2.2433	0.9670	0.7628
1104366	1.4205	3.4705	1.5700	1.5868	1.4551	1.1867	1.5594	1.7046	3.6763	1.5635	1.6163	1.8609	1.7615	1.2218	1.4134	3.8189	1.2464	1.5832	1.2468	1.3640	1.5795	1.7200	3.7961	1.7309	1.0114	1.1379
1091696	0.0734	1.3046	0.0000	0.2185	0.1698	0.0000	0.1308	0.0000	3.9449	0.0000	0.0908	0.0000	0.1671	0.2634	0.6149	3.3886	0.0000	0.8457	0.2515	0.0000	0.0698	0.0603	1.7788	0.0419	0.0000	0.0000
280061257	2.0920	1.6559	2.1349	1.3455	1.7365	1.2917	0.6671	1.5832	1.0469	1.8211	2.1261	1.3580	1.7345	0.4744	1.8467	1.8125	2.1858	1.7101	0.5385	1.7915	0.1545	1.3637	1.6799	1.8199	1.4861	0.0000
280096070	3.4937	4.1969	3.5896	3.7210	3.1438	2.6780	3.3188	3.5132	4.0427	3.7447	3.6288	3.0330	3.7938	2.9873	3.7462	4.2482	3.0808	3.3271	2.6337	2.6680	3.1237	3.4809	4.1051	3.4846	2.4842	2.7949
1094065	1.6796	2.2244	1.8659	1.8206	1.2659	0.5281	1.3846	2.3054	1.7675	1.8565	1.5970	1.0644	1.3019	1.1142	0.5553	1.7053	3.5954	1.0918	0.6103	1.0980	1.7676	0.9858	2.8659	1.9352	1.2043	1.1200
1092338	1.5418	2.5561	1.4425	1.1309	0.8839	0.8608	0.9343	1.4721	2.3572	1.7401	1.5536	1.0863	1.6954	0.5989	1.5836	2.7365	1.0106	1.0737	0.8039	1.4358	0.8526	1.3842	2.5491	1.0917	0.7975	0.5999
1090297	0.6735	5.1358	5.9147	1.2459	1.2651	1.7196	4.8051	1.1888	6.1232	6.3286	0.7287	1.2647	1.6653	4.5734	0.6296	3.2686	7.0719	0.8722	1.5640	1.4531	3.4887	0.8006	5.9203	0.7609	1.3173	3.1602
1104758	2.5982	2.0436	2.1731	0.8262	0.9414	0.6553	0.8369	0.8535	1.2471	1.1444	1.5734	0.4657	1.5854	0.8345	2.7918	2.1697	1.5850	0.7769	1.1650	0.5294	1.1561	0.7329	2.0452	1.5993	0.5698	1.0396
279928040	2.8864	3.6031	4.3860	1.9373	1.7192	2.2954	2.7762	2.0337	3.2533	3.6250	2.6404	1.8651	3.1424	2.6023	2.9769	3.5449	3.4343	2.4903	1.4600	2.3330	2.9098	2.4243	3.5637	2.7135	2.2315	2.1175
279934395	2.3107	0.0000	0.6595	1.0098	0.7096	0.5538	0.0000	1.4240	0.7574	1.7193	1.8869	0.6486	0.8328	0.0000	3.0201	0.9536	0.7780	1.7981	0.9787	0.6626	0.4665	0.4048	0.0000	1.7477	0.7214	0.0505
279926333	1.5787	2.6524	1.9833	2.6353	1.8261	1.6105	0.5805	1.7766	2.5842	2.3301	2.8113	2.1496	2.1102	1.2074	2.1107	2.7472	1.5943	2.2297	1.7223	2.4446	0.9252	2.4520	2.7362	1.9302	2.0024	0.5539
279935123	1.2263	1.8609	2.8951	1.1702	0.2458	2.2070	0.4335	2.6582	2.1968	2.7709	1.9998	0.9243	2.2822	0.9995	2.2268	2.7448	2.2144	0.9512	0.3535	2.6586	1.1960	2.4369	2.0209	0.5361	2.3939	0.3429
1093401	6.3015	6.2133	6.1478	5.5809	5.8579	5.0756	5.5132	6.9280	6.7745	6.7028	5.6302	5.9851	2.7232	5.8254	5.4993	5.3429	4.8476	5.1676	5.2851	5.0859	4.9015	6.9902	5.6809	5.1574	5.4770	5.6246
280131732	1.4695	2.1778	1.6315	1.0446	0.5578	0.8157	0.8124	1.6001	2.5075	1.8284	0.7429	1.0347	1.5058	0.9081	1.2529	2.1941	0.9875	1.3961	0.7570	0.9216	1.0931	1.3386	2.3691	1.3218	0.7629	0.4645
1098827	2.2989	2.3044	0.9618	0.8959	0.8935	0.4452	1.5734	0.5748	2.3323	1.8525	1.7300	0.3065	2.2331	1.5623	3.0224	2.6216	2.3068	0.4760	1.9623	0.1288	0.9710	0.5753	2.5197	1.4777	0.1767	0.9422
1091076	2.4322	3.0456	2.8502	1.6289	1.3248	1.2080	1.4105	2.1955	3.1025	2.3656	1.7277	1.4599	2.6534	1.4922	1.5965	2.7568	1.6903	2.2613	1.6736	1.1083	2.1363	2.1552	2.9816	1.8772	1.4105	1.7138
1100775	3.6004	2.2803	1.3653	1.4521	1.4777	0.9927	1.0652	1.7789	0.9923	0.9114	2.5479	1.0559	1.7782	1.4734	4.3793	2.5742	2.0515	0.8880	2.3390	0.4897	1.7534	1.3098	2.1476	2.2802	0.6329	1.5334
280133333	4.8056	5.2428	4.9802	4.8903	4.2746	2.9693	4.6470	4.5078	4.4981	5.1461	4.6461	3.8842	4.5733	4.0012	4.8551	5.1214	3.3664	4.6266	3.9101	4.0877	4.4170	3.5658	5.6816	5.5599	4.0641	3.8008
1090217	2.8329	2.6909	0.3729	1.1191	0.7027	0.6897	0.4417	0.7553	0.7056	0.5719	2.6877	0.5759	3.0757	0.6185	3.5865	3.3661	0.8195	1.0137	2.1310	0.3650	1.4224	0.7859	2.5127	2.0768	0.3270	0.8428
1099347	2.6944	2.3532	1.0748	1.8540	1.6987	1.7244	0.8105	1.8508	1.8031	1.7849	2.3470	1.6579	1.9946	0.9036	3.1944	2.5885	1.7114	1.2479	2.0055	0.8564	0.8784	2.1735	2.0060	1.6083	0.8908	1.0188
279715962	2.2064	1.3960	0.2315	0.8899	1.1011	0.6489	0.0000	2.1686	0.2561	0.5458	0.8075	0.9147	0.1891	0.0000	2.7031	1.6159	1.1011	1.3917	1.4592	0.2328	0.2979	1.5589	0.1123	0.8625	0.4749	0.0000
1089615	4.9407	4.8579	2.9080	4.6034	4.1807	2.8242	3.9594	4.5618	4.4434	4.4962	4.9814	4.5411	2.8395	4.0710	5.0418	4.7096	4.4582	4.0599	3.9239	4.2735	3.4901	4.6390	4.7998	3.8905	4.2384	3.3104
279660605	3.1250	0.7658	2.9126	2.4336	2.1828	2.4897	0.0076	3.3619	1.8225	2.0063	2.0469	2.3185	2.2507	0.4960	3.9494	0.7210	1.1896	2.7072	2.2537	1.8532	0.0238	1.8715	1.1463	2.6581	1.3428	1.0066
280105773	1.1928	2.3023	0.1774	0.8947	0.1207	0.5123	0.8817	1.0298	1.8925	0.6731	1.1763	0.9120	1.1240	0.2039	0.9664	2.2511	0.5709	0.7303	0.2410	0.7989	0.5912	1.2049	2.2315	0.7833	0.1087	0.0000
1102477	3.7339	3.2071	2.3672	2.7495	2.5124	2.2509	1.7440	2.5602	2.4994	2.2677	3.4080	2.3487	3.0711	1.5933	3.9628	3.4133	2.0177	2.9242	2.9659	2.0732	2.1172	2.7703	2.9451	3.1361	1.9512	1.8617
279470193	6.7433	3.2925	4.4748	5.2121	5.1146	4.6206	3.6820	6.2022	3.3625	3.6845	4.9212	5.0898	4.2494	3.5457	6.9133	3.2082	4.2312	3.9060	5.5065	3.0967	2.6528	6.3726	3.7648	3.8669	3.4010	2.7436
279979850	3.0712	0.7489	1.5539	0.8717	0.0000	0.0000	0.5703	0.5694	0.2822	0.5959	0.4135	0.4270	0.0000	0.0000	1.3668	0.4829	0.5633	0.6799	0.5697	0.0000	0.0000	0.2827	1.6168	0.8141	0.5196	0.3716
279967014	4.0214	5.4210	3.3118	4.0114	4.0550	3.3052	3.0122	3.8216	4.7582	3.5785	4.0630	3.6033	3.6248	2.6813	4.2975	5.0360	2.3185	3.2618	4.1918	2.9101	2.9101	3.9102	4.6266	3.6167	3.1519	2.8589
1092341	4.9281	2.6546	3.8240	2.7917	3.8074	2.2329	2.2438	3.5031	2.3054	2.9142	3.7783	3.1648	3.5004	2.3138	5.6184	3.0329	4.2557	3.1580	4.4759	1.7504	2.5769	3.4653	2.2638	3.6669	2.1013	2.3714
280102455	2.3871	2.6556	2.6018	1.7996	1.6602	1.1989	0.9939	1.4401	1.0324	2.2933	2.2637	1.4433	1.8035	0.8813	2.5986	1.5201	1.8610	1.4474	1.2497	1.4858	0.8911	1.6669	1.4917	1.7213	1.1969	0.5893
1089404	3.1997	2.0868	0.9803	1.7111	1.4613	1.2540	0.5803	1.4283	0.9505	1.0412	2.4998	1.1773	1.9347	0.7236	3.8956	2.4849	1.4794	1.2131	2.2801	1.0077	0.9342	1.3221	1.8354	1.9173	0.9434	0.5609
1094411	1.8005	3.0360	2.7080	1.9427	1.3516	1.4143	1.7621	1.9198	2.4967	2.6785	1.9989	1.7014	2.0389	1.0951	1.7633	2.8195	1.7456	1.9835	1.1268	2.1982	1.6328	1.8375	2.8783	1.8081	1.7801	0.7148
1105952	1.6092	2.2953	1.2445	1.7155	1.2093	0.8769	1.1499	1.5500	2.1073	1.3958	1.5407	1.2429	1.2326	0.8889	1.8441	2.5179	1.2117	1.1636	1.0599	0.8814	1.2196	1.5706	2.4487	1.5248	0.9027	0.5285
1106354	3.0783	4.8884	3.8956	3.3352	2.8446	2.6274	3.1584	3.3389	4.1613	3.6017	2.7717	2.6621	2.7208	2.5612	2.2043	4.8479	2.0805	2.8441	2.5403	2.9939	3.0525	3.1605	5.0580	2.9602	2.6711	2.7918
280133825	1.7069	2.8245	1.8368	1.3460	0.9368	1.6485	0.9162	2.2692	2.3701	1.8320	1.9434	1.3870	2.7763	0.5976	1.4088	2.6686	2.9728	1.9090	0.7550	2.6766	1.3654	2.1184	2.4023	1.4913	1.7932	0.3026
279973615	1.2821	2.1325	0.0000	1.6591	1.0361	0.4885	0.7419	1.3883	2.4668	0.5612	1.4671	1.2968	0.7323	0.2325	1.5429	2.7839	0.0421	0.9544	1.2101	0.5799	0.6751	1.2429	2.3137	0.9687	0.4032	0.2189
280094828	2.2112	0.7927	1.0530	0.8905	0.8745	1.0706	0.7783	1.8900	0.2457	0.1973	1.2274	0.3741	0.0000	0.2359	2.7154	0.6489	1.5011	1.6657	0.3547	0.3413	0.2030	0.7816	0.1497	1.2966	0.7908	0.0000
279941868	0.1145	1.7488	1.8593	0.1191	0.1817	0.0000	0.7595	0.1415	2.0041	2.1354	0.0738	0.1349	0.0684	0.7826	0.0983	0.8482	1.7707	0.2045	0.0380	0.0000	0.4766	0.0261	2.3276	0.3518	0.0000	0.0578
280105393	5.1668	4.4297	4.2188	4.7288	4.2149	3.2670	3.6465	4.3523	3.2271	4.1698	5.1910	3.5540	4.6640	3.5047	5.9999	4.3298	3.8721	3.8900	4.1701	3.2526	3.6787	3.2921	4.0461	4.4755	2.9828	3.3888
1103291	2.9048	4.2374	3.3052	2.4236	1.9081	2.3279	2.5011	2.6396	3.6275	3.0656	2.3020	1.9175	2.6595	2.2267	2.6676	4.5068	2.4051	2.7183	2.2866	2.4409	3.2604	2.3202	4.4066	2.8173	2.2501	2.6048
279912090	2.0068	3.4057	2.5348	2.0845	1.7949	1.6275	1.9791	2.5502	3.3618	2.7578	2.2082	2.0747	2.5484	1.4430	2.0589	3.4703	2.3025	2.6702	2.0929	3.1848	2.0029	2.5705	3.4593	2.0815	1.9684	0.6693
279943306	6.0745	6.0776	5.9137	4.5640	6.2626	6.1038	4.2395	6.2261	4.8631	6.1995	4.4874	6.1216	6.2340	3.2429	6.7202	4.7569	7.5631	7.2149	5.6964	5.7786	3.5922	5.3550	5.1073	6.7531	5.6365	3.9413
280091263	3.3702	3.5357	2.8200	2.8507	2.8417	2.5039	2.1658	2.6949	2.9696	3.1032	3.4241	3.1157	2.9341	1.7319	3.4145	3.2470	2.9935	2.8202	2.4162	2.3207	2.0567	3.4767	2.7810	2.6507	2.4823	1.6857
1097597	3.0490	1.8095	0.8064	1.3701	1.4993	0.6962	0.5785	1.1555	0.2349	0.6687	2.6454	0.9592	1.3398	0.6517	3.5216	1.8618	1.4087	0.8113	2.4646	0.3957	0.3118	0.9347	1.4848	1.7221	0.4355	0.3089
1091435	1.3780	4.6563	3.0538	3.2199	2.0545	2.3758	2.8865	2.7215	4.2669	3.6732	3.1549	2.6717	3.0181	1.6791	0.7586	4.4854	1.8833	3.2108	1.5653	3.6310	2.8858	2.5909	4.9292	2.5909	2.5967	1.2168
279948693	1.8338	2.5384	1.4428	1.7968	0.9401	1.3451	1.4296	1.4678	2.1403	1.8449	1.8300	1.3719	1.8750	0.7558	2.1687	2.6929	0.9919	1.5737	0.8223	1.5332	0.9784	1.8958	2.5770	1.3187	1.4768	0.5179
1101196	3.8873	3.3718	1.0575	2.3596	2.0679	1.4401	0.9813	2.3008	0.9658	1.0697	3.8955	1.8711	3.7114	1.1364	4.6911	3.3838	1.9049	1.7915	3.2548	1.2228	1.7601	1.4019	2.6879	2.8876	1.4110	1.1904
1088724	3.6655	2.2894	1.6842	1.2957	1.5829	1.2081	1.0569	1.5888	0.7090	0.9271	2.6785	0.9927	2.0367	1.2980	4.3066	2.6173	2.5633	1.1170	2.5486	0.7413	1.4848	1.4483	2.0335	2.1131	0.8867	1.3586
1098369	1.2937	4.7290	4.8839	0.6775	0.3997	1.9891	4.3771	1.1356	5.1450	5.2595	1.1368	0.5521	1.9267	4.9598	1.4731	4.6577	5.4369	0.7213	0.8281	1.4675	3.3538	0.8425	5.0106	0.9637	1.4224	2.9662
1104429	0.0000	2.0192	2.8789	0.0813	0.0303	0.1793	1.5382	0.0300	2.8474	3.2019	0.0000	0.0627	0.1493	2.5130	0.0000	1.0595	3.1858	0.0190	0.0795	0.0000	0.5089	0.0268	2.5134	0.0191	0.0000	0.4963
1089314	3.4600	2.4059	0.9278	1.3542	1.7263	1.2354	0.9252	1.6738	0.8764	0.9533	2.6443	1.0041	1.8249	1.3841	4.0571	2.7947	1.6831	1.0644	2.3723	0.7962	1.1564	1.2486	2.3271	1.8399	0.7811	0.7420
1101147	1.9439	2.4411	1.6755	1.9488	1.0833	1.3479	1.1653	1.7017	2.4357	1.7763	1.9221	1.5864	2.1597	1.0093	1.9136	2.3831	1.4799	1.6485	0.9620	1.7396	1.2619	1.9613	2.4948	1.7055	1.1488	0.5805
1093139	4.9091	3.4595	1.9164	2.8350	3.3908	3.0688	1.2898	2.7655	1.6566	1.6887	4.6175	2.5136	3.6151	1.8569	5.5843	3.5415	2.9327	2.6531	4.2494	2.0249	2.2647	3.6226	2.8668	3.4104	2.0593	1.6655
1092363	4.4523	4.1513	2.3527	2.8855	2.6512	3.6890	2.5767	4.1289	3.7035	3.0004	4.0155	3.4453	3.6151	2.6357	4.6916	3.9311	3.3258	2.4646	2.8765	3.2056	2.7806	4.4239	3.9478	3.1733	2.7487	2.3138
280035466	2.7173	2.7471	3.0076	2.2730	1.9194	2.1351	1.4381	2.2919	2.4961	3.1892	2.6768	2.2958	3.0099	1.4060	3.0709	3.0734	2.3645	2.6676	2.0989	2.9261	1.6122	2.1475	2.9601	2.5966	2.2582	0.9230
279894513	1.6655	3.1225	1.2793	2.7595	1.7980	1.5163	1.2159	2.5771	2.9450	2.5604	2.8350	2.3359	1.0259	0.8792	1.0426	2.5236	0.6241	2.1620	1.6165	2.6606	1.3357	2.8047	3.0142	2.0421	2.1717	0.8340
1104455	2.5406	3.3130	1.8459	2.4293	2.4256	1.9088	1.8352	2.5661	3.2944	1.8776	2.2908	2.2560	2.4405	1.2546	2.7842	3.3362	1.2143	2.4602	2.2449	1.8887	1.7194	2.6146	3.5446	2.5948	1.8214	1.0812
1098784	4.8384	5.6344	3.2218	5.1358	4.4468	4.2864	3.7949	4.6621	5.3261	4.4241	5.3130	4.9127	4.7642	3.5778	5.2594	5.6844	3.1961	4.5007	4.5527	3.9673	4.1238	4.8169	5.4893	4.5940	3.6803	3.2558
1091859	2.9236	3.4906	2.4535	2.8861	2.7785	2.2861	2.1128	2.8302	3.1823	3.0535	3.0576	2.4651	3.0165	1.7561	3.0043	3.4345	2.3958	2.4961	2.3098	2.4304	2.1410	2.6516	3.4634	3.0082	2.0716	1.6349
1093101	0.1591	4.5138	2.3922	0.3416	0.1880	0.9100	3.5848	0.3044	4.6182	4.9642	0.3144	0.2952	0.6937	3.4016	0.2480	4.2542	3.4790	0.2062	0.3915	0.7342	2.4975	0.3592	3.9318	0.1805	0.6363	1.3718
279985162	1.0349	2.1131	0.0000	0.3094	1.0400	0.1540	0.0000	0.6070	2.5025	0.0000	0.5781	1.3549	0.4186	0.0000	1.5862	1.9489	0.0000	0.4825	0.7624	0.0000	0.0000	1.7009	1.8819	0.5231	0.0000	0.0000
1090866	2.8770	3.8557	3.9200	3.1391	2.7767	1.7171	2.8193	2.4285	3.3089	3.3382	2.6958	2.5022	2.3267	2.3079	2.8055	3.9128	2.4020	2.9073	2.5033	2.3701	2.4786	2.8202	3.5753	2.7137	2.3975	2.6007
1101502	3.3895	2.0401	1.0195	1.2561	1.5465	0.7396	0.6961	1.3670	0.6145	0.8098	2.5332	0.9785	1.7849	0.6621	4.2042	2.4822	1.5109	0.8500	2.4373	0.6833	1.2271	1.1126	1.9332	1.9292	0.7127	0.9373
1107728	1.2362	2.5757	0.0000	1.9909	1.5626	1.0375	0.5873	1.5629	2.6498	0.8954	2.1025	1.9016	1.1036	0.5484	1.8474	2.6661	0.0583	1.5924	1.5490	1.0666	0.7297	1.5958	2.1676	1.5162	0.4189	0.0000
1095130	4.0269	3.4070	3.2035	3.4771	2.9396	2.0549	3.0479	2.8144	3.0903	3.0432	3.6472	2.7317	2.8970	2.5946	4.5805	3.6704	2.7453	3.2716	3.3039	1.9563	3.2818	2.6633	3.7459	3.3332	2.0733	2.8871
279882232	2.3728	2.5949	2.4006	2.5433	1.8985	1.7350	1.3010	2.1323	2.5487	2.1295	2.8426	2.3682	2.2888	0.7117	2.5631	2.2450	1.7802	1.5811	1.6597	2.1815	1.3986	2.4553	2.2322	1.8578	1.6156	0.5580
1095976	3.4236	4.4760	3.0400	3.2070	2.8522	3.0504	2.9971	3.0549	4.1148	3.7097	3.3885	2.8643	3.6990	2.4627	3.5533	4.4981	2.2387	3.3071	2.7624	2.8122	2.9437	3.3640	4.4461	3.3326	2.7267	2.3907
1108786	3.2197	2.0224	1.0257	1.2611	1.3594	1.0822	0.6777	1.0765	0.6370	0.7249	2.5138	0.8019	1.7519	0.7339	3.8496	2.4479	1.4283	1.0004	2.1124	0.5178	1.0118	1.0243	1.8251	1.8762	0.8455	0.7074
1092273	2.2869	1.2983	0.2744	0.6793	0.4756	0.0596	0.1945	0.5694	0.2187	0.0264	1.5811	0.2575	1.1069	0.1684	2.8697	1.8946	0.8350	0.5092	0.9742	0.0301	0.8704	0.3962	1.4132	1.5774	0.0000	0.5152
279715836	2.7472	0.7218	0.0000	1.2839	2.0047	1.1266	0.0000	2.5177	1.3645	0.0000	2.0270	1.3244	0.2266	0.3543	3.4088	1.2030	0.2138	1.3840	2.8786	0.0000	0.3545	2.3151	0.5864	1.5645	0.0000	0.0000
279792357	1.5919	1.7963	1.3915	1.4929	1.0394	1.2409	1.0214	1.7433	1.6420	1.9368	1.8564	1.6412	1.2426	0.2533	1.4418	1.8144	0.8431	1.4327	0.4061	1.6060	0.5196	1.6725	1.8466	1.0538	0.8150	0.1211
1097048	3.4733	1.9046	1.1013	1.5744	1.4265	1.0973	0.8237	1.0244	0.8909	0.6556	2.6409	0.9403	2.2340	1.0327	4.2296	2.6189	2.1433	1.1790	2.4815	0.5044	1.2912	1.2631	1.8796	2.3622	0.7980	1.2299
279833393	2.4093	3.2064	2.4823	1.1563	0.8367	2.0846	1.7371	2.3043	2.9176	2.2592	1.8389	1.6043	2.7084	1.5301	2.6680	3.2062	2.0646	2.1188	0.5659	3.1337	2.1376	1.6978	2.7974	1.6478	1.8316	0.0000
279723599	4.7061	4.9679	3.4432	4.6655	4.3796	3.6149	3.5578	4.6092	3.9732	4.4619	4.6250	4.5102	3.6820	3.1680	4.8430	4.4172	3.8219	4.2108	4.1244	3.8438	3.1424	4.4704	4.1114	3.7907	3.6190	2.8010
1102258	1.8099	2.4736	1.9910	0.6315	0.4623	0.9994	1.2710	1.1180	2.1278	1.6034	1.5982	0.7517	2.0252	0.6466	1.9998	2.4039	1.9153	0.9130	0.6521	1.2353	1.2412	0.7220	2.4186	0.8246	0.8233	0.5860
1088486	2.8950	3.3470	1.9663	2.9966	2.3411	2.0980	2.0301	2.7665	3.1179	2.5835	2.8965	2.6860	2.4695	1.7343	3.0207	3.4763	1.6931	2.6859	2.1493	2.5309	2.0009	3.1001	3.4387	2.8168	2.1993	1.8385
1094354	4.0924	3.1166	3.6941	2.6134	2.4501	1.9627	2.3607	3.7939	2.9713	3.0160	2.6458	2.7007	2.0581	2.7171	3.2388	2.9617	2.5638	2.1930	2.1604	2.5029	2.0136	3.4034	2.8022	2.2430	2.4642	2.5586
1093189	2.7809	3.0102	1.3286	2.5122	2.2192	1.6900	1.3257	2.2898	2.7242	2.0254	2.7809	2.0823	1.8489	1.6325	3.0898	3.0279	1.3294	2.5344	2.4889	1.6327	1.8389	2.1971	2.8706	2.4038	1.5983	1.4007
1097936	0.0084	2.4808	1.5191	0.0235	0.0133	0.0412	1.7085	0.0077	2.6291	2.5291	0.0183	0.0109	0.0194	1.6547	0.0035	2.4365	2.5123	0.0118	0.0077	0.0092	0.9945	0.0000	2.5834	0.0450	0.0068	0.5589
1101565	1.9407	2.6902	3.3820	2.3976	1.5538	1.7251	2.3983	2.0828	2.7844	3.1032	2.2909	1.9599	1.8646	1.7674	1.6366	2.2331	2.1273	2.2600	0.9672	2.1743	1.8088	2.2634	2.8808	2.5248	1.8753	1.4480
280122039	2.1671	2.7410	1.6205	2.2949	1.6694	1.5854	1.5788	2.4319	2.4213	1.8240	2.5294	1.6943	2.1786	1.3107	2.6731	2.7200	1.6269	1.7704	1.0049	2.3594	1.6023	2.7097	2.6451	1.7277	1.8534	0.7322
1105859	5.2554	5.6567	4.9630	5.3850	5.1337	4.3119	4.4292	4.7247	4.8946	5.3568	5.1798	4.7769	4.5786	4.2299	5.3329	5.3391	4.1176	4.5041	4.6911	3.7518	4.0835	4.4924	5.3661	4.9898	3.8699	4.2601
1090807	2.9032	2.3336	1.5192	1.7678	1.4111	1.5008	1.1652	1.6448	1.6747	1.5719	2.4021	1.3334	2.0530	1.3174	3.4525	2.6145	1.8833	1.4807	1.9193	1.3083	1.3437	1.5735	2.3050	2.0391	1.2592	0.9591
279669770	3.1477	3.1845	2.1288	3.4287	2.9800	2.4050	2.5446	3.5017	3.2016	3.0678	3.3482	2.9814	1.5852	2.5412	2.9099	3.1793	2.4692	3.2701	2.9823	1.9692	2.6161	3.7542	3.1378	3.2358	1.9930	2.5735
1086887	2.5600	2.3782	2.5121	2.4909	2.1979	1.5936	1.9136	2.2731	1.9951	2.4047	2.4365	1.7556	1.5546	1.5211	2.8546	1.7675	1.3178	1.3832	1.5727	1.2643	1.1449	1.9375	2.4158	2.7352	1.0941	1.6954
1101916	3.4976	3.7419	3.4569	2.4332	2.2732	1.9478	2.1442	3.0829	3.8850	3.1112	2.5168	2.3239	3.3605	2.4997	2.4311	3.4298	2.4611	3.1841	2.8242	1.6201	3.0653	3.0127	3.7838	2.8591	2.2474	2.8648
279826255	2.3221	2.4913	1.6345	2.3745	1.5391	1.8160	0.9509	2.3276	2.0168	1.8403	3.0833	2.0521	3.2732	0.7869	3.1688	2.6277	1.6424	1.8618	1.7594	2.2128	1.3952	2.4328	2.4441	1.8118	1.6000	0.3950
1105944	1.4992	2.0995	1.0794	0.5452	0.8921	0.6843	0.7568	0.2209	2.2114	1.4753	0.4667	0.3970	0.2099	0.5564	1.0304	2.3546	1.6158	0.3531	0.7297	0.2389	0.4968	0.4324	2.5628	0.3154	0.3776	0.8575
1096364	0.1271	3.3465	2.9740	0.1472	0.2269	0.0963	3.3948	0.2161	3.4028	3.3872	0.1280	0.1253	0.0643	2.4975	0.1185	3.4898	3.5989	0.1733	0.2186	0.0069	2.4584	0.0831	3.5382	0.2146	0.0201	2.0002
279728552	3.3146	4.5369	4.0385	3.4518	2.5617	2.9821	3.8375	3.5461	4.4326	3.7969	3.3893	2.9468	3.8937	3.2559	3.6135	4.6026	3.6681	3.2949	2.1425	3.4518	3.8587	3.6243	4.7569	3.4727	3.0373	3.0531
1098910	3.3753	2.3368	1.0502	1.8238	1.7513	1.4091	0.6796	1.5039	1.1073	0.9337	2.7736	1.2350	2.0680	0.9787	3.8996	2.5265	1.8271	1.2115	2.3862	1.0770	1.1973	1.4848	2.0148	1.9927	0.9003	1.0450
280116214	2.4360	2.1809	0.6380	2.1382	1.6853	1.3718	0.8758	1.3675	2.0823	0.7799	2.4953	1.6419	1.7109	0.7714	3.0411	2.8514	1.0758	1.9238	1.9183	1.0339	1.1121	1.4310	2.4126	2.2297	1.2193	0.8161
280069987	1.3863	2.7911	1.8558	1.4202	0.5709	1.6255	1.0117	2.0955	2.5906	2.2137	1.8829	1.3462	2.1223	0.8298	1.3987	2.4415	0.9122	1.2833	0.3540	2.2810	1.0150	2.3689	2.2913	1.1083	1.7637	0.4770
1091601	3.2121	1.9372	1.0810	1.4284	1.3842	0.9061	0.6273	1.2898	0.5535	0.6259	2.4861	0.8025	1.8463	0.6566	3.9468	2.2355	1.5181	0.8155	2.3883	0.4438	0.9993	0.9475	1.6704	1.6691	0.6197	0.8077
1102018	4.5766	4.5934	4.6793	3.8734	4.3311	3.8199	2.6711	3.9152	3.5608	4.7892	3.8495	3.6678	3.9220	2.4850	4.0615	3.1319	4.3468	3.0189	3.5402	3.6715	1.9202	3.9024	3.4481	3.4930	3.6202	2.6401
1104573	2.2077	2.9957	3.1326	2.4002	1.3536	2.0004	2.3077	2.2206	2.9389	2.8012	2.4536	1.8919	3.0150	1.7509	2.4330	3.2452	2.3662	2.3116	1.2315	2.3740	2.5196	2.2795	3.2975	2.4813	1.8114	1.6135
280093551	4.0837	4.1636	2.5311	2.7668	2.4796	2.8224	2.6626	3.1189	3.4393	2.6550	3.5436	2.5458	3.9597	2.2747	4.5706	4.5287	2.0236	2.6372	2.6541	3.0958	2.8264	3.5807	4.0790	2.5508	2.4751	1.9290
1095034	2.6284	4.5082	2.9545	3.2855	2.3910	2.4793	3.3282	2.9248	4.2393	3.6694	3.1243	2.8341	3.0457	2.4674	2.3127	4.5109	2.1342	2.9887	1.9083	3.1013	3.2570	2.8572	4.7146	3.2593	2.6067	2.2002
279755215	2.1917	0.0000	1.3958	1.4211	1.8090	0.3374	0.0000	2.6555	0.4479	1.1037	0.8789	1.1116	1.0330	0.0000	1.7159	0.4362	0.6197	1.0104	0.3485	0.4095	0.0000	1.3009	0.8270	0.5956	0.0000	0.0000
279799513	1.3690	1.8714	0.6229	0.7368	0.9454	0.6372	0.2569	1.3034	1.9731	1.5800	1.5710	0.8177	1.5803	0.3140	1.1871	2.4220	0.6222	1.2553	0.7132	1.4876	0.6718	1.3127	2.2776	0.5309	0.3976	0.1939
279810636	2.2397	2.3580	3.6300	2.3431	1.5342	2.1443	2.1361	2.2183	2.2063	3.3289	1.8739	1.3604	3.0717	1.4038	2.2514	2.6044	2.4824	2.4665	1.0138	2.4479	1.8899	2.0033	2.6111	2.2181	2.0697	0.8315
1092093	0.0671	1.5427	3.2904	0.1076	0.1607	0.4849	0.3779	0.1270	2.7999	2.3991	0.4843	0.0465	1.7056	0.9916	0.1465	0.1550	3.0583	0.2633	0.3705	0.1031	0.4729	0.0000	2.3737	0.3328	0.0000	0.7630
279708700	1.5353	2.0180	0.5001	1.4828	1.4911	1.2856	0.4705	1.3914	1.8726	0.5639	2.0085	1.6144	1.4558	0.0000	2.5500	2.1329	0.0839	1.2561	1.2444	0.9097	0.0000	0.8934	2.0478	0.8915	0.0000	0.0000
279966459	1.9056	0.0000	1.1735	0.0000	0.0000	0.2664	0.0000	2.1545	0.0000	0.0000	0.2812	0.2909	0.0000	0.0000	0.9103	0.0000	0.8687	0.6650	0.0000	0.8138	0.0000	1.6986	1.6252	0.2590	0.0000	0.0000
1092935	3.0378	4.3320	3.9046	2.9581	2.2627	2.4310	2.8417	2.8975	3.6863	3.2861	2.6650	2.2541	3.5384	2.5289	2.9534	4.3058	3.3622	3.2610	2.4272	3.0057	3.2770	2.8795	4.1478	2.9738	2.7536	2.7414
1094930	1.5472	2.6829	2.2808	1.9212	0.9933	1.1749	1.7212	1.7017	2.2257	2.1842	1.9134	1.3586	2.1134	0.7094	1.4726	2.6250	1.5347	2.0753	1.0909	2.1869	1.6447	1.9006	2.6234	1.5445	1.5959	0.5012
1086873	4.2455	4.5685	4.7122	3.8858	3.1066	3.5160	3.6655	3.9049	4.3847	4.2153	3.9199	3.4618	4.1117	3.3693	4.1033	4.6331	3.8123	4.0668	3.4345	3.6985	3.9257	4.2120	4.4161	3.9279	3.4608	3.3913
1088775	2.2682	3.0646	1.7838	2.6782	1.7925	1.7499	1.8620	2.1660	3.0629	2.2282	2.7143	2.4322	2.3270	1.4255	2.4822	3.1760	1.6780	2.2407	1.9279	1.8923	1.8816	2.0310	3.1907	2.5958	1.7432	1.3012
1087078	3.7927	4.8051	2.4953	4.3042	3.6817	3.6103	2.9001	3.9162	4.6199	3.8854	4.4358	4.1342	3.6019	2.6891	4.0133	4.7014	2.3023	3.7037	3.6256	3.4080	3.1373	4.0049	4.6397	3.7623	3.1703	2.5354
279745138	1.9248	2.0562	2.1267	1.4716	1.3157	1.3423	1.1402	2.7507	2.0595	1.6495	2.0643	1.5943	2.0795	1.7918	2.0600	2.1531	2.3083	1.2480	1.0220	1.1673	1.4061	1.3681	2.5432	2.2358	0.8950	1.2116
280067476	2.9274	4.6262	2.5612	2.4349	2.3366	2.3664	3.2570	3.2964	4.6061	2.5136	2.5335	2.5086	2.9330	2.8144	2.8926	4.7618	2.0594	2.4231	2.4281	2.2051	3.3149	2.9990	5.0853	2.7590	2.4029	1.9470
279881530	1.4447	2.4695	1.9636	1.5241	0.8992	1.0160	1.3525	1.4479	2.4064	1.7452	1.6523	1.5072	1.5984	0.7425	1.3524	2.4688	1.1516	1.5416	0.8439	1.5398	1.4212	1.6909	2.5762	1.5585	1.2160	0.6238
279595433	1.5878	2.0623	2.3258	0.6337	0.4984	0.0896	2.3325	1.6099	2.3376	2.1944	0.7961	0.5303	0.2390	2.4136	1.5079	1.8355	2.4984	0.7798	0.4928	0.1285	1.8926	1.6171	1.9676	0.6169	0.2359	2.0000
279708168	1.7288	0.9340	0.5208	2.0276	1.5250	0.3879	0.0000	1.6509	1.3718	0.4736	2.2715	1.0954	0.0452	0.0000	2.9616	0.8135	0.0000	0.6446	2.1514	0.5757	0.0000	1.7998	0.3751	1.5456	1.2278	0.0000
280093419	1.8943	2.2222	2.0577	2.2159	1.3601	1.3835	1.5137	2.0659	2.0307	2.0684	2.1483	1.9507	1.4842	1.2614	1.9918	2.2721	1.4363	1.7380	1.0993	1.7931	1.1380	2.1365	2.3685	1.9072	1.6780	0.7320
279717668	2.9122	3.2366	0.3105	3.3002	3.0339	1.9979	1.4053	2.3775	3.6600	0.8693	3.1643	3.1310	1.6059	1.3741	3.3106	3.6598	0.4660	2.7335	3.2173	1.2018	2.0655	2.4547	3.2998	3.2287	1.3221	1.2224
1103538	5.8201	5.4606	5.2507	5.5294	5.5174	5.0201	4.4244	5.1927	4.9724	5.6803	6.0814	5.2823	5.8022	4.3696	5.9996	5.1710	5.2450	5.3449	5.2916	4.4732	4.1895	5.2634	5.2973	5.6313	4.5164	4.1930
1088512	3.3296	4.7230	3.5823	3.9022	3.5339	3.3868	3.1996	3.9066	4.7359	4.2408	4.0919	3.9353	3.7480	2.8853	3.0505	4.4990	3.3972	3.7395	3.0675	4.2435	3.1064	4.0134	4.8260	3.6367	3.7631	1.8887
1095970	3.3054	4.3819	3.3615	3.2812	2.3866	2.8496	2.9425	3.1115	3.4897	3.2832	3.3111	2.9361	3.5649	1.9069	3.3216	4.5049	2.5547	3.6335	2.6584	3.8304	3.1251	3.0547	4.1587	2.5048	3.1349	1.2605
1095250	2.9670	3.6927	2.7545	3.6964	2.8823	2.8801	2.7284	3.2675	3.7167	3.4063	3.7892	3.3401	3.1045	2.2336	3.3070	3.7855	2.5992	3.4140	2.5183	3.3029	2.7419	3.4978	3.7666	3.2416	2.9368	1.6686
280134966	1.9644	2.7084	2.2491	1.4037	1.4132	2.0814	1.0415	1.4236	2.5387	2.5439	2.0878	1.7538	2.4485	0.8813	1.9212	2.7901	1.6956	2.2682	1.4290	1.9910	1.8786	2.0910	2.7535	2.2923	1.4536	0.6479
1101719	3.6194	2.9950	1.6602	1.9712	1.9269	1.5930	1.1989	1.8970	1.2491	1.5704	3.5929	1.4231	3.6843	1.3923	4.5537	3.1875	1.7216	1.2261	3.3207	0.7997	1.8252	1.4467	2.7612	2.4296	0.7724	1.3954
1089635	4.2617	4.3041	3.6956	3.7196	3.1234	3.2948	3.2551	4.5951	4.1271	3.5676	3.6457	3.7089	2.7551	3.6615	3.8780	3.9735	4.0966	3.1632	3.2471	2.9350	3.2992	4.6273	3.8026	3.1824	3.1912	3.5571
1087321	6.9119	6.8189	6.2642	5.0641	5.0562	5.4593	5.4787	5.3510	6.4081	6.2705	6.4511	4.8174	7.3026	6.0955	7.5293	6.7101	6.9464	4.6758	6.5312	4.4904	5.7811	5.0745	6.7773	5.8303	4.7120	5.5647
280051153	2.0183	3.4654	1.8858	3.0379	2.0946	1.3973	1.1518	2.3585	0.7394	2.4221	3.4454	2.5578	2.0361	1.2381	1.6964	1.5468	1.6767	2.7984	1.6432	2.9409	0.1583	2.0616	0.2507	1.6861	0.6204	0.0000
280004714	2.0776	2.7263	1.8589	2.0934	1.3684	1.7431	1.7558	1.7690	2.5399	2.1784	2.1510	1.6022	2.2195	1.0856	2.4026	2.9617	1.3898	1.8583	1.0757	1.9620	1.5055	2.0875	2.7470	1.7543	1.7861	0.8439
279986049	2.2066	2.6782	2.9278	1.9317	1.2348	1.5378	1.9975	2.1266	2.5300	2.9586	2.1429	1.9101	2.4023	1.4165	2.0216	2.6208	2.2759	1.8124	0.7949	2.3905	1.5964	2.0359	2.7186	1.9328	1.8324	1.5483
1093487	1.2072	2.6747	2.9275	1.2835	1.2106	1.6497	2.2470	1.1202	3.1865	3.0118	1.3393	0.9798	2.4546	1.7503	1.4523	2.4144	4.7198	0.8989	1.6988	0.9962	1.5891	0.7836	3.4018	1.2366	0.7990	0.8961
1094606	3.3960	3.3496	3.7848	2.7644	2.2963	2.1698	2.8929	2.6651	3.1177	2.8046	2.8789	2.1949	2.7489	2.5731	3.5435	3.5649	3.3457	2.9662	2.8343	2.0319	3.0283	2.6185	3.3191	3.1375	2.1105	2.8389
1095291	1.2144	2.7864	4.3871	1.6961	1.9800	1.4103	2.1534	1.5159	3.3333	4.0196	1.8664	1.6030	1.3630	2.4500	1.1074	1.8940	3.9640	1.4090	1.6026	1.5227	1.7178	0.9257	3.3814	1.4275	1.2548	1.6220
1091153	5.4293	3.9072	4.4928	3.5360	4.5898	3.5087	3.3095	4.4149	3.2199	4.0774	4.1470	3.3218	4.2261	2.8684	5.4795	3.8397	5.3998	3.1431	4.5110	2.8193	3.2949	3.5565	3.8648	4.0779	3.1506	3.3808
279818910	2.2537	3.1948	3.7742	2.2279	1.6439	1.6643	2.9949	2.7268	3.3331	3.0646	2.5678	2.1226	2.4324	1.6743	1.6664	3.3809	2.3837	2.4030	0.8079	2.6661	2.5007	2.1543	3.0936	1.8755	2.7771	1.2077
1105810	1.8988	3.3979	1.9114	2.0294	1.7084	1.6979	1.6436	2.1450	3.1859	1.8091	2.1087	1.9410	2.6647	1.0871	2.2954	3.6448	1.4724	2.0766	1.6994	2.0569	2.0683	2.2362	3.5031	1.8893	1.6020	1.0297
1100558	3.2858	2.7593	2.9365	1.8481	1.9102	2.3638	1.8317	2.0687	1.8671	2.2925	2.5903	1.5070	3.2629	1.7990	3.8380	2.9447	3.1925	2.0364	2.4536	1.2494	2.0942	2.2390	2.7702	2.3799	1.4776	1.8010
1087476	4.3474	4.2900	5.2326	3.7354	3.3342	3.2434	3.8052	3.4556	4.0243	4.4393	4.3108	3.6664	4.1786	3.7484	4.7690	4.0756	3.9901	3.7438	3.3949	2.9080	3.8122	3.7806	4.3755	4.1093	3.2756	3.7127
279939042	0.0000	0.0000	0.0000	1.7612	0.0000	0.0000	0.0000	0.0000	0.0000	0.0000	1.8963	0.0000	0.0000	0.0000	0.0000	0.0000	0.0000	2.5927	0.0000	0.0000	0.0000	0.0000	0.0000	3.1347	0.0000	0.0000
1099154	5.2737	4.6213	3.4977	4.4167	4.5971	3.5412	3.3665	4.5022	4.0521	4.1544	4.9662	4.2343	3.7522	3.6075	5.7508	4.3092	3.5652	3.5651	4.4787	3.5662	3.2032	4.4702	4.4223	4.4713	3.8390	3.3822
1099903	2.0245	2.4861	1.7568	1.9054	1.1257	1.3869	0.8839	1.6103	2.6539	1.8689	2.0431	1.7635	1.7490	0.9608	1.7756	2.7074	1.3568	2.1473	1.3099	2.4062	1.2317	2.1693	2.3484	1.5128	1.7916	0.8137
279936779	1.9263	0.6659	0.9079	0.8082	0.7538	0.9334	0.7021	1.7427	0.1887	0.1508	1.0517	0.2901	0.0000	0.2201	2.4688	0.5984	1.3471	1.4602	0.2746	0.3241	0.2203	0.6414	0.1997	1.1220	0.6421	0.0000
1103836	2.6880	4.8904	4.2583	3.4937	2.9127	2.7110	3.5380	3.3550	4.9368	4.2593	3.3289	3.2616	2.9981	3.0070	1.8077	4.6182	2.5312	3.3868	2.4095	3.1756	3.3523	2.9693	4.9055	3.4894	2.9687	3.0955
1091056	3.6091	4.4188	3.1519	3.7663	3.1271	3.0827	3.1843	3.6887	4.3792	3.7066	3.8353	3.5579	3.7985	2.7936	3.7513	4.2780	2.9286	3.5489	3.1640	3.2418	3.2106	3.7857	4.3992	3.4073	3.0632	2.4802
280117529	2.4347	2.3097	0.9480	0.8404	0.6632	1.0602	0.1996	0.6013	0.8516	0.9772	1.5517	0.7301	1.7052	0.3659	3.0995	2.3390	1.5661	0.6240	1.4988	0.9093	0.9643	0.3277	1.3127	1.4105	0.2104	0.3980
279789445	3.4260	2.1667	2.5635	3.3080	2.7715	2.5178	1.4068	3.2182	1.8569	2.5674	3.3834	2.3891	2.8319	1.4540	3.3972	2.2921	2.1006	2.1353	2.3949	2.8986	1.0664	3.5047	2.3654	2.0974	2.0056	1.0563
1089186	5.1270	4.4876	4.7728	4.4551	4.4987	3.9084	3.7754	4.3687	4.2442	4.3725	4.8048	4.3412	4.5745	3.4943	5.2436	4.4555	4.5169	4.0348	4.4945	3.4208	3.8071	4.5357	4.5561	4.5387	3.4239	3.6868
1093951	1.7905	2.0623	1.8451	0.9237	0.9666	0.9628	1.1528	1.5349	2.2417	1.6847	1.1528	1.0207	0.8417	1.3777	1.8981	1.9182	2.4322	1.0907	0.9038	0.9287	1.2073	1.6788	1.9921	0.8953	1.1196	1.1590
1104357	1.7115	0.6643	0.2221	0.3621	0.5421	0.0000	0.1430	1.2337	0.4557	0.0000	0.1924	0.3741	0.2640	0.0000	2.4509	1.1348	0.0000	0.7196	0.4312	0.0000	0.0000	1.1435	0.7577	0.6053	0.0000	0.0000
279724691	4.4340	4.0318	3.1697	4.2887	3.4488	3.1604	3.6429	3.2511	3.1770	2.9442	4.2294	3.7019	3.0675	3.2154	5.1535	4.2811	3.6604	3.5233	4.1450	2.7663	3.0753	3.8711	3.9500	3.4172	1.9767	3.0976
1103773	4.1011	3.6576	1.7766	3.2353	3.1454	2.8127	1.7106	2.9953	2.7668	2.4986	3.8169	3.0493	3.6993	1.9475	4.7253	3.7040	2.0850	2.9960	3.5926	2.3022	2.5054	3.4690	3.3066	3.0958	2.1272	1.6948
279710800	2.4635	0.0000	0.6785	1.6212	1.4038	0.6953	0.2423	2.4601	0.0000	0.6123	1.7815	1.0610	0.9681	0.4807	2.8508	0.1963	0.5790	1.8323	0.8441	0.3808	0.0000	1.6218	0.2006	1.6370	0.7418	0.0000
1099715	1.9729	3.6095	3.1377	2.5388	1.5994	1.9794	2.6842	2.4433	3.3690	3.1377	2.5811	2.1750	2.6134	1.7771	1.5272	3.4322	2.2234	2.4432	1.2153	2.7934	2.5502	2.3265	3.7194	2.2745	2.3568	1.3662
1097151	4.9638	6.4189	4.6556	5.4467	4.9677	4.6037	4.7891	4.7496	6.0871	5.9220	5.2214	5.0274	4.7819	4.5221	4.8734	6.2558	4.7754	5.3385	4.9698	4.6337	4.9570	5.0810	5.9840	4.9141	4.5995	4.5628
1092010	4.3354	5.3845	5.2744	4.4779	4.1788	2.7442	3.9455	3.4171	4.2690	4.7295	4.1421	3.8829	3.6089	3.6759	3.9514	5.2347	3.4808	4.3851	4.2404	3.1833	4.1953	3.0506	5.0448	3.9824	3.5960	3.7826
1098346	3.0219	1.9021	0.8930	0.9567	1.1317	0.9632	0.7046	1.2216	0.4972	0.7678	2.0209	0.8140	1.9374	0.8784	4.0399	1.8681	2.0532	0.9663	2.2266	0.3887	0.8338	0.9808	1.6870	1.7950	0.4511	1.0185
280091123	1.7495	2.7827	2.0758	1.6415	0.7370	1.5154	1.8165	1.7608	3.1425	2.6573	1.7348	1.5077	1.6420	1.2659	1.5101	2.7084	1.2178	1.9835	1.0908	2.5972	1.6315	2.0314	2.8241	1.9840	2.0508	0.7294
1087120	3.3564	2.9861	1.7836	2.1732	1.6536	1.9182	1.8758	2.1985	2.0862	1.7728	2.9063	1.4910	2.6298	1.8694	3.8669	3.1113	1.8786	1.8846	2.1685	1.5237	2.0361	2.0996	2.6765	2.5527	1.6218	1.8610
280116447	6.6725	4.7356	5.4244	8.4366	7.5067	6.9880	4.4612	7.1222	4.2105	5.9249	6.8131	6.9898	6.4307	3.8312	7.7420	4.4120	5.7041	7.2572	6.6339	6.5058	4.3381	5.9200	4.1552	7.2634	3.8570	3.0539
280120678	4.2516	2.8617	2.9263	2.7209	2.8892	1.9385	2.3740	2.9816	2.5938	2.5496	3.4538	2.3063	3.9050	2.0287	5.0777	3.3237	2.7000	1.8728	3.6002	1.3767	2.8019	3.2191	2.9150	2.6710	1.5212	2.3746
1097235	3.1928	3.9621	3.5512	3.3442	3.1793	2.4352	3.2059	3.2008	3.8266	3.8166	3.1778	2.9382	2.7882	2.8810	3.0973	3.7212	2.6796	3.0390	2.7415	2.2065	3.1001	3.1571	3.9362	3.4462	2.3341	3.0184
279999555	4.5982	3.5042	4.1799	2.6081	2.9433	2.6989	2.1532	3.6767	2.9135	3.0772	1.8547	2.3843	2.6824	2.1254	3.8314	3.3030	3.6284	3.2141	3.7675	2.7067	2.3043	3.6432	2.9496	2.2660	2.5102	3.1612
1088141	4.4773	4.9259	5.0364	4.3810	3.9193	3.6679	3.9114	4.6930	4.8036	4.8382	3.9896	4.0635	3.9480	3.6304	4.1976	4.8642	3.8854	4.1797	3.8098	4.2515	4.0673	5.0161	4.8235	3.9479	4.0673	3.9048
1088672	3.3727	3.6098	2.6054	2.9432	2.8052	2.6148	2.6737	2.3002	3.2128	3.1089	3.6144	2.2773	3.2455	2.8373	4.0200	3.6918	3.7012	2.2826	3.2075	1.6617	2.3406	2.0753	3.7925	3.1611	1.9368	2.5579
279740217	3.4143	4.2000	3.7918	4.3978	3.7848	3.7075	2.8484	4.1883	4.0120	4.4322	4.2953	4.2912	4.1895	2.1629	3.2563	4.0512	3.7837	4.3059	3.2164	4.5710	2.9402	4.2108	4.2640	4.1054	4.0736	2.0685
279977138	2.8282	3.4896	3.3923	3.0494	2.0666	2.6329	2.5148	3.4424	3.4013	3.3387	3.0855	2.7449	3.4511	1.7746	2.7113	3.4239	2.8683	3.3369	2.4876	3.7603	2.7185	3.4197	3.2166	2.9183	3.1395	1.1876
1100984	1.9086	1.4104	0.7218	0.9750	0.8942	0.4708	0.6004	0.9853	0.6954	0.7050	1.8395	0.7183	0.6066	0.6179	2.5341	1.7966	1.1011	1.0799	1.6523	0.4510	0.7044	1.4134	1.0752	1.0817	0.3817	0.4089
1087694	2.2832	2.4704	1.7001	0.9239	0.7635	1.0986	0.9078	0.8060	2.3465	2.2820	2.0143	0.6563	3.2893	1.8721	2.7295	2.4827	1.7304	0.9132	1.6831	0.5660	1.4336	0.6993	2.2670	1.8071	0.4701	0.7428
1104317	1.3342	1.7920	0.3740	0.2350	0.0640	0.0700	0.8020	0.1702	1.0123	0.9878	1.0933	0.0186	1.3921	0.4118	1.8584	2.4766	1.4153	0.3179	0.9596	0.0178	0.7551	0.1811	1.7736	0.7600	0.0000	0.4338
1103987	3.5655	5.0376	4.2532	4.0012	3.4075	2.8916	3.5442	4.0234	4.4715	4.8128	3.4636	3.2554	4.0882	3.5077	2.6245	4.6448	3.5927	3.7670	3.2016	2.7996	3.7506	3.2117	5.1237	3.5630	3.3905	3.6444
280026738	3.3688	3.8541	3.1658	3.7318	3.1930	3.3296	3.1566	3.5212	3.7334	3.9898	4.1315	3.3577	4.3236	2.4468	3.7421	3.8353	2.7422	3.8273	2.6967	3.1354	3.2240	3.0080	4.0299	3.7729	3.0715	1.3670
279836539	1.5243	1.7047	0.0000	1.5558	1.2445	0.6218	0.0000	1.0591	1.8995	0.0000	1.4462	1.0987	0.7905	0.0000	1.7915	1.7489	0.0654	1.0960	1.4647	0.2039	0.4275	0.9867	1.2909	1.2343	0.2818	0.0000
1097016	3.8565	4.1470	2.9681	3.7105	2.8383	3.1919	2.7132	3.5190	3.9409	3.2296	4.1435	3.2780	4.3910	2.5336	4.4329	4.4009	3.1148	3.5824	3.1931	3.4381	3.4051	3.5435	4.0502	3.6048	3.1522	2.4826
1096209	1.0021	3.8779	2.0518	1.3389	2.1382	1.5188	1.2590	2.4421	3.9295	2.7716	1.7666	2.5722	2.8288	0.7382	0.3210	4.0256	1.4230	1.8580	1.9699	2.6851	1.3414	2.5699	4.0826	1.4579	1.4504	0.4961
280058638	1.9090	3.7270	2.7665	3.3091	2.2340	2.2148	2.8240	2.9654	3.3188	3.2526	3.1017	3.0548	1.6984	2.1833	1.1129	3.3937	2.0321	2.4978	1.8932	2.4159	2.6122	2.8026	3.7004	2.7494	2.0294	1.5139
1087700	4.9453	5.7631	3.9074	4.6732	4.2670	4.1665	4.1754	5.1570	5.6502	4.9506	4.9101	4.9547	4.2909	4.3324	4.7899	5.3499	2.8781	4.1053	4.2031	4.1029	4.0565	5.4227	5.5006	4.2552	3.9514	3.9018
1105923	8.4232	5.7359	6.6483	6.8004	7.5109	6.7307	5.9714	8.0035	6.0250	6.7782	7.2067	7.4288	6.5393	5.7419	8.7396	6.0114	7.5752	6.7837	7.6219	5.6388	5.6089	8.0740	5.7592	6.6629	5.5714	6.2190
1098361	2.0022	2.6232	1.5458	2.0139	2.0018	1.3749	1.2696	1.8759	2.5439	1.9417	2.1479	1.8870	2.2713	0.8735	2.0639	2.7382	1.0148	1.9219	1.6654	1.6823	1.4912	1.8947	2.8275	2.0890	1.2564	0.5641
1104067	2.0982	2.3735	1.1627	2.1188	1.4181	1.5952	1.3187	2.5306	2.9592	2.1575	2.5742	2.2092	1.7176	1.2542	1.9224	2.1815	1.3369	1.7428	1.2043	2.3911	1.3139	2.5828	2.5331	1.9883	1.7927	0.8690
1107538	3.3166	3.3977	3.6252	3.3500	2.6019	2.8084	2.3707	2.9467	2.8519	3.1250	3.3709	2.9054	3.2125	2.3377	3.6838	2.6704	2.9093	2.6798	2.3422	2.7618	1.8812	3.3687	2.4178	2.8802	2.1488	2.2237
279711997	4.1564	2.1992	3.8545	4.4638	4.5027	2.9946	2.1849	3.1841	1.7761	4.4933	4.9495	5.0438	2.1373	2.1104	3.5397	1.6766	5.1886	4.1861	5.0180	2.7642	1.7977	2.9669	2.4878	4.5127	2.3347	1.8718
1095714	4.1347	5.0819	5.2901	4.2678	3.3264	3.2065	4.5524	4.2323	4.7735	4.6531	3.9997	3.7182	4.1126	3.9067	3.8373	5.0232	3.8641	4.3708	3.1226	4.0907	4.6047	4.2209	5.0184	4.1172	3.9079	3.9299
280082105	1.7353	2.4185	1.6551	1.8077	1.3287	1.0613	1.7684	1.9777	2.5744	1.7854	1.8717	1.7869	1.8308	1.5324	1.6684	2.3348	1.2262	1.4563	0.8553	1.3150	2.0462	1.4832	2.9533	1.8805	0.8539	0.1923
279932328	0.3548	1.8084	0.6391	1.6657	0.8799	0.3889	0.5646	0.5049	1.4885	0.9973	1.7578	0.6545	0.7269	0.0883	0.5881	1.5921	0.9513	1.2535	0.4447	0.6631	0.5279	0.7623	1.5533	1.1315	0.7168	0.2846
280047751	2.8878	1.4690	0.3788	1.7997	1.7532	1.8261	0.4604	2.6798	1.5747	0.2084	1.9099	1.5698	0.7849	1.1284	3.2173	1.6242	0.8539	1.9281	2.7075	0.8149	0.4809	2.3209	2.0011	1.6862	0.7418	0.6360
1088167	2.5484	1.5627	0.6423	0.7466	0.7843	0.4937	0.5112	0.8047	0.6243	0.5223	1.5699	0.4275	1.1541	0.6085	3.0053	1.8759	1.0203	0.6373	1.2715	0.3587	0.7420	0.5310	1.4921	1.2261	0.4310	0.4531
1099185	2.7759	2.1001	1.5825	1.0143	0.9151	1.4674	1.0561	1.3344	1.1465	1.0076	1.8597	1.0123	1.5136	1.0922	3.5386	2.1465	1.9583	0.9273	2.1570	0.4935	0.8984	1.2698	1.7476	1.1566	0.6721	0.9153
1093852	2.6176	1.6858	0.8195	1.1556	0.9822	0.9165	0.6623	0.8574	0.6898	0.7817	1.8633	0.7870	1.3638	0.6716	3.1952	2.0323	1.3106	0.8229	1.4790	0.5391	0.9911	0.8574	1.7129	1.5407	0.6064	0.5401
1091227	2.7608	3.0216	3.4711	2.4110	1.9668	2.0629	2.5072	2.3555	2.8140	2.6094	2.6834	2.0076	2.7696	2.0913	2.8781	3.1323	2.3927	2.4249	1.7908	2.3312	2.4920	2.4633	3.0983	2.7902	1.9829	1.7411
1101551	4.6645	4.6268	3.2187	4.2879	3.7269	4.3865	3.0813	4.2757	4.5353	4.3880	5.0770	4.3958	4.3296	3.1911	5.0113	4.5221	3.4926	4.5580	4.2562	4.0678	3.4634	4.4958	4.3446	3.7920	3.9965	2.4412
1100456	1.7828	2.9754	1.9860	2.1801	1.2781	1.8833	1.9118	2.3232	2.8133	2.5044	2.5171	1.7934	3.0479	1.2309	1.8220	3.0631	1.7391	2.2900	1.0571	2.4882	2.1161	1.8867	3.1275	2.2893	1.7398	0.7992
279727004	2.1074	1.4140	0.8344	0.7670	0.6999	0.5156	0.5756	0.8486	0.3981	0.4931	1.6205	0.5607	1.5584	0.4094	2.8125	1.8441	1.5079	0.5562	1.0310	0.3404	0.5549	0.6016	1.5149	1.2425	0.3093	0.5181
1107748	0.4213	1.2275	0.0000	0.5497	0.0000	0.1338	0.0000	0.3816	1.5165	0.2747	0.7387	0.0000	0.3146	0.0000	0.9057	1.3971	0.0000	0.5943	0.0000	0.3681	0.0000	0.4901	1.3415	0.8399	0.4755	0.0000
280081033	1.4382	2.1503	0.9001	1.0344	0.8715	0.8610	0.8495	1.2877	1.7984	1.5394	1.4009	0.9465	1.7125	0.2528	1.5196	2.3194	0.9270	1.1155	0.7351	1.1954	0.9458	1.1594	2.1884	1.0771	0.8655	0.2600
279901626	2.9307	0.0000	0.1520	2.0351	0.1658	1.6064	0.4973	1.8115	0.1686	0.1346	2.2508	0.4764	1.0886	0.0000	2.1942	0.1538	0.1245	2.2533	0.2431	1.4038	0.0114	2.4979	0.0000	2.3875	1.7683	0.2247
1103735	0.8417	1.7396	1.8878	1.1707	0.3341	0.6589	1.2428	0.5535	1.3707	1.9897	1.5858	0.4463	1.8697	1.2944	1.6680	1.3449	3.0087	0.7769	0.9547	0.2294	0.8184	0.6856	1.4116	1.1380	0.4684	0.6972
1088915	5.1974	4.4058	4.4177	4.2445	3.9409	3.1556	3.3171	3.9488	4.0357	4.0731	4.0862	4.0400	2.1864	3.9377	4.4523	4.1011	3.1605	4.5339	3.9713	2.9491	3.7289	4.4510	4.0681	3.2999	4.3971	3.6806
1092953	2.8971	2.4805	1.4181	1.9047	1.6744	1.4141	1.4481	1.5091	1.6719	1.5646	2.6760	1.4036	2.4732	1.4615	3.5805	2.8170	2.0661	1.3395	2.5884	0.6478	1.5953	1.3166	2.4694	1.9554	0.6961	1.3106
1088971	3.5119	3.8637	1.0467	3.7255	3.4358	2.9668	1.9518	3.0163	3.6953	2.5364	3.9662	3.5026	3.0253	1.7283	3.7936	4.0036	1.5059	3.2196	3.4396	2.3442	2.2907	2.9588	3.7087	3.3869	2.5284	1.4485
1090164	3.0328	4.0187	3.2415	3.2918	2.5569	3.0223	2.9768	2.9701	3.8308	3.5981	3.4639	2.8019	3.9186	2.1891	3.1696	4.0903	2.9028	3.3738	2.3403	3.4464	3.1002	2.9374	4.1898	3.4756	3.1018	1.8857
1094698	2.3964	3.2808	4.1227	2.1015	1.5731	2.0702	2.8739	2.6400	3.1361	3.2905	2.2853	1.9954	2.9843	2.0129	2.4697	3.1768	3.3025	2.3150	1.3775	3.0961	2.6412	2.7560	3.3152	2.2579	2.4711	1.8376
280031203	2.6525	4.0435	3.6436	2.7000	1.9995	2.1990	2.8372	2.9541	3.3530	3.1673	2.6869	2.2233	3.4633	2.2025	2.9710	3.6009	2.4602	2.7280	2.2942	2.4864	2.9636	2.2282	3.6165	2.3683	2.1823	1.7896
1105780	2.9516	4.0546	2.6624	3.4136	2.1097	2.6296	3.2763	3.2756	3.7620	3.2578	3.3713	2.9768	2.5945	2.7368	2.7254	3.9077	1.4872	2.6954	1.9101	2.9464	3.1338	3.2959	4.0232	2.8567	2.4416	1.7700
1100470	5.2634	4.3598	3.2651	4.4463	4.1505	3.7455	2.9160	3.0511	2.2164	3.3876	5.0849	3.6596	4.3356	2.8815	6.1534	4.1676	3.4564	4.0196	4.8594	2.1992	3.7313	3.6566	3.6099	4.3035	2.2044	3.1632
1092514	0.8840	2.9787	1.7680	0.4305	0.3181	1.2622	1.7494	0.6537	3.3662	2.7051	0.7677	0.3808	2.0242	1.4641	0.8604	2.9301	2.1713	0.6381	0.6832	0.8810	1.4199	0.5228	3.3894	0.5087	0.7153	0.6486
1098655	4.3549	5.6101	5.1651	4.5741	3.9560	2.9527	4.5237	4.1821	5.0825	5.1453	3.8930	3.9353	3.5139	4.0716	3.3789	5.2794	3.7153	4.4725	3.8528	4.1397	4.4497	4.2272	5.3563	4.0295	3.9330	4.4121
279938556	1.8675	4.0854	3.9975	2.9576	2.2001	2.6261	1.9257	2.7784	3.3069	3.7792	3.0765	2.7305	3.3117	1.5670	1.4075	3.9717	2.7825	3.3082	2.4413	3.4357	2.5129	1.8742	3.3967	2.5350	3.2494	0.6451
1088626	2.5947	1.9421	0.2290	0.8954	0.6605	0.1735	0.1143	0.5652	0.3057	0.0168	2.2047	0.3038	3.1019	0.1666	3.3346	2.4146	0.6664	0.8669	2.1492	0.0370	1.2051	0.3065	2.2545	2.1135	0.0000	0.8362
1088950	4.7680	5.1039	3.6822	4.5447	4.0713	4.0440	3.7105	4.3385	4.7233	4.5969	4.8208	4.2612	4.4478	3.7095	5.0439	5.0016	3.5820	4.1941	4.1372	3.8830	3.9824	4.3444	4.9137	4.4177	3.6897	3.5471
1103583	3.0907	3.1976	2.4644	2.9257	2.3736	2.2596	2.3284	2.7660	2.9959	2.5906	3.0536	2.6190	2.5905	1.9418	3.3326	3.3127	1.7332	2.7037	2.5206	2.1928	2.3338	2.7183	3.2230	2.8655	2.0386	1.8789
1088272	2.9300	2.5964	1.5644	2.0671	1.6729	1.5767	1.6876	1.9701	2.4414	2.1723	2.4884	1.7009	2.1783	1.6368	3.2886	2.8795	2.4323	2.0623	2.1731	1.6506	1.9579	1.7009	2.6480	2.0081	1.8073	1.3815
278998202	1.5876	1.7338	0.6163	1.8366	1.1409	1.0040	0.5868	1.3496	2.0257	0.8037	1.7447	1.4204	0.9996	0.3634	1.6027	2.0740	0.5194	1.4440	0.9399	0.9574	0.8532	1.5221	1.6166	1.2920	0.6476	0.6266
280086276	1.2076	2.4872	1.3739	1.6827	0.6811	0.6536	1.2274	1.7007	1.9668	1.9186	0.9757	1.0348	1.4543	1.0792	0.7284	2.3861	0.8927	1.0345	0.7816	0.7409	1.1413	1.2227	2.5767	0.8917	0.8834	0.8012
1090681	5.9815	5.0839	4.3514	5.0713	5.3430	4.2572	4.0888	4.5571	4.3067	4.6192	5.6225	4.5228	5.1926	4.2030	6.6054	5.0638	5.4631	4.4835	5.7976	3.2275	4.3014	4.6577	4.8437	4.8652	3.7105	4.3659
1103578	5.0132	6.4556	4.8905	4.3531	4.1004	5.1778	6.2010	3.9233	6.3117	5.7706	4.6527	3.2487	4.4441	5.8151	4.8586	6.3005	6.3787	3.7649	4.2386	4.1469	4.1863	4.4163	6.6776	3.5413	3.8595	4.8669
280135851	0.9236	1.9587	1.1805	1.0945	1.0844	0.8055	0.8632	0.9593	2.2889	1.2345	1.1008	0.9522	1.6534	0.3253	1.7314	2.6443	0.4599	1.2435	0.9511	0.7946	0.8051	0.8819	2.6240	1.3006	1.0132	0.2135
1099426	3.1825	3.1768	2.2591	3.1015	2.8032	2.2729	2.2972	2.8306	3.2309	2.6073	3.1376	2.6836	2.6287	1.9577	3.4717	3.2752	2.1027	2.7428	2.7634	1.9445	2.5178	2.8460	3.1889	3.1191	2.0892	2.1229
1087378	2.1492	1.5439	0.5246	0.8347	0.6723	0.7910	0.4337	0.8389	0.5457	0.4540	1.5764	0.3773	1.3524	0.3086	2.8003	1.9652	0.9409	0.5064	1.0248	0.3994	0.4273	0.7467	1.3231	0.9695	0.4156	0.4067
1095165	0.1758	1.4791	2.2388	0.2040	0.1693	0.1816	0.3899	0.1206	2.0536	2.1762	0.2815	0.0990	0.6947	0.3034	0.3186	0.6939	1.0079	0.1816	0.3804	0.1316	0.4745	0.0643	2.0735	0.1664	0.0742	0.4232
1093024	3.7497	2.6742	1.4387	1.5343	1.7429	1.6714	1.1533	1.6847	0.8250	0.8750	2.6855	1.2700	2.1585	1.4774	4.1524	2.7228	2.2796	1.1990	2.4326	0.9355	1.6319	1.3602	2.0933	2.3465	0.9981	1.3486
280045399	0.9254	0.0874	0.0000	2.1292	0.7833	0.5941	0.3604	1.4649	1.4122	0.0000	1.9287	0.1919	0.5293	0.0000	2.7070	1.0825	0.0000	0.9634	1.2125	1.0485	0.0000	0.0000	0.9586	2.2912	0.6110	0.0000
279982126	0.7384	0.9565	0.0000	1.1873	0.3826	0.5202	0.1855	0.5741	1.5675	0.1329	1.1679	0.5458	0.3521	0.0000	1.5609	1.3717	0.1245	0.9711	0.2922	0.5390	0.2311	0.6459	1.1806	1.0372	0.2777	0.0000
279753773	1.1990	0.3462	0.0000	1.3624	0.5523	0.3480	0.3672	1.3822	0.5707	0.2676	0.9981	0.5858	0.7779	0.0000	2.0344	0.9828	0.5666	0.9368	0.4863	0.2186	0.3140	1.0251	0.6989	1.6902	0.3000	0.0000
1088032	4.5964	4.4320	2.4048	3.6902	3.6256	3.4703	2.6712	3.5680	3.5311	3.4750	4.3214	3.4599	4.2979	2.6569	5.0727	4.2457	2.9504	3.2446	4.0484	2.9323	2.8311	3.6533	4.0319	3.7372	2.9222	2.4972
1104060	2.7542	2.9096	1.9960	2.5422	2.1784	2.2513	1.9106	2.6412	2.2535	2.1187	3.3485	2.0752	3.3205	1.5830	3.7335	2.3372	1.7593	1.8870	2.0871	1.8883	1.9101	2.3218	3.0559	3.1846	1.6625	1.2708
1091027	2.2421	1.4501	1.0097	0.8047	0.5376	0.6291	0.6673	0.6915	0.5983	0.6370	1.6396	0.5391	1.0689	0.8130	2.9627	1.7804	1.1976	0.6247	1.1519	0.3866	0.7926	0.5518	1.5343	1.2849	0.3877	0.6243
279707951	3.1870	1.6188	0.4074	2.0165	2.1636	0.9346	1.3851	2.0129	0.8218	0.0922	1.8555	1.7113	0.6353	0.0000	3.2944	1.2320	0.0000	2.1871	1.7687	1.0764	0.8678	1.0900	1.1255	2.3840	0.2238	0.0000
1093828	3.4455	4.5165	4.1877	2.8400	2.0916	3.4502	3.2625	3.7586	4.8895	4.0609	3.2433	3.1067	3.7820	3.0987	3.0907	4.2881	2.7795	3.3317	2.1852	4.1311	3.0979	4.3414	4.2811	2.9480	3.6426	2.8845
1100148	1.8424	1.6358	1.6396	0.8914	0.8185	0.9816	0.9119	1.4324	1.5718	1.6648	1.5585	0.7918	2.1043	0.9530	2.2579	1.6061	1.3749	0.6989	0.8679	0.6274	0.7916	1.4671	1.8088	1.4263	0.7741	0.8335
1101114	7.5106	8.0899	7.0710	6.8163	7.2435	6.6392	6.6739	6.7421	7.5842	7.4161	7.0841	6.6549	7.0942	6.3237	7.4805	7.9360	6.1320	6.8942	7.1706	6.0658	6.6360	6.9188	7.8134	7.2546	6.1575	6.7674
1100127	2.7345	1.9621	1.1092	0.9729	0.9082	0.8048	0.8596	0.8574	0.5956	0.6389	1.8459	0.5596	1.5499	0.8928	3.2338	2.1195	1.8869	0.7423	1.6257	0.4441	1.1299	0.6742	1.6458	1.6355	0.4378	1.0959
1101583	2.3135	1.7280	1.6227	1.7925	1.6600	0.8193	1.1718	1.7353	1.4598	1.2808	1.9795	1.6705	1.3165	1.1039	2.8746	2.1589	1.4788	1.6103	1.7989	1.1160	1.1242	1.6461	1.8876	1.8302	0.9811	1.0255
1103484	1.4118	2.1171	1.1031	0.4099	0.2055	0.5416	1.4281	0.2886	1.8015	1.6158	1.1564	0.1425	1.9134	1.0117	1.9537	2.5852	2.0780	0.3945	1.0127	0.2196	1.2952	0.1633	2.4323	0.9986	0.2234	0.7449
1099243	0.0000	1.3121	1.7337	0.0676	0.0576	0.0216	0.5878	0.0332	1.6880	1.9260	0.0340	0.0355	0.1141	0.4252	0.0000	0.6182	1.9136	0.0309	0.0224	0.0266	0.3168	0.0298	1.5010	0.0313	0.0000	0.0986
1101115	4.0568	3.3626	2.7497	1.9867	2.4330	2.5371	1.9931	2.1048	1.9550	2.3613	3.1718	1.7960	3.4149	2.4682	4.8556	3.8326	3.4435	1.8717	3.2833	1.6713	2.2742	2.0784	3.1995	2.9555	1.8581	2.2264
1092988	1.4660	2.6315	2.3565	1.5149	0.9965	1.1978	1.7849	1.6608	2.6330	2.1051	1.7460	1.4418	1.9536	1.0597	1.3560	2.5465	1.7634	1.6248	0.8680	1.9445	1.8236	1.6082	2.7518	1.5491	1.4117	0.7153
1087857	3.1343	3.7621	1.9102	2.9446	2.6906	3.0264	1.3725	2.9630	3.3804	3.1197	3.8790	3.2282	2.9496	1.6684	3.1246	2.8819	1.8776	2.5398	2.8210	3.0894	1.4400	3.0647	2.7213	2.9501	2.7526	1.1163
1094627	2.3257	2.0875	2.3330	1.5207	1.2747	1.1250	1.2731	0.9950	1.6716	1.7772	1.7030	1.5879	1.1595	1.0460	2.3612	2.0103	1.4416	1.7476	0.9929	1.8750	1.2169	1.6484	2.0206	1.8481	1.3396	0.9736
1094511	0.0135	1.9805	2.9944	0.0666	0.0216	0.2453	2.6040	0.0124	2.1898	3.0547	0.0337	0.0606	0.1656	1.7976	0.0344	2.0893	3.9085	0.0230	0.0083	0.0778	1.5510	0.0329	3.3243	0.0232	0.0652	1.6217
279903826	1.5485	3.3539	0.6582	1.9012	1.9165	0.1855	1.5256	1.1152	2.8277	1.5193	0.8002	1.7476	0.9686	1.2221	1.0483	3.5045	0.5745	1.1465	1.3988	0.4711	1.8652	1.0873	3.0025	1.4180	0.0994	1.0258
1094888	3.6619	4.8895	3.1300	3.8420	3.3445	3.4565	3.3176	3.6032	4.8522	3.8679	4.1399	3.6646	3.8865	3.0990	3.7607	4.9355	2.5692	3.6120	3.3997	3.3262	3.4821	3.6639	4.8758	3.9043	3.2551	2.9860
1099123	4.8382	4.1208	3.5350	3.6943	3.8828	3.4084	3.2671	3.7328	3.4448	3.7779	4.2651	3.5256	3.7642	3.1184	5.1039	4.0485	3.8098	3.3353	4.0363	2.8941	3.4124	3.8661	4.1035	3.8585	2.6817	3.3956
1092233	3.2456	2.0703	1.5006	1.4432	1.3424	1.5968	0.8655	1.3414	1.0299	1.0893	2.5024	0.7449	2.2242	1.0658	3.7203	2.6448	2.6373	1.4256	2.2403	1.1727	1.4011	1.0982	1.9467	2.1854	1.4954	1.4918
1088220	2.9864	1.9984	0.6782	1.4349	1.4214	1.1467	0.7985	1.1141	1.1356	0.7073	2.3927	1.1372	1.6997	1.1249	3.5377	2.6095	1.4032	1.3395	1.8966	0.7870	1.1724	1.1709	2.0335	1.7906	1.0721	0.7833
1094539	2.7010	2.1471	1.2614	1.0004	0.8621	0.9417	0.8927	0.8420	0.8027	0.8197	1.7420	0.5288	2.1530	0.9120	3.0854	2.3274	1.9139	1.1283	1.3469	0.8319	1.4285	0.7832	1.9624	1.8810	0.5772	1.1500
1097716	2.4616	2.6170	1.5290	1.9985	1.8640	1.6317	1.3856	1.6359	2.2458	2.2416	2.7973	1.6709	1.9830	1.7609	3.2660	2.4715	2.4746	1.5757	2.6377	1.1120	1.7460	1.5094	2.4947	2.0388	1.0020	1.4082
1097404	2.4588	3.0180	1.7360	2.8561	2.2492	2.0218	1.8531	2.6538	3.0035	2.6584	2.7999	2.7345	2.2777	1.6574	2.4951	2.7694	1.9104	2.5096	1.9377	2.1045	2.1264	2.6959	3.0199	2.5981	1.8811	1.6347
279990320	1.3221	2.1149	0.0246	2.0201	1.6449	0.9625	0.3914	0.8927	2.4242	0.3771	1.7174	1.8123	0.9779	0.2009	1.4318	2.5306	0.0583	1.4318	1.4826	0.5842	0.6789	1.1830	2.0075	1.8064	0.5389	0.1213
1093713	4.1152	3.7587	3.7376	3.4548	4.0116	2.4222	3.1067	3.5182	3.2080	3.2694	3.4829	3.4237	3.3199	2.6492	4.4367	3.7553	2.8186	2.9256	3.9315	1.8812	2.9281	3.2256	3.5671	3.4671	1.9098	2.8441
279861446	2.5775	3.3945	4.3100	1.3776	1.4864	2.0581	3.2065	1.0193	3.8441	4.0420	2.9634	1.2664	3.5798	3.5429	3.1167	3.3388	4.7611	1.8789	2.7871	1.4078	2.9689	1.2474	3.7124	2.4411	1.3922	2.3572
280129123	2.0616	2.8798	1.9108	2.2092	2.5252	1.6349	1.4167	2.0741	2.6953	2.5999	2.3125	2.0308	2.4625	0.6909	2.1347	2.9921	1.3437	2.2637	2.1691	2.1594	1.6452	2.1943	2.9573	2.2367	1.8501	0.7669
280070719	0.9597	1.8120	0.1096	1.2232	0.8885	0.4418	0.1359	0.5471	1.9044	0.2732	1.0281	0.9841	0.4062	0.0081	1.6831	2.3587	0.0000	0.7181	1.2994	0.6798	0.8589	0.7715	1.9089	1.5495	0.4366	0.0000
279760959	0.0000	0.6044	0.7898	1.3473	0.0000	0.0000	0.6234	0.0000	1.4142	1.1860	1.2400	0.0000	0.4541	0.0000	0.3451	1.6037	0.5489	1.3457	0.1021	0.7319	0.9373	0.3320	1.6748	1.3987	0.0000	1.0809
280059406	0.8959	2.1007	0.8745	1.8764	1.3711	0.9455	0.4111	0.9455	2.1970	0.8802	1.6911	1.4634	1.3943	0.3151	0.9234	3.0859	0.6414	2.2774	1.3816	1.0963	0.9865	0.8658	2.1652	1.4464	0.8940	0.3002
279804599	2.0442	2.3717	2.0471	2.1485	2.0954	2.0023	1.5548	1.9877	2.7908	2.6762	2.1418	1.3965	2.3855	0.5137	1.6355	2.4784	1.0706	2.3121	1.1272	2.3912	1.3194	2.0846	2.6524	2.1142	2.3755	0.5068
1089361	3.6342	4.3895	3.1778	3.8717	2.7743	3.1327	3.4789	3.6157	4.3285	3.6394	3.7828	3.4285	3.6477	3.1753	3.6666	4.3559	2.8116	3.6121	2.9237	3.2073	3.5353	3.6427	4.3566	3.7803	2.8888	3.1574
1101477	3.1868	3.2353	2.8161	2.9369	3.1114	2.7215	2.0134	3.0994	2.8021	3.1320	2.8097	3.1965	1.3548	2.0725	2.8921	2.9042	3.7295	2.6294	3.1297	2.6717	2.0583	3.5168	2.6272	2.2921	2.3301	1.8500
280087051	1.8444	2.9444	3.3776	2.2668	1.4512	1.8577	2.6292	2.3407	2.9365	2.9667	2.3135	2.1214	2.5159	2.1403	1.9659	2.9244	3.1661	2.6380	1.4796	2.7229	2.7164	2.2126	3.1095	2.4715	1.2927	1.8332
1106351	3.6290	3.8879	4.7898	3.2642	2.7538	2.6913	3.5450	2.9929	3.3242	3.6052	3.1631	2.8516	3.6090	2.6173	3.9942	3.4533	3.9704	3.3197	2.9020	3.3141	2.6721	3.2120	3.8155	2.9804	3.6141	2.4089
280008696	2.7828	2.2125	1.4862	1.6917	1.2789	1.4740	1.8099	2.5857	1.8799	1.2153	2.7544	2.0412	1.9327	1.5739	3.0430	1.5107	2.3313	1.6320	1.5498	1.0755	1.2133	2.3300	1.2053	1.8427	0.7418	1.4968
1087071	0.7734	0.3906	0.6233	0.4258	0.3323	0.0257	0.0761	2.0968	1.2031	1.5870	0.8748	0.0864	0.6834	0.4650	0.4690	0.2560	0.0514	0.0487	0.1422	0.0000	0.0000	0.0354	1.0716	1.1504	0.0700	0.0478
1088130	3.9137	2.7441	2.1027	1.8641	2.3196	2.2891	1.4906	2.1197	1.8105	2.0363	3.0737	1.5532	3.4335	1.7583	4.6349	2.9821	3.0229	1.6696	3.1952	1.3691	1.9718	2.2050	2.5982	2.6037	1.4137	1.9058
279887427	3.1205	0.6139	2.4757	1.0912	1.2357	1.2739	0.0000	2.8079	0.2923	1.0394	0.7728	1.0976	0.6165	0.0000	3.4672	0.7018	0.6932	0.5832	1.4848	0.5674	0.2616	2.8936	0.5931	0.6417	2.3194	0.9505
1094621	4.3012	5.7936	5.9938	5.4436	4.8425	3.9525	5.0395	5.1518	5.4068	6.0771	5.0221	4.8729	4.5783	5.0500	3.1553	5.2478	6.1342	4.8233	4.0011	4.6632	4.8873	4.4225	6.0886	5.3852	4.6289	4.8434
279706495	1.2920	1.6266	0.4192	1.0875	0.4468	0.3584	0.5532	1.2807	1.4436	0.4664	0.9166	0.6238	1.1414	1.0988	1.3992	1.9585	1.1362	0.1414	0.0000	0.3749	1.5653	1.7894	2.0726	1.1422	0.9982	0.0000
1101266	4.7244	6.1895	5.7470	4.7404	4.6817	4.0650	5.0395	3.9838	5.2377	6.1035	4.5167	4.1157	4.3215	4.9359	4.6709	5.4643	5.9461	4.3235	4.5034	3.9164	4.7295	4.2477	5.3698	4.2375	4.0025	4.8929
279728390	2.2747	2.8314	2.4725	1.7178	1.9461	2.0045	1.7927	1.9190	2.3343	2.6493	2.2762	1.8798	2.9065	1.2307	2.4201	2.7772	2.7353	2.2069	1.4737	2.3600	1.8513	2.0749	2.8642	2.3659	1.5059	1.2332
1090854	1.5266	2.7727	1.2417	1.8450	1.4713	1.3719	1.2908	2.0556	2.5905	2.1542	1.4335	1.6825	1.1762	1.4567	1.4064	2.9382	1.2103	1.6687	1.3276	1.4955	1.2420	1.3413	2.7266	1.4003	1.2546	0.8379
1098198	5.0175	2.9802	2.6118	2.4449	3.0719	2.5791	2.0893	2.3952	1.3727	2.0359	4.0625	1.9050	3.9574	2.3356	5.6260	3.4474	3.6449	2.7951	3.9819	1.8298	2.5094	2.2329	2.8831	4.0391	2.1129	2.3771
1088819	2.4916	1.4677	1.2254	0.9657	0.8316	1.7629	0.9897	2.1301	0.6224	0.4116	2.0289	0.9397	2.3122	1.1705	3.0314	1.7246	5.3611	1.0547	1.2775	1.2289	1.2185	0.9342	2.0982	2.1581	1.2763	1.1623
1093186	2.3905	2.5556	1.0334	2.9980	2.1455	2.1487	1.5590	2.2022	2.6362	1.9012	2.9764	2.3827	2.1791	1.4158	2.6328	2.8113	1.6022	2.4674	2.0531	1.8247	1.4713	2.3870	2.5561	2.7039	1.8336	1.1380
1090515	4.3924	3.7594	2.1123	4.8098	4.1196	3.4748	2.5457	3.8127	4.0245	2.3014	4.6988	4.1241	3.7000	2.6136	4.9599	4.4478	1.9821	4.7978	4.4483	2.8141	3.4474	3.8263	3.8020	5.1906	3.0115	2.7700
279776271	2.4159	3.9448	2.6216	3.1403	1.9357	2.4121	3.3483	3.4800	3.3321	3.4061	2.9629	2.6930	3.1135	2.4432	3.0713	4.0055	2.7099	3.1219	2.1112	3.1339	2.6379	3.3658	3.7255	3.0255	3.4866	2.0029
1096699	2.2752	2.8688	0.4266	3.4130	2.7200	2.1068	1.1865	2.4068	2.8827	1.6464	3.8269	2.9325	1.8914	1.1392	2.3817	3.0034	0.5224	3.2774	2.7206	2.2250	1.6813	2.7755	2.6465	3.0286	1.9064	0.7861
1094693	1.7204	1.8430	2.3615	0.9833	0.8634	0.6608	1.2228	0.9652	1.2135	1.4359	1.0809	0.5337	1.4425	0.9755	2.1831	1.8867	2.0224	1.1179	1.1671	0.6518	1.3150	0.9593	1.6977	1.4425	0.5990	1.2545
279715752	1.9675	2.7313	2.1491	1.3931	1.4558	1.5252	2.0593	1.5059	2.2915	2.2431	2.0373	0.9927	2.3492	1.6712	2.0647	2.9685	1.9715	1.3837	0.1392	1.1710	1.8242	0.9145	3.2149	1.9195	1.3182	1.9439
280023502	1.6894	2.0506	2.0429	1.7044	1.0829	1.2585	1.5048	1.8556	1.6968	1.6961	2.0031	1.2695	1.7455	0.8366	1.9538	1.8603	0.6947	1.2984	0.8916	1.1503	1.1815	1.9775	2.0266	1.5501	1.1150	1.0028
1097143	2.0681	4.0387	2.6235	2.3063	1.5043	1.8732	2.0797	2.5542	3.6935	3.0535	2.1424	2.1253	2.8038	1.8106	1.3795	4.0269	2.2189	2.3622	1.8575	3.4158	2.4266	2.5827	3.9426	1.5824	2.3714	1.3907
279819745	2.7804	2.7832	2.5848	2.6522	2.1961	2.3452	1.4933	2.5655	2.4362	2.7158	2.6477	2.7714	2.4255	1.0413	2.6082	2.5747	2.2929	2.3177	2.1860	2.9063	1.1224	2.7373	2.5577	2.1093	2.6001	0.9530
279834320	2.1449	2.2266	1.1762	2.6448	1.1556	1.3790	1.6185	2.1150	2.2510	1.4840	1.4533	1.4710	2.1886	1.2719	1.7303	1.8481	1.7523	1.9207	2.1203	1.3009	0.5193	1.5840	2.0453	2.9569	1.2406	1.1601
280051692	2.7439	3.1381	2.9171	2.8250	2.8098	2.1548	2.4312	1.9393	2.5634	2.7181	3.1038	2.8667	2.5330	1.7669	2.4965	2.9236	2.3132	3.4451	2.3333	2.1059	1.5315	1.9984	2.7924	2.8728	1.9556	1.3422
279754676	5.7182	4.7224	4.5258	5.8387	5.4083	5.1529	3.8007	5.6551	4.5972	5.0763	5.4654	5.2756	4.9698	3.5673	6.0366	4.7561	4.2721	4.3640	5.3877	4.9493	3.9553	6.0180	4.6811	4.1380	4.2003	2.8921
1094179	1.6401	2.2576	0.3715	1.8094	1.8191	1.0785	0.7843	1.5973	2.4349	1.4606	1.8357	1.8763	1.3519	0.7819	1.7103	2.4915	1.2253	1.4539	1.6830	1.0349	0.9102	1.5598	2.3171	1.6839	0.9510	0.6143
1090251	3.9195	3.8685	4.4490	3.0131	2.9556	3.2174	3.2721	3.1200	3.5497	3.7245	3.2305	2.9292	3.4167	3.0718	3.9297	4.2495	3.9858	3.5022	3.1437	3.0448	3.3993	3.5321	3.9081	3.4685	2.9812	3.1651
1088166	3.0042	3.7888	4.4676	2.7197	2.4670	2.4914	2.8959	2.8289	3.6624	3.7091	2.5407	2.5200	2.7548	2.5407	2.7746	3.8988	2.9317	3.2825	2.6548	2.7260	3.2074	3.1101	3.6995	2.5171	2.8254	2.7372
279843596	2.4956	2.4312	3.0130	2.3055	1.8858	1.9185	2.0574	2.3300	2.5470	2.5931	2.7193	1.8908	2.6301	1.1738	2.5129	2.8783	2.8483	2.4875	1.8612	2.4954	2.2757	2.4555	2.5653	2.3666	2.5139	1.5207
1088774	4.7162	4.7870	4.2772	4.5447	4.5307	3.6138	3.8861	3.9908	3.9211	4.5194	4.7556	4.3208	4.0822	3.8418	5.1483	4.6058	3.8443	3.9157	4.4319	2.9808	3.7646	3.9651	4.5386	4.2726	3.1341	3.6251
279636820	2.9906	0.6078	3.8657	1.7032	1.0707	1.3687	0.1098	1.7111	0.3280	1.7613	1.2676	0.7356	0.6265	0.7533	2.5451	0.3387	1.0147	1.3201	1.3043	1.5795	0.0573	2.0117	0.8783	1.1318	3.3978	0.1691
1107843	0.0000	0.4896	1.1919	0.9699	0.0000	0.1636	0.0000	0.0000	0.4118	1.2330	1.1553	0.0000	0.0557	0.0000	0.0000	0.2665	1.1760	0.7903	0.0000	0.1371	0.1771	0.0000	0.5545	0.7288	0.0000	0.0000
279938356	3.6810	2.5969	2.2952	1.9379	2.6510	1.4815	2.1458	2.2318	2.5425	1.4731	2.4260	2.6066	0.8490	2.3027	2.8808	2.2202	2.5091	1.8557	2.7286	0.7236	1.9683	2.6976	2.3698	1.7468	0.4506	2.0570
1091072	5.3090	4.9953	4.9008	4.4647	4.5171	4.2487	4.1570	4.2521	4.3566	5.0330	4.9031	4.0356	4.8176	4.0378	5.5362	5.0094	4.1439	4.3991	4.3551	3.7258	4.0713	4.2994	4.7720	4.7909	3.9672	4.2136
1088673	2.2649	2.8821	0.6329	2.5685	1.8544	1.7393	1.2721	2.1802	2.6254	1.7274	2.7045	2.2073	2.6517	1.2627	2.6268	3.0064	1.0987	2.2994	1.8744	1.9742	1.9480	2.1002	2.9327	2.4648	1.3623	0.8317
279832585	0.7767	2.2290	0.2165	1.3060	1.1856	0.7383	0.4910	0.2658	1.8479	1.1984	1.8503	1.2522	1.2110	0.0000	1.0393	1.5566	0.7489	2.1032	1.1989	0.7414	0.3376	1.0344	1.8158	1.8854	1.0618	0.3169
1107902	2.7749	1.3801	0.8618	0.8107	1.4825	0.5362	0.6442	1.7687	0.4449	0.2317	1.9426	0.4606	0.9940	0.7932	2.6990	1.2475	0.4645	0.6408	1.1719	0.0000	0.8894	0.3118	1.8135	2.4675	0.1117	1.4427
279967533	0.6220	1.3641	0.0687	1.2742	0.6222	0.3519	0.1684	0.5051	1.8047	0.7024	1.1154	0.7091	0.9465	0.0000	1.1631	1.8806	0.0734	1.0170	0.5641	0.6600	0.1767	0.7781	1.4232	0.8980	0.5364	0.0000
1094673	0.6647	1.6931	0.8040	0.4044	0.2876	0.2674	0.7908	0.6908	1.5858	1.1492	0.7448	0.3989	0.4321	0.7484	0.9891	1.5767	0.9637	0.2973	0.2368	0.2761	0.4205	0.3960	1.6754	0.6616	0.2610	0.3283
1101234	2.2800	3.2997	3.0052	2.5968	1.9117	2.2543	2.4870	2.5725	3.3420	2.9418	2.8308	2.3715	2.9877	1.7347	2.2914	3.2642	2.1918	2.6356	1.6020	2.8483	2.5546	2.6411	3.3068	2.5872	2.3715	1.4938
280120757	5.1195	4.1823	4.6013	4.4075	4.4209	4.2033	3.6299	4.3913	3.6207	4.3708	4.9421	4.0072	4.9652	3.1336	5.5382	4.5864	4.6639	4.2382	4.4915	4.4697	3.1596	4.2943	3.9458	4.5446	3.7120	3.2469
280024470	2.6359	3.0563	2.4446	2.4819	2.1327	2.0754	1.4763	2.2405	3.3893	2.2103	2.4842	2.3235	2.0954	1.5059	2.4240	3.4160	1.6076	2.8464	2.3605	2.7617	1.8415	2.5003	2.8648	2.3972	2.5470	1.4635
279939882	0.8265	0.7451	0.0000	0.6835	0.4261	0.2968	0.0000	0.8500	1.4237	0.1693	1.1979	0.5880	0.1554	0.0000	1.0028	1.5011	0.0000	0.5258	0.6402	0.0000	0.0000	0.8404	0.8001	0.5080	0.0000	0.0000
1091101	2.3125	2.4569	2.3171	1.0741	0.8578	1.4339	1.6462	1.1264	1.7078	1.8336	1.8010	0.8670	2.8448	1.4511	2.6720	2.7363	3.1181	1.4992	1.2719	1.3703	1.8503	1.0043	2.6556	1.9178	1.2291	1.3366
280017727	1.4783	0.1292	0.0442	1.1374	0.0000	0.5274	0.0000	1.6058	0.0000	0.0000	0.9735	0.0449	0.3014	0.0000	2.4791	0.9627	0.1876	0.4501	1.8883	0.0000	0.0000	1.4974	0.5182	0.4928	0.0000	0.0000
280044475	1.4783	0.1292	0.0442	1.1374	0.0000	0.5274	0.0000	1.6058	0.0000	0.0000	0.9735	0.0449	0.3014	0.0000	2.4791	0.9627	0.1876	0.4501	1.8883	0.0000	0.0000	1.4974	0.5182	0.4928	0.0000	0.0000
1087977	1.0294	1.6470	1.5311	0.4236	0.3897	0.1369	0.3702	0.4975	0.5500	0.7955	0.2543	0.2575	0.6914	0.0513	0.6563	1.6105	0.9252	0.3650	0.2153	0.3202	0.4113	0.4423	1.4481	0.4015	0.2065	0.1701
1089743	0.4007	1.7665	1.1682	0.2351	0.0586	0.1449	0.8314	0.5599	2.0686	1.9551	0.3309	0.1574	0.9394	1.2067	0.4745	1.2808	1.5867	0.2036	0.1890	0.1402	0.7329	0.1408	2.3969	0.4072	0.0847	0.4959
1103546	2.3764	3.3579	3.4487	2.9430	1.9238	1.5386	3.1330	3.1918	3.3276	3.1373	2.5204	2.4773	1.9792	2.8815	1.6877	3.1931	1.9586	2.6892	1.7607	1.8828	2.9284	2.2308	3.5656	2.9644	1.9906	2.7393
1104311	2.4931	2.7383	1.4855	1.6965	1.2827	1.5521	1.3168	2.5037	2.7956	1.9583	1.8305	1.6396	2.6482	1.3202	2.1671	2.7659	1.0498	1.6872	1.5478	1.6771	1.8950	2.4461	2.6928	2.0073	1.4535	1.3702
1090669	2.6292	3.6474	2.4515	2.3385	1.8681	2.2514	2.4731	2.5038	3.4236	2.7380	2.6825	2.1820	3.1271	2.0817	2.8592	3.7668	2.2362	2.5851	1.8928	2.4645	2.5886	2.3900	3.7394	2.5104	2.2533	2.0016
279716991	2.0525	1.0360	0.0000	1.7852	0.3734	1.0359	0.0000	1.9415	1.0472	0.1713	1.4913	1.8248	0.8255	0.3901	2.3417	0.6749	0.0000	1.4128	1.7464	0.5180	0.5518	1.9439	1.3578	1.4805	0.4909	0.0000
280071030	2.6561	2.8767	2.1050	2.5071	2.0874	1.8847	2.0007	2.1837	2.2053	2.4314	2.7286	1.8534	2.5047	2.0645	3.0979	2.9402	1.7957	1.9119	2.0457	1.8554	1.7333	2.3477	2.7108	2.1224	1.3511	1.4932
279904764	1.9865	2.5410	2.1307	2.0127	1.7463	1.7267	1.3589	1.8864	2.1235	2.5948	2.1447	1.9666	2.1991	1.2714	2.2001	2.2831	2.1278	1.7586	1.1340	2.2068	1.4775	2.2147	2.3043	1.8800	1.6966	0.8417
1087522	3.1651	3.0916	1.0957	2.6665	2.1296	2.7690	1.2695	2.1647	2.1871	1.4640	3.4373	2.2384	2.4792	1.6957	3.6045	3.0507	2.0937	2.6362	2.8036	1.8278	1.7318	2.5338	2.4026	2.6979	1.6997	1.4576
1101481	1.1751	1.5074	0.5611	1.0337	0.9909	0.5928	0.4181	0.8965	1.7862	0.8691	0.8899	0.8859	1.0349	0.2600	1.0352	1.9216	0.4147	1.0111	0.7524	0.7075	0.4677	1.0912	1.7327	1.1324	0.2601	0.1622
1095014	1.9865	1.7011	0.4742	0.9512	0.8694	0.8940	0.5320	1.5648	1.2675	0.8489	1.5801	0.9400	1.3083	0.6731	2.0294	1.4380	0.4736	0.6028	1.0526	0.5103	0.6197	1.4004	1.9464	1.3816	0.4728	0.5593
279822337	1.3957	1.6949	1.0358	1.4912	1.0263	0.8831	0.6101	1.2824	2.2027	0.7432	1.8401	1.5849	1.6322	0.4830	2.0753	2.1337	0.6900	1.1934	1.3578	1.1807	0.8833	1.1738	2.1658	1.7768	0.7804	0.3924
279850084	2.6215	1.7581	0.8934	1.0004	0.8855	0.7561	0.8714	1.1196	0.6648	0.4592	2.0225	0.4263	1.6204	0.6279	3.5046	2.0950	1.2837	0.7070	1.7728	0.4738	1.1133	0.6085	1.6453	1.3108	0.6473	0.7400
280104545	2.8912	2.2996	1.2896	2.3127	2.1673	1.6420	1.5315	2.2555	1.8189	2.0535	2.8631	1.9817	1.8954	1.4486	3.3062	1.9379	1.4472	1.3544	1.9790	1.6387	1.3789	2.1299	2.3139	2.0031	1.0722	0.9609
280098956	2.3111	2.5415	2.6608	2.0399	1.5425	1.7354	1.6393	2.0090	2.3470	2.2094	2.0545	1.8461	2.2183	1.8407	2.1342	2.4887	1.9665	2.0956	1.1685	2.0696	1.9558	2.2682	2.4656	2.0661	1.5866	1.1079
1099708	1.9942	2.7406	2.0607	2.3282	1.4606	1.7406	1.7969	1.9816	2.6403	2.0782	2.3437	2.1090	2.3105	1.3617	2.1195	2.7762	1.5996	2.2656	1.4206	2.1118	2.1157	2.2189	3.0527	2.2706	1.7348	1.1617
1099075	2.4012	3.6956	1.0732	2.8152	2.4150	2.4833	1.7949	2.7020	3.6450	2.8240	3.0672	2.7639	2.9129	1.5387	2.5015	3.6484	1.3393	2.6594	2.3152	2.6718	1.9196	2.6541	3.6522	2.5888	2.2835	1.2217
1098548	1.9959	2.0578	1.8270	1.4557	1.0880	1.1269	0.8015	1.3033	1.9854	1.4230	1.5206	1.1349	1.9925	0.8366	2.0060	1.9881	1.2017	1.3063	1.5244	0.7532	1.2035	1.3209	2.1625	1.6448	0.8933	1.1866
1104804	3.1731	2.3426	1.2904	1.5587	1.5110	1.3181	1.2775	1.4767	1.3047	1.1079	2.5684	1.2410	2.3945	1.4019	3.7265	2.6336	1.9745	1.5509	2.2366	1.0737	1.5407	1.2502	2.1607	2.3330	1.1324	1.2674
280059978	0.2774	1.4852	0.1093	0.7429	0.2676	0.2224	0.0000	0.2980	1.8171	0.5714	0.8087	0.5161	0.4948	0.0086	0.4793	2.2589	0.3038	0.8547	0.1639	0.3365	0.3874	0.6588	1.1249	0.2971	0.4731	0.0611
1099024	3.4626	4.2609	2.4586	3.6602	3.0630	3.5572	2.7053	3.5687	3.9850	3.5066	3.9459	3.8362	3.7591	2.2717	3.7052	4.1952	3.3990	3.7095	3.1429	4.1006	2.8776	4.1656	4.1734	3.0539	3.3869	1.8976
1087090	2.9223	3.7252	0.3162	4.0653	3.2438	2.8395	1.4027	2.8209	3.8603	1.6785	4.1154	3.7829	2.5602	1.4244	3.6172	3.8165	0.6640	3.2526	3.2488	2.6483	2.0999	3.1909	3.2892	3.2997	2.5271	1.0355
1089089	2.5683	1.3634	0.6357	0.9369	1.0916	0.7703	0.4583	1.3438	0.4169	0.6592	1.8944	0.8909	1.1524	0.6576	3.0938	1.6444	1.3631	0.7510	2.0120	0.4790	0.4645	0.8488	1.2789	1.2386	0.3309	0.4704
279905478	1.3998	2.2917	0.8165	1.3165	0.4413	0.5121	0.6011	1.6958	1.9898	1.6461	1.2604	1.2132	1.0445	0.6671	0.1168	1.7729	0.7657	0.9941	0.3547	1.5585	0.8127	1.0865	1.9319	1.0419	1.4808	0.1577
1100902	2.2371	3.0021	0.8470	2.4426	1.9479	1.8946	1.4986	2.1307	3.0868	2.0805	2.5179	2.3759	2.0615	1.3048	2.2729	3.1144	1.0083	2.1353	1.8316	1.9028	1.6718	2.2478	3.0107	2.0928	1.6766	1.0183
1088862	3.4925	4.0188	2.6375	2.9499	2.6216	2.7345	2.7994	2.9422	3.7300	2.8558	3.2937	2.8394	3.3932	2.3902	3.8517	4.1069	2.0997	2.8561	2.7527	2.6286	2.8744	2.9743	4.0123	3.0749	2.4839	2.4272
279821554	2.2196	2.1589	1.7022	1.5839	1.1531	1.1529	1.6136	1.9639	2.0086	1.8242	1.8319	1.6073	1.8482	1.6213	2.7710	2.3789	1.3124	1.4835	1.3625	1.5552	1.5164	2.2127	2.3604	1.7558	1.2722	1.0748
1104661	2.0735	1.8730	1.4950	1.3942	1.2263	1.1464	0.8690	1.1564	1.3653	1.6513	1.7067	0.9258	1.9955	0.8493	2.3014	1.8734	1.1946	1.5540	1.3989	0.7739	1.1351	1.2494	1.7956	1.8824	0.8276	0.9624
1103456	2.1032	2.7391	1.7166	2.2630	1.8189	1.6026	1.7201	2.0019	2.6720	1.8621	2.1330	2.0170	1.8682	1.4679	2.2192	2.8638	1.2252	1.9982	1.8151	1.6249	1.7112	2.1845	2.8317	2.1203	1.3324	1.2742
1088120	1.3502	1.5354	0.9591	0.6069	0.5261	0.0000	0.2885	0.2634	0.3834	0.6979	0.3348	0.1741	0.1248	0.0888	0.9452	1.5236	0.3969	0.3918	0.3577	0.1836	0.2258	0.1474	1.5822	0.3521	0.4424	0.1010
1104185	3.4350	0.0000	0.3579	0.5285	0.2700	0.2030	0.6124	3.3679	0.0000	0.2709	0.1643	0.1157	0.2945	0.3187	3.7300	0.1327	0.0953	0.0517	0.3944	0.2495	0.5188	2.9671	0.0781	0.2434	1.7262	0.7144
1099188	3.7115	4.0314	3.8714	3.3256	3.0335	2.2676	3.5953	2.9874	3.0537	3.4579	2.5950	2.6572	1.8911	3.2422	3.4208	3.7600	3.4519	2.7440	2.6602	2.3162	3.4812	2.8741	3.7152	3.2440	2.1351	3.6754
279664217	1.6047	0.5619	0.0000	0.7838	0.8483	0.0000	0.0000	1.9740	1.6961	0.0000	0.2662	1.0801	0.3183	0.0000	1.8106	1.6516	0.0000	0.0000	0.5445	0.0000	0.1282	1.0210	0.9739	0.9382	0.0000	0.9496
279899980	1.6038	0.5784	0.0000	0.7720	0.8461	0.0000	0.0000	1.9677	1.7099	0.0000	0.2669	1.0888	0.3142	0.0000	1.7955	1.6546	0.0000	0.0000	0.5581	0.0000	0.1192	1.0103	0.9920	0.9232	0.0000	0.9394
279888260	2.9130	2.7000	2.3388	2.4346	2.1053	2.0085	1.6525	2.2769	2.0301	2.4589	2.9915	2.7801	2.5605	1.7676	3.1808	2.8223	2.0485	2.3091	2.2189	2.0067	1.9328	2.8166	2.6088	2.4041	1.8866	1.3252
1102074	3.5088	3.0293	1.3421	2.7376	2.3173	2.2769	1.6136	2.5156	2.1552	2.3643	3.6228	2.1388	4.1391	1.7235	4.1692	3.0987	2.2111	2.0596	2.8912	1.6395	1.7422	1.9597	2.5607	2.7611	1.6930	1.3720
1101400	1.2978	2.3254	1.5194	1.4549	0.7302	1.1518	1.4918	1.3986	2.2023	1.7648	1.6810	1.0960	1.8615	0.7557	1.1964	2.3543	1.2158	1.6295	0.6276	1.8335	1.4597	1.3400	2.4053	1.4999	1.3210	0.3575
1105064	2.0154	3.2431	3.2967	1.9149	1.7092	1.4048	2.5158	1.7777	3.0770	3.3588	1.5160	0.9931	2.1774	2.4666	1.8447	3.2493	3.6511	1.7163	1.8967	1.2097	3.0973	0.8421	3.6604	1.5453	1.2923	2.3012
280064836	2.0339	2.6169	1.7537	2.4991	1.2126	2.3714	1.6491	2.6520	2.9723	2.2863	3.0309	2.2550	2.8497	1.1662	2.6075	2.8331	2.7493	2.7622	1.8547	3.3042	1.9661	3.5383	2.2578	1.7506	2.9193	0.7196
279699617	4.0714	4.5312	0.7625	4.9350	4.1401	4.1000	2.5876	4.2819	5.4852	2.2653	5.0355	5.0280	3.6958	1.9745	4.3338	5.2131	0.9743	4.5858	4.0768	4.1637	3.3159	4.4754	4.6346	4.8656	3.4453	1.9571
279946046	1.4501	1.7847	1.2155	1.7636	0.7110	1.0372	0.5985	1.3943	1.3058	1.3468	1.0679	1.2204	1.0138	0.6591	1.1593	1.4219	0.9161	1.2625	0.6396	1.0504	0.7091	1.2676	1.6391	1.0332	1.0115	0.1965
279717439	2.3684	2.0831	0.0000	2.0239	1.5244	0.7704	0.6560	1.4754	1.8945	0.3248	1.4563	1.2316	1.1761	1.1408	2.4763	2.0612	0.2153	2.0566	2.2679	1.0916	1.1174	2.4935	1.8403	2.3952	0.6135	1.0306
279660927	0.9594	1.3594	0.0000	2.2737	1.4052	0.6226	0.0000	1.0823	0.4572	0.1051	1.3516	1.8099	0.3435	0.0000	1.5057	1.7582	0.6318	1.0204	0.7875	0.4424	0.5382	1.0845	0.5780	1.8966	0.0000	0.0000
1096302	4.7212	5.2759	3.4595	4.7466	4.2054	4.2412	3.7470	4.5376	4.9270	4.5488	4.8797	4.3622	4.9104	3.8158	4.9731	5.2333	3.9478	4.4614	4.1538	4.0690	4.2737	4.4291	5.2047	4.5460	3.9593	3.6860
1099671	4.5028	5.4042	4.7523	4.8373	4.1719	4.4990	4.3764	4.5763	5.1502	5.3339	4.9112	4.4190	4.7693	3.9534	4.4497	5.1680	4.1880	4.6250	3.7980	4.8166	4.2553	4.7894	5.1800	4.6012	4.6008	3.6550
1093610	4.2363	5.0556	3.2509	4.5384	4.1576	4.2610	3.3896	4.5150	4.9392	4.4047	4.6728	4.2711	4.5136	3.2170	4.1840	4.9723	3.4494	4.3566	3.8759	4.3436	3.6602	4.5814	4.9565	4.1981	4.0833	3.0262
1090752	3.2169	2.2671	0.5086	1.3431	1.3640	1.1409	1.0794	1.4715	0.9121	0.6166	2.4495	0.9504	1.9833	1.0563	3.8174	2.7507	1.3074	0.9845	2.1330	0.6848	1.4657	1.2548	2.1053	2.0104	0.8700	1.2563
1093963	3.4136	4.0376	4.5160	2.5059	2.3614	3.5079	2.6158	3.4094	4.0168	4.0463	2.8225	3.1293	3.4321	3.2386	2.9367	3.4540	4.8768	3.1574	2.4630	3.7992	2.7119	3.6842	3.9910	2.9779	3.7281	2.6722
1087695	3.3399	3.3520	2.9046	2.2860	1.9487	2.3455	2.5509	2.3961	2.9085	2.7596	2.8323	2.0325	3.3198	2.2032	3.4266	3.6060	2.5163	2.5196	2.3355	2.2243	2.7254	2.3097	3.3883	3.0568	1.9879	2.4848
1091568	2.6975	2.4395	1.9785	1.5673	1.4182	1.1052	2.1346	1.0727	1.5907	2.0618	2.6421	1.3256	1.8194	1.7642	3.6768	2.6726	2.7371	1.1200	2.7211	0.7805	1.7720	1.4859	2.0444	1.8806	0.8082	1.7648
280059577	0.8673	1.8592	0.5952	2.1352	1.2607	0.8348	0.4079	1.2482	2.0036	0.5866	1.4587	1.8939	1.0706	0.2895	1.0057	2.8481	0.2078	2.0586	1.4146	0.8932	0.8975	1.2733	2.0042	1.4528	0.7506	0.3242
279663433	1.5238	0.8377	0.0000	0.0000	0.0000	0.0000	0.0000	2.2741	0.0000	0.0000	0.0000	0.0000	0.0000	0.0000	2.1932	0.0000	0.0000	0.0000	0.0000	0.0000	0.0000	0.4709	0.0000	0.6169	0.0000	0.0000
280088207	2.4411	1.7569	0.4028	2.4586	1.6645	1.4571	0.8712	1.5211	1.8753	0.6301	2.6799	1.9840	2.0351	0.6958	3.1576	2.3745	0.3758	1.9627	2.1034	1.0217	1.0530	1.8778	1.8272	2.1903	0.9747	0.5249
279930284	0.9950	0.6260	0.1679	1.5843	0.8228	0.3784	0.1193	0.9487	0.9115	0.4389	1.5130	0.9589	0.3200	0.1848	1.4362	1.0127	0.4337	1.4956	1.0368	0.2188	0.4507	0.9133	0.6641	1.4610	0.2754	0.1395
1103912	3.1468	3.9559	2.0964	3.0348	2.4154	2.8395	2.5846	3.1400	3.7785	3.1718	3.4410	2.8722	3.4602	2.4498	3.2363	4.0401	2.1374	3.0223	2.5479	2.9177	2.7938	3.0776	3.9474	3.0540	2.6242	2.0975
1099063	2.9670	2.0777	0.7825	1.4686	1.0902	1.2562	0.7255	1.3188	0.8933	0.8845	2.2316	0.9583	1.7901	0.8854	3.6048	2.0959	1.6159	1.2219	1.7392	1.1072	1.1840	1.4669	1.4227	1.4588	1.0471	1.1231
1087210	2.9559	1.9556	0.7719	1.3011	1.3829	1.1413	0.7009	1.0537	0.8660	0.7810	2.3491	0.8801	1.8179	0.6881	3.4121	2.3527	1.5168	1.2404	2.2295	0.9262	1.1533	1.0620	1.7103	1.8589	0.8485	0.9077
279791678	4.4493	0.6456	2.9744	1.2415	1.5809	1.6226	1.0902	2.6851	0.6207	0.7892	1.2884	1.6507	0.6467	1.3370	3.0883	1.6271	1.2485	1.2748	1.8186	0.9633	0.9266	2.8585	1.9184	0.9510	1.3683	1.4919
280018251	4.6884	5.6867	4.8616	3.7558	3.7293	4.5092	4.1795	4.6548	5.6017	4.8769	4.0680	4.0992	4.7699	4.0828	4.3144	5.3506	5.2116	4.0737	4.2894	4.3080	4.3681	4.6172	5.2955	4.3631	4.0722	4.1792
279719096	2.7140	2.6012	1.8688	2.0696	2.1853	1.3548	1.6071	1.9990	2.1355	2.7693	2.0792	2.6444	1.6205	1.5139	2.3864	1.8130	2.6982	2.5622	2.4365	1.3429	1.3580	2.4576	1.9820	2.4322	1.7512	1.7491
1094451	3.9686	2.7777	2.1047	2.0040	1.9554	1.8666	1.7009	1.8623	1.4162	1.5955	3.1396	1.4475	3.1797	2.1187	4.6119	3.3810	2.9175	1.9075	3.0138	1.4587	2.4214	1.4610	2.8749	3.1473	1.5439	2.2329
280097451	1.7737	2.3016	2.1706	2.0594	1.3620	1.4504	1.3653	1.8101	1.5686	2.3665	2.1324	1.7862	1.6310	1.0462	1.8457	1.8581	1.7456	1.7240	0.9372	1.9075	1.2107	1.9423	1.7912	1.6480	1.6305	0.9656
1097771	4.9690	5.6743	3.9481	4.8227	4.0001	4.0660	4.5834	4.8277	5.4349	4.7302	4.8110	4.5397	4.3666	4.6500	5.1787	5.7076	3.8334	4.4508	4.2815	4.0363	4.8235	4.8453	5.5682	4.4561	4.0299	4.5653
1096176	3.1921	3.1502	2.5411	3.1843	2.8412	1.4347	2.1470	2.9788	2.6796	3.3037	2.7699	2.8254	0.9531	1.9711	2.4891	2.5264	2.2492	2.5618	2.5376	3.0052	1.7835	2.4419	2.6529	2.1072	3.0012	1.6622
279703093	2.0181	1.2579	0.0363	2.6013	1.8646	0.8978	0.0453	0.7381	0.5310	0.0000	1.9933	1.5331	0.5365	0.2097	3.6674	1.7260	0.3862	1.3799	2.0670	0.6524	0.0000	2.2838	0.5288	2.4450	2.2570	0.0000
1095225	2.5401	1.6719	0.8167	0.9634	1.0714	0.8630	0.6273	0.8856	0.5311	0.4678	1.9540	0.4758	1.4841	0.6673	3.2517	1.9028	1.5733	0.6965	1.7674	0.5009	0.9252	0.6262	1.4782	1.5794	0.5844	0.6255
280098636	3.5948	3.5702	3.9772	3.0263	2.6897	2.6367	3.0773	3.2253	3.3877	3.4302	2.9658	2.8768	2.9950	2.8450	3.5705	3.5651	2.9352	3.1047	2.8243	2.6684	3.1803	3.1812	3.5395	3.3813	2.5693	2.8752
279751883	4.1059	3.1988	2.4004	2.5913	2.1986	2.8530	2.3646	2.1514	2.5146	2.7668	3.6617	2.2380	2.6755	2.1601	4.5174	2.8294	3.4613	2.5675	2.8448	2.9074	1.4536	2.9555	3.1086	2.1937	4.2256	1.3361
280049557	0.6273	0.9370	0.0000	0.4964	0.2133	0.4119	0.0000	0.4328	0.5307	0.0000	0.8614	0.0000	0.2144	0.0000	0.8004	1.9580	0.0000	0.7997	0.1305	0.0000	0.0000	0.0000	1.3406	0.3872	0.0000	0.0000
1094787	1.8533	2.0979	1.4374	1.5459	1.2570	1.2563	1.0154	1.5105	1.4418	1.3697	1.9869	1.3298	1.7150	0.8760	2.3557	2.0192	1.4003	1.6366	1.3122	1.0375	1.1204	1.6436	1.8618	1.5639	1.3331	0.8573
1102439	5.3499	4.6156	3.1414	3.9494	4.0960	3.1080	3.2529	4.1067	3.2596	4.0800	4.6398	3.6181	3.3120	3.2846	4.8602	3.7812	2.9638	3.4424	3.6902	3.8001	2.9525	3.9298	3.8371	3.9859	3.6684	3.4245
1094358	4.8299	5.0758	3.5314	4.4401	3.8972	4.4748	3.7488	4.2680	4.8991	4.4038	4.9523	4.4662	4.4593	3.7836	5.0355	4.8365	3.0787	3.9526	3.8491	3.9563	3.6308	4.9339	4.8035	4.1661	3.8316	3.4440
1092299	1.8949	1.2573	0.5669	0.5830	0.4387	0.5747	0.2591	0.6677	0.2174	0.4384	1.4615	0.2376	1.1004	0.2533	2.6113	1.3630	0.9055	0.6007	1.1990	0.2527	0.3563	0.4331	0.9133	1.1814	0.2333	0.4223
1093262	1.6972	1.7786	1.3087	1.6378	1.0600	1.2367	1.2443	1.4313	1.7522	1.4317	1.6320	1.1915	1.8331	0.7734	1.9419	1.9654	1.3186	1.4950	1.0092	1.1544	1.4388	1.6438	2.0080	1.8094	0.9342	0.6065
1100981	1.5289	2.3176	0.2348	2.2402	1.8096	1.3900	0.6275	1.5506	2.5809	0.6583	2.2945	2.0294	1.2316	0.6152	1.8101	2.6080	0.2832	1.8864	1.8707	1.1278	0.8849	1.7612	2.1696	2.0197	1.2141	0.4833
280049249	1.3836	1.1850	0.0000	1.0264	0.4132	0.0000	0.0000	1.2961	0.7084	0.4008	0.9810	0.8909	0.1007	0.0000	1.1730	1.0081	0.2890	0.3046	1.1090	0.4236	0.4839	0.9638	0.7803	0.9616	0.0000	0.0000
1092283	2.5843	2.1136	1.1683	0.9856	0.8294	0.9880	0.8856	1.0043	0.8856	0.7962	1.7196	0.6291	1.9545	0.9310	3.0828	2.2307	1.6433	0.8796	1.5721	0.6689	1.4107	0.8433	1.7776	1.6733	0.6048	0.9623
1089188	3.7316	4.2578	3.7710	4.1004	3.4103	3.3564	3.2857	3.6126	4.0544	3.9608	4.1689	3.8234	3.5994	3.1417	3.9420	4.2121	2.9972	3.8162	3.3488	3.4655	3.2592	3.8199	4.1928	3.8650	3.3712	3.1266
1090985	2.7139	2.7652	1.7155	2.0579	1.5857	2.1458	1.7721	1.9373	2.6244	2.1876	2.7518	1.9338	2.3343	1.8097	3.3138	3.0850	2.3194	1.8591	2.4972	1.7880	1.8096	2.5116	2.5713	1.9307	1.7218	1.5458
1091091	2.0335	2.6332	3.4179	2.1831	1.6562	1.4076	2.1189	2.1579	2.6514	2.8485	1.9708	1.8734	2.3758	1.8511	1.9848	2.4880	3.1634	2.4159	1.5520	2.3028	2.2665	1.9031	2.8298	2.2219	2.2781	1.6785
279901831	3.3556	0.7953	1.4191	1.0740	1.3819	1.8890	2.1395	2.8083	1.4783	0.7966	1.8800	1.3156	1.5118	1.4079	3.6402	1.7499	2.3589	2.3866	2.3510	1.1728	0.8696	3.1978	1.7111	2.2035	0.9539	1.9477
279914319	3.3211	4.2833	1.8302	3.4630	3.7201	2.6152	2.5266	3.8238	4.2368	3.2316	3.5335	3.9713	2.9316	2.4573	3.0546	4.1802	2.3450	3.2789	3.3550	3.1863	2.6157	3.7924	4.3620	3.2401	3.1284	1.9244
280008253	2.0974	1.9955	2.8110	1.9739	1.7112	1.6755	1.5370	2.1429	1.7008	2.2187	1.9978	2.2329	1.7695	1.1188	1.6918	2.0680	1.9571	1.8563	1.5358	1.9587	0.7546	1.9143	2.1292	1.6899	1.6238	0.5786
1094851	2.4724	3.4811	2.3123	2.5696	1.6276	2.4484	2.4800	2.5037	3.2121	2.9181	2.7602	2.2547	3.1207	1.9858	2.6118	3.4164	1.9263	2.6726	1.6121	2.9131	2.4949	2.6074	3.5079	2.5960	2.3929	1.4712
1098275	0.1089	1.3964	1.6603	0.2362	0.2009	0.3661	1.1151	0.1693	1.7617	1.8945	0.2659	0.1484	0.2084	1.1496	0.1917	1.4449	3.0081	0.2018	0.1398	0.2568	0.7986	0.1112	2.0851	0.1596	0.2345	0.4769
279717012	1.3013	0.0000	0.0000	1.8090	1.4278	0.0000	0.0000	0.7305	0.9641	1.0998	0.9707	1.4425	1.1080	0.0000	1.5660	0.7864	0.0000	1.6759	0.0000	0.0000	0.0000	0.8683	0.0000	1.3969	0.0000	0.0000
1100951	3.3922	2.4658	2.8084	1.7705	2.0019	2.2998	1.8439	2.0761	1.9593	2.7166	2.7055	1.7174	2.2645	1.9110	3.8768	2.5293	3.3372	1.6287	2.5621	1.6593	1.6822	2.0299	2.4408	2.0009	2.4300	1.6236
1106542	2.2120	2.1805	1.1569	2.6038	1.4715	1.7407	1.3075	1.8271	1.8934	1.2679	2.4808	1.4195	2.0759	1.2328	2.2981	2.2543	1.2264	2.8247	1.4918	1.6997	1.6573	1.4973	2.0573	2.9508	1.4372	1.3303
279997280	2.1782	2.5020	2.7669	2.1648	1.3904	1.7168	1.7934	1.9600	2.2551	2.3360	2.0520	1.6756	2.5524	1.7954	2.1044	2.3898	2.4135	2.1132	1.3966	1.9988	2.2888	2.0681	2.6467	2.2000	1.5963	1.1710
1100674	3.2897	3.1021	1.9404	3.3392	3.0902	2.6383	1.8300	2.7633	3.0197	2.5898	3.5284	2.9470	2.6775	1.9460	3.5966	3.1805	1.6279	2.8021	3.0746	1.9337	2.2173	2.8944	3.0666	3.1446	2.1012	2.0617
1100486	4.0368	4.2680	4.1330	3.6872	3.5037	3.3120	3.4925	3.4653	4.0331	4.0383	3.8693	3.4002	3.8042	3.2934	4.2082	4.2789	3.3680	3.6061	3.4545	3.1658	3.5462	3.6036	4.2368	3.8537	2.9969	3.4037
1087467	1.8694	2.6549	2.2217	1.2074	0.8610	1.6991	2.1424	0.7130	2.5470	3.1259	1.6483	0.7287	2.1398	2.4498	2.5115	2.3840	4.8476	1.1303	1.6618	1.0054	1.9587	0.5166	2.6591	1.4930	0.9451	1.8717
279840858	1.3918	2.1072	1.9067	1.0803	0.4783	0.9014	1.5591	1.1153	1.8176	1.5063	1.4762	0.9088	1.6017	0.9495	1.0982	2.0683	1.3348	1.1983	0.7262	1.4451	1.0827	1.4200	2.0959	1.1663	0.7626	0.6396
279984328	4.7158	2.5611	3.7747	3.4829	4.2294	3.9333	2.1854	4.2127	2.5031	4.2527	4.3601	4.1149	3.8650	2.3966	4.8521	2.1129	4.8671	4.5516	4.8983	2.7447	2.4915	4.1740	2.4548	4.4125	3.0967	2.4061
1088095	3.8590	3.3057	2.5002	2.7215	2.4845	2.5236	2.2086	2.6855	2.0911	2.3597	3.5176	2.3936	3.2583	2.3110	4.5458	3.7277	2.7117	2.2581	3.1153	2.0073	2.6441	2.5914	3.1490	2.7928	2.0911	2.1840
279975760	5.4495	3.7078	4.1416	3.2397	4.2353	3.7568	3.8568	4.6857	3.3625	3.2482	3.7775	4.0359	2.9536	2.9559	5.3530	4.0116	4.0851	3.4155	4.2680	2.6093	3.3331	4.8894	3.4814	3.7238	2.8072	3.9645
1089419	2.3009	1.5887	0.7048	0.9124	0.9509	0.6692	0.5546	0.8145	0.4840	0.3947	1.6310	0.4517	1.1843	0.7031	2.8933	1.8747	1.1118	0.4955	1.1991	0.2901	0.8720	0.6518	1.2714	1.1888	0.4660	0.4499
279758754	0.6046	1.3885	0.0000	0.4920	0.3749	0.0237	0.0000	0.5409	1.1751	0.3141	0.5419	0.2995	0.2895	0.0000	0.8529	1.7028	0.0000	0.4028	0.0000	0.0000	0.3144	0.3883	0.5616	0.4950	0.0000	0.0000
279898994	2.2190	1.1570	2.3176	2.2624	1.7411	0.9891	0.4525	1.4469	1.7873	0.7445	1.9223	1.6685	1.2799	0.5319	2.5555	1.3472	0.2541	1.5692	1.7063	1.4267	0.7688	1.6812	2.0676	2.0026	2.2357	0.1569
279971932	1.6938	1.5173	0.4171	0.9481	1.0973	0.6143	0.6244	1.7420	1.1764	0.6237	1.0995	1.2535	0.6722	0.3931	1.6111	1.2122	1.4493	1.4910	1.1928	0.5231	0.7493	1.3394	1.3855	1.0450	0.5472	0.4654
1107166	4.9678	4.9126	4.3508	4.7585	4.4554	4.4780	4.1553	4.4331	4.5796	4.2192	4.9272	4.2698	6.0324	3.4486	5.4589	5.0137	5.2262	4.1834	4.3722	3.6461	4.2979	4.6065	4.9399	4.8840	3.4683	4.1650
1098727	0.7071	1.7550	2.7992	1.6573	0.7444	0.5888	1.3922	0.8557	1.9412	2.2118	1.2786	1.0737	0.8009	0.7581	0.3152	1.3831	2.2683	1.1958	0.6196	1.3883	1.0727	1.3139	1.6737	0.9085	1.3398	0.9364
1088944	0.2777	1.7632	1.9446	0.2023	0.1179	0.5312	0.7529	0.3456	2.4753	2.1418	0.2707	0.1682	0.5686	1.1194	0.1987	0.9706	1.5312	0.3335	0.2024	0.4536	0.6858	0.2747	2.1652	0.2216	0.3701	0.5135
280113929	1.6727	1.5728	1.1552	1.2916	0.8894	0.8244	0.8483	1.4220	1.5151	0.9382	1.4993	1.2369	0.8388	0.7337	1.6583	1.2124	1.0535	1.0814	1.2601	0.6915	0.9903	1.5918	1.5767	1.1143	0.6086	0.4078
1097552	1.4480	1.8423	0.7928	1.4513	1.3217	0.1782	0.4688	0.4576	0.5647	0.9906	0.9433	0.9073	0.3726	0.2649	1.0676	1.5147	0.4105	1.1108	1.0990	0.2357	0.5121	0.7153	1.5610	0.8885	0.2588	0.3408
1088391	2.5465	1.3316	1.0303	0.6978	0.8621	0.7854	0.5290	0.6384	0.5428	0.5448	1.8805	0.2413	1.6916	0.7339	2.9388	1.7358	1.6406	0.8490	1.4583	0.4384	0.8174	0.7013	1.1487	1.6633	0.6650	0.7711
279848640	1.9311	1.9753	2.8313	1.7173	1.0687	1.2583	1.6908	1.9959	1.5480	2.0476	1.7585	1.1614	2.2504	1.1189	1.5910	2.1083	2.9057	1.7187	0.9198	1.9036	2.1987	1.8275	2.2904	1.6878	1.3186	1.4710
1097073	1.9546	2.2995	1.3578	2.0326	1.5878	1.7184	1.3106	2.2590	2.4251	1.9662	2.3199	1.8811	2.3526	1.2566	2.0431	2.5102	1.7634	1.8997	1.6601	1.5001	1.5916	1.8725	2.5077	2.1680	1.4576	1.1065
280135393	0.8343	2.4820	0.3617	1.7977	0.9007	0.7514	0.4739	1.0145	2.6765	1.0817	1.1912	1.4898	1.1509	0.3408	1.1260	2.1373	0.2816	0.8539	0.8127	0.8908	1.3022	1.3111	2.4367	0.9042	0.7859	0.5464
1101864	3.7914	3.9811	4.0222	3.1334	2.8170	3.0355	3.2885	3.2613	3.5791	3.4796	3.5205	3.0622	4.0255	3.1025	4.0359	3.9599	4.0320	3.0770	3.1236	2.5670	3.5606	3.4631	3.9779	3.4489	2.6263	3.3707
278984057	0.4861	2.4645	0.4955	0.6817	0.4715	0.6714	1.2600	0.8244	3.0178	1.9185	0.8323	0.3643	0.6592	1.2563	0.5313	1.8789	1.7716	0.5307	0.9888	0.6826	0.9029	0.7127	2.7528	0.4643	0.4457	0.9174
1099856	2.5002	3.1045	2.2550	2.2673	1.9852	2.4185	1.8320	2.4508	3.0807	2.7759	2.6299	2.3734	2.6017	1.6946	2.5019	3.1047	1.8531	2.6438	2.2957	2.1704	2.2241	2.4851	3.0757	2.4789	1.9331	1.6492
1092686	2.3438	2.6475	1.3311	2.1622	1.5406	1.6901	1.6404	2.1210	2.4642	1.9987	2.1653	1.8920	2.0983	1.6728	2.6160	2.8553	1.3205	1.8921	1.7161	1.4684	1.8310	2.1131	2.6945	2.1423	1.5204	1.4599
279942583	1.1470	1.7247	0.9290	0.6444	0.5790	0.2411	0.3182	1.9182	0.2991	0.0000	0.2514	0.8446	0.0000	0.3747	1.1808	1.2260	0.9125	0.8997	0.4535	0.7182	0.6685	0.5817	0.3373	1.2639	0.0000	0.0000
1096058	1.4518	1.1859	0.9148	0.9093	0.8897	1.1972	1.0638	0.9618	0.9103	1.2090	1.1335	0.8294	1.6876	0.7837	1.4983	1.2255	7.8695	0.7993	1.0606	0.8956	0.9842	0.6710	1.4185	1.1670	1.0853	1.0634
1094368	2.1470	2.1055	1.1655	1.0595	0.8833	1.1739	1.0985	1.3107	1.6576	1.1810	1.5730	0.8902	1.8546	0.9615	2.5715	2.2129	1.7624	1.1268	1.5211	0.9546	1.1880	1.0609	2.1841	1.4888	0.8980	1.0568
1098526	2.2426	4.3052	2.7415	2.8541	2.1088	3.0369	2.7389	2.2076	4.0720	3.2556	2.8748	2.8715	2.3146	2.2851	1.8635	4.0874	2.9115	2.8391	2.0016	3.6813	2.2879	3.1219	4.0958	2.9256	2.9963	2.1435
1095141	3.5905	4.8065	4.0199	4.0561	3.5250	3.3131	3.7748	3.4611	4.4451	4.2424	3.9503	3.6267	2.9482	3.5545	3.5451	4.6814	2.9768	3.8467	3.3010	3.7358	3.7049	3.6124	4.7245	3.9192	3.5827	3.2862
279869883	3.5156	3.7152	3.3819	3.0410	2.5196	2.9724	2.9628	3.2602	3.6253	3.6200	3.3538	2.9107	3.8548	2.6920	3.6220	3.8300	2.8334	3.0611	2.2394	3.2809	3.0574	3.2162	3.8205	3.1555	3.1368	2.2543
279721180	6.5178	4.1069	5.3132	5.0316	5.8526	5.4273	3.3038	5.7308	4.0877	4.8701	5.7583	5.9895	5.1298	3.7120	6.4765	4.3973	5.4282	5.1260	6.3846	4.7714	3.1172	5.9014	3.6282	5.3878	4.9203	2.8652
1095080	3.2071	4.1860	2.9407	3.7444	2.9103	3.0791	3.1564	3.3668	4.0220	3.8728	3.6844	3.3040	3.5204	2.7610	3.2945	4.0939	2.5709	3.3922	2.5959	3.5578	3.1852	3.3329	4.1881	3.4972	3.1647	2.3695
280086220	1.9601	2.9545	1.3429	2.5505	1.8065	2.0534	1.5795	2.2624	2.9376	2.4626	2.8349	2.1820	2.8153	1.1052	1.7821	2.9332	1.3611	2.3986	1.7197	2.0907	2.1579	2.1419	2.8562	2.6537	1.6934	1.2324
1088644	2.0039	2.0033	1.0429	2.1948	1.9605	1.1896	1.0821	1.6104	1.8927	1.3140	2.2400	1.8204	1.5108	0.9426	2.4308	2.2934	0.7957	1.6506	1.8228	0.9777	1.0735	1.5701	2.1444	2.4004	0.9683	1.3352
1108758	4.7380	4.7922	4.0587	3.5216	3.3101	4.3211	3.5423	4.7723	4.7230	4.2181	3.5445	3.9020	4.1902	3.9615	4.5741	4.5791	3.5787	3.8276	4.3361	3.2374	4.4379	5.1323	4.9305	3.4865	2.1998	4.2991
1103023	1.9311	1.3009	0.1974	0.5985	0.4582	0.6009	0.3474	0.8786	0.4667	0.2751	1.4098	0.2573	0.9664	0.1680	2.5812	1.7263	0.3586	0.3384	0.8637	0.5050	0.3627	0.6475	1.1804	0.5661	0.2798	0.2553
1090299	5.1135	4.3286	3.5283	4.2368	4.2436	3.9075	2.9639	4.6913	3.9728	4.2029	4.5775	4.1611	3.5175	3.4631	4.9673	4.1086	3.8345	4.7420	4.8395	3.9670	4.1453	4.7396	4.1033	4.1628	3.8916	3.2587
279963155	3.0292	3.5861	5.0049	2.9493	2.0841	3.0588	3.6138	2.5599	3.5718	4.0350	2.8278	2.5986	3.7190	2.9275	3.0361	3.8271	3.9231	3.4413	2.2396	3.1325	3.5278	2.9396	3.7439	3.5691	2.9141	2.8249
280095940	3.9037	5.1041	4.2769	4.0479	3.3354	3.7928	4.2841	4.4512	4.7176	4.4796	4.1214	3.7018	4.3053	3.7679	3.8842	4.6836	4.0020	4.0030	3.2600	4.4263	3.9822	4.5543	4.8873	3.4921	4.0137	2.9893
1094751	2.1282	1.1172	0.2068	0.7410	0.5254	0.3354	0.1808	0.3162	0.1106	0.0592	1.6068	0.2802	0.8625	0.1089	2.6825	1.6278	0.3266	0.5444	1.2291	0.1663	0.5402	0.5511	0.8685	1.1081	0.1461	0.3817
1103964	3.3057	3.6730	1.1650	2.9620	2.6417	3.1456	1.4727	2.7387	2.9144	2.9310	3.4253	2.8083	3.1676	1.6189	3.5638	3.4551	2.0262	2.9080	3.0270	3.0598	2.0355	3.1301	3.0969	2.6319	2.5772	1.1604
279665547	0.1238	1.4639	0.0000	1.1803	0.6002	0.4082	0.0000	0.0000	1.1043	0.0000	0.8369	0.0000	0.6509	0.0000	1.0208	1.3209	0.0000	1.1461	0.0000	0.5295	0.0000	0.0000	0.9185	1.3656	0.0000	0.0000
279865326	1.2871	2.5372	0.4258	1.4638	1.1207	0.9496	0.8797	1.0241	2.2887	1.3218	1.5032	1.4815	1.3676	0.0906	0.5698	2.4097	0.3569	0.9353	0.9305	1.0700	0.8829	0.9561	2.6573	0.7981	0.7948	0.0000
279870346	4.4597	5.5089	4.7342	4.7816	4.1383	2.8111	4.8582	4.3068	5.1647	4.6470	4.2160	4.2165	3.1771	4.3879	3.7197	5.3400	3.5244	4.3876	4.1216	3.7553	4.7265	4.3577	5.3673	4.1060	3.7131	4.9391
1093842	3.3620	2.3815	0.7646	1.5944	1.5054	1.1846	0.4595	1.0166	0.4634	0.1216	3.3219	0.9571	3.3349	0.5846	4.0339	2.5901	1.7988	1.1138	3.1847	0.3116	1.5592	0.6010	1.7822	2.4563	0.3928	1.1453
1102633	3.4358	3.8622	2.4028	3.3131	2.7060	2.8988	2.8484	3.1770	3.5499	3.1927	3.5533	2.9335	3.3448	2.6686	3.6914	3.9829	2.2334	2.9729	2.8328	2.6477	3.0501	3.2454	3.8144	3.0016	2.5164	2.3267
1100725	2.8983	3.1591	3.2211	3.0694	2.8124	2.3424	2.4364	2.5766	3.1622	3.0177	2.9081	2.9350	1.8723	2.2611	2.8159	3.1900	2.0789	2.6738	2.3700	2.3092	2.3991	2.7419	3.2076	2.8400	2.4005	2.3325
279863498	4.7218	6.1020	5.7847	5.3245	4.2971	4.9518	5.5420	5.0962	6.2334	5.4181	5.2478	4.9383	5.3702	4.6633	4.3425	6.2068	4.8699	5.3976	3.9936	5.7214	5.4334	5.2799	6.3588	5.2824	5.2340	4.2769
1087802	1.8921	2.6187	2.0780	2.5296	1.8167	1.6014	1.9304	1.6288	2.4919	2.0138	2.3960	1.8922	2.1246	1.6100	2.0846	3.0327	1.9309	2.2216	1.6214	1.9296	1.8275	2.0185	2.5723	2.2114	1.7963	1.1161
280128501	1.9852	1.4440	0.3887	0.6136	0.5931	0.5844	0.2553	0.5686	0.4277	0.2681	1.0427	0.3505	0.8042	0.3845	2.7603	1.2801	0.8690	0.5663	1.2385	0.1080	0.3847	0.6027	0.9388	1.1446	0.0000	0.7687
1088137	2.8883	2.3761	1.2990	1.5248	1.3669	1.3505	1.2988	1.8416	1.9305	1.2993	2.4502	1.4728	2.9927	1.5125	3.1209	2.5740	2.3175	1.3335	1.8713	1.3102	1.6118	1.6947	2.4268	2.2276	1.2110	1.5190
1092054	4.0476	5.7076	4.8663	5.1745	4.4565	3.4349	4.9366	3.9758	5.3191	5.5782	4.3334	4.1475	3.5119	4.5959	2.9921	5.4619	3.1889	4.2804	3.5760	3.6004	4.5835	4.2630	5.6259	4.7301	3.8124	4.9058
1088646	3.8504	2.7060	2.2415	1.8616	2.0406	1.9483	1.9706	1.8995	1.7540	1.8888	3.1008	1.5330	2.7511	2.1133	4.3232	3.3674	2.6935	1.9150	2.7713	1.6966	2.2996	1.6944	2.8512	2.8305	1.8060	2.2203
1100324	2.8331	2.8338	3.3291	2.4742	2.2779	1.8284	2.2894	2.3687	2.4770	2.8405	2.5609	2.4208	2.1211	2.2856	3.2260	2.9003	2.9756	2.3296	2.6103	1.7280	2.4913	2.2606	2.8502	2.7234	1.8770	2.6948
1087182	4.0261	4.9996	4.5622	4.5948	4.2479	3.4986	4.1359	4.0897	4.6537	4.6235	4.4518	4.3448	3.5575	3.9748	3.9674	4.7125	3.7622	4.0644	3.8421	3.7324	3.8833	4.0300	4.8650	4.0539	3.7705	3.5853
1104293	1.5005	2.1902	1.2914	0.9317	0.9450	1.0019	0.9610	1.3757	2.2126	1.2948	0.9173	1.0587	1.2124	0.8859	1.4861	2.1410	1.1092	0.8765	1.0211	0.9605	1.0807	1.5430	2.2654	0.9731	0.7671	0.8933
280081303	2.8907	2.8485	1.8565	2.8045	2.4893	2.3749	1.5903	2.8560	2.4139	2.5681	3.2289	3.2324	2.1301	1.8185	3.0047	2.5839	2.3189	2.5317	2.1579	2.6815	1.5344	2.7927	2.4119	2.2454	2.1377	1.2915
280091913	0.9733	1.2045	0.6795	0.3228	0.4339	0.3711	0.0882	0.6926	1.4031	1.0768	0.9618	0.6719	0.8164	0.1038	0.8343	1.5287	0.3583	0.5589	0.3912	0.8060	0.1066	1.1616	1.2164	0.4076	0.6002	0.0000
1092376	2.4085	3.1116	2.2711	2.3496	1.8861	2.0053	2.1470	2.2950	2.9090	2.6451	2.6249	2.0399	2.9281	1.8588	2.5259	3.1447	2.1025	2.3446	1.9270	2.0775	2.3495	2.1080	3.2271	2.7179	1.8815	1.9239
279836058	1.8357	1.3730	0.9878	0.9321	0.8076	0.4954	0.8838	0.9415	0.7626	0.9945	1.6234	0.9507	0.6562	0.6235	2.1181	1.1585	0.4812	0.6108	0.9235	0.3103	0.4844	0.8662	1.0572	1.2927	0.3582	0.5959
1095623	2.9289	1.9950	1.7933	1.4103	1.3532	1.3162	1.1158	1.4084	1.0091	1.1035	2.1808	1.1800	2.0073	1.1028	3.4653	2.3120	2.4372	1.4212	2.1975	0.9907	1.5366	1.1260	1.7101	2.3468	1.1399	1.6707
1094209	5.5661	6.3623	5.4723	5.3786	4.5916	4.8272	5.3846	5.5233	6.1108	5.9040	5.2878	4.9860	4.5006	5.5014	5.0428	5.8353	4.0609	5.0036	4.4623	4.9583	5.2560	5.5388	6.0361	5.3043	4.9359	5.6456
280071018	2.1769	4.7279	2.0572	3.3001	2.3755	3.1859	3.1229	3.4220	4.8529	3.6568	3.3416	2.9072	3.2003	2.4770	1.7023	4.5257	1.1727	2.9391	1.8821	3.5460	3.1438	3.3691	4.8236	3.0025	2.9601	1.7920
1102321	1.5998	1.0407	0.9978	0.5475	0.6724	0.7463	0.9937	1.8603	0.6127	1.0994	0.8909	0.8830	0.8492	0.9703	1.0112	0.4055	4.0389	0.4659	0.7577	0.5160	1.1971	1.4847	1.4470	1.5217	0.2355	0.7421
1109070	1.7677	2.8111	1.6723	2.4622	1.7730	1.6654	2.0670	2.3070	2.9146	2.6075	2.5008	2.2346	2.1488	1.5288	1.7445	2.6637	1.5125	2.1972	1.5882	2.1373	2.0317	2.1659	2.9136	2.2312	1.7283	0.9915
1095237	5.2216	6.3068	5.8628	5.6019	5.0414	4.9837	5.4224	5.2609	5.8966	6.0158	5.3837	5.1985	5.4432	5.1078	5.0103	6.2379	5.1824	5.3426	4.7908	4.8725	5.5852	5.3097	6.3336	5.5862	4.8277	5.3527
279893695	2.5546	1.1497	1.2552	1.0287	1.6280	0.8797	0.7235	1.6629	0.2552	1.3371	1.6231	1.0562	0.8771	1.1834	2.9023	1.2773	2.0483	1.1459	2.6385	0.4317	0.2968	1.9662	1.0202	1.3182	0.8289	0.6098
279935464	1.3934	1.4011	0.3849	1.8571	1.5079	0.8366	0.5892	1.6415	1.7957	0.5426	2.0904	2.0188	1.0876	0.4882	2.4437	1.4617	0.4366	1.4274	1.9239	0.4802	0.6722	1.2629	1.4848	2.0007	0.3534	0.5249
1087794	2.3693	2.2723	0.9838	1.7549	1.4351	1.4748	1.2091	2.9582	1.9014	1.4875	1.9155	1.6021	1.5197	1.3358	1.8297	2.2946	1.8324	1.5541	1.6818	1.3622	1.6244	1.5624	2.4040	2.3145	1.4775	1.4881
280096027	2.5627	2.1624	0.1428	1.2721	0.6527	1.3594	0.6028	1.5148	0.3935	0.3355	2.4563	0.8064	2.6458	0.4734	3.3318	2.1958	1.3592	1.0086	1.3690	1.2240	1.1154	0.8855	1.6612	1.5871	0.7910	0.3655
279981679	0.7885	2.5814	0.0000	2.6806	0.9504	1.2296	0.8067	1.4429	3.0658	0.7199	1.8105	2.3389	1.1128	0.9800	0.6859	3.1701	0.3777	2.0456	1.1500	1.3177	0.5471	1.5290	2.7141	2.0998	1.7309	1.3356
279993448	1.2786	2.1000	0.3264	1.4452	0.9052	0.8935	0.7474	1.5099	2.1294	0.8908	1.4751	1.3443	1.3456	0.7038	1.2930	2.0311	0.4252	1.6620	0.8438	1.4058	1.1076	1.6346	1.7481	1.6405	0.8346	0.3501
1093395	1.4567	1.3562	1.7430	1.5058	1.3293	0.5605	0.7946	1.2596	1.5076	1.4500	1.0660	1.3572	0.0795	0.5193	1.4867	1.6240	1.2569	1.9449	2.0535	0.7933	1.5405	1.9700	1.3224	0.6988	0.7951	0.7054
1086999	1.5141	2.9389	1.7019	2.0368	1.4653	1.8511	1.4517	1.9965	2.7302	2.3469	2.1442	2.0336	2.2804	1.0554	1.4477	2.9173	1.9276	2.1742	1.2687	2.6563	1.7466	2.0985	2.8623	1.6991	1.9184	0.7861
1088966	6.2850	6.0334	6.2050	5.7528	6.1199	5.0879	5.3959	5.8673	5.4911	6.1734	5.5338	5.6401	4.6106	5.2352	6.0127	5.6812	5.5663	5.3417	5.5999	5.0753	5.0584	5.7868	5.6989	5.3978	5.2121	5.2928
1102511	3.9872	4.2309	3.0399	3.7430	2.9699	3.5570	3.3710	4.0557	4.5918	4.1007	4.0292	3.6391	3.4332	3.3513	4.0289	3.7891	3.0648	3.4813	3.0584	3.6967	3.3385	4.0890	4.0838	3.4120	3.5386	3.0365
1097427	2.1770	3.3099	3.3141	2.7966	2.1392	2.4287	2.2386	1.8735	3.2602	2.8817	2.6184	2.6406	2.9005	1.3649	2.0464	3.3234	2.8750	2.9490	2.0532	2.9619	2.0939	2.2356	3.2640	2.8779	2.7233	1.7698
1101408	2.4090	2.3466	1.6655	2.0315	1.8670	1.7253	1.2315	1.9274	2.2568	1.9609	2.4018	1.9974	1.9069	1.4014	2.5846	2.4572	1.3082	1.9780	1.8906	1.6435	1.3889	2.1255	2.2127	2.0056	1.5938	1.2411
279893311	2.0648	2.9488	2.1452	2.6089	1.3448	1.8019	2.2198	2.5837	2.7213	2.2680	2.7814	2.5449	2.0946	1.8078	2.4869	2.6923	1.9537	1.8478	1.7508	2.1642	1.9210	2.4604	2.6467	1.8814	2.1137	1.3675
1089430	1.8394	2.0767	1.2545	1.7999	1.6341	1.3051	0.8800	1.5823	1.6476	1.6219	1.9406	1.3885	2.0981	0.8522	1.9637	2.0176	1.3492	1.4493	1.6070	0.9473	1.2010	1.3590	2.1239	1.9633	0.9603	0.8533
1098372	0.5749	1.2389	1.1128	0.4992	0.6728	0.2028	0.6029	0.3334	1.7787	1.5218	0.4503	0.6883	0.1274	0.7082	0.5236	0.9492	1.0138	0.4573	0.6142	0.0792	0.2802	0.3534	1.9726	0.4614	0.1655	0.2389
280026703	0.2476	1.0456	0.3295	0.7348	0.1159	0.1238	0.2149	0.7356	1.1919	0.7439	0.3163	0.1953	0.0455	0.1589	0.0346	0.9425	0.7977	1.0018	0.6230	0.0000	0.2253	0.6236	0.7975	0.3512	0.0000	0.2277
1096986	2.2423	1.5122	0.6700	0.7065	0.6853	0.6746	0.3872	0.6237	0.4694	0.4191	1.6037	0.3869	1.5889	0.6567	2.6405	1.9072	1.5020	0.5814	1.1468	0.4014	0.8511	0.6103	1.3827	1.4114	0.3623	0.9465
1092242	3.3061	4.8165	3.9357	3.8467	2.9453	3.6179	3.7452	3.5899	4.8516	4.3825	3.7957	3.4722	3.7547	3.3127	2.9338	4.7551	2.7347	3.8229	2.8642	3.7997	3.8239	3.7176	4.9661	3.9130	3.6205	3.2681
1101582	1.8952	2.3109	2.9198	1.7724	1.1083	1.7087	1.9425	1.8442	2.0306	2.1678	1.9718	1.3648	2.5459	1.4268	2.1032	2.4706	2.0600	1.9128	0.8691	2.1986	2.0175	1.8625	2.5020	1.8940	1.6903	1.0789
1094578	3.4765	3.1212	3.3030	2.4623	2.2440	2.4687	2.5031	2.7507	2.7174	2.7680	2.9648	2.0869	3.5482	2.5437	3.5953	3.3817	3.2758	2.7528	2.7378	2.5077	2.6954	2.7965	3.2828	3.3997	2.3749	2.7568
279903525	1.1752	1.7607	0.0000	2.1916	1.3896	1.1059	0.9554	1.7335	2.2481	1.1122	2.4236	1.8276	1.1440	0.7390	1.6354	1.9891	0.0466	1.3643	1.7288	1.2061	0.5928	1.8381	1.8810	1.6842	0.7729	0.1649
279904086	2.8106	0.2647	2.5832	0.7681	0.2491	0.6372	0.0000	1.4024	0.2215	0.0000	0.7798	0.5262	0.1678	0.9303	1.8407	0.4234	0.6466	0.6178	0.6091	0.4286	0.6558	1.8417	0.9538	0.3420	0.3919	1.4678
279919982	2.0265	2.2844	1.4495	2.1043	1.4551	1.5883	1.5936	1.9070	2.5690	1.8951	1.9198	1.9087	2.0351	1.0461	1.8250	2.5607	1.0346	1.9440	1.2784	1.6853	1.8049	1.9952	2.7992	2.1342	1.3751	1.2585
1093125	2.2580	2.7076	2.1378	2.7135	2.0350	1.7060	2.2043	2.1900	2.6206	2.4077	2.5844	2.2444	1.7807	1.9196	2.5850	3.0247	2.4865	2.5218	2.1662	2.0907	2.1383	2.2519	2.5359	2.3077	2.0419	1.7509
1100399	3.5515	4.8384	2.7224	3.9290	3.0924	3.7366	3.3549	3.9032	4.7475	3.9032	4.1464	3.7410	4.0578	3.2328	3.4285	4.7701	2.8893	3.8091	3.1212	3.9280	3.5543	3.9447	4.8076	3.7021	3.4443	2.7754
1097079	1.7904	2.6887	2.4864	1.6445	1.1258	1.5330	1.9206	1.7622	2.5642	2.1749	1.7848	1.4825	2.0752	1.4284	1.8260	2.7012	1.8113	1.9040	1.2100	2.0243	1.9293	1.8190	2.6484	1.7090	1.6994	1.2438
1093290	3.7947	4.8186	3.7869	3.2466	3.2250	3.5200	3.4693	3.8851	4.6255	4.3159	3.7293	3.3785	4.6378	3.3086	3.6119	4.7994	5.2127	3.9709	3.6549	4.2483	3.6756	3.6116	4.7157	3.6932	4.0243	2.9015
1087607	2.0077	2.2635	2.3643	1.6454	0.9487	1.2025	1.1359	2.2600	2.2528	2.2035	1.6432	1.2138	3.0055	1.4190	1.2557	1.5803	4.0803	3.8031	2.4196	1.1974	4.0818	1.8835	2.8280	1.8096	1.2864	1.6492
1090085	2.2116	1.6599	1.0370	0.5628	0.7656	0.6078	0.7451	1.2183	0.9370	0.6222	1.1759	0.3919	1.6996	0.5788	1.9752	1.8675	1.2508	0.5275	0.9742	0.4034	1.2803	0.6235	2.0186	1.4902	0.3038	1.0276
1088537	3.1076	3.3946	1.8257	3.3799	3.1176	2.0200	2.3955	2.5491	2.9680	2.6814	3.3186	3.0093	2.0378	2.3727	3.3436	3.4515	1.6408	2.7482	3.0551	1.7345	2.4909	2.4926	3.2339	2.9817	2.0110	2.0909
1098311	5.5412	5.9822	5.8562	5.3843	5.3069	4.6326	5.1469	5.1428	5.2489	5.8159	5.2393	4.9535	5.0730	5.2091	5.4601	5.5457	5.6788	4.9336	5.0235	4.5903	4.7227	5.0941	5.5459	5.3477	4.8091	5.2486
1095340	3.3913	3.9927	4.2804	3.5485	3.2370	2.7206	3.8420	3.4216	4.1132	4.1618	3.2896	3.2116	2.9195	3.3951	2.8296	3.9046	3.1606	3.5071	2.8237	2.7564	3.5306	3.4442	4.0815	3.8200	2.8201	3.7604
1101162	1.6539	2.1311	0.6939	2.1891	1.9120	1.3913	0.6842	1.1031	2.1289	1.1049	2.1656	2.0208	1.3997	0.6393	2.1864	2.5520	0.6152	1.8889	1.8366	1.2028	0.8499	1.4652	2.0825	1.8097	1.1129	0.5717
280040309	2.8621	3.7568	2.9818	2.6882	2.5386	2.6011	2.7233	2.7450	3.5993	3.0322	2.8538	2.8609	2.8749	2.3780	2.4543	3.8575	2.7934	3.2969	1.9900	3.0542	2.3921	3.1014	3.4445	2.9620	2.8612	2.4966
279752408	0.0000	1.0268	0.0000	1.5651	0.0000	0.5877	0.0000	0.4853	0.6426	0.0000	0.9958	1.0441	0.5365	0.0000	1.1024	1.2030	0.6276	1.1856	0.5595	0.0000	0.0000	0.5204	0.4063	1.1516	0.0000	0.0000
1088452	3.7243	3.3629	0.9740	2.5482	2.3557	1.9955	1.6233	2.3597	1.8743	1.0873	3.6404	2.1482	3.9226	1.6259	4.5782	3.6775	2.0615	2.1985	3.2709	1.4790	2.1899	1.6697	3.2376	2.9822	1.6523	1.7792
279997777	0.6517	1.5377	0.7944	1.0079	0.3694	0.0000	0.9916	0.3114	0.7928	1.2668	0.6182	0.1241	0.0000	0.7969	0.7115	1.1261	0.8206	0.6998	0.1674	0.0000	0.0259	0.8109	0.2971	0.7633	0.0000	1.2117
1095640	1.0007	1.4702	1.4471	0.6246	0.6654	0.4465	0.6125	1.3689	1.2555	1.0738	0.6012	0.6446	1.1137	0.6496	0.5887	0.9660	1.7635	0.5451	0.4525	0.4872	0.7477	1.3513	1.5753	0.7922	0.4562	0.5015
279659723	3.7355	1.8728	2.2150	2.9537	2.9194	2.2169	1.9918	2.7470	1.8548	1.8121	2.3709	2.5774	1.3639	1.4787	3.0857	2.3327	0.8363	2.3023	3.1583	1.0242	2.1468	2.5087	1.6971	2.1577	1.1437	0.0000
279996828	1.5227	1.6698	1.6374	1.1610	0.8646	0.5831	1.0147	0.8804	1.5540	1.1449	0.9319	0.9291	0.7318	0.7423	1.1712	1.9308	0.6551	0.8645	0.8301	0.6964	0.4967	1.0975	1.3753	0.7777	0.8824	0.4418
279819148	1.2112	2.4303	2.2401	1.5474	0.7506	1.4322	0.7341	1.4251	1.5951	2.3618	2.1139	1.7670	2.0372	0.1601	1.0966	0.7505	1.7393	2.1960	0.9790	2.2403	1.2454	2.3081	1.3807	1.3449	1.7869	0.4837
279707580	0.7570	0.2889	0.0000	1.6552	0.0000	0.3347	0.0000	0.0000	0.9960	0.0000	1.7246	1.8462	0.0000	0.0000	2.2301	1.0374	0.0000	0.6396	1.0170	0.6150	0.0000	1.0839	0.8515	1.1077	0.0000	0.0000
1090767	2.7002	2.5385	2.2905	2.1283	1.5880	1.7639	2.0649	1.8343	1.8039	1.9585	2.3152	1.4733	2.4788	1.7292	3.2860	2.8037	2.4403	1.9334	1.7170	1.6487	2.3128	1.6271	2.5619	2.3100	1.4183	1.8699
1094433	2.5329	2.1773	2.2322	1.7082	1.5869	1.1001	1.4073	1.6377	1.8536	1.7262	1.9138	1.5034	1.7048	1.6206	2.6384	2.3985	1.6867	1.7648	1.9178	1.2951	1.6580	1.4896	2.2875	1.9876	1.3084	1.6647
280097361	2.6812	3.0514	2.5975	2.1976	1.5223	2.1202	2.3411	2.0118	2.5318	2.5083	2.3929	1.9658	3.1222	1.7416	2.8308	3.1207	2.4335	2.2255	1.7789	2.1499	2.3474	2.3341	2.9792	2.6666	2.6823	1.2524
1099858	2.8630	2.2468	2.5089	2.3363	2.1982	1.9018	1.7607	2.1554	1.9011	2.1104	2.6978	2.0426	2.1027	2.0204	3.3966	2.5415	2.5968	1.9366	2.4644	1.3758	1.8923	2.2518	2.1419	2.1478	1.4106	1.8577
1105616	3.3807	3.8571	2.1690	3.6875	3.1786	2.9764	2.7040	3.2236	3.9387	3.1081	3.7960	3.4783	3.1965	2.6553	3.6268	3.9195	2.4647	3.2503	3.1706	2.6910	3.0105	3.2979	3.8394	3.4714	2.6957	2.4184
279685832	2.2588	2.7497	2.5316	2.7970	2.2474	2.1127	1.3026	2.1972	2.2064	2.5237	2.9204	2.5564	2.0923	1.1915	2.3141	1.8436	2.1705	2.4362	1.9078	2.4446	1.6984	2.3005	1.7187	2.1397	2.1686	0.7777
279965886	3.5069	4.1246	4.6257	4.3450	3.6446	3.4193	3.5774	3.6575	3.6861	4.9555	4.4442	4.3239	3.5683	3.4288	3.7984	3.8018	3.8707	4.0462	3.2347	4.2968	3.2144	4.3439	3.7270	3.2732	3.9314	2.2684
279942720	0.6747	1.7100	0.0000	1.5818	1.3547	0.7449	0.1495	0.4066	1.2589	0.3245	1.5852	1.3616	0.6688	0.0742	0.8781	2.0178	0.0000	1.4426	1.1372	0.3399	0.4005	0.9090	1.5073	1.6967	0.2574	0.0000
279925813	2.4568	0.0000	2.8116	1.2182	1.2381	0.9073	0.0000	1.4165	0.2304	0.4956	0.6121	0.7492	0.3215	0.0000	2.7597	0.0000	0.4676	0.5278	1.2745	0.2093	0.4889	2.1172	0.6343	0.7819	1.3895	0.3050
1091758	3.5367	5.1574	4.8365	4.1382	2.7299	3.0458	3.6080	4.4290	3.8640	3.9925	3.3603	3.1316	3.5857	3.4510	2.9328	5.9525	5.6354	5.7296	4.6842	4.5693	5.5932	2.7012	4.6530	4.2020	4.5459	3.5774
1097522	2.5435	2.9293	1.5193	2.6751	2.1097	2.1696	1.8752	2.1879	2.8544	2.2487	2.8384	2.4197	2.4162	1.7261	2.9324	2.9762	1.5324	2.3640	2.2466	1.9142	1.9580	2.3733	2.8597	2.6657	1.8187	1.6160
1088211	2.7790	3.5338	2.0487	2.8442	2.3566	2.5789	2.3695	2.7517	3.4363	2.9550	3.0845	2.6337	2.8324	2.1437	2.9400	3.4516	2.0165	2.6483	2.4043	2.5686	2.4579	2.7225	3.5065	2.8455	2.4401	1.9317
1106565	4.0098	3.6186	2.1852	4.5788	4.1646	3.4831	2.5473	3.6152	3.9574	2.3789	4.5241	4.2817	3.1637	2.4946	4.5305	4.0722	2.6182	4.1038	4.3985	2.8939	2.9483	3.8231	3.5518	4.5350	3.0421	2.4963
1104173	3.8966	4.1857	2.5678	4.5962	4.2373	3.4441	2.8190	3.8184	4.2539	2.9946	4.3771	4.4074	3.1753	2.9243	4.1485	4.2772	2.8302	3.6867	4.2349	2.8011	3.1181	3.9838	4.0141	3.9542	3.0930	2.7521
1100810	4.4662	4.3690	3.1881	3.9782	3.3702	3.6016	3.6115	3.7885	3.9778	3.5857	4.3311	3.6842	4.2202	3.5662	5.0435	4.5216	3.3857	3.5520	3.7441	2.9180	3.7989	3.8054	4.3296	3.9732	3.0782	3.4025
1101419	2.2642	2.9670	3.1449	2.5538	2.0565	2.1543	2.3481	2.3943	2.9065	2.6734	2.6377	2.3409	2.9445	2.0084	2.2434	3.1039	2.6946	2.5549	1.6711	2.5498	2.4775	2.5742	3.1390	2.5447	2.3214	1.5321
280117679	1.4185	1.6652	0.0759	1.8859	1.6782	0.6439	0.4836	0.7740	1.7505	0.1287	1.8282	1.2627	0.7401	0.2817	1.5723	2.1513	0.0701	1.3486	1.6282	0.4277	0.7406	0.9194	1.7134	1.6845	0.4113	0.4064
1087425	0.8608	1.3261	1.2841	0.5461	0.3393	0.2330	0.2100	0.6886	1.2572	1.0411	0.4108	0.4485	1.4604	0.4577	0.4073	0.7173	0.9815	0.2488	0.2780	0.1498	0.5282	0.6231	2.8829	0.3575	0.2916	0.3832
1108315	1.1385	1.6937	1.7650	1.0231	0.6805	0.7453	1.1155	1.0762	1.8327	1.4578	1.0819	0.7851	1.4983	0.6750	1.2115	1.8581	1.1834	1.2127	0.7124	1.1483	1.2170	1.1247	1.7907	1.0463	0.5967	0.6391
1104706	6.0917	6.0659	5.4864	6.0003	5.9136	5.3200	5.2111	5.9530	5.7779	5.9189	6.0269	5.8689	5.4127	5.1076	6.3018	5.9600	4.7171	5.3499	5.4976	5.1931	5.1797	5.9595	5.9533	5.6331	5.0740	4.9496
279836135	2.4532	2.4413	2.9480	2.2143	1.8424	2.0633	2.2741	2.5555	2.1300	2.7194	2.5673	2.1209	2.5057	1.1432	2.3809	2.5104	2.3824	2.2300	1.6584	2.8040	1.5160	2.6608	2.0638	1.6914	2.0472	1.1795
1095135	2.3550	3.4419	2.1855	2.0708	1.6536	1.8866	2.5044	2.4448	3.4844	2.8576	2.2319	2.1586	2.3776	2.3473	2.2105	2.9030	2.1786	2.1254	1.8879	1.9129	2.1066	2.7657	2.8489	1.8710	2.0141	1.7908
1105838	0.9436	1.6340	0.8542	0.5398	0.4544	0.8308	0.5633	0.8412	1.0693	0.9761	0.8647	0.3789	1.3820	0.3910	1.5613	1.7646	1.2558	0.4346	0.4428	0.5613	0.8487	0.9855	1.8409	0.8196	0.6272	0.3290
1102458	4.6061	4.2157	4.4422	3.3502	3.5485	2.9709	3.0335	3.5142	3.3841	3.8995	3.4193	2.9540	4.1878	2.9558	4.5734	4.3847	3.7537	3.8364	4.0800	3.4550	3.5904	3.2516	3.9819	3.1120	3.1639	3.1896
280128196	2.8207	3.1114	2.9103	2.9945	2.1098	2.6766	2.3649	3.0827	3.4513	2.8012	3.1326	2.8052	2.9564	2.2490	2.7152	3.2325	2.3594	2.7365	1.8958	3.1533	2.3083	3.2236	3.1436	2.3862	2.8811	1.7408
279884479	4.0658	1.3811	3.0336	1.1746	1.4273	0.6053	0.5147	3.0876	0.4036	1.1964	0.1976	0.3444	0.4989	0.5370	2.8009	0.6110	0.7412	1.0052	0.8216	1.2638	1.2916	2.8970	0.4918	0.8517	4.0339	1.0205
1095547	1.8794	1.7142	0.7528	1.2085	0.8752	0.8484	0.7888	1.1397	1.3321	0.9593	1.5765	0.8875	1.6649	0.6938	2.2048	1.9021	1.0037	0.9990	1.3003	0.6129	1.0487	1.0014	1.7529	1.4593	0.6745	0.7261
279964585	1.6289	0.9683	0.4939	1.0354	0.4176	0.4978	0.3283	0.7117	0.7513	1.0554	0.6891	0.4469	1.1580	0.1819	1.5970	1.1060	1.0642	0.6372	0.8231	0.2694	0.1820	1.1732	0.6828	0.8475	0.5430	0.5504
279771064	3.6829	2.7272	3.0363	1.9161	2.3316	2.1526	2.0735	2.8137	2.0038	2.7542	2.6304	2.0564	2.9301	2.5885	3.5390	2.8003	2.9363	2.6300	2.7706	1.7787	1.7670	2.4436	2.3808	2.8297	1.9488	2.5718
1104174	3.4782	3.5751	4.3145	2.9341	2.5906	2.7037	3.4732	2.8596	3.3757	3.6049	3.1285	2.4400	3.7459	2.9212	3.7197	3.7339	4.0504	3.3830	2.7495	2.6929	3.8123	2.5291	3.9763	3.8555	2.7582	3.4441
280136559	3.1919	4.5630	4.2694	4.2003	3.5151	3.8250	3.1506	3.7737	3.9023	4.3857	4.4466	3.9778	4.3032	3.0453	3.4429	3.6584	4.1477	3.8123	2.8343	4.4482	3.1059	3.7209	3.5681	3.7814	3.9638	1.8170
1090594	1.5103	1.6541	0.0408	1.7203	1.9802	0.6432	0.4083	1.3783	1.9134	0.2195	1.9786	1.6585	0.7927	0.4399	2.0517	1.8562	0.1311	1.1451	1.6367	0.4806	0.6633	1.3815	1.5391	1.5407	0.5625	0.2698
1087483	1.6876	2.0606	1.7592	0.8010	0.6308	0.8508	0.9964	0.9036	1.7248	1.4311	1.1261	0.6877	1.7664	0.7834	1.7166	2.1625	1.4652	1.3528	0.8865	1.3479	1.1501	0.8910	2.0269	1.0695	1.2150	0.7766
1092377	4.7750	5.0989	3.7867	4.7917	4.4236	4.2422	3.9140	4.4178	4.9816	4.4439	5.0213	4.5563	4.6314	3.8015	5.0791	5.2228	3.5999	4.3816	4.5872	4.0031	4.1568	4.6113	4.9121	4.5542	3.9619	3.6513
279904627	1.6482	2.6993	2.7021	2.4769	2.1008	1.7433	1.3624	2.2411	1.4976	2.9979	2.4988	2.3361	2.3984	0.9790	1.4168	1.2843	2.8688	2.1726	1.1935	2.8716	0.9724	2.0647	1.7876	1.9452	2.0775	0.4877
280047632	0.7077	1.1539	0.4547	1.3208	0.6743	0.6371	0.1978	0.9066	0.8982	0.5694	1.2206	1.1538	0.8385	0.3583	1.1416	0.9438	0.4709	1.3039	0.9351	0.3369	0.4153	1.4662	0.9597	1.7713	0.3260	0.1778
1089308	3.2821	3.3539	1.3726	3.2615	3.2074	2.8165	1.8583	2.9066	3.2630	2.7075	3.5225	3.1465	2.7648	1.8548	3.2355	3.4693	1.5724	3.1035	3.0637	2.3426	2.2105	3.0983	3.1688	3.2349	2.5373	1.7118
279998362	1.1785	1.9714	0.7235	1.7439	1.5988	1.0768	0.6576	1.7574	2.3150	1.3417	1.6346	1.7625	0.9488	0.7223	1.1923	2.0053	1.0721	1.5120	1.4258	1.3620	0.9442	1.6164	1.9026	1.4431	1.0620	0.4497
279738114	6.5975	5.8237	4.4657	4.3816	4.9155	4.4572	5.5604	5.8591	5.5434	3.8223	4.7178	5.1040	4.1464	4.9168	6.5633	5.5877	4.3625	4.3101	4.8578	3.9619	4.9038	5.9217	5.5916	4.7096	3.9340	5.4756
1104880	3.2924	3.6599	4.6124	2.9695	2.6625	2.9061	3.1675	3.0285	3.5557	3.8618	2.6915	2.4885	3.6502	2.7057	2.7159	3.7976	3.9482	3.5527	2.6277	3.4897	3.2765	2.9216	3.7835	3.5091	2.9942	2.9376
1090285	2.2419	2.3562	1.5902	1.4826	1.2722	1.5432	1.2178	1.8261	1.7991	1.6871	2.0462	1.2813	3.1086	1.0645	2.4398	2.5759	2.1074	1.6980	1.6014	1.3917	1.7955	1.3390	2.5257	2.1301	1.2855	1.1727
1096849	1.1870	1.8668	2.6255	1.0391	0.7119	1.0749	1.2577	1.0329	2.0662	2.1977	1.0780	0.8058	1.5672	1.0866	1.2261	1.7766	1.7580	1.2374	0.8782	1.0962	1.4788	0.9526	2.4416	1.2433	1.0614	1.2326
279708399	0.5573	0.8392	0.0000	1.3092	0.9045	0.1943	0.0000	0.7567	0.7824	0.3707	0.7794	0.5691	0.0000	0.0077	0.4335	1.2578	0.0000	1.0903	0.3236	0.0000	0.0000	0.6142	0.8198	0.8739	0.0000	0.5416
279988025	1.6877	0.9648	0.0000	0.0000	0.2365	0.0000	0.2672	1.5996	0.2404	0.0000	0.0000	0.1241	0.0000	0.0000	1.7932	0.0000	0.0000	0.0000	0.0000	0.0000	0.0000	1.5841	0.0000	0.0000	0.0000	0.0000
1096110	3.8001	4.0169	2.6199	3.6896	2.9644	3.3552	3.2457	3.5015	3.7365	3.5467	3.9159	3.4036	3.6979	2.8949	4.0183	3.9769	2.6349	3.4092	3.0088	2.7348	3.4964	3.5045	4.0692	3.3976	2.7328	2.8038
1087756	3.0419	3.5410	2.0110	2.5087	2.1516	2.3530	2.3954	2.8536	3.2104	2.6230	2.9800	2.2373	3.7727	2.0829	3.0633	3.6589	2.3648	2.5727	2.3227	2.4426	2.7787	2.2630	3.8054	2.9332	2.0788	2.0914
1093924	4.9414	4.7941	2.8262	4.2705	4.4181	3.8897	3.4783	4.1846	4.3097	4.2115	4.6796	4.0451	4.4234	3.5675	5.1473	4.7395	3.4514	3.7039	4.4501	3.4553	3.4187	4.2787	4.4853	4.3525	3.5923	3.3292
1090413	2.7035	2.3993	1.6341	2.9879	2.4311	1.5752	2.0970	2.4961	2.0864	2.1706	2.9658	2.5132	1.7407	1.8164	2.6118	2.4485	3.1625	2.5404	2.2261	2.1489	2.0673	2.4401	2.4345	2.5568	2.3733	1.4726
1093774	2.4903	2.6739	1.2317	1.0358	0.5903	1.5714	1.4989	0.9969	1.5848	1.3672	2.1338	0.7035	3.2797	1.3803	3.0603	3.1548	2.1853	1.0241	1.3829	1.1542	1.9489	0.6424	3.0086	1.7582	0.9397	1.2059
279706614	1.3537	1.2987	1.1981	0.5954	0.8680	0.0000	0.0000	1.0485	0.6332	0.0745	0.8102	0.0000	0.2437	0.0000	1.3039	1.2462	0.0000	0.4088	0.4837	0.3477	0.0000	0.3130	0.5072	0.3054	1.0648	0.0000
1102950	1.5287	1.9497	0.8933	1.2395	0.9999	1.3651	0.6930	1.5248	1.8972	1.3939	1.5839	1.3325	1.7339	0.7380	1.5318	1.8180	1.1845	1.3017	1.1463	1.0224	0.9930	1.5466	1.8349	1.4879	0.9264	0.5798
1095480	3.0117	2.2138	1.3850	1.5415	1.4466	1.5415	1.4072	1.4998	0.8251	0.7963	2.6688	0.9362	2.9814	1.2513	3.7072	2.7705	1.8664	1.5667	2.3696	0.7430	1.9880	1.3746	2.0875	2.7689	0.7477	1.5238
280074037	1.7498	1.2554	0.5132	1.0889	0.5785	0.2408	0.5739	0.8458	0.6653	1.0561	1.8743	0.9515	1.2925	0.3368	2.1272	0.9362	1.1276	0.6889	0.8139	0.9534	0.4512	0.9188	0.8417	0.9191	0.7096	0.1555
280121072	3.0776	3.1797	3.4244	2.6683	2.9292	2.8490	2.3762	3.2168	3.0558	3.1057	3.0828	2.8419	3.1675	1.7127	2.4570	3.2120	2.7396	3.0111	2.4408	3.1355	2.0992	3.1764	3.3025	2.7522	2.7055	1.9609
1103914	2.9304	4.1173	3.5347	3.5061	2.5862	3.3980	3.3505	3.6963	4.2860	3.7224	3.6808	3.1747	3.5381	2.5729	2.8030	4.2092	3.1325	3.6415	2.4753	4.2089	3.4607	3.7382	4.0731	3.3811	3.8382	2.2084
279992307	1.9250	2.3371	1.5017	1.7760	1.5068	0.8224	1.8070	1.6686	2.1002	1.7473	1.7729	1.5041	1.2526	1.6359	2.5496	2.2680	2.0259	1.5132	1.7217	0.8612	1.8703	1.1182	2.3587	1.9446	1.1507	1.7291
280069643	0.3533	1.0298	0.3839	0.4897	0.0896	0.4767	0.0000	0.5957	0.7042	0.3882	0.6526	0.0000	0.6564	0.0000	0.6906	1.2578	0.3346	0.6561	0.1977	0.4785	0.0000	0.5425	0.7629	0.9617	0.1774	0.0000
1097281	3.6469	5.3100	2.7985	4.8412	4.1698	3.4961	3.6822	4.5052	5.3162	4.6561	4.5797	4.6363	2.4826	3.5764	2.8519	4.7132	1.8116	4.0128	3.5797	4.6326	3.4827	4.7310	5.1101	3.8843	4.1973	2.9821
279887819	1.4017	2.3622	1.2796	1.6337	2.1172	1.3160	0.6647	1.5343	2.4676	1.8984	1.7131	2.1089	1.7716	0.3833	1.4421	2.4530	1.0808	1.5329	1.7599	1.6511	1.0950	1.4071	2.4259	1.8403	1.0691	0.3670
1096125	1.3059	2.5885	0.6566	1.9537	1.9129	1.0835	0.6973	1.6083	2.3703	1.5458	1.6156	1.9332	1.6326	0.6355	1.2375	2.6607	0.9387	1.5500	1.8812	1.1087	1.1693	1.5596	2.4995	1.4502	1.0502	0.5163
279955384	2.8112	0.2269	2.7943	0.7103	0.7452	0.2627	0.3893	2.0861	0.1865	0.6408	0.7102	0.2869	0.2618	0.0000	2.4946	0.0000	0.3842	0.4640	1.4206	0.3206	0.7241	1.8296	0.6661	0.8278	2.0166	0.8079
280100965	4.0076	5.0663	5.1278	4.3818	3.4978	4.1147	4.8640	4.4254	5.3298	5.1212	4.5051	4.4659	2.6721	4.2419	3.2431	4.8784	3.0711	4.1868	2.8948	4.7564	4.3485	4.8493	5.0193	3.7809	4.4591	3.7056
1106032	1.6370	2.8827	1.9360	1.4360	0.7083	1.5998	2.3505	1.8482	2.9858	1.7905	1.5006	1.5625	2.2796	1.7506	1.9425	3.3242	1.4377	1.7195	1.0559	1.7855	2.4644	1.7658	3.2528	1.7435	1.1610	1.0586
1101165	2.9404	4.0210	1.0310	3.1611	2.5993	2.8158	1.9968	3.2146	3.5805	2.8037	3.3362	2.7656	3.7253	1.9670	2.7090	3.9105	0.9639	2.7079	2.7576	2.3686	2.4804	3.2253	3.8930	3.0343	2.3039	1.7755
1088818	1.7012	1.5518	0.2216	0.4781	0.4326	0.7494	0.3566	1.2124	0.6898	0.4874	1.7495	0.4319	2.3842	0.4482	2.2155	1.9260	1.0831	0.6540	1.1212	0.4541	0.9454	0.5308	1.6440	1.6122	0.2206	0.3798
279484224	3.2027	3.7834	3.9991	4.3804	3.8294	3.4350	3.1157	3.7276	3.8005	4.5465	4.3468	4.3681	2.9629	2.8832	2.9504	2.8396	3.2297	3.8619	2.9445	3.7965	2.6130	4.2328	3.1391	3.5505	3.4780	2.2472
1099571	4.5777	4.7185	5.9141	3.7603	3.5523	3.7755	4.7363	3.6310	4.4485	4.9977	3.9010	3.2749	4.6621	4.4889	4.6503	4.7668	5.3676	4.0331	3.7717	3.6016	4.6038	3.8794	4.7926	4.4378	3.5368	4.6799
1097057	1.3813	2.6523	2.2466	1.5237	1.3438	0.8816	1.6006	1.2745	2.2534	2.3066	1.2621	1.1012	1.2979	1.3985	0.9243	2.7503	1.2970	1.4554	0.8245	1.5069	1.4780	0.9497	2.8210	1.4456	1.4140	1.5285
280125650	2.9545	2.9991	1.9766	2.8982	2.8873	2.4093	2.0283	2.8954	3.1111	2.4720	3.0337	2.6394	2.4743	1.9443	2.8809	2.9018	2.2164	2.8969	2.7288	1.9806	2.2970	2.7154	2.7874	2.9267	2.0853	1.9966
1093322	2.8849	2.1410	2.0797	1.5709	2.0861	1.6524	1.4538	1.8494	1.5817	1.5580	2.2460	1.6254	2.0273	1.2882	3.3575	2.4126	2.0162	1.5993	2.2281	0.9736	1.5908	1.6099	2.1735	2.0348	1.1210	1.6897
1100465	0.0452	1.6338	1.8030	0.6174	0.3001	0.0135	1.8935	0.1398	2.0131	1.4545	0.7795	0.4886	0.1041	1.0259	0.0763	1.1714	1.2633	0.5102	0.1844	0.0000	1.2704	0.0370	2.4177	0.8366	0.0000	0.4909
279752975	0.0000	0.7856	1.9692	2.4771	0.4491	0.6136	0.4967	0.0000	0.0000	1.9068	2.2487	0.6359	0.3425	0.5183	0.0000	0.0000	2.4804	2.6454	2.3774	1.3636	0.0000	0.0000	0.0000	1.6833	0.0000	0.0000
279920751	0.4220	1.1089	0.0000	0.3794	0.2618	0.1173	0.0000	0.3700	2.1069	0.0000	0.1388	0.3221	0.0654	0.0000	0.1034	1.3180	0.2331	0.0000	0.1367	0.0000	0.0000	0.2374	1.5475	0.1926	0.0000	0.0000
279901592	3.5383	3.3020	3.2027	3.3153	3.3467	2.6994	2.2738	3.0797	3.0261	2.7985	3.5826	3.0281	3.3244	2.3979	3.7119	3.3221	2.7142	3.0979	3.1973	2.9421	2.3689	3.2141	3.1965	3.4515	2.7520	2.1965
1102349	4.8485	4.7510	5.0495	5.3803	4.8938	4.4697	4.1019	4.3740	4.5055	5.1678	5.2449	4.7903	4.5367	3.8485	5.0429	4.5680	4.4400	4.8405	4.4653	4.4644	3.9247	4.8070	4.4612	5.0751	4.3782	4.2572
1093513	4.4564	5.2616	2.4698	4.7731	4.3850	4.4132	3.5371	4.2775	4.9404	4.8422	4.8206	4.4834	4.1071	3.3543	4.3661	4.9857	2.5543	4.3553	4.2278	4.2485	3.5369	4.5216	4.8728	4.3557	3.9942	2.9278
279827490	1.6941	0.8819	0.0145	0.1568	0.3649	0.0364	0.0000	0.4797	0.0000	0.0529	0.7048	0.0993	0.0000	0.0000	1.8525	0.6896	0.0754	0.1767	0.2833	0.0490	0.0000	0.4320	0.4696	0.3761	0.0000	0.0000
279835401	2.2424	1.4590	0.0000	3.7194	2.5488	2.0518	0.6638	2.1973	1.2924	1.0814	2.2867	1.5268	1.0363	0.5669	1.9853	1.8963	0.2298	2.5194	2.7772	1.5975	0.7715	1.5250	1.7726	2.3030	0.0000	0.8309
279703919	2.2424	1.4590	0.0000	3.7194	2.5488	2.0518	0.6638	2.1973	1.2924	1.0814	2.2867	1.5268	1.0363	0.5669	1.9853	1.8963	0.2298	2.5194	2.7772	1.5975	0.7715	1.5250	1.7726	2.3030	0.0000	0.8309
1096638	2.2832	2.2752	1.5678	1.2281	1.0237	1.3056	1.5360	1.1926	1.4156	1.2592	1.9410	0.9464	3.0547	1.0033	2.6817	2.5499	2.1214	1.4721	1.1679	1.3779	1.7072	1.1907	2.3814	1.7959	0.8823	0.9900
280043264	1.9476	1.2742	0.0000	0.8193	1.5671	0.0000	0.0000	2.3484	0.0000	0.0000	0.5978	0.3407	0.0000	0.0000	2.6231	0.3941	0.6286	0.7685	1.5829	0.0000	0.0000	1.8561	1.0412	0.5550	2.3370	0.0000
1097023	2.4684	3.0227	2.1058	1.4495	1.2179	2.0938	2.1950	1.3864	2.8673	2.9698	2.5576	0.9866	3.4159	2.0389	3.1392	2.8232	3.1315	1.0319	2.1571	1.4691	2.0453	0.9965	3.1311	1.7957	1.5056	1.3913
280042970	2.0193	0.6006	0.0000	1.2701	1.1724	1.1672	0.0000	1.4335	1.3852	0.3832	1.6574	1.1668	0.4731	0.0000	2.0470	0.6039	1.2927	1.3234	1.8040	1.5418	0.1504	1.4461	0.3350	1.2933	0.0000	0.0000
1103393	2.3938	2.4533	2.6571	2.5906	2.0380	2.1651	1.9936	2.2895	2.5850	2.5212	2.5692	2.1303	2.6832	1.4820	2.3760	2.7434	2.0109	2.7574	1.7052	2.4513	2.1599	2.3734	2.3713	2.7171	1.9502	1.6221
1096926	1.7273	1.6393	0.7172	0.8490	0.6069	1.0403	0.4468	1.6116	1.4092	1.1805	0.9039	0.9715	0.4159	0.7957	0.7870	1.1932	0.4602	0.4557	0.5561	0.8085	0.4100	1.9066	1.5400	0.6797	0.9134	0.4949
1103441	1.2405	0.9002	0.5479	1.0206	1.0133	0.4595	0.3470	1.1489	1.2433	0.5589	0.8459	0.5625	0.6761	1.1114	1.7922	1.4031	0.6180	0.4448	0.5527	0.4582	0.3159	1.0774	1.3463	1.0050	0.2726	0.3280
1087840	1.6324	1.1401	0.4778	0.3933	0.3028	0.3991	0.3091	0.4621	0.2788	0.3330	0.9663	0.2261	0.9014	0.3397	2.0164	1.5316	0.7586	0.4836	0.6572	0.2891	0.4005	0.3557	1.0811	0.9977	0.2838	0.3144
279709239	3.6157	4.0037	2.3248	4.3754	4.0873	3.8005	2.6185	3.9676	4.9055	3.2465	4.4724	4.6466	3.4348	2.9976	2.2875	3.9213	2.6256	3.6766	3.6466	3.5564	2.5850	4.0152	4.4509	3.9270	2.8052	1.7111
1088697	3.5891	3.8988	2.8550	3.6186	3.1222	3.2984	2.9296	3.5132	3.8600	3.3284	3.8024	3.4621	3.4930	2.7994	3.8069	4.0520	2.7930	3.1525	3.2022	3.1656	3.0619	3.6230	3.9317	3.2782	2.9373	2.4308
1092045	2.1158	1.5150	0.5721	0.7622	0.6682	0.6742	0.7019	0.7275	0.6521	0.6104	1.5184	0.5077	1.2910	0.6708	2.5761	1.9254	1.0049	0.6622	1.1342	0.6072	0.7851	0.6136	1.4641	1.1413	0.4773	0.5420
1102485	1.7637	2.4417	3.1089	1.4871	1.4566	1.2095	1.9043	1.2654	2.1167	2.2418	1.2003	1.4343	1.4998	1.4345	1.3629	2.4176	2.4897	1.7040	1.3283	1.4144	1.6392	1.6486	2.4828	1.6310	1.3721	1.8027
1089876	2.8666	3.2678	0.9935	3.0824	2.6591	2.6131	1.6293	2.5789	2.9532	2.4292	3.3115	2.8779	2.4600	1.5422	3.1948	3.2366	1.2548	2.5811	2.7747	2.3767	1.8746	2.6922	2.7920	2.6904	2.2056	1.2285
1101877	0.1953	2.3905	1.8347	0.3466	0.2087	0.5036	1.9849	0.4605	2.4052	2.7838	0.3626	0.1997	1.0801	1.3870	0.3475	2.1639	2.3010	0.3086	0.4696	0.4567	0.9444	0.1533	2.4202	0.1938	0.4966	0.9254
1096386	2.0150	2.3393	2.2131	1.5154	1.2845	1.5414	1.2702	2.4937	2.3844	1.8871	1.5935	1.5608	1.8790	1.2384	1.3397	1.9982	2.2339	1.8958	1.5214	2.3743	1.3795	2.4320	2.3039	1.6946	1.9121	1.2582
280130745	2.3291	2.3241	2.7461	1.8958	1.9922	1.3323	1.8614	1.7098	1.8126	1.9910	2.3104	1.7236	1.6316	1.5196	2.7723	2.3138	2.1129	1.7994	1.9356	1.4910	1.6746	1.9029	2.0084	2.0358	1.6910	1.6326
1101732	2.3160	2.2664	2.3442	2.4008	2.0083	1.7991	1.5371	2.2895	2.1662	2.3850	2.4121	2.0770	2.1131	1.6286	2.3999	2.2566	2.1281	2.1079	1.7478	2.1871	1.6709	2.3087	2.1911	2.0295	1.8179	1.3256
1095795	2.6694	1.9002	0.8394	1.1471	1.3485	0.9266	0.7639	1.0828	0.6979	0.8075	2.2667	0.8741	1.6706	0.9056	3.2675	2.2036	1.4815	0.9195	1.8596	0.7646	1.2206	1.0663	1.6119	1.5728	0.9928	0.9099
279708231	2.0938	2.2859	3.0543	3.3934	3.0594	2.1552	1.3698	1.8632	1.8775	3.7021	3.9064	3.3886	1.7979	1.8343	2.3847	1.6421	2.8857	3.2618	3.0655	2.6898	1.0235	2.0129	1.6067	2.9335	2.2588	0.8671
279786371	1.1298	0.9623	0.0000	1.1391	0.4331	0.1645	0.2477	0.5065	1.6202	0.0920	1.0900	0.6785	0.4343	0.0000	1.2135	1.6362	0.0285	0.6648	0.4788	0.0000	1.4788	0.7813	0.9964	1.0304	0.2234	0.2951
1101096	1.4710	2.5543	1.6305	1.6018	0.9323	1.5673	1.1033	1.2183	2.2943	1.8991	1.3283	1.2478	2.0739	0.9723	1.3941	2.8040	1.0517	1.7824	1.3327	1.3278	1.5095	1.7106	2.3183	1.3087	1.3127	0.9379
1102644	3.6394	3.8545	3.3976	3.3229	3.1806	2.6052	3.3978	3.7724	3.8023	3.5679	3.5522	3.1942	3.0682	3.4542	3.4627	3.6782	3.0383	3.1312	3.2928	2.5026	3.3232	3.4644	4.0683	3.7678	2.7108	3.5002
1108342	2.6569	3.1392	2.3590	3.0782	2.4042	2.3446	2.2795	2.6323	3.0145	2.5361	3.0591	2.7584	2.4684	2.1083	2.8623	3.1804	2.0277	2.6781	2.3688	2.4293	2.4468	2.7757	3.1607	2.7210	2.1234	1.9633
280134834	0.0000	0.7685	0.0000	0.5991	0.0000	0.0000	0.0000	0.0000	1.4614	0.0000	0.7479	0.0000	0.0000	0.0000	0.0000	1.0197	0.0000	0.5527	0.0000	0.0000	0.0000	0.0000	0.7623	0.9279	0.0000	0.0000
279841139	2.1899	0.4568	2.0610	0.0000	0.6423	0.8644	0.0000	0.0000	0.0000	0.5365	0.0000	0.0000	0.0000	0.0000	0.9829	0.0000	0.8807	0.0000	0.0000	0.0000	0.0000	1.1001	0.6841	0.0000	0.0000	0.0000
1091968	1.8230	2.3033	1.6600	0.8947	0.9177	1.1434	1.2633	1.6147	2.1441	1.3302	0.9124	1.0049	2.7363	0.8857	1.4576	2.0696	2.2966	0.8099	1.1449	1.0274	1.3393	1.4136	2.4692	1.0037	0.5358	0.7359
279799758	4.1225	2.1251	2.8997	1.8860	2.3289	2.4277	1.5248	3.1827	2.0499	2.7029	2.0477	1.9473	2.5445	2.2155	4.0609	1.7815	2.2992	2.5159	2.4387	1.7348	1.6265	3.1589	2.1491	2.3337	2.5323	2.4983
279817763	2.1318	2.3060	2.5913	1.7408	1.3523	1.3799	1.5555	2.0215	2.3261	2.0871	1.7110	1.3638	2.5520	1.5356	1.7546	2.8122	1.5167	2.1282	1.0590	1.7570	1.9815	1.7406	2.3082	2.1738	1.3282	2.1161
279845009	2.4129	2.1959	1.2617	1.6232	1.1206	1.3055	1.4840	1.6932	1.9416	1.3491	2.0556	1.2597	2.2498	1.2913	2.6509	2.2485	1.6961	1.4949	1.9537	1.2630	1.6822	1.7051	2.1346	2.1282	1.0344	1.3171
1092689	2.4701	3.1270	2.5735	2.0265	1.5557	2.1577	2.1990	2.9124	2.9355	2.5465	2.5940	2.1883	3.2393	2.0724	2.6041	3.3028	2.4667	2.7679	2.2851	2.1457	2.5676	2.2874	2.9677	2.3126	1.8211	2.0201
1102889	0.7468	1.4945	0.3870	1.6005	1.7232	0.7647	0.2148	1.5221	2.1626	1.1576	1.3695	1.7569	0.7984	0.2509	0.7695	1.7680	0.7762	1.4084	1.3886	1.0171	0.5717	1.4475	1.7067	1.3714	0.8538	0.1020
280011181	1.8696	1.3991	0.5996	4.5093	3.7879	0.8942	0.9706	1.8985	1.6073	0.8811	2.8231	3.2584	1.2481	0.3032	1.6004	2.1154	0.3331	3.9665	2.8178	0.6291	1.5092	2.0114	1.3294	3.6404	1.2918	0.7243
1095179	5.8352	5.8738	4.5548	5.7823	5.7740	4.8911	4.7783	5.6421	5.3908	5.4225	5.6548	5.6118	4.8089	4.7924	6.0522	5.6025	4.8692	5.3583	5.6659	4.8439	4.6923	5.6490	5.5888	5.2273	5.0175	4.6356
279846897	1.0571	2.3384	0.2348	1.6526	1.6862	1.1570	0.8125	1.5047	2.4125	1.2405	1.6579	1.8204	1.3257	0.6100	1.0719	2.5115	0.5434	1.5590	1.5218	0.8997	0.9094	1.6026	2.4044	1.6576	0.9431	0.5196
1101423	1.1886	1.8636	1.9542	0.9519	0.6655	0.4514	0.9921	0.7111	1.2328	1.2476	0.7132	0.6412	0.8276	0.7775	0.8116	1.7043	1.9675	0.8610	0.7840	0.5503	0.9904	0.5618	1.7904	0.9341	0.7547	1.1393
280122597	0.8390	1.5325	0.6598	0.7335	0.5161	0.7897	0.7405	0.9544	1.9502	1.2722	1.2204	0.8702	1.2708	0.3098	0.4886	1.5837	0.3166	1.1808	0.2267	1.1446	0.4510	1.1579	1.6324	0.6940	0.5845	0.0000
1101079	0.0939	1.5107	1.3074	0.1446	0.0000	0.2373	0.3874	0.0437	1.1482	2.1340	0.1719	0.0917	0.1361	0.7007	0.0806	0.5735	1.2150	0.0273	0.0000	0.1683	0.1759	0.0773	1.1075	0.0675	0.0774	0.1531
279704318	0.1099	1.6548	0.0000	1.3997	1.3989	0.2910	0.0000	0.9388	2.6653	0.0000	0.9212	1.4693	1.3493	0.0000	0.6308	2.1599	0.0000	0.6602	1.1493	0.0000	0.2673	1.4047	1.4584	1.2083	0.2477	0.0000
279856738	0.1099	1.6548	0.0000	1.3997	1.3989	0.2910	0.0000	0.9388	2.6653	0.0000	0.9212	1.4693	1.3493	0.0000	0.6308	2.1599	0.0000	0.6602	1.1493	0.0000	0.2673	1.4047	1.4584	1.2083	0.2477	0.0000
279824890	1.4799	1.7295	1.1714	1.0690	0.5134	1.0404	0.7333	1.2790	1.1453	1.2467	1.5288	0.9196	1.7736	0.7628	1.5767	1.6262	1.3415	1.1025	0.7046	0.7894	1.0958	1.1056	1.8517	1.2864	1.0426	0.7082
1093048	1.6329	3.0912	2.2325	1.7221	1.9135	1.4092	1.6647	1.5037	2.9144	1.9231	1.5769	1.5337	2.1550	1.4404	1.4198	3.0597	2.1308	1.6586	1.8595	1.2849	1.7468	1.1600	3.2308	2.1928	1.3777	1.6991
280003454	2.2279	2.6698	2.6691	2.5205	1.9929	2.1187	2.1441	2.2822	2.4785	2.8753	2.3625	2.4816	2.2353	2.1277	2.3360	2.5362	3.4494	2.1435	1.9727	2.3152	2.1659	2.4881	2.5749	2.1769	1.6573	1.5234
1095260	1.9202	1.5153	2.2148	2.2892	2.1727	0.2425	1.6453	2.7411	1.3922	2.2161	1.7554	1.6402	1.6797	1.4787	1.1905	0.7073	0.7254	1.2576	1.1315	0.5892	1.0751	0.6923	1.7220	4.1417	1.4121	1.3759
1088274	2.8784	3.3855	3.1798	2.6225	2.1474	2.6245	2.5994	2.6261	3.1541	3.3742	2.9011	2.4469	3.3258	2.2543	2.9309	3.3153	2.6228	2.7602	2.0024	2.8201	2.6839	2.6794	3.3093	2.8626	2.7156	2.1121
1107373	1.8938	2.1620	1.9259	1.9417	1.6513	1.8317	1.1274	1.6209	1.7897	2.3746	1.7590	1.4026	1.9645	1.1070	1.9461	1.7186	1.5073	1.9168	1.2308	1.7432	0.9821	2.2286	2.1229	1.8360	2.2847	0.7797
280048213	1.5501	0.3318	0.0000	0.6142	0.2850	0.2940	0.0000	0.3591	1.1386	0.0000	0.6315	0.4171	0.0000	0.0000	1.4809	0.4947	0.0000	0.6653	0.8751	0.0000	0.0000	0.4512	1.2736	0.3351	0.0000	0.0000
1090819	2.0558	1.3588	0.7084	0.9280	0.9059	0.5146	0.6360	0.9414	0.5470	0.4789	1.5297	0.7011	1.1840	0.5772	2.7807	1.4319	1.1368	0.5785	1.5014	0.4384	0.3908	0.6379	1.2649	1.1344	0.3732	0.6545
1096829	1.0804	2.3344	1.4640	0.9668	0.7792	0.9909	1.0033	1.1413	2.1414	1.6797	1.0506	0.8731	1.6529	0.9266	1.2916	2.4076	0.9862	1.0596	0.7809	1.4101	0.9841	1.1025	2.4172	0.9799	1.2137	0.6291
1101021	3.5317	3.3160	3.3460	3.4262	3.3689	2.9107	2.6455	3.3424	3.2025	3.2878	3.3494	3.3147	2.8308	2.5155	3.5430	3.3148	2.5408	3.0829	2.9727	2.5233	2.7446	3.3817	3.4219	3.3041	2.6931	2.7363
279953709	2.5969	0.0000	0.0000	0.5585	1.3287	0.3600	0.0000	2.2976	0.0000	0.3136	0.5585	1.5668	0.2891	0.0000	1.7277	0.0000	1.4927	0.9862	0.7595	0.0000	0.0000	1.8243	0.0000	0.2821	0.0000	0.0000
1108731	2.0590	1.6845	0.5721	1.4303	1.5997	1.0241	0.7441	1.1194	1.5458	0.6189	1.8636	1.4539	1.2115	0.6407	2.5673	1.8881	0.8286	1.3097	1.7736	0.6470	0.7300	1.0027	1.6765	1.6908	0.7007	0.5429
279814397	4.3032	5.2494	1.0691	3.4668	3.8177	3.2738	2.8344	4.8020	5.2473	1.6825	3.3253	3.6476	3.4340	2.6135	4.3246	4.9934	0.8785	2.9581	3.5478	3.6251	3.2083	4.7908	5.1624	3.0172	3.2039	2.3667
1095206	2.5403	1.6185	0.4490	1.0791	0.9141	0.5210	0.2150	0.5185	0.3952	0.2873	2.1498	0.5183	2.8625	0.1610	3.0398	1.3242	0.6505	0.9271	2.2027	0.0548	0.6211	0.6918	0.9585	1.5933	0.0806	0.2567
280110974	2.6601	2.5302	2.8980	2.6182	2.4037	2.2923	2.0407	3.1252	2.5412	3.0524	2.9076	2.5509	2.4955	1.8091	2.9889	2.3481	2.8677	3.0013	2.8285	2.1943	1.8218	3.0060	2.6849	2.4668	3.1371	2.0489
1100121	3.3474	3.3366	2.1939	3.5369	2.9783	2.8132	2.3943	3.3406	2.8740	2.8508	3.7228	3.4574	3.1042	2.3466	3.5607	3.0987	2.2259	2.8299	2.7928	2.4364	2.2228	3.4882	3.1288	2.9311	2.5301	2.0466
1104097	1.2265	0.9613	0.7419	0.9368	0.7205	0.6331	0.6616	1.1203	0.6158	0.6650	1.3541	0.9280	0.3677	0.4758	0.9768	1.1185	0.6425	1.0605	0.6106	0.6121	0.1642	1.0406	1.1206	0.9553	0.3493	0.1875
279826150	5.4115	6.1217	5.0565	5.2363	4.2258	4.8009	5.0916	5.0445	5.5015	5.4329	5.1492	4.9177	5.2253	5.0335	5.4638	5.9510	4.8239	4.8319	4.5365	5.0795	5.0849	5.3399	5.8439	4.8317	4.8292	4.9223
1097347	0.9439	1.9899	0.4739	1.3748	1.1334	0.6655	0.7266	0.9947	1.6738	1.0163	1.3446	1.3138	1.4321	0.3418	0.8861	1.7371	0.4607	1.6527	0.9724	1.3290	0.5092	0.9449	1.8975	1.8077	0.5004	0.2067
1096240	5.8588	6.5511	5.6287	6.0375	5.3193	5.5523	5.4321	6.0943	6.2807	6.6618	6.1503	6.1042	4.5870	5.8832	5.3583	5.6326	4.5762	5.8347	5.4763	5.4260	5.4474	6.5570	6.0961	5.3645	5.5419	5.3189
1088345	2.4055	3.3597	3.1305	2.5712	1.9983	2.1480	2.5296	2.3842	2.8096	2.6101	2.3073	2.0432	2.6872	1.9225	2.3627	3.5185	2.4494	2.4910	1.9762	2.2760	2.7533	2.0900	3.4217	2.5541	2.1299	2.2655
279711860	1.5452	0.6553	1.5739	1.4738	0.0000	1.4521	0.4196	1.7478	0.9338	1.6986	1.7878	2.4121	1.5724	0.5321	0.0000	0.8496	1.6856	2.3968	0.9673	1.9083	0.0000	2.4969	0.0000	1.5865	0.7756	0.0000
279995114	2.7378	3.3871	2.2619	3.3362	2.7609	2.3439	2.5053	2.6236	3.4196	2.5929	3.3274	3.2291	2.7750	2.1956	3.0900	3.4985	2.0048	2.7780	2.9186	2.1528	2.4307	2.5612	3.5772	3.2386	2.3243	2.0099
279781534	1.5200	2.7240	1.9250	2.2013	1.2598	2.2739	1.5353	1.5822	2.8547	2.2733	2.5203	1.5631	2.4892	1.0934	1.3646	2.4866	1.7997	2.0907	0.8525	2.6086	1.6124	1.9564	2.5276	2.0552	2.2923	0.8641
1088583	4.1204	5.0831	3.7067	4.3393	3.6477	4.0753	3.9047	4.3862	5.0728	4.5243	4.5620	4.1432	4.6297	3.7381	4.0838	5.1138	3.5608	4.3752	3.7986	4.3165	4.1596	4.3073	5.1488	4.1791	4.0209	3.4441
1091673	2.9401	4.1985	1.9304	3.1543	2.6415	3.0222	2.6591	3.1990	4.1725	3.3779	3.4618	3.0689	3.7155	2.3117	2.8697	4.2156	1.7373	3.2248	2.6591	2.9540	3.0846	3.0280	4.2875	3.3798	2.7419	2.2700
1102759	2.2803	2.8070	2.8706	2.0736	2.1459	1.7130	1.6759	1.8558	1.8316	3.0551	1.7293	1.6804	1.5213	1.4056	1.8297	1.9057	2.8680	1.7429	1.9445	1.7175	1.4427	1.6698	2.1095	1.0666	1.7992	1.2627
280138384	2.4623	3.5263	2.4269	2.4466	2.1218	2.3068	2.2809	2.2803	3.3645	2.6637	2.5417	2.3211	2.7171	2.1685	2.5353	3.5239	1.8734	2.4883	2.2061	2.1747	2.3281	2.2023	3.4554	2.7201	1.9657	2.1889
279662754	1.3430	0.3678	0.0000	0.3336	0.7440	0.0000	0.2346	1.5736	0.0000	0.3544	1.0185	0.1558	0.0000	0.1169	1.6418	0.3961	0.2677	0.6521	0.3390	0.3409	0.0000	0.5064	0.0000	0.8982	0.0000	0.0000
1098708	3.2347	3.3864	3.3958	2.8852	2.7592	2.5989	2.6997	2.8183	3.4712	3.4352	3.1997	2.8097	3.5805	2.8764	3.5762	3.5959	3.2038	2.8569	3.1557	2.3284	2.7683	2.9143	3.5584	3.1280	2.4322	2.7482
279822508	1.6567	1.4847	1.1333	1.0995	0.6690	0.9289	0.8811	1.3799	1.3846	1.0952	1.5859	0.8960	1.7912	0.6410	1.8424	1.8416	0.9708	1.0897	0.9283	1.0851	1.0019	0.8474	2.0285	1.1924	0.7763	0.6053
1108909	2.7399	2.7829	1.7294	2.7051	2.6727	2.2228	1.8578	2.6490	2.9076	2.2391	2.7991	2.4470	2.2315	1.7392	2.6581	2.7573	2.0124	2.6801	2.5352	1.7514	2.1088	2.4942	2.5466	2.7315	1.8954	1.7968
280129084	1.5613	2.4382	0.6081	1.3297	1.1984	0.9917	0.7512	0.5827	2.1184	0.7830	1.7522	1.2242	1.1733	0.4812	1.7167	2.7502	0.5579	1.2982	1.2312	0.9211	1.1366	0.7841	2.2802	1.3038	0.9933	1.0105
1097723	4.2985	5.6105	4.5197	3.8039	3.9582	3.1771	4.4299	3.4806	5.0352	4.3819	3.6207	3.3909	4.0234	3.7493	4.1920	5.7247	3.1937	3.9371	4.0761	3.7257	4.4497	3.8074	5.5307	3.8904	3.5983	4.1863
1091184	2.5657	2.8056	3.1262	2.3886	1.9326	2.0500	2.5036	2.1525	2.7356	2.7225	2.1792	1.9514	2.3020	2.1629	2.4815	2.8027	2.0377	2.1197	1.8580	1.5955	2.4591	2.2999	2.9636	2.5698	1.7531	2.3460
279789679	1.6978	2.3278	0.9782	1.2544	1.1374	1.1276	1.1671	1.5027	2.0771	1.7029	1.3174	1.2987	1.2369	1.1019	1.6002	2.0937	0.8624	1.1697	0.8906	1.1381	1.0575	1.6637	2.1347	1.3661	1.3867	0.9586
279814733	1.8153	1.6955	1.2861	1.3190	1.3315	0.5745	1.2833	1.7463	1.5605	1.2628	1.2667	0.8688	1.2312	1.0082	1.7795	1.5459	1.1755	1.0851	1.2011	0.4888	1.3120	1.2936	1.4200	1.7247	0.5208	1.3875
279879250	0.6614	0.5683	0.4423	0.4897	0.3125	0.5718	0.3467	0.2918	0.4732	0.8031	0.6395	0.5558	1.0581	0.5056	1.1821	1.1869	4.7220	0.1224	0.3835	0.4211	0.5091	0.3794	1.1768	0.4241	0.3738	0.0000
279976001	2.7743	0.4853	2.9327	0.7673	1.6293	0.9122	0.4242	2.4761	0.3837	1.4870	0.9961	1.1062	0.8668	0.7042	2.7782	0.2753	1.0858	1.0425	0.8934	0.7502	0.4434	2.3205	1.3401	1.2570	2.6949	1.0971
1102314	3.1935	3.3717	2.1409	2.8516	2.2529	2.6511	2.5679	2.9041	3.1177	3.0220	3.3668	2.3968	3.3907	2.4898	3.3360	3.2399	2.1200	2.6616	2.2849	2.4510	2.5811	2.9203	3.1245	3.2412	2.4178	2.3285
279698842	3.5426	3.9415	2.3932	4.2503	3.8224	3.3569	2.4092	3.7357	3.3765	3.7820	4.3437	4.2049	3.3723	2.2268	3.5776	3.1333	2.6797	3.5817	3.7093	3.3791	2.4381	3.8313	3.0055	3.4872	3.2479	1.5558
1090653	4.1616	5.1558	5.8711	4.6634	3.9458	4.1417	5.0789	4.6170	5.0213	5.4109	4.6585	4.3922	4.7762	4.5205	4.1254	4.9534	5.1349	4.8010	3.3835	4.9376	4.9715	4.6708	5.1660	4.5837	4.5144	3.9722
1089943	2.9790	2.9087	1.8322	3.0848	2.7501	2.5606	1.8296	2.4944	2.7631	2.1724	3.2175	2.8306	2.6504	1.6753	3.4724	3.0140	1.9867	2.5746	2.8970	2.1951	1.9736	2.7659	2.7031	2.7658	2.0119	1.6040
1088109	2.3408	2.8257	2.8279	1.8843	1.6395	2.0102	2.1405	2.0803	2.7258	2.5357	2.2033	1.7145	2.7373	1.7875	2.2858	2.9263	2.1286	2.0861	1.6094	2.0967	2.1700	1.9866	2.9424	2.1327	1.9361	1.6010
1097367	0.6547	1.4345	0.6857	0.3473	0.3371	0.3554	0.5404	0.3442	1.4457	1.2187	0.6824	0.3041	0.3073	0.9449	1.2361	1.1745	0.8967	0.3316	0.4946	0.1522	0.4662	0.3124	1.4291	0.2906	0.1398	0.2230
279702757	2.8013	2.0541	0.7023	2.1608	2.5654	1.7131	0.1534	2.3427	2.0971	1.2292	2.2994	2.1751	0.8325	0.3114	3.3898	1.5778	0.6317	2.1753	2.7113	1.7749	1.2007	2.0359	1.1432	1.8582	1.5137	1.0578
1099056	5.6669	6.1732	4.9141	5.8426	5.5304	5.2127	4.8952	5.3142	5.6255	6.0502	5.9625	5.4151	5.0749	4.9212	5.6573	5.5107	4.8842	5.4316	5.5157	5.1837	4.7090	5.4549	5.4757	5.5013	5.1641	4.6978
279840592	1.2822	2.0378	0.1867	1.2011	1.4436	0.7286	0.5792	1.1550	1.9117	0.8372	1.6166	1.3379	1.2186	0.2066	0.9208	1.9623	0.4301	1.0969	1.0502	0.5477	1.1431	1.1070	2.0020	1.6168	0.3690	0.6886
1093210	0.3607	2.3328	1.1615	0.2935	0.1847	0.5286	1.4605	0.2973	2.3254	2.4481	0.5732	0.1891	1.2839	1.6006	0.4638	2.2656	2.1191	0.1866	0.3869	0.3845	0.9984	0.1675	2.4150	0.3463	0.3644	0.7567
280040938	2.9821	3.1444	2.7731	1.8486	1.6932	2.8089	2.4011	2.3264	2.3485	2.7578	3.2094	1.6274	3.9232	2.1562	3.7277	3.4157	3.5438	2.2532	2.2432	2.2991	2.6796	2.1559	2.9216	2.5910	2.2411	1.8441
279781493	5.6866	6.3511	5.2569	6.0300	5.1239	5.1333	5.9257	6.3498	6.3368	5.3938	6.0926	5.9902	5.3339	5.6275	5.7550	6.3154	5.0333	5.5622	5.0700	5.5598	5.6400	6.5384	6.3940	5.2047	5.4098	5.0637
1101185	2.8042	3.4363	3.4859	2.5387	2.1474	2.5567	2.8134	2.5486	3.2419	3.2689	2.7617	2.2624	3.4459	2.3875	2.8850	3.4361	2.9507	3.0044	2.1130	2.8736	2.8327	2.5446	3.5666	3.1524	2.5528	2.6038
1088988	1.9666	2.2554	1.0546	0.0000	0.0000	1.3034	1.2926	1.6853	2.6655	1.6508	0.0000	0.0000	1.0948	1.0870	1.7476	2.4549	0.6244	0.0000	0.0065	1.2276	1.4595	1.6162	2.2745	0.0061	1.2112	1.1172
279730287	5.9185	4.1601	6.6714	5.6206	5.4262	5.1045	4.5246	5.4491	4.5482	5.1970	5.1996	5.4966	5.1958	4.2653	6.3752	4.7810	5.7098	4.0120	5.9707	4.0419	4.2190	5.6880	4.8192	4.5196	4.0974	4.4809
1099045	2.7621	2.7296	1.7292	2.7898	2.6170	2.1300	1.6369	2.5477	2.4600	2.5007	2.9510	2.6477	2.3858	1.6138	3.0354	2.6353	1.3429	2.2894	2.4872	2.1278	1.8538	2.6754	2.6981	2.4358	1.7516	1.4443
1097757	2.9713	3.5454	4.1267	3.3593	2.6743	2.8690	3.2723	3.0847	3.4145	3.6957	3.2798	3.0303	3.3171	2.7716	2.9764	3.4331	3.0845	3.4335	2.3636	3.1857	3.0769	3.1149	3.6223	3.4597	2.8420	2.8440
279962575	2.5325	0.2233	2.2589	0.4514	0.6307	0.2995	0.2374	2.1641	0.1107	0.1710	0.0857	0.2517	0.1570	0.1297	2.5858	0.0000	0.6995	0.1809	0.4981	0.3645	0.0000	2.2246	0.1173	0.2239	2.4538	0.4062
280080421	2.6866	1.5576	0.3631	2.0873	1.5766	0.8430	0.0000	0.6366	0.8780	0.0000	1.7194	1.4471	1.1534	0.3545	2.5806	2.4120	1.0785	1.4665	2.1228	0.8852	0.5232	1.7722	0.7809	1.5948	0.7546	1.3351
279707468	2.6866	1.5576	0.3631	2.0873	1.5766	0.8430	0.0000	0.6366	0.8780	0.0000	1.7194	1.4471	1.1534	0.3545	2.5806	2.4120	1.0785	1.4665	2.1228	0.8852	0.5232	1.7722	0.7809	1.5948	0.7546	1.3351
279871707	0.4689	1.7241	0.0000	0.3113	0.0845	0.2248	0.3884	0.2333	1.0945	0.1682	0.9108	0.3659	0.1544	0.0000	0.6983	0.8472	0.1250	0.5109	0.3048	0.5723	0.0000	0.8360	0.8742	0.6705	0.0000	0.0000
279979037	3.2047	3.4809	2.7907	3.1908	2.8340	2.3655	2.7095	3.1337	3.0009	2.5068	3.3335	2.9191	2.6541	2.7547	3.1881	3.5528	2.1758	2.9395	2.4208	2.5189	2.8707	3.4179	3.0380	3.0036	2.0775	2.7259
280108853	1.3478	2.0058	1.0792	1.6918	1.4017	1.2187	0.4298	1.4271	1.6324	1.6666	1.6719	1.3379	2.0133	0.1984	1.0975	1.8827	0.9928	1.9951	1.3718	1.9290	0.8419	1.5209	1.7642	2.1635	1.5395	0.4264
279993146	1.9960	1.6813	0.0641	3.0509	2.0476	1.3932	0.7413	1.5824	2.2576	0.5684	2.5826	2.3237	1.3920	0.5736	2.0937	2.3497	0.0345	2.4428	1.9829	1.3119	1.0204	1.8268	1.5282	2.6285	1.5450	0.3929
279902845	0.2871	0.8333	0.0000	1.3845	1.2073	0.5237	0.0000	0.5397	1.7223	0.3754	1.0058	1.3866	0.5688	0.0000	1.1491	1.9944	0.0000	1.2649	1.3531	0.3536	0.3211	0.5090	1.7791	1.5560	0.0000	0.0000
1105797	3.1219	2.1703	1.2373	1.1523	1.6254	1.2456	1.1314	1.7189	0.8140	0.7805	2.2583	0.9308	2.4824	1.4798	4.1864	2.1657	2.2625	1.0023	2.7294	0.5640	1.5700	1.3327	2.1584	1.9534	0.9355	1.2246
279968070	1.9809	2.2823	1.4048	1.9415	1.1117	1.4981	1.6349	1.7665	1.8687	2.0892	2.5930	1.9896	2.1386	0.9412	2.1389	1.9593	1.7147	2.1425	1.0367	1.9869	1.6917	1.9075	1.9991	1.6542	1.9777	0.7393
1090158	4.9530	3.5636	2.8691	2.9966	3.7183	3.3575	2.6559	3.4599	2.2904	3.4553	4.3487	2.8026	4.1232	3.1075	5.3700	3.4510	5.0389	2.4253	4.7237	2.4022	2.5988	2.6116	3.1786	3.6051	2.6053	2.3829
279952912	0.3512	1.2769	0.0000	1.4567	0.9042	0.3862	0.4404	0.5466	1.6579	0.3218	1.1968	0.8731	0.5053	0.1701	1.2908	2.2390	0.0000	0.9003	1.1978	0.2319	0.1875	0.7734	1.1955	0.8380	0.2046	0.3656
279993534	1.5593	1.8437	1.3127	1.4939	1.0638	1.1660	0.8713	1.3505	1.5125	1.3855	1.8473	1.4455	1.9450	0.6033	1.9603	1.7456	1.4992	1.4118	1.0232	1.6224	1.2084	1.4553	1.7036	1.4285	1.1209	0.3422
1102461	2.3952	2.9517	1.9904	2.3256	1.7063	2.4115	2.1485	2.5267	3.2558	2.3228	2.3324	2.1690	2.4733	1.9287	2.4616	3.1835	2.0264	2.0032	1.9498	2.0287	2.3519	2.5852	3.0049	2.4591	1.7933	1.9488
1102643	2.6306	2.7751	1.9804	2.7539	2.2727	2.1252	1.9855	2.7185	2.7590	2.4799	2.8018	2.5205	2.5015	1.8487	2.7296	2.8725	1.8283	2.4753	2.3053	2.1679	2.1018	2.7418	2.8549	2.6089	2.1378	1.8144
279754459	1.2323	0.5308	1.0043	0.0000	0.0000	0.0000	0.0000	0.0000	0.0000	0.7601	0.8716	0.0000	0.0000	0.0000	0.9324	0.9526	0.0443	0.0000	0.2899	0.5442	0.0000	0.1455	0.2929	0.9479	0.0000	0.0000
280014291	3.6233	3.4616	3.4505	3.8134	3.6675	2.2114	3.0986	2.7916	3.2030	3.6621	3.5975	3.1458	1.4218	3.2204	3.5146	2.8136	2.4914	3.1807	3.2652	2.3808	2.8349	3.1049	3.3728	3.3633	3.1342	3.0564
1104214	1.4476	2.3431	2.2929	0.8474	0.6374	1.4808	1.9410	0.7852	2.5840	3.0100	1.1930	0.6711	1.6118	2.1821	1.5851	2.2155	2.9213	0.8020	1.0221	1.1133	1.5204	0.7665	2.4508	0.9381	1.1379	1.0610
279662306	2.4704	0.6168	0.0000	2.3383	2.0044	0.8542	0.4583	1.7606	1.8002	0.5396	1.6758	2.3886	0.8850	0.6867	2.4098	1.7155	0.1271	1.3403	1.7119	0.1344	0.5287	0.9830	0.9550	1.7241	0.0000	0.5278
1106640	1.9630	1.5635	0.7654	1.8362	1.6122	0.7927	0.8161	1.6443	1.3849	1.1240	1.7979	1.5159	1.4464	0.8991	2.1533	1.6673	0.7778	1.6027	1.6078	0.7532	1.3311	1.5762	1.8038	1.9944	0.8689	0.8834
1104716	2.1608	3.3107	3.9222	2.3168	1.9182	1.9920	2.8232	2.3172	3.2947	3.1571	2.1622	2.1442	2.7783	2.4087	1.6413	3.3857	3.2391	2.6197	1.8782	2.1603	3.0432	2.3376	3.5013	2.4900	1.9987	2.7299
1095813	3.4128	3.8998	1.2432	3.9887	3.8142	3.1910	2.1676	3.1784	3.8803	2.8389	4.0761	3.8082	3.1107	2.0420	3.7043	3.8407	1.5683	3.4647	3.7383	2.8474	2.5131	3.3260	3.6114	3.6611	2.5699	1.8208
280036524	2.0239	2.0449	2.5682	2.6389	2.3969	1.9063	1.5503	1.9678	1.7416	2.7268	2.6760	2.4680	2.1410	1.3801	1.8838	1.8114	2.3678	2.4333	2.1576	1.9528	0.9729	2.2176	1.5801	2.2018	1.7994	0.5718
1098752	3.9955	4.1442	3.7605	3.7813	3.7594	3.2499	3.2696	3.4988	3.9216	3.6515	3.8726	3.7011	3.6510	3.3048	4.1944	4.2529	3.4300	3.4998	3.7335	2.9331	3.4404	3.5822	4.2646	3.8386	3.1075	3.3383
1093173	4.3438	4.9582	4.0647	4.3446	3.9417	4.1374	3.8945	4.0526	4.8944	4.5735	4.4764	4.0731	4.3715	3.7510	4.4333	5.0163	3.5732	4.4735	3.9023	4.3154	4.0175	4.3583	4.8606	4.5052	4.2403	3.6213
279716816	0.7483	0.6381	0.0000	0.6007	0.6662	0.1225	0.1203	0.8707	0.6506	0.3606	0.6684	0.4208	0.1220	0.2848	1.5925	0.4688	0.3225	0.9856	0.3534	0.3554	0.0000	0.8000	0.6247	0.8152	0.1832	0.0000
280089563	5.6727	5.5341	6.5111	5.1163	5.0563	4.8167	5.3557	5.3927	5.2137	5.7837	5.1066	5.0941	5.3007	5.1485	5.6199	5.2892	5.8904	5.2223	4.6739	5.0375	5.1988	5.7939	5.2600	5.2809	5.0089	5.1387
279716249	0.0241	0.5402	0.0000	1.0166	0.0000	0.0000	0.0000	0.6141	0.6058	0.0000	0.4754	0.0000	0.0000	0.0000	1.1466	0.6377	0.0000	1.0406	0.2948	0.6215	0.4401	0.3584	0.7092	1.2323	0.0000	0.0000
280040407	5.6919	5.4631	2.0965	5.0154	6.6851	4.9387	3.1255	5.1699	6.5945	3.2149	5.3720	6.3180	5.7833	2.6469	5.7024	6.7658	3.2241	5.4045	6.7484	4.1477	4.0163	5.3174	5.8670	6.2219	4.3107	3.0330
1088225	1.9353	2.3100	1.6313	0.8807	0.5147	1.5063	1.0683	1.2192	1.6280	1.2736	1.9009	0.8879	3.3351	0.7938	2.3996	2.6416	2.1952	1.2035	0.8491	1.9142	1.5482	1.3098	2.3352	1.3131	1.1171	0.8614
280094378	1.6871	1.4002	0.7230	1.6693	1.3910	1.5004	0.9643	1.8707	1.3663	1.2679	1.6459	1.0623	0.9938	0.3884	1.5021	1.9324	0.6731	1.4818	1.2999	1.0095	1.1105	1.6645	1.8428	1.2145	0.8183	0.7532
1096824	3.0792	3.2219	3.1559	2.8850	2.7248	2.4830	2.6065	2.8353	3.0836	3.0028	2.9325	2.7655	2.9600	2.2687	3.0509	3.3718	2.4605	2.8062	2.6510	2.3870	2.6910	2.7847	3.2418	3.0986	2.3118	2.3639
1092001	3.9135	3.6753	4.0166	2.9520	2.8107	2.5514	3.5407	2.8127	2.8995	3.5135	3.3285	2.4144	3.5629	3.2267	4.1328	3.6134	3.7842	2.9257	2.9613	2.4234	3.5268	2.9305	3.4798	3.6801	2.4846	3.5855
279910481	1.7524	2.6493	3.0569	2.3317	1.8743	1.5473	2.1085	1.8941	2.5421	2.9678	1.9570	2.0102	1.3680	1.8445	1.1773	2.2933	1.7043	2.4257	1.5349	1.8723	1.8910	1.9573	2.5144	2.1368	1.8376	1.7850
1097921	1.7229	1.4740	1.7485	0.9955	0.9493	1.0034	1.1573	1.4600	1.3868	1.6029	1.0912	1.0526	1.1567	1.0436	1.8219	1.3274	1.8844	0.7783	0.8523	0.8373	0.8646	1.2146	1.2724	1.2456	0.6985	1.0150
1104745	1.5954	2.2363	1.9357	1.9998	1.1938	1.6375	1.5903	1.6893	2.3886	1.9000	2.0837	1.7165	2.2028	1.1534	1.6971	2.4162	1.4107	1.8760	1.3041	1.7536	1.6728	1.6868	2.4866	2.0119	1.4118	1.1453
1093121	2.0234	2.3714	2.0579	2.1513	1.8791	1.7169	1.4622	2.2497	1.7994	2.0360	2.1189	1.6146	2.5507	1.4661	2.2616	2.3973	2.8544	1.9042	2.0964	1.4055	1.9554	1.6908	2.4422	2.0845	1.3476	1.5096
279814033	4.1759	2.6866	3.2396	3.3866	3.8470	3.4726	1.6655	3.2770	1.5930	3.2036	4.6506	3.3270	4.6515	1.5172	4.3213	2.5954	3.9105	3.4764	3.7712	3.3705	1.5741	2.9313	2.3366	3.3584	2.7740	1.2817
1088872	1.9403	1.2559	0.5000	0.4898	0.5903	0.5130	0.4416	0.5503	0.3465	0.3235	1.3069	0.3101	1.0056	0.3978	2.4990	1.4295	0.8224	0.5746	1.1519	0.2697	0.4767	0.4373	0.9865	1.0053	0.2142	0.4535
1106628	1.2844	1.8094	1.5299	1.8442	0.7202	0.8406	1.2336	0.9478	1.9398	1.6859	1.8122	1.6241	1.4847	0.8699	1.4236	2.1817	0.8674	1.6425	0.9987	1.4582	1.1312	1.2742	1.5523	1.3282	0.8540	0.9605
280014051	0.1480	1.0202	0.6979	0.5257	0.0000	0.1906	1.0653	0.0565	1.8025	1.1360	0.5795	0.0879	0.1847	0.8581	0.2703	1.2124	2.5665	0.0000	0.0440	0.2171	0.9849	0.0000	1.8892	0.0000	0.0000	0.3160
1088214	4.4349	3.9434	4.3961	3.6493	3.6311	3.3218	3.5778	3.7259	3.5906	3.9411	3.7495	3.3872	3.8629	3.4415	4.6458	3.9740	4.1275	3.5096	3.8771	2.8875	3.8142	3.7787	3.7184	3.8598	2.8805	3.8369
1088902	3.3423	3.5786	2.7617	3.0940	2.6343	2.7112	2.7807	3.0043	3.1734	2.9700	3.3395	2.9381	3.0318	2.6976	3.6285	3.5538	2.3958	2.7605	2.8428	2.5161	2.8090	3.1148	3.5176	2.9263	2.4906	2.3534
279703709	1.1333	0.4554	0.0000	2.1965	0.2605	0.8241	0.0458	0.7297	1.4252	0.7383	1.4673	0.9805	0.5685	0.0000	1.1735	1.0682	0.2918	1.7322	1.4735	0.6308	1.1399	0.2503	0.4694	1.4631	0.0000	0.0000
1101966	0.2950	1.0186	0.0708	0.6677	0.3052	0.2512	0.2114	0.5198	2.1842	0.4219	0.8832	0.8129	0.5988	0.0000	0.3525	1.6750	0.1147	0.5832	0.3294	0.5362	0.2098	0.5079	1.3490	0.8018	0.2932	0.0716
279986172	7.4201	3.9286	5.1363	5.4002	5.4318	4.9315	5.2969	6.4381	4.0484	4.3202	6.3050	6.4638	4.9487	5.1173	7.5519	4.6201	6.4128	5.9432	6.9231	3.3537	5.3742	6.6934	3.7772	5.9946	3.3688	5.6109
1087542	3.7886	4.1957	3.7839	3.2373	2.7871	3.3893	3.0385	3.8151	3.5628	3.9260	4.4109	4.1246	3.5613	3.1880	3.8238	3.3575	3.4706	3.2728	2.8382	3.9364	2.8357	4.0094	3.3504	3.1526	3.4676	2.5107
279887855	0.3891	0.8771	0.5832	1.3799	0.5816	0.4877	0.3012	0.6250	0.9954	0.2949	0.7644	0.7993	0.2569	0.0836	0.3383	1.1510	0.0000	1.1335	0.2548	0.2960	0.4242	0.8201	0.8976	1.2930	0.1411	0.0667
279620757	0.2555	1.0962	0.4266	0.2308	0.0627	0.0464	0.2663	0.2352	1.1795	1.0860	0.4297	0.0257	0.2377	0.2468	0.6039	0.8229	0.5843	0.1093	0.1174	0.0291	0.1806	0.1250	0.8610	0.1101	0.0000	0.0000
279702855	1.1257	0.7934	0.0000	1.4578	1.2490	0.0143	0.0000	1.3351	0.4222	0.0000	1.1022	0.2426	0.2655	0.2441	0.6787	0.8740	0.0000	0.8835	1.3159	0.0000	0.0000	0.8114	0.9543	0.6063	0.0000	0.0000
1105864	2.1913	2.6269	2.2570	2.1524	1.6043	1.9956	1.9411	2.0607	2.5062	2.1787	2.1021	1.8669	2.3123	1.6277	2.2841	2.5706	2.2650	2.0451	1.5740	2.1898	2.0492	2.2060	2.6626	2.1596	1.6599	1.5415
1093421	4.0954	4.1125	3.1213	3.8233	3.2891	3.5121	3.1736	3.8770	3.6428	3.3397	4.2269	3.6851	3.9502	3.3207	4.5075	4.0913	3.4487	3.0737	3.6273	2.9327	3.4067	3.9062	3.9854	3.3846	2.8158	3.0558
1091589	5.1077	5.2486	5.4094	4.7553	4.3390	4.7113	4.9158	4.9687	5.2202	4.9461	4.8653	4.2769	5.0397	4.7027	5.1579	5.0892	4.7699	4.6374	4.4853	3.8820	5.0787	4.9853	5.1941	4.9466	3.9826	5.0435
279912198	2.0013	1.6932	1.8089	1.1825	1.1219	1.2651	0.9880	1.4085	1.4764	1.2464	1.4560	1.0537	1.5255	0.8549	1.8849	1.7235	1.3969	1.6278	1.3114	1.0290	1.3348	1.3439	1.7134	1.3399	0.7931	1.0487
1104929	0.7293	1.0252	0.2199	0.7270	0.3071	0.0696	0.1983	1.0114	0.7514	0.4361	0.8742	0.6561	0.1916	0.1077	0.8235	0.9456	0.3678	0.5435	0.2945	0.3132	0.3898	0.4094	1.1927	0.9704	0.1786	0.6190
279809307	4.5682	4.8737	5.1785	5.0091	4.7894	4.7933	4.1309	4.7119	4.7794	5.3990	5.3535	4.5523	5.4527	4.0560	4.4198	5.0810	5.3402	5.2247	4.7552	4.5180	4.4477	4.6076	4.9125	5.5126	4.6840	4.0404
279991745	2.4290	2.5004	1.1866	2.4689	2.3096	1.8935	1.3634	1.9579	2.5122	1.7001	2.5819	2.0303	2.0200	1.2482	2.5960	2.7504	1.1405	2.3839	2.3725	1.5641	1.9243	1.8956	2.5422	2.6808	1.5612	1.3935
280106577	0.9919	1.1684	1.4953	1.0755	0.6542	1.1171	0.5449	0.9675	1.2209	1.9144	1.1120	0.7000	1.2403	0.0705	0.9165	1.0973	0.6369	1.2771	0.4961	1.5138	0.1410	1.2136	0.7401	0.8837	0.6504	0.3680
279848201	4.4062	3.9440	3.4330	3.1478	3.6553	3.1395	3.4577	4.0646	3.7907	4.0257	3.9064	3.5618	3.9168	3.6315	4.3979	3.7825	3.8475	3.7988	3.4009	2.9527	3.6725	4.0304	4.1873	4.2383	3.7170	3.4040
280082817	1.5799	0.9605	0.5853	0.9225	0.7885	0.6610	0.6737	1.0482	0.8080	1.2613	1.1161	0.6741	0.8996	0.4235	1.8984	1.7367	1.5094	0.8908	1.2066	0.6475	0.8902	0.4556	1.2845	1.0543	0.6875	0.2396
279734845	2.2583	0.3214	0.6160	0.0000	0.1593	0.3312	0.1806	1.1362	0.1620	0.1293	0.3492	0.5595	0.4252	0.0000	0.9962	0.2854	0.9066	0.3201	0.5321	0.1469	0.1895	0.9654	0.8126	0.6625	0.0000	0.0000
279870496	0.4758	1.4644	1.4568	0.6937	0.3310	0.3546	0.5544	0.6617	1.1891	1.5194	0.3025	0.4127	0.8530	0.1373	0.4860	1.3987	0.9602	0.6075	0.2014	0.9646	0.9302	0.3615	1.2524	0.9155	0.4404	0.1494
1092047	3.1917	3.4281	3.0386	3.0459	2.6691	2.5130	2.9570	2.7020	3.2415	3.1492	3.1697	2.7389	2.9443	2.6281	3.3575	3.4372	2.0744	2.8698	2.6156	2.3047	2.7245	2.6702	3.5345	3.3259	2.5002	2.5615
1096693	4.2508	5.2615	4.8702	4.2987	4.0096	4.0680	4.2686	4.2056	4.9247	5.0766	4.1382	4.0424	4.4190	3.9303	3.8542	5.2150	4.2861	4.5169	3.7701	4.4545	4.3841	4.2460	5.1305	4.3664	4.1769	4.0640
1096525	2.4424	2.5375	3.1172	2.4057	2.1307	1.6543	1.9573	2.9351	2.2587	2.5123	2.0215	1.9988	3.0326	1.9106	1.7361	2.7774	4.4684	2.4981	2.1433	1.9917	2.5123	1.8182	2.4531	2.3840	1.9703	2.0835
1089447	1.2959	1.4307	0.7166	0.6306	0.4093	0.5907	0.8598	0.5538	1.0476	0.9672	1.3812	0.3677	1.0696	0.6551	1.7653	1.7942	1.1966	0.5539	0.9389	0.5355	0.8438	0.3433	1.5597	1.0988	0.5049	0.4551
280088854	1.1674	2.0219	2.2383	3.2816	2.7776	1.4998	1.5747	1.4583	1.8895	3.1260	3.0525	3.0614	1.3495	0.7067	1.6607	1.7933	1.7730	2.3611	2.2372	1.6745	0.5802	1.4921	1.4569	2.1901	2.1169	0.3803
279912953	7.5346	7.7599	7.9823	7.6649	7.1986	7.4294	7.2538	7.7935	8.0097	7.4841	7.7307	7.8772	7.4130	7.1696	7.5872	7.6374	8.3998	7.7382	7.2107	7.9872	6.9259	8.2210	7.5542	8.1425	7.8111	6.9550
1098167	1.9273	1.7861	1.6212	1.3529	1.3362	0.8206	1.2842	1.0778	1.2039	1.4865	1.4700	0.9415	1.2853	1.0677	2.3860	1.9416	2.0343	1.0660	1.3548	0.8711	1.1770	0.9471	1.6520	1.4851	1.0196	1.2881
1098171	3.6551	3.9874	2.1505	3.8126	3.4569	3.0038	2.5389	3.1946	3.6490	2.7412	4.0272	3.5337	3.9197	2.5596	4.0091	4.1758	3.0979	3.1880	3.7405	2.8374	2.9301	3.2997	3.8237	3.4554	2.7734	2.2944
279862338	2.1673	0.4141	0.8886	0.1656	0.5526	0.2977	0.3760	1.0454	0.6754	0.4593	0.5719	0.1715	0.4249	0.2472	1.8680	0.2687	0.0000	0.6337	0.9640	0.3623	0.2473	1.8762	0.6369	0.7371	0.0000	0.7189
1087552	1.8833	2.8045	2.0513	1.8048	1.1930	1.7267	1.8210	1.9575	2.5814	2.1571	1.9566	1.6886	2.1411	1.6190	1.7862	2.8633	1.7036	1.8913	1.2459	2.1623	1.9884	2.0696	2.7722	1.8519	1.7715	1.4714
279862677	1.8840	1.5656	0.8378	1.1250	1.1289	0.6381	0.5781	1.2345	1.7725	1.5393	1.5559	1.5489	1.5749	1.1154	1.9531	1.5950	0.4902	1.2949	1.0507	0.9928	1.1996	1.3451	1.6328	1.3458	0.2873	0.6756
1096676	3.6342	4.7589	5.0226	3.9788	3.1783	3.6731	4.0628	3.8068	4.4072	4.5508	3.8606	3.4893	4.4679	3.6553	3.3942	4.7158	4.6085	4.2740	3.2454	4.3401	4.2375	3.8669	4.7837	3.9049	4.0363	3.4953
1093996	1.8504	1.1385	0.2342	0.5962	0.4330	0.2944	0.3183	0.3932	0.2459	0.1136	1.1857	0.1759	0.6174	0.3949	2.1246	1.5361	0.3101	0.4048	0.9079	0.1434	0.6039	0.3545	0.9639	0.8407	0.0655	0.3253
1087062	1.7127	1.2309	0.1652	0.4476	0.4232	0.2654	0.2504	0.3607	0.2560	0.1377	1.0901	0.2079	0.6648	0.2010	2.1704	1.4068	0.4251	0.2491	0.7148	0.1945	0.4433	0.4301	1.0300	0.6935	0.2877	0.2715
279585954	1.2735	1.5856	1.1314	1.1403	0.3661	1.1112	1.0767	1.1062	1.4601	1.3200	1.3310	0.8881	1.8782	0.6601	1.7389	1.7818	1.4885	1.0769	0.9778	1.0460	1.0998	1.0101	1.7261	1.1766	0.4798	0.6052
1106102	1.3177	1.6826	0.7555	1.3198	0.9223	0.7088	0.7864	1.0202	1.1515	0.6199	1.1384	0.9117	0.6227	0.5261	1.3699	1.4539	0.4303	1.0063	0.7575	0.4898	0.8343	1.3686	1.5426	1.1721	0.5707	0.8613
279885239	5.5521	2.2998	4.0282	3.2307	3.8124	3.1068	3.3656	4.1877	3.1498	2.5295	3.7486	3.6626	2.7719	3.2401	5.3391	2.8092	3.7418	3.4346	4.6769	1.3708	3.4383	4.7612	3.1071	3.4282	2.2811	4.1314
1103347	1.4001	1.8930	0.5813	1.7965	1.2048	0.8608	0.5580	0.9238	1.4694	0.8603	1.4954	1.2165	0.9716	0.8459	1.6798	1.6370	0.6077	1.0983	1.3138	0.6551	0.7810	1.1521	1.4551	1.1887	0.4739	0.4999
279893089	1.2164	1.8108	0.3681	1.6205	0.9281	0.8865	0.6473	1.4161	1.6654	1.1628	1.4934	1.3838	1.4306	0.3394	1.2893	1.7034	0.5558	1.5663	0.9096	1.7390	0.7017	1.5304	1.6453	1.4198	1.1119	0.2048
279898240	3.3215	3.4271	3.5903	3.6323	3.0613	3.1069	2.7996	3.4831	3.3804	3.6408	3.8540	3.2730	3.2323	2.7520	3.1519	3.1723	2.9167	3.3941	2.6605	3.3479	2.8209	3.5012	3.3689	3.2799	3.3078	2.4000
1095632	2.7285	2.5911	2.8133	1.8688	1.5743	2.0958	1.8264	2.3735	2.8582	2.4691	2.0707	2.0852	1.6401	2.1898	2.5160	2.6253	2.1852	2.2737	1.8164	2.0143	2.3589	2.3420	2.7172	2.2260	2.3346	2.2270
1092830	3.0627	3.9018	2.4642	3.3643	2.9684	3.0778	2.6592	3.3936	3.9574	3.1774	3.6446	3.3719	3.4906	2.4276	3.0015	3.9676	2.4835	3.2674	3.0731	3.0966	2.8839	3.3202	3.9845	3.2735	2.8759	2.2160
280044069	6.8518	5.5351	6.4493	7.3326	8.6472	7.5172	4.8391	7.1463	4.8652	7.5889	7.8972	7.2965	7.4622	4.0374	6.9665	4.6987	8.0739	8.8746	7.7369	6.7353	4.6962	6.6822	5.6932	7.3067	6.4874	4.5989
279802273	1.8664	2.4193	0.5526	2.1833	2.5729	1.2152	0.7210	1.8067	2.6749	0.9685	1.9266	2.3095	1.1571	0.9022	2.0241	2.7625	0.4904	1.9240	2.7924	0.9644	1.2623	1.6587	2.2136	1.9626	0.7724	0.7341
279769646	2.5802	2.7321	3.7118	2.0624	2.3602	1.6828	2.5023	1.9778	2.8265	3.0187	1.6117	1.7863	2.6957	1.6651	1.9327	3.4928	2.7984	2.5745	1.8311	2.2906	2.4157	1.6606	3.0767	2.8102	2.2549	2.3035
280124830	2.9964	3.2526	4.5347	3.0302	2.3543	2.8221	3.2314	2.7989	3.1348	3.7030	3.2408	2.6596	3.7565	2.8204	3.1277	3.3581	3.5070	3.0634	1.9396	2.9862	3.3103	2.9605	3.4598	3.2067	2.9269	2.6895
279728193	1.9927	2.4672	1.7839	2.2507	1.7592	1.3152	1.9493	2.0297	2.4512	1.9850	2.2871	2.1922	1.5338	1.6043	2.0741	2.4643	1.5873	2.0074	1.6556	1.7443	1.9362	2.1000	2.5668	2.1640	1.6118	1.6108
280068064	2.1225	1.0751	1.8865	1.6083	1.2374	1.1530	1.0367	2.0392	1.5181	1.6870	1.7442	1.7328	1.7171	1.1164	1.5880	1.3655	2.1534	1.9350	1.3789	1.9001	0.5851	1.8028	1.3260	1.5526	1.5428	0.5210
1095314	1.4423	1.9842	2.9685	1.0850	1.3452	0.9103	1.9742	0.7709	2.2528	2.4586	1.5344	1.1804	1.2060	2.2639	1.8429	1.8453	3.3666	1.0503	1.5192	0.8150	1.4892	0.9000	2.3308	1.3737	0.9811	1.5592
1093320	3.6401	3.8553	1.9909	3.1059	2.7864	3.2551	2.3713	3.3338	3.9332	2.9913	3.7543	3.3025	3.6501	2.4495	3.8408	3.7323	1.4777	2.9997	2.9540	2.9833	2.7206	3.8225	3.4376	3.3965	2.6838	2.2996
1101644	3.1526	3.6290	2.6685	3.2612	2.4306	2.7419	3.0227	3.1194	3.6021	3.0957	3.2468	2.9373	2.9876	2.8014	3.2942	3.7611	2.2456	3.0008	2.4309	3.0101	2.9700	3.2496	3.6716	3.0063	2.6792	2.4878
279787798	2.5282	4.0416	1.6067	3.2346	2.3999	2.2379	2.9041	2.8190	3.6708	2.4900	3.1375	2.9817	2.1335	2.6902	3.0379	3.6916	1.4861	2.2051	2.1473	1.8307	2.9388	2.8940	3.5588	2.1349	1.8338	2.3940
279590188	2.8429	0.7331	2.3956	0.4162	0.5166	0.2177	0.2623	1.1551	0.5034	0.4285	0.0000	0.7644	0.3961	0.3157	2.1888	0.6824	0.8133	0.2828	0.7293	0.8053	0.0000	1.2124	0.7645	0.3961	2.1564	0.0000
1087390	1.8995	1.4836	1.9167	1.3085	1.1259	0.7095	1.2266	1.1593	1.0903	1.3593	1.4436	1.0865	0.9797	1.1098	2.2883	1.4689	1.4341	1.2488	1.2480	0.7607	1.2506	1.2036	1.3579	1.5223	0.9756	1.0989
1090813	5.2404	5.5808	4.9796	5.0433	4.7640	4.7605	4.8659	4.9087	5.2613	5.3479	5.2696	4.7377	5.3131	4.5925	5.2610	5.5406	4.8831	4.9424	4.6505	4.7243	4.8143	4.7988	5.5852	5.1388	4.7276	4.3940
1099674	2.7797	3.2165	3.0926	2.3967	1.4755	1.8671	2.3222	2.7330	2.6425	2.5331	1.8191	1.7273	2.7611	1.9409	2.0916	3.3674	2.2134	2.3635	1.7630	2.3319	2.7163	2.5970	2.9700	1.8638	2.3140	2.4530
1096445	1.8625	0.8011	1.0213	0.6880	0.5701	0.7004	0.2232	0.7051	0.1689	0.4737	1.3229	0.2128	1.3062	0.5824	2.3879	1.4277	1.6199	0.7584	1.1525	0.4180	0.6895	0.4550	1.0386	1.2936	0.5832	0.6220
1098013	3.2984	4.5239	4.6836	3.0741	2.8115	3.3705	3.4693	3.5136	4.4607	4.2930	3.1400	3.0529	4.0240	3.3715	2.5390	4.4029	3.6369	3.4080	2.7656	3.5633	3.5557	3.7286	4.4251	3.4279	3.4162	3.3862
1107472	0.6268	1.4116	1.1373	1.1563	0.4144	0.3833	0.2519	0.4852	0.5589	1.4581	1.1678	0.8750	0.6333	0.0728	0.4354	0.6413	0.8387	1.0519	0.3267	0.8718	0.3249	0.8536	0.3603	0.6371	0.5259	0.0345
1093569	5.0604	4.7724	5.3353	4.4019	5.0860	3.5038	4.0680	3.9005	3.7398	4.9559	3.9263	3.9405	3.4930	3.9040	4.5444	4.5829	3.9877	4.1678	4.2871	3.5351	3.7068	3.3620	4.7421	4.3606	3.9859	4.0863
279854327	0.7586	1.5049	0.0000	0.7606	0.4413	0.7727	0.0241	0.6970	1.4980	0.7407	1.0209	0.5282	0.4231	0.0989	0.9073	1.5206	0.0000	0.4345	0.6615	0.4830	0.0640	0.7920	0.5668	0.7485	0.5812	0.0000
1087157	4.4549	4.5581	2.9350	3.8807	3.6940	3.6985	3.4774	3.4264	3.9469	3.7136	4.3340	3.4708	4.2742	3.2542	5.0574	4.5560	3.7931	3.5280	4.1224	3.2551	3.3285	3.4139	4.2265	4.0383	3.2900	3.3495
1089466	2.2626	2.5484	2.0808	1.7236	1.3024	1.7885	1.4580	1.4565	2.1026	1.6720	2.3562	1.5051	3.1995	1.3394	2.8846	2.8668	1.7330	2.1992	2.3388	1.6676	1.9388	2.2754	2.3456	2.1093	1.5147	1.1848
1102865	2.2566	2.3481	1.8675	1.8629	1.2971	1.6852	1.7723	1.7010	2.0495	1.8663	2.1299	1.5970	2.3979	1.5401	2.7059	2.5970	1.8718	1.7276	1.7623	1.5040	1.8471	1.7984	2.4384	2.1323	1.3734	1.5377
1096611	2.4275	2.4654	1.8530	1.5910	1.5617	0.8969	1.1959	1.4205	1.9003	2.0040	1.9377	1.5428	1.5173	1.4757	2.4777	2.2581	1.7975	1.9733	1.9334	2.3380	1.5641	1.6962	2.2276	1.6381	1.9050	1.1490
279988743	2.3550	2.0709	2.1392	2.5084	2.4301	1.8995	1.4173	1.9028	2.2126	2.1207	2.4824	2.2294	2.0014	1.3612	2.2960	2.4864	1.8104	2.5050	2.2262	1.7532	1.4897	1.9264	2.0262	2.7694	1.6373	1.5314
280053370	2.1693	1.9047	1.4429	0.9338	0.8852	1.2142	1.2749	1.5550	1.9742	1.4979	1.7084	0.9501	1.6292	1.3815	1.6227	2.1120	1.2855	1.7555	1.4816	1.7642	1.0062	1.6186	1.7903	1.3865	1.0541	0.8432
279976916	3.2068	3.6544	2.4878	3.6742	2.8861	3.1501	2.7081	3.6799	3.2820	3.0011	3.8271	3.0318	3.2738	2.5439	3.2399	3.6552	2.6655	3.4671	2.7305	3.2376	3.2348	3.6338	3.6900	3.4640	3.0392	2.6225
280085489	1.4930	0.2214	0.4764	0.3476	0.5964	0.1708	0.2322	0.8049	0.2906	0.3157	0.5835	0.2711	0.6391	0.4513	1.7746	0.7276	2.4618	0.6034	0.7137	0.3494	0.4364	0.3291	0.6371	0.9728	0.2377	0.0625
279785221	1.1876	2.5710	1.8541	1.4025	0.7693	1.8599	1.0261	1.5468	1.4469	1.7736	1.3030	1.4666	1.7480	0.1541	0.7928	2.5487	1.8623	2.0976	1.0662	2.4637	1.1876	0.8867	2.4721	1.5748	1.5686	0.5905
1094522	0.3073	0.0261	0.0659	0.0567	0.0244	0.0000	0.0000	2.0728	0.3343	0.2196	0.3566	0.0392	0.0180	0.1138	0.0260	0.0454	0.6150	0.0000	0.0554	0.0000	0.0580	0.1434	0.0523	2.4641	0.0000	0.0000
1099606	2.0659	1.0931	0.7103	0.6545	0.6783	0.5756	0.3873	0.6844	0.3978	0.4375	1.3919	0.3933	1.3169	0.5576	2.5469	1.5570	1.1646	0.5864	0.9819	0.3636	0.9257	0.4942	1.1248	1.3809	0.4958	0.6047
1088062	0.5682	2.3396	2.3667	1.0442	0.2745	0.8037	1.3123	1.2591	2.1901	2.1377	1.4698	1.1122	1.2206	0.9517	0.2408	2.3064	1.1884	1.8179	0.5362	2.2771	1.6918	1.3111	2.0092	0.7197	1.5510	0.4485
279949362	1.1937	0.5916	0.0000	1.1302	0.0000	0.0000	0.3276	0.6161	1.1697	0.0710	0.9827	0.2743	0.5914	0.6886	0.3248	1.4970	0.0000	0.3583	0.4176	0.0000	0.5959	0.9553	0.5976	0.8135	0.0000	0.0000
279951288	2.1856	0.2438	1.9972	0.3570	0.4427	0.4821	0.0000	1.9465	0.2422	0.5186	0.0000	0.5231	0.1763	0.2818	3.2008	0.2242	0.6835	0.5938	0.6310	0.5794	0.0000	2.3236	0.4488	0.5975	3.0590	0.5820
280044503	0.8624	0.0569	0.2011	0.0000	0.2191	0.0000	0.0000	1.3193	0.0000	0.6105	0.4695	0.6156	0.0000	0.0000	1.9236	0.2596	0.3173	0.8591	0.1703	0.2022	0.0000	0.4163	0.0274	0.6652	0.0000	0.0000
1099065	3.3137	4.1974	1.8454	3.7338	3.4733	3.4141	2.5160	3.3771	3.9657	3.8782	3.8784	3.5497	3.8372	2.3061	3.2861	3.9795	2.1993	3.7120	3.2808	3.7174	2.7130	3.4857	3.9356	3.6615	3.3450	1.6603
280071156	4.5752	5.0944	4.3993	4.4953	3.7420	3.9929	4.4620	4.3287	4.6300	4.3914	4.7061	4.4187	4.5864	4.1404	4.8662	4.9192	4.3556	3.8792	3.5632	4.1419	4.3633	4.3768	4.8570	4.1223	3.9663	3.8414
279957193	4.0892	3.2707	4.5596	3.5007	3.1820	3.0973	3.5874	3.8707	3.0361	3.8043	3.2509	3.3369	2.7558	3.4905	4.0546	3.2437	4.1071	3.4324	2.7677	3.1524	3.5516	4.0513	3.3006	3.4429	3.2270	3.5500
280010958	2.8488	3.3280	2.2552	3.5587	2.5994	2.5596	2.6568	2.6506	3.3880	2.7470	3.4766	2.8376	2.8511	2.4252	2.8419	3.5514	1.6555	3.4754	2.6382	2.6030	2.8730	2.8183	3.4794	3.6811	2.3936	2.4744
279660297	1.0016	1.2383	0.8909	0.0000	0.0091	0.0000	0.0000	0.2912	0.2933	0.3556	0.3805	0.0000	0.5729	0.0000	0.0000	1.0307	0.1308	0.3337	0.0000	0.2101	0.0000	0.0000	0.6302	0.8300	0.0000	0.0000
279963445	1.7516	2.5635	1.0614	1.9823	1.5089	1.5199	2.0822	1.9111	2.2068	1.8131	1.4171	1.3042	2.0629	1.6217	2.4622	2.6671	2.3024	1.6444	1.1543	1.4329	2.0289	1.9289	2.6230	1.6627	1.3021	1.3415
279707657	0.5493	0.8639	0.0000	1.9441	0.8216	0.4962	0.8277	1.1713	1.5275	0.3982	1.1456	0.6327	0.8716	0.0000	2.4084	1.0043	0.0000	0.4922	1.0564	0.6377	0.7728	0.4019	1.2619	1.4945	0.0000	0.0000
1101646	2.8285	3.3073	2.2358	3.5414	2.5798	2.5414	2.6361	2.6338	3.3688	2.7277	3.4550	2.8206	2.8316	2.4057	2.8252	3.5303	1.6372	3.4546	2.6212	2.5847	2.8553	2.8024	3.4581	3.6599	2.3775	2.4523
279857188	3.7544	5.1437	3.9919	4.0286	2.6374	3.4156	3.8950	3.3410	4.4541	3.8978	3.8653	3.4830	4.2624	3.5267	3.5552	5.1938	3.2228	4.6090	3.2098	4.4580	4.4714	3.4657	4.8936	3.4312	4.1174	2.5098
1087622	2.3071	3.5086	1.5230	2.4746	1.9657	2.3656	2.0301	2.2509	3.4082	2.7455	2.6889	2.3449	3.0969	1.6923	2.3030	3.5625	1.4638	2.7191	2.0388	2.4926	2.4004	2.3175	3.5505	2.6978	2.2624	1.6574
1087743	4.6476	5.9136	5.7032	4.7868	4.4619	4.4832	5.1460	4.2146	5.7628	5.8121	4.6880	4.6961	3.4877	4.8010	3.7570	5.5113	4.0510	4.8517	3.9194	5.1562	4.4644	4.9698	5.6633	4.6605	4.9679	4.7766
1104369	4.4964	5.0506	3.9344	4.5259	4.0699	4.2190	3.9149	4.3755	4.7537	4.6297	4.6582	4.3034	4.4346	3.7396	4.5020	4.8592	3.6266	4.2369	3.9303	4.2898	4.0500	4.4491	4.8857	4.2866	4.0989	3.6472
1089730	3.4374	4.3400	3.5163	3.6157	3.2931	3.6589	3.2295	3.8480	4.3419	3.7875	3.9585	3.6982	4.0276	3.0335	3.3172	4.3742	3.3967	3.7437	3.1652	3.7674	3.4913	3.7449	4.4555	3.6855	3.4470	2.7679
1094398	4.7048	4.7471	2.7365	4.3372	4.0943	4.1423	3.4554	4.3127	4.5079	4.0198	4.8301	4.2776	4.4881	3.4954	4.9345	4.7858	2.8419	3.9795	4.2207	3.7938	3.6574	4.2996	4.6485	4.3168	3.6281	3.0490
1094132	2.3360	2.9244	2.8818	2.5704	2.0559	2.0781	2.4567	2.2405	2.8679	2.8253	2.2693	2.0438	1.9757	2.1444	2.1902	2.6392	1.8897	2.1851	1.6472	2.0640	2.2528	2.5470	2.7909	2.3538	2.0943	2.0640
279851873	0.4580	1.4838	0.9790	1.4215	0.2838	1.0800	0.3468	1.1627	1.2085	1.1518	1.6269	0.7941	1.8064	0.2126	0.3003	1.2194	0.9467	1.3983	0.4767	1.3093	0.9274	0.7406	1.3500	1.2022	0.3447	0.0000
279911943	0.7506	1.3273	1.4275	0.6687	0.5172	0.6797	0.9515	0.9942	1.1193	1.1119	0.9861	0.6789	1.3585	0.6236	1.0773	1.2612	2.5436	0.9927	0.3604	1.0268	0.6508	0.6413	1.3966	1.1804	0.9000	0.4440
1091551	2.7388	2.4621	2.2040	2.2855	1.8993	1.7061	1.8960	2.1197	2.2082	2.2390	2.1803	2.0153	2.2550	1.7790	2.6907	2.5625	1.9762	2.3056	2.2582	1.4911	2.1874	2.3718	2.4349	2.0213	1.4238	1.9851
280060602	3.3918	4.3140	3.8407	3.1270	2.7491	3.3505	3.3615	3.1974	3.9876	3.7517	3.5482	3.0140	4.0417	2.9144	3.3566	4.4258	3.4650	3.3126	2.8770	3.5132	3.4593	3.1649	4.3224	3.3982	3.2806	2.8608
279789857	7.7404	5.7511	6.4665	6.7026	7.3292	6.4762	6.2466	7.7853	6.0339	6.5672	7.0738	6.9096	6.3104	6.1562	8.6791	6.0401	7.4956	6.6315	7.2397	5.3980	6.2520	7.8471	5.9935	6.1784	5.8357	6.7510
1087066	1.8564	3.1426	2.7350	1.9234	1.0867	2.4952	2.4803	2.4121	3.3126	2.8231	2.2746	2.0096	3.1097	1.3097	1.3708	3.2341	1.8369	2.4784	1.0360	3.4651	2.2981	2.7985	3.0547	1.8419	2.6269	0.6736
1090257	4.2862	4.8400	4.5374	4.1496	3.2440	3.8236	3.7054	4.0802	4.7142	4.5145	3.7500	3.7417	4.5200	3.7786	3.7018	4.8470	3.4187	4.1783	3.7508	4.0015	3.9245	4.9145	4.4805	3.5476	3.9324	3.8725
279661291	2.6824	2.2249	0.0000	3.0034	2.2531	1.9319	1.0311	2.2561	1.8813	0.4361	2.5057	1.2888	2.0053	1.4557	2.7193	2.5233	0.6749	2.1368	3.1790	0.9850	1.4518	1.7152	1.2833	2.8489	0.9980	0.0000
1100068	2.6863	3.8769	2.1190	2.8874	2.3848	2.6582	2.2152	3.0584	3.5603	2.9968	2.8899	2.7327	2.2547	2.2000	2.3642	3.5119	1.5718	2.6952	2.2435	3.3310	2.2941	3.2431	3.5106	2.3319	2.8893	1.9457
280126683	2.1589	2.1810	1.1976	1.3949	1.3508	1.4088	1.5012	1.4554	1.6922	1.5921	2.0228	1.2231	2.3918	1.1446	2.8897	2.2614	1.5206	1.3525	1.3531	1.2561	1.3214	1.4336	1.9936	1.5636	1.0215	1.0115
279772984	2.2166	1.6432	1.8742	1.5871	1.6984	1.1575	1.0674	1.4904	1.2664	1.6003	1.8484	1.2302	1.7507	0.8785	2.3104	1.1279	1.7524	1.5023	1.5160	1.0630	0.7944	1.3193	1.3143	1.8890	1.0769	1.3096
279750784	1.6138	0.5901	0.5940	0.6163	0.4554	0.0667	0.0491	0.5755	0.8239	0.0000	0.2841	0.3973	0.0933	0.0606	1.3657	1.0079	0.5021	0.4117	0.5044	0.0396	0.5534	0.6165	0.4365	0.3320	0.3445	0.0000
1092793	0.0000	0.4966	2.2004	0.0207	0.0000	0.0000	0.2508	0.0000	1.0912	1.4382	0.0000	0.0215	0.0000	0.5960	0.0000	0.1654	1.6314	0.0374	0.0000	0.0000	0.1809	0.0000	0.8202	0.0377	0.0000	0.1740
1100082	2.8429	2.5125	2.7911	2.5858	2.2307	1.7567	2.3936	2.2863	2.1742	2.2275	2.6342	2.3271	2.1189	2.0878	3.2142	2.6683	2.3148	2.1896	2.4093	1.5355	2.4241	2.4092	2.5378	2.6992	1.7248	2.3277
280080335	0.6627	1.2334	0.6234	1.0905	0.4076	0.6263	0.5974	0.8067	1.3304	0.7817	1.1425	0.4087	0.7866	0.7792	0.9643	1.3593	0.4675	0.8342	0.2135	0.4841	0.2858	0.7997	1.5651	0.8976	1.0182	0.4747
279987728	2.0060	0.6548	1.1544	1.0362	0.8531	0.8415	0.0000	2.3171	0.2803	0.0000	0.8802	0.9048	0.4797	0.0000	2.6210	0.3239	0.4887	0.9656	0.0000	0.5785	0.0000	1.7936	0.6614	0.0000	2.4307	0.4563
1099015	2.3409	2.9366	2.4115	2.2122	1.6854	1.9881	2.2083	2.2180	2.7252	2.4879	2.2604	1.8833	2.4967	1.8341	2.3070	2.8469	2.1209	2.1584	1.8223	2.1031	2.3156	2.2561	2.8776	2.4581	1.9781	1.9514
1099067	1.3137	1.5965	0.4074	1.9387	1.4383	1.1622	0.4998	1.0744	2.0440	0.7543	1.8434	1.5718	1.0909	0.6733	1.6866	2.1197	0.4071	1.7238	1.4542	0.8789	0.9444	1.1255	1.8419	2.0000	0.9987	0.7492
1099013	0.5784	5.5932	4.5646	1.0120	0.9829	1.9068	5.1925	0.6960	5.7857	6.5462	0.7552	0.8413	1.5292	5.3881	0.5974	5.3512	5.4177	0.5192	1.1676	1.3305	4.0381	0.6138	5.0878	0.3942	1.3706	3.5805
280087361	0.9893	1.3332	1.7250	1.1998	0.7067	0.8127	1.1196	1.1768	1.0324	1.9229	1.1200	0.8231	0.9894	0.8149	1.4680	0.9167	1.5633	1.1585	0.9750	0.7246	0.9631	1.1430	1.2434	1.1646	0.7184	0.8199
1092389	2.3279	2.9655	1.9753	2.6584	2.1613	2.2631	2.4377	2.6760	2.9228	2.6560	2.6884	2.5884	2.2219	1.9057	1.9040	2.7325	2.5840	2.3094	1.6934	1.9828	2.3183	2.6071	2.6612	2.3027	1.8942	1.8038
1093339	2.1789	1.6958	1.3614	1.5228	1.7542	1.3061	0.9115	1.2428	1.1168	1.5623	2.0879	1.2449	1.4926	0.7644	2.6695	1.7556	1.9572	1.5911	1.9600	0.9552	0.9961	1.3289	1.4988	1.6150	1.5898	0.9194
279787991	1.8512	1.4529	0.8648	0.7404	0.7461	0.7959	0.1805	0.9844	0.8379	0.3241	1.2503	0.5426	1.6167	0.5478	2.4553	1.5600	1.5070	0.8093	1.3643	0.3225	0.8624	1.0670	1.0151	1.0325	0.4328	1.0348
1102974	2.3289	2.3249	0.8025	2.4864	2.3868	1.8092	1.2064	1.9641	2.3383	1.2516	2.8438	2.2603	2.0740	1.2780	2.5890	2.7017	1.2496	2.2529	2.4577	1.6762	1.4108	2.1144	2.3409	2.6332	1.4915	1.0073
1098263	3.0077	3.6181	3.6935	2.6556	2.3945	2.5924	3.0740	2.4293	3.0323	3.1688	2.7937	2.3300	3.3479	2.6123	3.1424	3.5246	2.7832	2.8583	2.4478	2.1716	3.1342	2.5837	3.6402	3.1398	2.0632	3.0472
279998646	2.5169	3.4938	3.1020	3.0530	2.3979	2.5414	3.2277	3.0671	3.4931	3.2452	3.0249	3.0716	2.5118	2.9567	2.6608	3.4807	2.4506	2.8429	1.6703	2.9666	3.0272	3.2240	3.6611	2.8615	2.4643	2.4584
1099675	2.6658	3.2898	2.0836	3.1039	2.3845	2.4350	2.1292	2.4119	3.0496	2.7729	3.0358	2.5983	2.4562	2.2413	2.7169	2.9061	2.1644	2.6523	2.3190	2.5080	2.1639	2.5123	2.9296	2.8765	2.2148	2.1741
1105538	1.5052	2.0923	1.1927	1.6038	1.2620	0.9774	0.6009	0.9784	1.4828	1.2842	1.0234	1.0626	1.0133	0.6521	1.4191	2.6514	1.0195	1.7923	1.8158	0.7500	1.5453	0.7825	1.7073	0.9888	0.8855	0.6551
1101314	1.6505	2.7114	3.8889	1.7793	1.1648	1.9434	2.7293	1.9103	2.5840	2.9222	1.8237	1.4483	2.8351	1.9711	1.7031	2.6984	3.5482	2.2125	0.7925	2.8146	2.6090	2.0093	2.8636	2.1023	2.1996	1.6273
1100536	0.1372	2.2439	2.5831	1.3090	1.2132	0.1278	2.9389	0.1259	2.6226	2.9208	1.2806	1.4198	1.1526	1.8404	0.1813	2.3284	3.5622	0.9237	0.5910	0.0593	2.1570	0.1286	2.4064	1.1320	0.0333	1.4203
1101202	2.4932	3.3732	1.6610	2.4243	2.2454	2.2072	1.7238	2.3008	2.7648	2.7358	2.6970	2.0371	2.9806	1.8358	2.8239	3.2136	1.9439	1.9746	2.5203	1.9019	2.0626	1.9464	3.1898	1.9842	1.9227	1.5201
280005272	1.0831	1.5244	0.9298	1.1402	0.9279	0.6536	0.3605	1.5752	1.5981	0.8737	0.8434	1.0022	0.4292	0.9666	0.8698	0.9049	0.4113	1.4450	0.6003	0.7749	0.8992	1.2793	1.6613	1.4564	1.3638	0.3659
279982582	0.4720	1.3570	1.0183	0.6019	0.5931	0.8726	0.2928	0.6728	1.3024	1.0346	0.9781	0.5590	1.4239	0.4916	0.8135	1.2974	1.3023	1.2355	0.5028	0.8747	0.4449	0.8527	1.4159	1.0715	0.3535	0.3448
1108441	2.1262	2.7423	0.0373	2.7445	2.4991	1.5418	1.2686	1.8969	2.8639	0.9682	2.9628	2.9230	1.6963	1.2741	2.7198	3.0863	0.3118	2.4531	2.5443	1.0697	1.9704	2.0688	2.6221	2.7455	1.5775	0.8018
1088240	3.8780	4.5547	3.3934	3.8250	3.2415	3.6075	3.4521	3.4942	4.3042	3.8082	3.9614	3.6813	3.4430	3.2650	3.9606	4.6525	2.6198	3.8586	3.2861	4.0435	3.4464	4.1627	4.3669	3.7215	3.8342	3.0892
280060383	1.5812	1.8516	2.1362	1.4407	1.0983	1.2274	1.4122	1.5696	1.7497	1.7352	1.4334	1.0670	2.0142	1.0069	1.6410	1.8150	1.8020	1.6137	0.9762	1.6655	1.3505	1.5675	1.7637	1.5382	1.4290	0.7076
1088778	2.0835	1.2385	0.4932	0.6096	0.5329	0.5489	0.4567	0.7648	0.3784	0.2889	1.2255	0.3449	1.2018	0.5543	2.3015	1.3992	1.0839	0.5572	1.0231	0.3023	0.5556	0.6311	1.0209	0.9694	0.4124	0.5469
279887415	2.3762	1.6590	3.3991	2.5202	2.6729	1.6503	1.3434	2.9794	1.1076	2.9829	2.8852	2.6307	2.6430	1.5038	2.6379	1.5629	2.9894	2.3758	2.6592	2.2165	0.7412	2.6023	0.9856	1.3115	1.8175	0.7780
279951266	2.4091	2.1716	2.5023	2.2366	2.2501	1.6410	1.8957	2.4999	2.0210	1.7183	2.2909	2.3711	1.5939	1.9580	2.7110	2.2491	2.0811	2.0039	2.5505	1.6315	1.7549	2.3339	2.2762	1.9707	1.1344	1.2166
1095126	2.4892	2.8698	3.8010	2.5889	2.2696	2.4877	2.5754	2.4416	2.9294	3.2303	2.5027	2.3176	2.9817	2.1002	2.3943	2.9311	2.9623	2.8583	2.1199	2.6156	2.6071	2.6632	3.0741	3.0198	2.5498	2.1800
1104041	1.4221	1.8442	1.2385	1.4457	0.9945	1.0712	1.1188	0.9242	1.8018	1.5157	1.3582	1.0899	1.6861	0.8198	1.4627	1.9914	1.1766	1.5244	0.7289	1.2488	1.2799	1.0287	2.0030	1.6342	1.1377	0.6815
279724059	1.0067	1.2426	0.8487	0.8706	0.4172	0.3568	0.3068	0.5092	0.7653	1.2630	0.7404	0.5634	1.1437	0.1657	0.8368	1.3170	0.3617	0.8953	0.3973	0.7364	0.2957	0.9060	1.0893	0.6599	0.8310	0.0000
1093180	3.2820	3.8664	4.0726	3.8270	3.0470	3.3376	3.4410	3.3865	3.6403	3.8037	3.5402	3.3223	3.2144	3.0089	3.3260	4.0148	3.4143	3.5939	2.9919	3.3939	3.3560	3.4880	3.9902	3.8018	3.4466	3.2602
279704171	0.5055	0.5994	0.0000	1.4154	0.8913	0.6624	0.0000	1.3416	1.1845	0.2330	1.4994	1.6024	1.3644	0.0541	2.1855	1.3481	0.3247	1.2799	0.8774	0.0000	0.2122	0.8571	1.3968	0.6161	0.6389	0.0000
279863644	4.4831	2.7115	1.9367	1.7500	2.0895	2.0890	2.3172	3.6114	2.2829	1.4878	1.5555	2.0512	1.4363	2.4266	4.7191	2.7042	1.1512	1.4350	1.9196	1.3983	2.3237	3.8908	2.3998	1.4122	2.2629	2.6699
1103286	3.0451	3.5015	2.1599	3.4025	3.5602	2.3275	2.3718	2.9976	3.2494	2.9869	3.5143	3.5749	2.5366	2.4629	3.2000	3.1973	2.2408	2.7555	3.2053	1.9901	2.4638	3.0450	3.2882	2.8133	2.0361	2.2242
279769354	0.4312	0.2608	0.2254	0.9409	0.7336	0.0000	0.1637	0.3268	1.5650	0.1036	0.7296	0.4786	0.2734	0.0000	0.6674	1.2155	0.0970	0.9007	0.4485	0.0000	0.4160	0.4853	1.1398	0.5228	0.0000	0.0000
1089060	2.5746	3.7616	3.2010	3.1883	2.2417	3.0088	2.9820	3.5554	4.1655	3.4804	3.1872	2.7216	3.8972	2.4575	1.9317	3.8310	2.5597	3.3998	1.9477	3.7604	3.3978	2.9074	3.9631	3.4346	3.0456	2.0422
1095347	2.2495	2.6464	1.5655	2.4908	2.1090	2.1162	1.6674	2.3297	2.6536	1.9603	2.4186	2.3581	2.2502	1.6029	2.4830	2.7002	1.6778	2.0915	2.1348	1.9061	1.6775	2.4439	2.6491	2.2788	1.6573	1.3883
279993789	0.7005	1.2598	0.9435	1.3437	0.5509	0.4922	1.0441	1.1526	0.9877	1.2150	1.3752	1.4852	0.8723	0.9915	1.0993	1.1631	1.4841	1.4726	0.8768	0.5287	0.7179	1.3136	0.8581	0.9789	0.3698	0.2606
1099318	2.7305	2.3097	2.1706	1.9892	1.6240	1.7183	1.8675	2.0929	1.7860	1.8165	2.2255	1.6435	2.2338	1.7615	2.9068	2.4648	1.6610	1.9181	1.6414	1.5930	1.9374	2.2999	2.3261	2.2088	1.7194	1.8655
1096237	5.3344	5.0561	5.2919	4.0833	4.2491	3.7184	3.8659	4.2502	4.1378	4.6751	3.9052	3.7691	4.9333	3.7754	5.2673	5.1468	4.5046	4.6207	4.8489	4.2630	4.4312	3.9935	4.6977	3.7200	4.0135	3.9757
1094785	3.3891	3.5169	3.2923	3.3749	3.1389	2.9354	2.9283	3.1637	3.2542	3.2593	3.4977	3.2358	3.0997	2.5899	3.5708	3.5089	2.8746	3.2950	2.9597	2.9432	3.0055	3.4640	3.4712	3.3435	2.9117	2.5974
1101709	1.3680	1.6579	1.1521	1.5831	0.6790	0.8867	0.8545	1.7456	1.5631	1.4395	1.4629	0.8745	1.5188	1.0445	1.0262	1.8173	0.6437	1.1602	0.4347	1.2407	1.5303	1.8413	1.2768	1.0605	1.0906	0.5747
1103390	1.9373	2.2961	0.7491	2.2796	1.8532	1.6809	1.3995	2.0693	2.5880	1.4361	2.2370	1.9810	1.8604	1.2332	2.2063	2.6994	0.8581	1.9993	1.7424	1.6221	1.7288	2.0742	2.5891	2.1092	1.3861	1.0854
1101125	1.8563	1.3445	0.6628	0.8886	0.7879	1.0089	0.6098	0.8638	0.2230	0.6106	1.6874	0.5428	1.7166	0.5655	2.5898	1.3306	1.4723	0.5362	1.1117	0.3440	0.4736	0.9272	1.1184	0.8478	0.2472	0.5082
1102462	1.4189	1.0809	0.1252	0.4571	0.3407	0.2765	0.1458	0.2418	0.3741	0.2039	1.2235	0.1338	0.8089	0.1937	1.8765	1.3712	0.3445	0.2606	0.7938	0.1969	0.4014	0.4149	0.9038	0.8094	0.2009	0.1396
1091639	1.5762	2.5775	1.9075	1.9428	1.0850	1.3427	2.0223	1.6883	1.8978	1.8165	1.8260	1.3086	1.3742	1.6494	1.9606	2.8177	3.3154	2.6242	1.7147	2.0887	2.6643	1.4331	2.4973	1.4854	1.7081	1.5316
280080498	3.0037	3.7777	3.9643	3.1141	2.5785	2.9302	3.2606	3.0210	3.5090	3.6638	3.1845	2.8968	3.5445	2.9482	3.2141	3.7219	3.4201	3.4154	2.2394	3.6317	3.1154	3.2527	3.6436	3.0984	3.2512	2.4946
279995760	2.3922	1.4120	2.5186	1.7998	1.8674	1.7846	1.7371	2.1724	1.9956	2.0759	1.8410	1.5344	2.2106	1.2211	2.8200	1.6374	3.6346	2.1805	2.3831	1.5157	1.7727	2.2423	1.8384	2.2876	1.7200	1.8307
1096164	1.0662	2.0762	1.8689	1.2562	1.2639	1.4957	2.0695	1.1452	2.6987	2.2537	1.1088	1.1949	1.1637	1.6723	1.2243	2.8759	4.0825	0.8728	1.4033	1.0174	1.6839	1.2862	2.4648	0.9680	1.1077	1.3995
1104320	7.7574	4.3739	5.7393	6.3906	6.9738	5.4390	5.6011	7.2579	4.0070	5.7172	6.6465	6.8640	5.0518	5.6143	7.9740	4.4458	6.4940	6.2960	7.2634	3.7061	5.3519	7.2897	4.0138	6.5000	4.3042	5.9829
280070818	0.9779	1.1776	0.8166	0.8886	1.2667	0.4636	0.4228	1.3139	0.8602	0.9245	0.9263	0.9860	0.6103	0.1284	1.5477	1.1151	0.6807	0.8380	1.0439	0.4272	0.0000	0.8673	0.8807	1.1496	1.1158	0.0000
279898804	2.4400	2.4234	1.7523	2.7955	1.7367	1.4348	1.8450	2.5393	1.9351	1.7731	2.6936	2.2726	1.7138	1.8867	2.2611	2.0891	1.7859	1.9565	1.9452	1.4475	2.0621	2.3141	2.2354	2.4309	1.4729	2.1858
279875170	2.5272	1.6048	2.3950	1.8369	2.6072	2.5085	1.1454	2.5156	1.3899	2.1683	2.5597	2.0356	1.7382	1.1858	2.7578	1.6263	2.2453	2.4436	2.3603	1.8205	0.9206	2.4710	1.7209	1.9565	1.3319	1.4660
1094563	0.5166	1.2841	0.2193	0.9016	0.6109	0.1135	0.1978	0.3564	1.1045	0.6477	0.5825	0.5013	0.0925	0.1541	0.5477	1.4830	0.1359	0.4801	0.4364	0.2020	0.2055	0.3035	1.2159	0.2889	0.3161	0.0505
280091968	3.1924	3.3300	2.7380	2.5335	2.2504	2.2187	2.5963	3.1254	3.4421	2.8181	2.4816	2.6109	3.0251	2.5224	3.4607	3.4565	2.2764	2.5283	2.4075	2.7074	2.7232	2.9085	3.4288	2.7490	2.4726	2.5776
279936408	0.0000	0.0789	0.0000	1.1641	0.2963	0.9341	0.0000	1.4696	0.7699	0.0000	1.4073	0.8682	1.2800	0.0000	2.5771	0.9835	0.0000	1.4612	0.4525	0.9809	0.0000	1.5024	0.3399	2.0426	0.8092	0.0000
279832711	0.5300	1.4774	1.4427	1.4238	0.8083	0.6513	0.5823	1.3090	1.1335	1.1148	1.6636	1.5584	0.5293	0.4315	0.6237	0.9204	1.1833	1.0579	0.8287	0.8594	0.4317	1.1010	0.5693	0.7948	0.6716	0.1381
279726195	1.9288	1.4427	0.9107	0.9582	1.4268	0.8711	1.2493	1.1319	0.6534	0.4724	1.6495	1.1204	1.2368	0.8259	2.6571	1.4498	1.2552	0.7023	1.1952	0.5287	0.5686	1.5693	1.1491	1.5049	0.0000	0.7378
1103701	3.0592	3.6703	4.0884	2.8474	2.5304	2.8917	3.2143	2.6704	3.5090	3.5598	2.9879	2.4698	3.6235	2.7467	3.1868	3.7708	3.1880	3.2388	2.4641	3.0387	3.2003	2.6545	3.8075	3.4660	2.8099	2.9702
1095563	1.7682	1.4911	0.3360	0.7677	0.7492	0.7383	0.3687	0.5013	0.8081	0.6260	1.9216	0.5108	1.9947	0.4421	2.5403	1.9286	0.7921	0.6933	1.9933	0.3128	0.6125	0.7454	1.3046	1.3075	0.2387	0.4051
279844725	3.6614	2.2086	2.3720	3.0846	2.2836	1.6875	2.4207	3.3238	1.5962	1.6078	2.5850	1.9275	1.4772	2.1755	4.0264	1.4836	1.9412	1.9107	2.8709	1.2198	1.9999	3.5403	1.8780	1.5526	2.2868	2.1327
279941112	2.3453	2.5081	2.2561	2.3672	2.5154	2.0716	1.5131	2.5004	1.9299	2.4366	2.6960	2.3158	2.2406	0.9032	2.6001	2.1761	1.3776	2.3369	2.1662	2.4188	1.1444	2.6749	2.3060	1.9030	2.4545	1.0093
280111205	3.0939	4.5481	3.2243	3.7612	2.7995	3.2195	3.4733	3.5302	4.7632	3.5896	3.6140	3.6879	3.1726	3.5801	2.9692	4.6689	2.4642	3.3904	2.6679	3.3393	3.7648	3.5838	4.7566	3.6523	3.3234	3.2694
1086944	2.5170	2.7490	2.1444	2.3349	1.9647	2.0574	1.9909	2.2069	2.5625	2.2689	2.4356	2.0462	2.4245	1.9303	2.6808	2.8933	2.0689	2.1386	2.0609	2.1074	1.9833	2.3591	2.7796	2.2223	1.9840	1.6339
1095819	1.4350	2.4127	1.0687	1.7236	1.3579	1.4723	1.3513	1.9048	2.3745	1.2977	1.6877	1.6466	1.9048	1.0344	1.8313	2.4395	1.1181	1.4604	1.3276	1.2595	1.3752	1.8723	2.2893	1.5571	1.3263	0.8773
1087806	3.8247	4.8057	2.1577	4.2202	3.5925	3.7711	3.4033	3.9299	4.7504	4.2652	4.3945	3.9657	4.3138	3.2221	3.9218	4.8238	2.3037	4.0295	3.5126	3.8933	3.6491	3.7763	4.9003	4.2061	3.5744	2.8508
1095161	2.8725	3.8589	1.4281	3.8801	3.4184	3.1503	2.2021	3.1989	4.0833	2.6490	3.9151	3.7764	2.6181	2.1624	3.0112	3.9758	1.2375	3.4626	3.2177	2.9018	2.6670	3.2753	3.7664	3.4470	2.8973	1.7557
279821900	2.6540	2.7930	2.5593	2.4153	2.1566	2.1083	2.2335	2.6159	2.4682	2.4965	2.3972	1.9748	2.3816	1.7475	2.5645	2.2446	2.2055	2.8734	2.0370	2.4623	2.6412	2.4253	2.8748	2.6694	2.3524	1.4839
1093233	6.0475	7.0634	4.7364	6.4523	5.7726	5.9132	5.7114	6.2985	6.9305	6.3075	6.5522	6.2979	6.1680	5.6065	6.0429	6.9700	4.9971	6.2209	5.8587	6.0605	5.9937	6.3300	7.0162	6.1042	5.7659	5.3640
1098091	2.2472	1.3954	0.6883	0.8445	0.8272	0.7550	0.4507	0.5220	0.3939	0.4142	1.6462	0.5451	1.6722	0.6454	2.4751	1.7331	1.1771	0.9481	1.2313	0.5684	0.8445	0.5956	1.2135	1.6246	0.4633	0.6656
279954768	0.0000	0.3664	1.1188	0.1508	0.1196	0.7455	1.2674	0.2842	1.3043	1.5219	0.1783	0.0000	0.2512	1.2471	0.4315	0.8209	5.0432	0.4258	0.3459	0.1648	0.8680	0.0000	0.7912	0.7683	0.0000	0.2029
1093851	5.3146	4.8510	4.1651	4.8112	4.7387	4.2426	4.2243	4.6057	4.4365	4.3208	4.9530	4.5478	4.2595	4.2111	5.7194	4.9866	3.8558	4.3130	4.9485	3.6708	4.3302	4.6034	4.7802	4.5688	3.7034	4.1958
1102841	1.1509	2.8577	3.2638	1.9666	1.2764	1.5912	2.6440	2.0626	2.6393	2.6969	1.5225	1.4151	2.3104	1.6636	0.4653	2.6913	2.5817	2.0258	0.7724	2.4746	2.3720	1.9695	3.1396	1.9053	1.7126	1.4556
1100709	2.4651	2.8194	2.4677	2.3816	2.0389	2.2153	2.1325	2.2355	2.6702	2.6146	2.3689	2.0597	2.8478	1.7201	2.6206	2.9424	1.9954	2.5805	1.9713	2.2480	2.2329	2.1544	2.8928	2.8317	2.1976	1.7688
280019414	0.7041	1.0475	0.5511	0.6998	0.5259	0.1815	0.2217	1.3282	0.6183	1.1745	0.7463	0.5013	1.0334	0.3044	0.4480	0.5495	0.8083	0.1091	0.0811	0.1842	0.1233	1.0806	0.6713	0.2928	0.1933	0.1292
1101307	1.6446	1.8457	1.9381	1.4532	1.1075	1.2906	1.4254	1.3202	1.9671	1.5272	1.5507	1.3852	1.8635	1.0406	1.8263	2.1549	1.6069	1.9402	1.2535	1.3964	1.4677	1.2677	1.9444	2.1375	1.2807	1.1851
1099096	3.8153	4.1556	1.4284	4.5247	4.1664	3.8626	2.4461	3.4827	4.4852	2.6432	4.8736	4.3798	3.5508	2.3605	4.2130	4.6161	1.4219	4.1777	4.2010	3.1226	2.9966	3.6057	3.9197	4.3935	3.1339	2.2096
1100482	5.4471	4.7764	4.9330	5.1255	5.5153	4.1390	4.2944	4.6142	4.4740	5.5640	5.3241	5.5077	3.8742	4.3766	5.0911	4.1061	5.1872	4.6956	5.4540	3.7499	3.7928	4.7618	4.3555	4.9302	4.3740	4.2803
1101068	4.8836	4.7002	3.7183	4.4792	4.5784	4.2512	3.5092	4.4444	4.1236	4.4909	4.9021	4.4041	4.2781	3.4901	5.1598	4.4368	3.7683	4.1736	4.5064	4.2193	3.4520	4.4725	4.3255	4.2703	4.1655	3.3455
279707566	2.1151	0.2545	0.7655	2.6457	1.5295	0.8463	0.6575	1.3292	0.2434	0.6332	1.2358	2.2479	0.4199	0.6148	2.6720	1.7802	0.6743	1.7520	2.4310	0.0926	1.1260	1.9736	1.6547	1.7263	0.1272	1.1854
279666457	6.0111	4.4647	4.9487	4.6060	5.8892	4.3122	4.3579	5.1625	4.4002	4.3450	4.4266	5.2761	4.0149	3.9214	5.9273	4.7899	4.9060	4.6086	5.4128	3.2900	3.8831	5.1983	4.4424	4.5114	4.0496	4.4863
279662131	1.0148	0.0000	0.0000	0.3719	0.8628	0.3801	0.0000	1.5190	0.0000	0.5782	0.0000	0.0000	0.0000	0.0000	1.6684	0.2019	0.3862	0.6602	0.0000	0.4600	0.0000	1.6260	0.0000	0.3700	0.0000	0.0000
1104449	3.4761	3.4065	3.0716	3.7043	3.4594	2.8006	2.6235	3.4345	3.0688	3.1869	3.7143	3.5530	2.8939	2.8191	3.6219	3.2165	3.1497	3.1173	3.3638	2.8008	2.6685	3.5888	3.2962	3.1555	2.7103	2.6739
279909931	8.9948	6.1096	7.3943	7.6710	8.5403	7.4434	5.7286	7.9945	5.4320	7.1295	8.0773	7.8366	6.9102	5.9632	8.6853	5.4660	7.3101	6.9705	8.4894	6.0047	5.3702	8.0810	4.9882	6.8745	6.0351	5.8243
280080787	1.0724	1.0861	1.6857	0.6633	0.4986	0.3736	0.8666	0.8134	1.1603	1.2323	0.8754	0.6672	0.9485	0.7722	0.7987	1.2513	0.9070	0.7744	0.3900	0.5558	0.7407	0.6653	1.5757	0.7989	0.6586	0.3435
1089187	3.7861	4.0205	3.4568	3.9794	3.6004	3.5757	3.0917	3.4951	3.8613	3.9957	4.1108	3.6133	3.6650	3.0845	3.7555	3.8967	2.9112	3.6671	3.3759	3.3906	3.1830	3.6516	3.8595	3.9384	3.3791	2.9431
1098178	1.5583	1.2442	1.0026	1.0395	0.6722	0.5707	0.6830	0.7293	0.9827	0.6779	1.3510	0.6984	1.5662	0.4841	1.9373	1.5858	0.6527	0.9029	1.0580	0.6173	0.9312	0.7769	1.3485	1.4220	0.5072	0.3878
280019438	0.7084	1.1652	0.0000	1.1791	0.0000	0.5382	0.2969	1.7357	0.8642	0.2150	1.0930	0.2006	0.5045	0.4715	0.5121	0.5011	0.0000	0.1914	0.0000	1.0406	0.5570	1.2751	0.9511	0.5909	0.0000	0.0000
1090544	0.1343	0.8090	1.6706	0.1056	0.2805	0.1617	1.4086	0.2820	1.4368	1.4109	0.1469	0.2692	0.2976	0.7297	0.4790	1.0248	2.5639	0.2890	0.2742	0.0753	0.6663	0.3994	1.4527	0.2898	0.1113	0.4445
279702981	0.5055	0.0000	0.3862	0.9229	0.0000	0.3194	0.0000	0.4684	0.7646	0.0053	0.6431	0.0000	0.1934	0.0000	0.7795	0.2321	0.0388	0.7977	0.0000	0.3882	0.0000	0.0000	0.9594	0.7834	0.0000	0.0000
279749168	8.2893	5.6534	6.5658	6.5516	7.1253	6.6250	6.2515	7.4010	5.9692	6.4787	7.0257	7.2465	6.4684	6.1561	8.3924	5.9924	7.1575	7.2391	7.7488	5.3551	5.9997	7.5512	5.6147	7.1839	5.7485	6.4237
280131241	2.1572	1.0639	1.1799	1.8870	1.8867	0.4979	0.6069	1.4367	0.8542	1.1533	2.0104	1.6277	1.1159	0.3406	1.8246	1.3089	1.3099	1.8138	1.9570	1.1069	0.7229	1.6214	0.7958	1.4871	1.2059	0.5618
1093568	2.4975	2.1375	1.2758	2.4821	2.1945	1.8128	1.2241	2.1955	2.0756	1.5934	2.5122	2.3802	1.7373	1.3216	2.9115	2.1155	1.3598	2.0181	2.5351	1.3785	1.4741	2.2673	1.9830	2.2024	1.3043	1.3993
280064014	4.3404	3.5949	3.7707	3.8687	4.1927	3.5324	2.7426	3.6174	3.1795	3.8955	4.1319	3.6340	4.0352	2.7015	4.2992	3.4263	3.5451	3.8731	4.1536	3.1940	2.6914	3.5584	3.3030	4.1280	3.0904	3.0607
1103406	5.5633	5.3877	4.7198	4.9020	5.2516	4.5461	4.5326	5.0303	4.7310	4.7858	4.7314	5.1975	3.9058	4.5184	5.6772	4.9290	4.3456	4.6470	5.3478	3.8714	4.2170	5.4043	4.6235	4.4010	3.8304	4.5326
1091374	5.4719	5.5428	5.6656	4.3403	4.4088	5.4999	4.3557	5.3398	5.4965	5.3167	4.5192	4.8339	5.3926	4.7038	5.4059	5.3073	4.8429	4.9011	4.9904	4.1571	5.2254	5.9013	5.5963	4.6787	4.2126	5.2327
1090146	1.7753	1.8586	2.0912	1.4495	1.3806	1.1764	1.3716	1.4872	1.7389	1.6850	1.6219	1.3712	1.5829	1.0218	1.6550	1.8786	1.3644	1.5590	1.3079	1.4203	1.4050	1.3790	2.1281	1.6715	1.0287	1.0960
280023459	0.7350	1.6804	0.4437	0.7759	0.6428	0.9786	0.2070	0.3256	0.8895	0.8666	1.2156	0.5366	0.4646	0.2413	0.6658	0.8757	0.5750	0.6155	0.2693	0.6560	0.0561	0.7148	0.6596	0.5138	0.0000	0.0000
1103056	1.9262	2.2464	2.2924	2.4002	1.8347	1.7276	1.8037	1.9507	2.2656	2.3867	2.3553	1.9837	1.9391	1.4973	1.8208	2.2271	1.9010	2.3340	1.7276	1.8392	1.8577	1.9872	2.4152	2.4576	1.8792	1.6670
1102090	0.5443	0.7034	0.1815	1.1791	1.0209	0.5192	0.2239	0.7401	1.3199	0.3731	0.8969	0.9666	0.4621	0.2346	1.3144	1.1178	0.5813	0.8333	0.4782	0.3446	0.1221	1.0870	0.7103	0.9204	0.3788	0.0000
280121392	1.6485	2.3920	2.0187	1.7834	1.3782	1.8455	1.4703	1.7965	2.2106	2.1951	1.8782	1.6338	1.8435	1.2592	1.7315	1.7303	2.1169	1.6515	1.1554	2.2435	1.4557	2.1378	1.7458	1.3733	1.4423	0.6899
279947570	6.9936	6.1848	5.3619	5.5392	5.9781	4.9861	5.8801	5.9171	5.4985	5.4769	5.8230	6.1359	5.0866	5.7428	6.6007	5.7590	6.0645	5.5111	6.5778	4.1034	5.4174	6.1317	5.4171	5.6304	4.2676	5.8746
1090095	1.3511	1.9088	0.8857	0.5243	0.3883	0.8639	0.8245	0.8851	0.8669	0.5374	1.4791	0.5036	2.5148	0.3409	1.8067	2.3818	1.2824	0.9084	0.7059	0.7984	1.2880	0.6508	1.8087	1.2850	0.6225	0.3452
1097995	2.9146	3.8476	1.7959	3.3095	2.5833	2.8779	2.5620	3.1000	3.9802	3.0423	3.3430	3.1282	2.9745	2.4675	2.8508	4.0230	2.0662	3.0559	2.6040	3.1153	2.8331	3.1129	3.7664	2.9487	2.7893	2.2314
1087917	2.0522	1.5673	0.5643	1.1580	0.8118	0.8584	1.0087	0.8573	0.8751	0.7991	1.5957	0.8528	1.5556	0.7736	2.4816	2.0173	1.0698	1.0259	1.2217	0.7426	1.1773	0.8884	1.7529	1.5268	0.8767	0.5476
1092762	2.1099	0.9841	0.9017	0.4449	0.5325	0.6560	0.5869	0.5006	0.3195	0.5662	1.1451	0.2493	1.4022	0.6026	2.5116	1.3776	1.2982	0.6522	1.1364	0.2927	0.5975	0.4319	0.9253	1.4011	0.3783	0.5773
1094377	3.8300	3.6890	2.1746	2.9119	2.9350	2.6423	2.8520	3.1897	3.2616	2.8223	3.0928	2.9039	2.2197	3.0474	4.1577	3.5852	2.5414	2.5719	3.1355	2.2604	2.7603	3.1044	3.5036	2.7314	2.4860	2.9448
1093255	4.4456	4.7011	3.4036	4.9530	4.8848	3.9400	3.6787	4.4217	4.6241	4.3456	4.9301	4.8837	3.8064	3.5305	4.3823	4.5026	3.2852	4.5359	4.5996	3.8869	3.6605	4.6652	4.4579	4.3864	3.9545	3.2026
280077641	2.0339	1.8513	0.0000	1.7027	2.4755	1.2246	0.5815	0.9935	2.8313	0.3623	1.6624	1.4286	0.3899	0.0000	1.4353	2.3406	0.0000	0.9770	2.0516	0.9980	0.0000	1.3445	0.7835	1.7843	0.5300	0.6611
1106130	2.7648	3.6089	3.3893	3.2433	2.4061	2.9710	2.6846	2.8681	3.5806	3.6446	3.1880	2.4052	3.3182	2.5602	2.6139	3.3081	2.7429	3.0342	1.9750	3.8735	2.9359	3.1875	3.3783	2.6054	3.0517	2.0052
279797539	1.0054	0.8211	0.8103	1.3658	0.6586	0.7862	0.4782	0.9911	1.2853	1.1704	1.1464	0.5237	0.8369	0.4049	0.8484	1.5550	0.8003	0.9266	0.5702	1.3158	0.7764	1.1349	1.4722	0.9734	0.6307	0.5833
1089175	3.2228	4.4519	2.9206	3.5930	2.8630	3.4300	3.3641	3.3663	4.3773	3.9477	3.8606	3.2514	3.9664	3.1542	3.3030	4.4305	2.7402	3.4943	2.7987	3.5501	3.5516	3.4014	4.5098	3.6212	3.2436	2.9492
1100699	3.3513	2.4462	2.5397	3.1427	2.8496	2.3901	2.1768	2.7909	2.5336	2.1657	3.1216	2.6253	2.6913	2.0612	3.6500	2.8656	2.2413	2.9133	2.9661	2.0491	2.4133	2.8570	2.6284	3.3835	2.2870	2.3659
1087128	0.1021	1.5253	1.8433	0.0929	0.0895	0.2764	1.6183	0.0172	1.8828	2.0072	0.1463	0.0727	0.1994	1.3949	0.1249	1.0718	3.1182	0.0564	0.1129	0.0953	1.0448	0.0311	1.9507	0.0433	0.0914	0.8948
1094802	4.1200	5.2652	3.2347	4.5264	3.9964	3.8032	4.2104	4.3368	5.3131	4.5793	4.3638	4.1537	4.0282	3.9769	3.9683	5.0927	3.2932	4.2551	3.8911	4.0581	4.1776	4.1784	5.2716	4.3412	3.9505	3.8729
1090689	4.4046	4.5564	4.7475	4.3581	4.0395	3.3385	4.2420	4.1582	4.2999	4.4228	3.8599	4.0313	2.7333	4.1472	4.2292	4.3267	4.2263	4.0157	3.9983	3.5567	4.2644	4.2953	4.3951	3.7539	3.8712	4.3638
279902605	3.4110	3.1631	3.6117	2.4577	2.3844	2.4521	2.8391	2.7119	2.7551	3.3327	2.7630	2.2290	3.2985	2.9825	3.6253	3.3779	3.3513	2.7061	2.2911	2.4901	3.1125	2.8596	2.9134	2.6999	2.2964	2.7838
279813475	1.5918	1.4648	1.2538	1.6791	1.3492	0.8801	0.4763	1.0627	1.9978	1.2089	1.5357	1.6442	1.1785	1.0350	1.4462	1.5574	0.5144	0.7374	1.2741	0.6625	0.5219	1.2018	1.3116	1.4536	1.0662	0.2089
279964859	1.2365	1.6078	0.1379	1.5888	1.2246	0.9500	0.5244	1.1489	1.7117	0.6605	1.8694	1.3106	1.0549	0.5551	1.4046	2.0246	0.1392	1.5107	1.2384	0.7756	0.6919	1.1143	1.2996	1.5148	0.7726	0.4329
279952638	0.9319	0.8426	0.2832	0.8772	0.5614	0.1460	0.1837	1.3576	0.7447	0.3209	0.7341	0.9017	0.2321	0.1926	0.9156	1.1400	0.2368	0.6692	0.4472	0.3176	0.5148	0.4319	1.1096	1.3575	0.3137	0.5789
1099771	2.0577	4.0290	4.8469	2.6119	1.9921	1.7304	3.3064	2.4165	3.3439	4.0374	2.0755	2.1202	2.6605	2.5785	0.8212	3.6754	2.6444	3.0741	1.7027	2.6968	3.0838	2.1571	3.8983	1.8770	3.0364	2.6667
279905529	2.0893	2.6615	1.6455	2.2010	1.8938	1.8954	1.7722	1.8997	2.4171	2.1604	2.4842	2.0597	2.0676	1.5419	2.2906	2.5889	1.4490	1.9592	1.9468	1.6561	1.7410	2.0097	2.6822	2.0740	1.5780	1.3920
280053492	4.6124	4.7041	4.3608	4.5587	4.2121	4.1798	4.1326	4.5739	4.6139	4.7371	4.6364	4.4021	4.3413	3.9957	4.4591	4.6935	3.9296	4.3438	4.1627	4.2463	4.1139	4.6293	4.6362	4.4329	4.1502	3.5040
279711594	0.0000	1.6853	0.0000	0.0000	0.8845	0.2868	0.1054	0.0666	2.6866	1.3367	1.7953	0.0000	0.7129	0.0000	0.0000	1.7188	1.7342	0.4108	0.5733	0.6233	0.3995	0.2768	0.2600	0.5187	0.3840	0.8231
279855189	1.4449	1.7907	0.9854	1.0565	1.2517	0.6463	0.7664	0.9066	1.5234	1.1630	1.3957	0.8688	0.9266	0.9424	1.5660	1.2852	0.9417	1.3354	0.8480	1.1810	0.9428	1.4444	1.5813	1.2781	0.3933	1.3142
279987831	5.4682	4.2025	4.6765	4.2284	4.7900	4.2342	4.2574	4.8727	4.2216	4.5536	4.4865	4.5428	4.2487	3.9610	5.6078	4.4423	4.7475	4.4728	4.9186	3.7602	3.7315	5.0755	4.4348	4.3104	4.0593	4.3245
280070669	2.3648	2.1387	2.1475	0.6886	0.2825	1.2918	2.2607	0.7329	1.9184	2.2018	1.4258	0.6184	3.3465	1.7791	2.4704	2.5077	2.9116	1.2900	1.1227	1.0794	2.1169	0.7284	2.6477	1.6203	0.8717	1.2539
1090847	5.5366	4.2341	5.0142	4.8459	5.4556	4.9559	3.9911	5.3258	4.1886	4.5753	5.1382	5.1596	4.7848	3.4516	5.4389	4.1922	5.5230	4.6835	5.1418	4.7579	3.1946	5.4021	4.3248	4.4505	4.8581	3.3310
1096891	1.5321	1.9180	0.8098	1.6237	1.4839	1.1660	0.9566	1.0548	1.7864	1.3657	1.9020	1.2212	1.5682	1.0363	1.6667	1.9892	1.1475	1.0459	1.2109	0.9301	0.9249	1.1063	2.0386	1.2515	0.6733	0.7782
280081040	2.2707	2.4634	2.9348	2.3409	2.0666	1.7598	2.2830	2.0089	2.2881	2.3721	2.2057	2.0800	2.1477	1.5705	2.2678	2.5775	1.9750	2.4262	1.8236	1.9938	2.2409	1.8753	2.6116	2.5361	1.9003	1.5569
1097580	1.2451	1.7691	0.2194	1.5468	1.4256	0.5417	0.4356	1.2588	1.8623	0.6728	1.6231	1.3708	0.8084	0.4797	1.4957	1.6031	0.2875	1.1011	1.5192	0.6382	0.7742	1.4124	1.5021	1.0128	0.7575	0.5421
1095109	3.0579	3.2909	1.0815	2.4726	1.9046	2.7421	1.7218	2.1549	2.3345	2.5698	3.3419	2.2396	3.2914	1.3166	3.4433	3.1035	1.8132	2.3868	2.2046	2.8749	1.7427	2.4743	2.6016	2.3439	2.6864	1.1315
1095038	3.2747	4.6257	4.5730	3.8669	3.5210	2.7434	4.1416	3.2402	4.3995	4.3683	3.4371	3.4037	2.9800	3.7875	2.6901	4.7452	3.4181	4.0240	3.2290	3.3619	4.2486	3.3701	4.8158	3.9415	3.4485	3.8944
279859969	3.3523	4.3064	3.4516	3.3897	2.9089	3.6571	3.4339	3.4219	4.3461	4.0241	3.6498	3.0754	4.1051	2.7639	3.0415	4.3874	3.3041	3.6358	2.8395	4.0685	3.5208	3.3759	4.4669	3.5379	3.6630	2.4533
280099072	1.8262	2.3901	0.7420	1.1645	0.4225	0.9714	1.3530	0.7749	1.7759	0.6291	1.6247	1.0733	1.8060	0.8068	2.4511	2.6578	0.6350	0.8188	1.0284	1.5991	0.9666	1.5686	1.6258	0.5317	0.5492	0.6317
1102479	1.4662	1.7189	0.7316	1.3670	1.0235	1.0573	0.8172	1.3381	1.5654	0.7231	1.4767	1.0118	1.8282	0.6879	1.7906	1.7366	1.1927	0.9969	1.0550	0.7648	1.1452	0.9754	1.8588	1.7427	0.7108	0.7148
1089275	4.2792	4.0755	1.8154	3.6441	3.3471	3.9334	2.8645	3.2416	3.2393	2.5838	4.3215	3.2141	3.8353	2.9473	4.9382	3.8141	1.9744	2.9964	3.7028	2.0937	3.1682	3.5669	3.6700	3.7432	1.9945	2.6137
279729781	3.0526	2.3388	2.5121	2.6312	2.5263	2.2402	2.3116	2.7583	2.5965	3.1386	2.6130	2.7470	2.8706	1.9031	3.1909	2.7567	2.6340	3.0555	2.5103	1.8636	2.4036	2.6225	2.0398	3.5307	2.1517	2.5371
279691013	1.4797	1.4704	1.5492	1.6248	0.7503	0.9328	1.1513	1.3866	1.0089	1.2219	1.7675	1.1903	1.0604	0.7158	1.5060	1.5146	1.3916	1.3921	0.9015	1.6497	0.9728	1.2522	1.1269	1.5686	1.1791	0.7436
280083474	5.2047	4.6502	5.5944	4.1898	4.6457	4.0861	4.3556	4.3309	4.4656	4.6644	4.4486	4.2220	4.5138	4.2005	5.2071	4.6700	4.9893	4.5252	4.8790	3.6921	4.3659	4.2812	4.7070	4.8987	3.9550	4.6823
1088124	1.6574	1.2911	0.1094	0.7843	0.5865	0.5266	0.1810	0.6880	0.3936	0.3017	1.4745	0.4961	1.4809	0.2449	2.2457	1.2422	0.3691	0.4910	0.8528	0.2049	0.3992	0.3675	0.9683	0.9742	0.2649	0.2169
279936527	1.3951	1.6840	0.0000	0.9243	1.8591	0.8688	0.4993	1.0824	0.8872	1.7494	0.5955	1.4186	1.0492	0.9030	2.5675	1.7526	0.3163	1.6885	1.4581	0.3465	0.3274	1.0095	1.1924	1.5927	0.0000	0.4507
1094628	2.6616	1.5711	1.4897	1.2373	1.1765	1.6264	1.3681	1.5853	1.1321	1.0956	1.8835	1.0256	1.4859	1.4949	2.8673	1.7266	3.2534	1.0488	1.4891	1.3578	1.4666	1.5517	1.6710	2.1524	1.2626	1.6532
280104782	6.0535	6.5481	7.0727	6.4034	5.5937	5.9367	6.2608	6.2703	6.4783	6.5198	6.3595	5.9407	6.3992	5.8932	5.8427	6.5793	6.5376	6.0154	5.0957	6.5674	6.2576	6.2265	6.5617	6.0890	6.1985	5.5926
1099830	3.6261	4.5599	2.1053	4.6066	3.6939	3.3514	2.7905	3.4777	3.6769	3.9014	4.6585	4.6652	2.8647	2.8050	3.5923	2.7756	2.5069	3.4586	3.4637	3.8000	2.3427	4.1620	2.7156	3.7180	3.1438	2.0035
1094003	1.3514	1.1234	0.1214	0.4611	0.2543	0.2049	0.2197	0.2306	0.2765	0.1182	1.0131	0.1673	0.6448	0.2187	1.7786	1.3304	0.3227	0.2187	0.5629	0.1468	0.4624	0.2401	1.0302	0.5999	0.0724	0.1985
279744650	0.0000	1.0207	0.2710	0.0000	0.0000	0.0590	0.0000	0.0000	1.1817	0.0642	0.0625	0.0000	0.0587	0.0000	0.2399	1.6905	0.0000	0.0000	0.0000	0.0000	0.0000	0.0810	1.4084	0.0572	0.0000	0.0000
1100622	2.4205	3.0422	2.6859	2.2835	1.8955	2.2695	2.2945	2.2883	3.0111	2.7230	2.4977	2.2056	2.7564	1.9283	2.3133	3.1406	1.9797	2.5279	2.0076	2.4480	2.3528	2.4411	3.1511	2.5627	2.2399	1.9145
1101817	4.1969	4.1706	2.2116	4.1578	4.0406	3.6160	2.5516	3.7477	3.6336	3.5035	4.4173	4.0788	3.8828	2.6203	4.3107	3.8168	2.7526	3.6006	4.1201	3.3353	2.7237	3.9160	3.5761	3.6194	3.2505	2.2400
1105222	4.3277	3.9314	2.1088	4.0859	3.4452	3.2850	2.8470	2.8331	3.0817	2.7327	4.3109	3.8352	3.6813	2.6667	5.1185	4.4644	2.0635	3.6258	4.3478	2.3812	3.2327	3.6662	3.2735	3.2433	2.3488	2.3633
280081407	1.1864	0.0000	0.2469	0.4584	0.2686	0.2025	0.0000	0.6425	0.3274	0.7978	0.9106	0.2720	0.3435	0.0000	1.7414	0.4297	0.2989	0.8464	0.3924	0.2482	0.1673	0.1432	0.0022	0.9032	0.2737	0.0489
1091020	0.0152	1.4254	2.1854	0.0837	0.0600	0.0000	2.2499	0.0414	1.7088	2.4789	0.0191	0.1054	0.0788	1.4497	0.0130	1.7056	3.0130	0.0173	0.0000	0.0000	1.4574	0.0000	2.0583	0.0601	0.0249	1.1108
1089095	0.4025	0.8837	0.2230	1.0689	0.6125	0.5237	0.1570	0.2443	1.1878	0.6261	1.2694	0.5187	0.4658	0.0661	0.4238	1.1717	0.2300	0.8539	0.4515	0.2407	0.2889	0.4779	0.8942	0.9796	0.3229	0.0397
280062352	0.6802	2.2850	1.0341	0.6720	0.1827	1.4150	1.1636	0.7668	2.1451	1.8153	1.0190	0.6392	1.9090	0.8248	1.2365	2.2658	1.7089	0.5930	0.3106	1.3131	1.2615	0.5654	2.1471	0.6741	0.7035	0.3243
1102445	0.1325	1.5748	0.0335	1.0219	0.2071	1.0165	0.0824	0.1600	1.6778	0.3432	0.8025	0.2734	0.5971	0.2239	0.4965	1.6414	0.1329	0.5777	0.1608	0.6256	0.1682	0.2109	1.6552	1.0077	0.7233	0.0000
280071420	0.9369	0.9881	1.4970	1.2366	1.0875	0.8565	0.7153	1.1755	1.3105	1.5356	1.4246	0.9199	1.1708	0.7549	1.1155	1.0776	1.2891	1.2074	0.7189	1.1916	0.4312	1.1654	1.3485	1.2909	0.9613	0.4998
279720741	1.1472	0.5420	1.0724	0.4426	0.7673	0.1318	0.2961	0.5054	0.7659	0.1832	0.2609	0.3459	0.2857	0.0000	1.0347	0.8931	0.3318	0.1811	0.3400	0.1606	0.0000	1.1240	1.0766	0.2185	0.1877	0.3273
280115622	2.4405	2.1373	1.5308	1.2905	1.1749	1.1005	1.1810	1.2323	1.0387	1.2062	2.0639	1.1767	1.7606	1.7653	3.2250	2.0173	2.1325	1.5818	1.7051	1.0609	1.4273	1.0400	1.5465	2.1447	1.2387	1.6077
1105075	1.0293	2.8950	1.8029	1.1728	0.7429	0.6911	3.0164	1.0426	2.5352	2.6381	0.8565	1.0331	0.5334	2.4789	1.0443	3.0685	2.6888	1.0320	1.0191	0.7842	2.3233	1.2813	2.7999	0.7239	0.7699	1.7943
1094204	3.0858	2.0449	3.0870	1.9673	2.1276	1.9044	1.9610	1.9074	1.8012	2.2107	2.5857	1.6763	2.7833	1.7596	3.4506	2.3366	2.8202	2.0146	2.3680	1.5079	2.0235	1.8901	2.0537	2.6387	1.6815	2.2020
1090667	4.3149	5.0876	5.0812	4.1198	3.6765	3.9643	4.7350	4.1867	5.0842	4.6777	4.2096	3.8373	4.8077	4.2546	4.2669	5.0807	4.3973	4.2659	3.4698	4.3134	4.7489	4.2189	5.3072	4.5247	4.1073	4.2301
279899499	10.6712	8.0023	9.0816	8.9930	9.8151	8.9740	7.8989	10.0683	8.2313	8.4778	8.8603	9.0388	8.5691	7.7363	10.7764	8.0234	8.7629	7.9639	9.8668	7.8256	7.7897	10.1243	8.0121	7.9322	7.9575	8.4559
1105174	2.6525	2.7801	3.2482	2.9432	2.6237	2.4732	2.3005	2.7031	2.9825	2.7156	2.8351	2.7748	2.5442	2.1052	2.6662	2.9021	2.4341	2.8203	2.5561	2.4380	2.5886	2.7358	3.0083	2.9798	2.3160	2.0541
279883117	1.0859	0.9760	0.0000	0.8211	0.8900	0.2943	0.0313	0.6529	1.2762	0.0878	0.9019	0.7841	0.3581	0.0329	1.0932	1.1171	0.0410	0.5754	0.6919	0.1902	0.2995	0.8122	0.8829	0.8323	0.2102	0.0747
280020311	1.8388	1.9763	2.1167	1.9409	1.9189	1.4327	0.7929	1.1057	1.1877	2.5182	2.1778	1.6797	1.3775	0.8261	1.0799	0.9436	2.1196	1.9504	1.4458	1.6602	0.6159	1.3158	0.4412	1.2967	1.1619	0.3714
1091014	1.8593	2.7452	2.4448	2.2802	2.0069	1.5331	1.9369	1.6055	2.2954	2.3712	2.2958	2.1570	2.2278	1.4401	2.0201	2.6302	2.2352	2.1358	2.0505	1.7088	2.0381	1.7788	2.4154	2.2022	1.6011	1.4080
1088117	2.9122	3.2578	2.4315	2.7919	2.8629	2.7178	2.3373	2.7478	3.2404	3.1436	2.7960	2.4416	2.6799	2.3140	2.9409	3.2499	1.8854	2.5815	2.4844	2.4829	2.0503	2.8773	3.2126	2.9716	2.6778	2.1925
280098805	0.9551	1.5579	0.6717	1.3469	0.2980	0.7902	0.5297	0.9565	1.2226	0.4424	1.2452	0.7632	1.3650	0.4413	0.2124	1.9090	0.4917	1.0627	0.5025	0.6531	0.8388	1.0420	1.6718	0.6195	0.1030	0.6945
1098557	1.6620	1.1482	0.5306	0.4532	0.5860	0.4326	0.3460	0.5919	0.3799	0.2804	1.1797	0.3385	1.1266	0.4014	2.2538	1.3151	1.3413	0.5164	1.0218	0.2177	0.6512	0.2766	0.9828	1.2809	0.2403	0.7280
1088040	4.2664	4.3191	2.7517	3.9688	4.1059	3.6256	2.9798	3.9574	4.0419	3.5267	4.1712	4.0665	3.5603	3.1176	4.6891	4.4258	2.8216	3.3420	4.1268	3.4073	3.1912	4.1529	4.1171	3.4575	3.4191	2.6233
1091570	4.4930	5.0586	5.2679	4.3866	3.9753	4.2178	4.5228	4.4124	4.8853	4.8834	4.4511	4.1556	4.5833	4.2979	4.4202	4.9608	4.3043	4.3923	3.9886	4.2443	4.4602	4.4611	5.0586	4.5248	4.2186	4.3305
280107576	2.1364	2.2067	1.5521	1.8405	1.7393	1.7875	1.8001	1.8111	2.2741	2.1953	2.2717	1.8792	1.9360	1.6084	2.1370	2.5784	1.2526	1.8691	1.0510	1.9364	1.5773	2.2762	2.5923	2.1883	1.8864	1.3568
280069356	4.3424	4.3351	4.5757	4.1718	4.3032	4.2310	3.8586	4.1140	3.9664	4.8559	4.5147	3.6709	4.6710	3.5132	4.4309	4.1127	4.7462	4.4184	4.0702	4.2204	3.6872	3.9688	4.0545	4.4504	3.9876	3.1924
279932098	2.0749	1.6523	0.5183	1.5857	1.7072	0.6823	0.3955	0.9561	0.8492	0.4143	2.0060	1.1923	2.0954	0.6604	2.5375	1.9210	0.4536	1.3634	1.4163	0.7497	1.3349	1.3828	1.6945	1.7994	0.6382	0.3780
1096106	3.2946	3.8916	3.9996	2.4889	2.4640	3.1438	3.1183	3.6709	4.1272	3.4805	2.8398	2.5725	4.4338	3.0153	2.9489	3.7474	4.0975	3.0042	2.9375	3.0389	3.2488	3.3516	4.0826	3.1422	2.8053	3.1783
1100086	3.1920	3.7829	3.8336	3.1839	2.3961	2.9897	3.4778	3.1465	3.6829	3.6607	3.3351	2.8962	3.5851	3.0951	3.1838	3.7026	2.8500	3.1518	2.2563	3.2987	3.3934	3.1799	3.8924	3.3291	2.9930	2.7986
1107738	0.6198	1.7991	0.5456	0.3993	0.3083	0.0416	0.0000	0.4753	0.3403	0.3789	0.6134	0.3238	0.2678	0.0796	0.1723	0.8620	0.2577	0.3647	0.1939	0.4357	0.0000	0.3296	0.5775	0.4849	0.0829	0.0000
279991298	3.4171	4.6001	3.7635	4.1250	3.5607	3.6652	3.9077	3.6584	4.6108	4.1979	4.0596	3.8450	3.9326	3.4420	3.4145	4.6320	3.5600	4.0256	3.2987	3.8769	3.8869	3.8690	4.8010	4.0716	3.7515	3.1300
1091170	3.4121	3.3258	3.3161	3.2800	3.0482	2.5995	3.1956	3.3131	3.2838	3.2340	3.3418	3.1502	2.8174	3.1769	3.4537	3.4446	3.0793	3.1211	2.9662	2.5942	3.2013	3.2314	3.4073	3.3613	2.3794	2.9545
279995447	2.9294	2.9674	3.2257	2.8890	2.8064	2.2716	2.3353	2.7473	2.6717	2.8336	2.8971	2.8522	2.5432	2.4221	2.8406	2.7025	2.8395	2.3909	2.1239	2.6853	2.2381	2.8206	2.8063	2.3126	2.1805	1.9574
1088144	4.5010	4.9280	3.6937	4.6189	4.0186	4.1942	4.1618	4.3716	4.7282	4.2290	4.7912	4.2858	4.7807	3.9698	4.7075	4.9756	3.4556	4.3609	3.9144	4.0191	4.2421	4.4257	4.9420	4.7909	3.8656	3.7715
279816877	0.8223	0.8055	0.1240	1.3031	0.5594	0.4831	0.2622	0.6655	0.9640	0.6174	1.1572	0.7092	0.5267	0.2885	1.0995	1.0436	0.0696	1.2133	0.7217	0.4534	0.7590	0.8613	0.9385	1.1624	0.1971	0.1708
1096038	2.6405	2.5081	1.6123	1.9763	1.3937	1.7452	1.8372	2.4226	2.0220	1.7128	2.4676	1.4215	2.4819	1.7816	2.7901	2.5977	1.5843	1.8049	1.9783	2.1495	2.4124	2.1198	3.9827	2.0229	1.8808	1.7584
1102541	0.0129	0.9650	0.9729	0.0575	0.0497	0.0764	0.8305	0.0236	0.9817	1.0821	0.0460	0.0191	0.1296	0.4200	0.0220	1.1561	2.1208	0.0380	0.0276	0.0210	0.4451	0.0294	1.2932	0.0545	0.0000	0.1884
1093703	0.1939	2.2814	3.1511	0.2006	0.1582	0.3919	2.8505	0.2329	2.6489	3.2082	0.1384	0.3228	0.3256	2.5865	0.3003	1.8896	2.6202	0.3485	0.2925	0.3858	1.3202	0.3513	2.1208	0.1860	0.1785	1.4756
279862106	2.6837	1.8018	2.8441	2.7431	2.7147	2.4518	2.0015	2.6027	2.1028	3.5007	3.1681	2.8225	3.0094	1.9241	2.6254	2.0114	4.2293	3.4462	2.7972	2.7561	1.9702	2.9652	2.0988	3.3979	2.1063	2.1244
279913934	6.3181	4.1805	4.7974	4.2600	5.2144	4.6514	3.9873	5.3003	4.2990	4.2486	4.8431	5.0710	4.3348	3.4288	5.8861	4.2107	4.6715	4.2384	5.6203	3.6330	3.6053	5.2465	3.9261	4.3162	3.8118	4.2362
280059971	2.8633	4.0293	3.5872	3.4511	2.4673	3.1351	3.6763	3.3477	3.6763	3.7690	2.9613	2.9328	3.5610	3.5147	2.8673	4.0695	3.7197	3.1747	2.3599	3.2889	3.5530	3.5102	3.9977	3.1844	2.6182	2.8959
279948849	1.5182	0.0000	0.5055	0.0000	0.0000	0.0000	0.0000	1.5035	0.0000	0.0000	0.0000	0.0000	0.1169	0.0000	1.5652	0.0000	0.0000	0.2180	0.1215	0.0000	0.0000	1.2674	0.0000	0.0000	0.3044	0.0000
279977670	9.2184	7.2721	7.4761	7.5030	8.2717	7.7109	7.1759	8.3633	7.3595	7.1478	7.9142	8.0441	7.4361	6.9595	9.4553	7.5015	7.3612	7.4098	8.5529	6.3494	6.8015	8.3640	7.0595	7.8258	7.0641	7.3281
280062799	1.7586	0.8805	0.9434	0.8409	0.9257	0.8035	1.0195	1.0182	0.6529	1.7433	1.5954	1.1282	0.5801	1.3137	1.3541	1.4803	1.4258	1.3304	1.0220	0.4984	1.0573	1.7689	1.6734	1.3370	0.5452	1.3539
279788042	2.2387	0.0000	0.9223	0.1700	0.2141	0.2940	0.6165	1.5273	0.0000	0.5580	0.3259	0.6098	0.0000	0.4799	2.4020	0.6440	0.4504	0.6537	0.9471	0.5144	0.0000	1.3238	0.1953	0.4286	0.7330	0.0000
1089911	2.0422	1.4216	0.6460	0.5321	0.6678	0.6452	0.5788	0.7761	0.5659	0.4303	1.4476	0.4669	1.2959	0.4369	2.6363	1.8465	1.0116	0.5725	1.4426	0.3037	0.7914	0.4235	1.3271	0.9992	0.6060	0.7225
1096720	2.8392	2.8592	2.4616	2.3982	2.1436	2.3258	2.3280	2.6872	2.5641	2.6467	2.7281	2.2493	2.7368	2.1780	2.9643	2.8131	2.2142	2.3410	2.1297	2.0756	2.2898	2.5036	2.9847	2.8652	2.1856	2.3269
1102450	2.3515	2.3796	3.1349	2.3749	2.0046	2.0774	2.2339	2.1667	2.5734	2.8016	2.2574	2.1234	2.7266	1.7958	2.3395	2.6571	2.4965	2.4969	1.9219	2.3156	2.0275	2.1784	2.6218	2.7172	2.0996	1.9415
1091799	2.4430	1.9898	0.8107	1.6329	1.3136	1.2520	1.0459	1.6025	1.3468	1.0875	2.0961	1.3484	2.0414	1.1857	3.0154	2.3364	1.1470	1.2145	1.8793	1.0182	1.2896	1.4347	1.8716	1.5413	1.0299	1.0827
1101739	3.6937	2.8648	2.8165	2.9637	2.7014	2.2289	2.4288	1.6961	1.6513	2.6540	3.5073	2.1971	2.8490	2.2807	4.3480	2.6404	2.4043	2.0172	2.8957	1.5296	2.1927	1.5867	2.6517	2.9966	1.6598	2.4681
1098097	0.1060	0.8471	1.2036	0.0522	0.0388	0.0611	0.5519	0.2486	1.4915	1.4348	0.1076	0.0895	0.1085	0.8414	0.1490	0.5800	1.3839	0.1007	0.0385	0.0783	0.3170	0.2710	1.1978	0.0481	0.1519	0.2261
280017399	1.3468	1.5237	1.8813	2.2378	1.1404	2.2344	0.0000	0.2649	1.1871	2.0205	1.8904	1.0622	1.5755	0.2826	1.4470	0.8702	2.2982	1.8114	1.0675	2.6218	0.0000	1.2964	0.8316	1.5203	1.8299	0.3735
279875429	2.7022	2.9262	2.3744	3.1100	2.8381	2.9562	1.9890	2.7340	2.8193	2.7593	3.6091	2.6503	3.0891	1.7753	2.7842	3.0261	2.7279	3.3804	2.5320	3.0780	2.5245	3.2690	3.0835	3.3015	2.8025	2.2187
1096983	3.5043	4.3976	2.7088	4.3233	3.7369	3.5810	3.1835	4.2574	4.2870	3.8703	4.1951	4.3208	3.5767	3.0139	3.4765	4.1128	3.0769	3.7937	3.5784	3.8724	3.3649	4.3097	4.3034	3.5406	3.6879	2.4762
279663559	1.6460	0.2892	0.6987	0.4971	0.4239	0.5880	0.0000	1.7381	0.0000	0.3497	0.0000	0.3529	0.5861	0.2559	2.2131	0.5946	0.7795	1.4971	0.6058	1.3601	0.3086	0.5472	0.0000	1.0622	0.0000	0.0000
1102804	0.7614	1.5984	1.2794	0.7627	0.3941	0.6720	0.9402	0.9157	1.3615	1.2077	0.9536	0.6876	1.2287	0.4526	0.6501	1.3536	0.8105	0.8211	0.3490	1.2149	0.4442	0.9863	1.5817	0.8834	0.6707	0.3737
1103564	5.8011	5.0909	3.9537	4.6786	4.8998	4.2653	3.8049	4.4381	3.6516	4.1642	5.4380	4.5590	4.6466	4.0330	6.3035	4.5331	4.8660	4.2356	5.3832	3.8933	3.8465	4.2202	3.9945	4.7335	3.8558	3.9704
1095095	2.4803	2.4073	1.4332	1.7885	1.6289	1.7445	1.5173	1.7147	2.0570	1.9971	2.3977	1.5817	3.1390	1.5909	3.0531	2.5577	2.3412	1.5527	2.1877	1.2984	1.8155	1.5896	2.5502	1.9028	1.5122	1.0700
1092554	0.9150	0.9698	0.6642	0.4265	0.3648	0.2471	0.1830	1.0455	0.9182	0.5877	0.5534	0.4839	0.2910	0.3266	0.6577	0.5482	0.2892	0.3516	0.3243	0.1387	0.3725	0.6657	1.2965	0.5027	0.2299	0.4089
1088859	2.0934	2.3784	1.5535	1.5345	1.1693	3.2603	0.6665	2.1983	2.3130	2.3137	2.3745	1.7722	1.9842	1.0918	2.1101	1.2747	1.3202	1.4057	1.4958	2.1528	0.7994	2.9372	1.5176	1.7531	1.9749	0.7075
1102228	2.1168	2.0961	1.5644	2.2642	1.8275	1.6306	1.4005	1.7938	2.1727	1.4779	2.1213	1.7254	1.7572	1.2106	2.1682	2.2107	1.1632	2.1047	1.8413	1.5031	1.6720	1.8088	2.0502	2.4855	1.3881	1.5006
280114284	2.3378	2.6069	0.9447	2.5768	2.3803	2.0743	1.3649	2.2854	2.5326	1.6914	2.6417	2.4838	1.7197	1.5772	2.6422	2.7449	1.0989	2.1148	2.3272	1.9036	1.5054	2.3810	2.4536	1.9613	1.6523	0.9742
1097415	2.1334	2.5129	1.5804	2.2420	1.6381	1.9071	1.4960	2.0023	2.4433	1.8531	2.3247	2.0551	2.2149	1.4364	2.1957	2.6571	1.4529	2.0236	1.7749	1.9173	1.7307	2.1485	2.4137	2.1354	1.7140	1.4225
1087920	2.6395	3.3340	2.1712	3.0026	2.3330	2.6594	2.4514	2.8024	3.2796	3.0015	3.0288	2.6441	3.0982	2.1554	2.6613	3.5399	2.1027	2.8607	2.3014	3.0283	2.4405	2.8597	3.3191	2.6496	2.6086	1.7517
279579264	1.9833	1.8630	0.9317	1.9684	1.7166	1.2746	1.0358	1.7131	1.6096	1.0828	1.8135	1.7278	1.4136	1.0344	2.1566	1.8060	0.9397	1.8143	1.5779	1.3114	1.2922	1.9346	1.6383	2.0072	1.1919	0.7034
1097658	3.1312	3.2431	1.5388	2.8173	2.3812	3.0381	1.9405	2.9772	2.7000	2.6380	3.3107	2.6433	3.3229	2.0992	3.5750	3.1078	2.0233	2.2310	2.6811	2.2202	2.1409	2.9361	2.9357	2.4445	2.1704	1.6316
1102017	4.0080	4.9586	2.4130	4.5436	4.1689	4.2416	2.9391	4.0306	4.4815	4.5574	4.8149	4.4773	4.3039	2.9338	4.0084	4.3280	2.8446	4.1950	4.0681	4.3006	3.1841	4.0613	4.2663	4.0881	3.9505	2.3611
1097682	3.0908	3.5262	3.0584	3.2340	2.8451	2.7651	2.6445	3.3306	3.4480	2.9856	3.3810	3.1921	2.9710	2.6464	3.1802	3.5654	2.0845	2.8558	2.9016	2.5475	2.9024	3.2156	3.4688	3.1373	2.4658	2.7546
1094393	4.1057	4.4338	3.8214	4.3544	3.8576	3.8321	3.8311	4.4834	4.4078	4.3043	4.3616	4.2673	3.8992	3.4629	3.9536	4.4034	3.6722	4.2233	3.5371	4.5103	3.8931	4.6290	4.4904	3.8876	4.1292	3.1276
1099208	5.3329	6.3290	3.5114	5.4164	4.8784	5.2070	4.8848	5.4257	6.2162	5.2630	5.6794	5.1841	5.5073	4.8650	5.3617	6.3168	3.8013	5.1878	5.0839	5.0213	5.0935	5.2001	6.2713	5.3317	4.8552	4.3213
279719187	6.9087	4.7640	5.5980	5.6758	5.7791	5.5139	5.3001	6.6575	4.8783	5.1939	5.5173	5.7728	5.1385	5.0549	7.4992	5.2331	5.4109	4.9310	5.9992	4.2760	5.1762	6.6157	4.9682	5.0834	4.6709	5.3678
1092534	5.6298	5.9127	5.6024	5.6704	5.1882	5.4004	5.2321	5.4223	5.7990	5.7705	5.8063	5.3581	5.9622	5.0819	5.9057	6.0109	4.7317	5.5792	5.3186	5.0368	5.4557	5.3282	6.1445	6.0690	4.9951	5.3488
1091742	2.2998	1.9168	0.9814	1.0092	0.9649	1.1124	1.1243	1.0442	1.1458	0.8474	1.9397	0.6595	2.4995	1.1385	3.1234	2.3112	1.9198	0.8186	2.0877	0.6723	1.2666	1.0857	1.7566	1.5108	0.7529	0.8748
1106728	2.0969	2.9574	1.7951	2.3683	1.6609	1.8286	2.1591	1.6374	2.7571	2.0149	2.2639	1.7392	2.2831	1.8245	2.0855	3.0617	1.6885	2.1738	1.8025	1.7681	2.4269	1.9315	2.9081	2.2668	1.5793	1.6328
280050719	0.2132	0.0000	0.0000	0.7936	0.0000	0.1439	0.0000	0.5000	0.0635	0.3695	0.7382	0.0000	0.0000	0.0000	1.2481	0.9200	0.0000	0.8005	0.3492	0.0000	0.0000	0.0000	0.6047	0.2332	0.0287	0.0000
1087478	0.8405	1.0534	1.2541	0.4167	0.2144	0.3322	0.2139	0.2018	1.2201	0.9778	0.4857	0.3331	1.3562	0.5935	1.1484	1.0598	1.2892	0.5394	0.5387	0.6520	0.3222	0.3891	1.3041	0.6625	0.4069	0.2221
1096381	2.8104	2.9280	3.2186	2.4446	2.2612	2.3645	2.5399	2.3307	2.9077	2.9853	2.6902	2.2346	3.0782	2.0233	2.8792	3.1820	2.6198	2.7212	2.2456	2.8200	2.3807	2.5176	3.0585	2.9696	2.5875	2.2251
280008944	1.1583	2.4445	0.8544	2.1577	0.9604	1.8279	1.4309	1.8054	2.3216	1.4440	1.8865	1.2938	1.6540	1.1314	1.3205	2.7117	0.7501	1.5974	0.9450	1.9792	0.9604	1.4624	2.2412	1.3422	1.1896	1.0934
279738082	2.8985	3.0517	3.4937	2.3622	2.2995	2.3986	2.4331	2.7016	2.5150	2.6464	2.5632	2.4887	2.5144	2.4044	2.9730	2.8344	2.5754	2.5929	2.0709	2.7548	1.9444	2.6756	2.8941	2.8800	3.1368	1.8709
1087967	2.5048	3.1108	3.1553	2.6409	2.0975	2.2973	2.5922	2.1822	3.0044	2.9610	2.6554	2.2530	2.8620	2.1872	2.5574	3.2837	2.2682	2.6759	2.1411	2.4650	2.5850	2.2021	3.3195	2.9801	2.3811	2.3410
279852262	2.3874	3.1600	3.1119	3.3597	2.6926	3.0242	2.7058	3.5562	3.1944	3.3076	3.5276	2.8858	2.6786	2.3508	2.5405	2.7960	2.2163	2.7849	2.3958	3.2967	2.0281	3.6711	2.6445	2.9874	3.4620	1.4289
1106007	0.7951	1.3620	0.0750	1.1898	0.7532	0.5432	0.3345	0.7465	1.5149	0.3454	1.1395	0.9988	0.7030	0.3303	1.1743	1.5792	0.3204	0.8258	0.7329	0.7767	0.4988	0.8014	1.3430	0.8361	0.2717	0.1306
279958369	2.4455	2.4286	2.4422	2.1676	1.7577	1.9069	2.0184	2.0862	2.5239	2.1548	2.1114	2.0980	2.1929	1.5650	2.0061	2.5242	2.0569	2.3603	1.6259	2.3765	2.1429	2.2950	2.6173	2.4641	2.1797	1.3430
1090428	4.9356	4.1185	3.4794	4.5158	4.9674	4.2394	3.1335	4.1968	4.3180	3.4790	4.8526	4.7313	4.0060	3.1202	5.1124	4.5072	3.2709	4.4907	5.0775	3.4923	3.4018	4.4355	4.1702	4.7302	3.8430	3.1432
1102956	1.4526	1.5086	1.3407	0.8337	0.5797	0.7980	0.9274	0.8758	1.2142	1.1334	1.1995	0.8384	1.7599	0.7400	1.8110	1.8137	1.2319	0.9655	0.8689	1.0074	1.0447	0.8787	1.4515	1.0065	0.5998	0.3376
279997535	1.9222	2.1220	2.1708	1.5936	0.9915	1.7287	1.6247	1.7029	2.2672	2.1990	1.9384	1.2847	2.3637	1.6908	1.6720	2.4312	1.9738	2.0221	0.8388	2.2128	2.2319	1.4802	2.4804	2.0374	1.8234	0.9950
1096018	3.1227	3.2588	0.4772	1.9044	1.2309	2.4493	1.5229	1.8585	1.6527	1.2941	3.2405	1.5227	3.6951	1.5996	3.7291	3.5042	1.7831	1.6870	2.3994	1.7978	1.9805	1.7212	2.7816	2.1343	1.4421	1.1789
279849875	2.6222	0.5700	2.6218	0.9628	1.4080	1.2098	0.6942	2.2869	0.5785	1.6391	0.6966	0.7417	1.0515	0.5866	2.6691	0.7556	1.2987	1.2195	0.9997	1.0403	0.9292	2.1124	1.2084	0.8020	2.7233	0.5584
280123593	0.7385	2.6165	2.7475	1.5398	0.4571	1.3872	2.1758	1.7677	2.5902	2.4272	1.5946	1.3321	2.3715	1.0945	0.4094	2.6642	2.0111	1.7374	0.5597	2.6394	2.3634	1.3587	2.7698	1.5863	1.8284	0.5136
280021305	2.2952	2.1331	2.3683	1.7223	1.6953	1.7079	1.9871	2.0389	2.0000	2.2459	1.6131	1.9968	1.7651	1.2683	2.3169	2.5094	2.0742	1.9849	1.8002	1.8796	1.5661	2.1809	1.6436	1.9265	1.7227	1.1633
279940846	1.9437	0.1778	1.8048	0.3651	0.8637	0.4736	0.1893	0.8002	0.2479	0.4191	0.1322	0.4838	0.1244	0.1985	1.4800	0.5971	0.6346	0.4310	0.0000	0.3851	0.3731	1.0420	0.4839	0.6906	0.5197	0.4220
1096016	3.4122	4.0507	2.7018	3.3830	2.7738	3.1422	3.0794	3.3384	3.8301	3.4734	3.6271	3.0909	3.4658	2.9300	3.3185	3.9813	2.6946	3.1826	2.9421	3.1531	3.1119	3.2628	3.9781	3.2418	3.0861	2.7588
280008739	1.4305	0.6796	0.0000	0.3713	0.0326	0.0000	0.0000	0.6897	1.5966	0.0000	0.3010	0.5510	0.0000	0.0000	0.2629	1.2810	0.0000	0.1803	1.0358	0.0000	0.0000	0.2527	0.8795	0.0310	0.0000	0.0000
279767421	1.5314	1.0963	1.6950	1.6391	1.3282	0.8380	1.3190	1.3382	1.2574	1.7847	1.5232	0.9480	0.3862	1.1161	1.4697	0.4646	0.3514	1.2052	0.9918	0.7696	0.7347	1.0123	1.1496	1.6880	0.4045	1.0335
1095319	2.6886	2.6229	1.2605	2.5349	2.1705	1.8910	1.8545	2.3406	2.3052	1.8501	2.7239	2.2911	2.6067	1.6573	3.0308	2.5743	2.1297	2.1590	2.3311	1.6784	2.2117	2.1633	2.6388	2.4121	1.6988	1.3819
1091654	3.1092	2.4523	1.3324	1.5331	1.7281	1.6631	1.5921	1.3334	1.3433	1.8356	2.4658	1.4397	2.4651	1.4731	3.2765	2.8158	1.4392	1.7057	1.8054	1.7160	1.5155	1.3833	2.4378	2.4205	1.5812	1.4576
1104548	3.2553	3.2527	2.1939	3.5750	3.2857	2.3811	2.7034	2.9026	3.4143	2.6324	3.6236	3.2931	2.5289	2.1953	3.4461	3.4189	1.8019	3.2857	3.0480	2.5208	2.5414	2.9840	2.9853	3.3098	2.4721	2.6130
280080203	2.5249	3.2155	2.5601	3.1991	2.2343	2.6863	2.2598	2.2895	3.0762	2.6593	3.0181	2.4026	2.2824	2.5394	2.6880	3.0865	2.5413	2.4943	2.7676	2.3420	2.0872	2.5564	2.6184	2.2476	2.2393	1.8517
1098913	2.2952	2.4847	2.3474	2.3352	1.7713	1.9248	1.9061	2.0140	2.3347	2.2138	2.3568	1.9594	2.2142	1.8152	2.4870	2.4375	1.9362	2.2090	1.7298	2.0040	1.8969	2.1804	2.5400	2.3809	2.0129	1.8951
279484406	1.1639	1.6871	1.3892	1.2996	1.0788	1.0578	1.1506	1.2242	1.6121	1.5882	1.1361	1.0676	1.0585	0.9300	1.3443	1.8779	1.4058	1.2760	0.9477	1.1815	1.2045	1.1757	1.8031	1.3197	0.9584	0.7784
1087988	2.3965	2.7107	1.9118	2.7292	2.0257	2.0434	2.0704	2.3196	2.5774	2.2821	2.9220	2.3195	2.4752	1.7982	2.6982	2.7776	1.7318	2.3638	1.9691	2.2228	2.1967	2.3751	2.6907	2.5853	2.0035	1.8534
279760931	4.9807	5.5455	3.6062	5.2719	4.9229	4.4382	3.9654	5.0356	4.4080	4.9746	5.6415	5.7664	4.1543	4.1823	5.2922	3.9311	3.8482	4.6668	4.5582	4.3103	3.3630	4.8941	3.7192	4.4534	4.3275	3.3347
1099495	6.2581	7.1639	5.8554	6.6613	6.0118	5.8537	6.2778	6.1172	6.9638	7.1044	6.6771	6.2373	5.3367	6.2337	6.0916	6.4173	4.5880	6.2477	5.6659	6.0445	5.9887	6.2244	6.6545	6.3014	6.0018	6.0518
280135369	0.7114	1.8110	0.2613	1.4999	0.9728	0.9129	0.5880	1.0918	2.0044	0.8668	1.6321	1.6404	1.2014	0.3925	0.8879	2.2994	0.2588	0.9900	1.1297	1.0673	0.7534	1.2310	2.0692	0.9909	0.5206	0.2655
279744183	2.6944	2.4338	0.4440	2.2961	2.2767	1.6913	1.0452	1.6616	2.2758	1.1046	2.4813	2.1339	2.2708	0.7899	2.2702	2.5838	1.1139	1.5588	1.7740	1.9346	1.3706	2.0955	2.2497	1.8823	1.0166	0.8718
279918691	3.9367	4.7128	5.0243	3.8991	3.2947	4.0043	4.6166	4.0149	4.5902	4.7597	4.0338	3.4216	4.6865	4.0818	3.8930	4.7585	4.2645	4.2518	2.9232	4.3628	4.4088	4.0171	4.8873	4.3309	4.0383	3.9046
1091937	2.2465	2.1434	0.8207	1.5350	1.2306	1.6345	1.3866	1.4152	1.7621	1.3384	2.3942	1.1709	1.7735	1.4496	2.9753	2.3392	1.2475	1.3127	1.6884	1.2338	1.5027	1.3747	1.9135	1.8875	1.2574	1.0584
279503493	3.2711	3.6779	4.8269	3.0680	2.8066	2.9513	3.6045	3.0766	3.3757	4.0932	3.1640	2.7877	3.6946	3.1207	2.9290	3.6905	3.8450	3.6550	2.4417	3.4752	3.4040	2.9624	3.8618	3.5561	3.2918	3.1300
1097546	1.2755	1.7651	1.0765	1.7242	1.0866	1.2102	0.9262	1.4280	1.8830	1.2786	1.6209	1.5183	1.3497	0.7700	1.4302	1.8951	0.7510	1.8516	1.3177	1.4652	1.1129	1.4847	1.7230	1.9247	1.1906	0.8085
279932855	0.5949	0.0000	0.0000	0.2699	0.0000	0.0000	0.0000	0.0931	1.6762	0.0000	1.3834	0.4290	0.0958	0.6038	0.3279	1.6883	0.0000	0.4833	0.8653	0.0000	0.9148	0.8987	0.8955	1.7139	0.2522	0.0000
280079048	3.1008	3.1755	2.1887	3.1537	3.3486	2.7549	2.0145	2.5418	3.1411	2.3228	3.3813	3.1510	2.8473	1.8327	3.4564	3.3898	2.1225	2.5186	3.0891	2.1792	2.2406	2.3687	3.0608	3.2232	2.2334	1.7605
1087825	1.3934	2.2603	1.5506	1.6516	0.8550	1.6020	1.6678	1.8546	2.3950	1.7313	2.0323	1.5299	2.4348	1.1753	1.2736	2.3503	2.5130	2.2110	1.0681	2.5846	1.9949	2.0210	2.5750	1.8419	1.8108	0.8355
279956892	1.1916	0.0000	1.8968	0.4944	0.0000	0.0858	0.0000	0.3252	0.0000	0.1930	0.0000	0.0000	0.1624	0.0000	0.5161	0.1570	0.6565	0.6300	0.1173	0.0000	0.4353	0.2989	0.1690	0.2743	0.0000	0.0000
1089654	3.4432	3.9374	2.3167	4.0173	3.7039	3.3761	2.6031	3.3121	3.8358	3.1272	3.8943	3.7273	2.9840	2.6436	3.8318	4.0039	2.3104	3.4952	3.7525	3.0166	2.8668	3.4781	3.6904	3.6345	2.9742	2.5382
280060410	2.2235	2.3167	2.8007	1.9026	1.9162	1.8301	1.8740	2.0687	2.2488	2.4822	1.8433	1.5365	1.6996	1.5840	1.8446	2.0309	1.7204	1.8483	1.4423	2.0413	1.6821	2.0781	2.3388	1.8714	2.0073	1.3878
279995367	2.4647	2.2531	2.5822	2.2046	1.9287	1.6114	1.9348	2.9382	1.6035	2.3102	2.0355	1.7690	1.8306	1.8206	2.9976	2.1429	2.0361	1.5811	1.8238	2.2667	2.1576	2.8005	2.1628	1.6384	1.8876	1.5361
1104348	2.0013	2.8323	1.2235	2.5295	2.2325	1.7355	1.6215	1.9368	2.8180	2.2652	2.7337	2.5763	2.1084	1.4330	1.8047	2.7054	0.8444	2.4732	1.9847	1.8943	1.5769	2.0968	2.7527	2.1448	1.8938	1.0794
279752310	1.4883	0.1279	0.9126	2.0643	1.4655	0.0000	0.0000	1.3471	0.9989	0.0000	1.9942	2.9523	0.0000	0.1112	0.5960	0.2326	0.2633	1.5370	2.4009	0.0000	0.2442	1.2056	0.4674	2.2513	0.0000	0.0000
280125736	3.5120	3.6849	3.8736	3.3347	3.4615	3.6920	2.9280	3.8356	3.8010	3.9391	3.7401	3.4063	3.8519	2.4715	3.2888	3.7442	3.2912	3.8932	3.0738	3.8625	3.0733	3.5445	3.7870	3.5652	3.3008	2.9095
280137538	0.1273	1.3596	0.0000	1.3729	0.8064	0.4081	0.2281	0.2249	1.5632	0.3299	0.5222	0.4795	0.4662	0.1116	0.1748	1.6760	0.0000	1.0578	0.7251	0.4393	0.2811	0.1963	1.3760	1.3729	0.2030	0.0000
1101054	4.1354	4.0360	2.5979	3.4254	3.2568	3.6259	2.8105	4.0164	3.4637	3.2228	3.6298	3.2470	3.6046	2.7276	3.6504	3.5675	2.8280	3.0687	3.1915	3.4941	2.7011	4.0310	3.6430	3.3344	3.2933	2.4801
279908499	2.0676	2.3773	2.5901	2.3153	1.7719	1.8916	1.8162	1.9830	1.9463	2.3478	2.4908	1.7505	2.6550	1.6093	2.4252	2.5059	1.6537	1.9696	1.4015	2.0846	1.8832	2.0214	2.2235	2.2332	1.7261	1.5434
280034334	3.1791	3.0206	2.5834	2.5788	2.4434	2.3923	1.8669	2.5859	2.9024	2.3892	3.2277	2.9933	2.7558	2.3638	3.3267	3.3295	2.2211	2.6265	2.5229	2.4423	2.4134	2.9429	2.7053	2.4529	2.0784	2.4061
279845772	0.6308	1.1375	0.4636	0.5048	0.6350	0.3257	0.4206	0.7359	1.6977	0.4534	0.7289	0.8185	0.7039	0.2989	0.9741	1.8054	0.3491	0.6036	0.7925	0.5759	0.2818	0.9289	1.5483	0.6791	0.4842	0.2008
1087722	3.3549	2.8470	1.6964	2.6174	2.7041	2.7270	1.5622	2.3615	2.1868	2.1109	3.1857	2.6016	2.4389	1.8023	3.8204	2.9921	2.0939	2.2525	3.0612	2.1337	1.7964	2.4780	2.5606	2.4226	2.1663	1.4208
1094917	3.1891	3.4633	1.5274	3.3734	2.7478	2.9988	2.1466	3.1062	3.0707	2.8261	3.6700	3.1280	3.4931	2.0850	3.2108	3.3389	1.7941	3.0633	2.7471	2.9815	2.4767	3.2230	3.2918	3.2511	2.4591	1.8592
280023673	1.0957	2.1032	0.1275	2.0138	1.2917	1.1880	0.6524	1.2179	1.9728	1.0665	2.0477	1.5948	1.3189	0.5962	1.4212	1.9924	0.2192	1.4240	1.0996	1.2667	0.9378	1.3960	1.6504	1.3350	0.8772	0.4688
279752548	0.2175	0.5859	0.0000	0.4585	0.0000	0.3814	0.0000	0.5703	0.4479	0.0000	0.6513	0.0000	0.0000	0.0000	1.2348	1.0919	0.0000	0.3534	0.0000	0.0000	0.0000	0.0000	0.2102	0.3828	0.0000	0.0000
1102624	0.5171	0.9447	0.0715	0.9011	0.8162	0.1138	0.0000	0.6782	1.3450	0.0000	0.7107	0.7720	0.0578	0.0626	0.6546	1.5067	0.0000	0.7711	1.0441	0.3085	0.0463	0.6924	0.6406	0.6432	0.0000	0.0000
1099060	3.1384	3.2686	1.6847	2.6072	2.3779	2.6144	2.0400	2.7668	2.8744	2.6653	2.9384	2.4358	3.1113	2.0110	3.3200	3.2558	2.0187	2.3969	2.5122	2.5265	2.1319	2.9261	3.0247	2.4612	2.3771	2.0177
1087526	1.9436	2.3706	0.9560	2.1151	1.5713	1.5953	1.3610	1.5125	2.2021	1.6316	2.3579	1.6894	2.2998	1.2611	2.2616	2.6270	1.1365	1.7734	1.7985	1.3366	1.6677	1.5114	2.3154	1.9772	1.2195	1.0753
1100897	1.9016	1.9213	0.8766	1.2491	0.5476	1.1464	0.7278	0.6184	0.7520	0.6934	1.4669	0.5884	1.4032	0.6472	2.2436	2.2579	0.7002	1.5274	1.2206	0.9558	1.5512	0.7986	1.4822	1.0843	0.8310	0.5723
1096537	1.5434	2.3062	2.5920	0.9126	1.0205	1.7537	2.1898	1.0046	2.4508	3.0272	1.0331	0.7946	1.2228	2.4495	1.2251	2.2916	5.5235	0.9685	1.4348	1.2295	2.2557	0.5874	2.7205	1.7968	1.2922	2.1869
279865652	4.8974	1.7444	3.2521	2.3339	4.2085	3.6442	1.7053	4.2895	1.5377	2.2358	2.5611	2.2473	2.6975	1.5108	5.3261	1.3477	3.1436	3.0984	3.4016	2.3612	1.4428	4.5084	0.7773	2.9261	2.8658	2.0100
279795891	1.3243	1.6408	1.5633	1.0010	0.6564	0.8971	1.1079	1.1525	1.3967	1.4216	0.9803	0.8677	1.4918	0.7130	1.0347	1.6949	1.0272	1.1148	0.5212	1.2589	1.1531	1.1853	1.7083	1.1820	0.8875	0.5373
1101514	4.6113	4.3399	3.7226	3.9965	3.8929	3.4754	3.8838	3.8280	3.8095	3.8719	4.2362	3.7667	3.8568	3.7486	4.8793	4.5122	3.4117	3.5146	4.0451	3.1597	3.6836	3.7740	4.2423	4.0476	3.2042	3.7135
1104793	1.7490	1.0466	1.1150	0.9867	0.6108	1.0222	0.6610	1.1516	1.1473	0.8871	1.2736	0.9804	0.9046	0.7051	1.7022	1.2427	0.6481	0.7045	0.7215	0.7227	0.6678	1.2144	1.1686	0.7750	0.4556	0.7259
1094822	2.9050	3.8044	3.5891	2.5490	2.4501	2.3891	2.8677	2.2189	3.6046	3.3350	2.5687	2.4990	3.0380	2.7856	3.0065	3.7580	2.0389	2.8415	2.6086	2.6222	2.7142	3.0527	3.6470	2.6485	2.6965	2.5942
1087850	2.9238	2.5597	1.1176	1.6750	1.0937	2.2666	1.2851	1.5895	1.6915	0.9864	3.2263	1.0927	3.5738	1.5701	3.8868	2.6111	1.6617	1.8420	2.5888	1.2061	1.9794	1.7197	1.9101	2.5195	1.1866	1.4166
1088808	4.4617	4.0909	3.4568	3.6311	3.1353	3.4742	3.3897	3.7151	3.6010	3.4320	3.9402	3.2154	4.2584	3.4573	4.5616	4.2771	3.6352	3.6668	3.4803	3.4062	3.7331	3.7784	4.0086	3.7314	3.2445	3.5824
1088252	2.2015	3.2672	3.5109	2.1360	1.3108	2.5406	2.9212	2.4433	3.2097	3.0301	2.4188	2.1716	3.5528	1.8736	1.9537	3.2472	3.5774	2.7658	1.2848	3.7879	2.9253	2.6366	3.4705	2.4195	2.9902	1.5050
280018615	2.9778	0.5371	3.3445	1.1206	1.1386	0.7411	0.7032	1.9838	0.3456	0.8647	0.5870	0.5305	0.6838	0.4902	2.5134	0.2059	0.8063	0.7121	0.8587	1.1390	0.7663	2.1262	0.9555	0.7838	2.5725	0.7957
280128642	0.9331	1.4531	0.5625	0.9883	0.7128	0.8239	0.9477	1.1322	1.2745	0.9157	0.9994	0.6467	1.3657	0.5045	2.1177	1.5911	0.6068	0.5794	0.8821	0.6164	0.6402	1.2760	1.4645	0.8387	0.6719	0.3117
279888749	1.3533	2.0751	0.6782	1.2528	1.1650	0.8975	0.9515	1.2850	2.0682	1.1557	1.6681	1.3442	1.5623	0.8901	1.6047	2.2454	0.6428	1.4166	1.1176	1.3247	1.3107	1.3293	2.0907	1.7249	1.2137	0.6419
280096483	1.9966	2.6828	3.0600	2.3640	0.5282	2.2672	3.2774	2.1402	3.0087	2.2603	2.3222	1.8902	2.9357	2.8203	2.9254	3.2718	3.2677	2.3575	0.7858	2.4472	3.2637	2.2818	3.3077	2.7925	2.3483	2.6533
1094757	1.3566	2.7643	3.2480	2.0986	1.6561	1.5572	1.8738	1.7050	2.2482	2.7885	1.6830	1.5011	2.5385	1.9831	1.1349	2.3978	2.4712	1.9063	1.2428	1.8075	1.8606	1.4940	3.0257	2.2660	1.5330	2.2021
1088171	3.8184	4.2928	2.7870	4.2292	3.7847	3.6182	2.8367	3.7457	3.9353	3.6600	4.0994	3.8917	4.0251	2.8248	4.0794	4.1573	2.6141	3.7369	3.8451	3.4801	3.2015	3.8697	3.9824	3.8171	3.4046	2.6169
1100056	7.4839	7.6033	6.4713	7.6953	7.4384	7.2783	6.3775	7.3725	7.4954	7.7836	7.7210	7.6112	6.3233	6.5464	7.2761	6.8175	5.3996	7.3228	7.2330	7.1052	6.1748	7.8739	6.9270	7.2449	7.1481	6.1802
1092446	0.8166	1.1292	0.3004	0.0000	0.7969	0.0000	0.3362	0.3666	0.9092	0.3849	0.3759	0.2550	0.1284	0.0000	1.2062	1.5946	0.3391	0.2387	0.5701	0.1589	0.0000	0.1755	0.6314	0.2404	0.0000	0.0000
279901213	4.7275	4.9576	5.1196	5.3502	4.8716	4.8374	4.2869	4.6860	4.6521	5.4824	5.0864	4.9988	4.5956	4.1623	4.9075	4.8274	4.2286	5.0044	4.5229	4.8643	4.1073	5.0885	4.6706	4.4468	4.8747	3.4441
1097572	2.0321	2.3265	1.8984	1.8453	1.4720	1.4654	1.6728	1.8339	1.7742	2.3547	1.8341	1.5632	1.8463	1.6297	1.9718	2.0994	1.5969	1.9388	1.3477	1.6542	1.6253	1.8322	2.0011	1.8308	1.5704	1.4055
280015065	2.9549	3.6519	3.1300	3.2165	3.0357	2.5877	3.0374	2.9503	3.4431	3.1106	3.1067	3.1086	2.8315	2.8987	2.9482	3.5128	2.7165	3.1356	2.5624	2.7196	2.9115	2.8899	3.5160	3.3048	2.5062	2.5612
1089895	1.2381	1.1238	1.1831	1.4222	1.1184	1.1077	0.8290	1.1991	0.9850	1.7112	1.4699	0.9203	1.2722	0.4479	1.3083	1.1545	1.0037	1.2604	1.0046	0.8739	0.3603	1.2527	1.0610	1.0999	1.0286	0.4473
1095696	4.4143	3.6819	4.4628	4.0031	3.9113	3.6230	3.4322	3.9096	3.6123	3.7839	3.8656	3.8496	3.8398	3.2499	4.3901	3.8667	3.3981	4.2306	3.9820	3.2628	3.5950	3.8949	3.6810	4.5572	3.2924	3.6447
279818068	1.8020	0.5002	0.8548	1.0882	0.7826	0.9242	0.4642	1.1374	0.8395	0.9846	1.0585	1.5498	0.9522	0.2626	1.5590	1.0985	1.6602	1.1232	1.5170	0.4923	0.4849	1.4301	1.1366	1.1550	0.7474	0.4681
279893050	1.1633	2.0997	0.0299	1.9518	1.6384	1.1527	0.5468	1.4442	2.3096	0.7284	1.7251	1.8826	0.7760	0.5540	1.3509	2.4945	0.2602	1.6035	1.8141	1.0751	1.3105	1.4335	2.0065	1.5957	0.7431	0.6516
1098462	1.2421	0.9073	0.9891	0.6001	0.5017	0.5728	0.4179	1.6538	0.6848	0.7810	0.5482	0.6972	1.1244	0.5559	0.8709	0.7253	1.8360	0.4302	0.5256	0.4184	0.5422	1.2543	0.8871	0.7123	0.2930	0.5761
280116719	1.4409	2.1568	1.5949	1.3228	0.9571	1.0791	1.1981	1.1617	1.4968	1.1435	1.6966	0.7234	1.5309	0.9768	1.9946	1.2151	0.6339	1.3690	1.2208	0.3686	1.0721	0.7901	1.0717	1.1037	1.1104	0.4393
1097619	1.1550	1.9465	0.2891	1.7285	1.3593	1.0305	0.5947	1.0253	2.0522	0.6574	1.7882	1.4126	1.1941	0.6621	1.4913	2.1417	0.3106	1.1352	1.3351	0.7916	0.9192	1.1644	1.7292	1.3285	0.7395	0.4564
1104602	2.1599	1.9401	0.6150	1.8523	1.7543	1.0573	0.9561	1.3489	1.9597	0.9786	1.7761	1.7443	1.3849	0.7524	2.1088	2.3955	0.7288	1.9725	1.9436	0.9353	1.5586	1.3983	1.8696	1.8985	1.1577	0.9617
279925559	2.5114	0.2532	1.8667	0.4238	1.0547	0.7322	0.0000	1.0167	0.2422	0.3656	0.5070	0.0000	0.0000	0.2036	2.6826	0.2242	0.4895	0.1729	1.0570	0.1552	0.0000	1.2648	0.2561	0.2870	1.3026	0.5820
279867254	3.6599	1.7072	2.8855	2.4532	3.2466	2.7623	1.5555	2.6599	1.8451	3.0580	2.9320	2.8131	2.4128	0.8196	3.1912	2.0609	2.6810	2.7483	2.8726	2.9297	0.3278	2.9046	2.1501	2.6210	2.6328	2.5110
1094053	1.6312	1.6477	2.3329	1.3715	1.0792	0.9963	1.4197	1.4613	1.5154	1.7530	1.3208	1.2225	1.3279	1.2940	1.5269	1.6371	1.6574	1.4740	0.9946	1.1300	1.4085	1.3463	1.5228	1.5826	1.0845	1.3570
279963864	1.3295	1.9866	1.8424	1.0926	0.6663	1.3916	1.3980	1.2287	1.7608	1.4428	1.3416	0.8159	2.0471	0.9587	1.2227	2.0594	1.1970	1.3551	0.3419	1.6634	1.3753	1.2382	2.2128	1.3523	1.3170	0.5217
1095464	4.0514	5.6048	4.1574	4.4697	3.6482	4.0445	4.5977	4.3191	5.5316	4.8470	4.3249	4.1249	3.6311	4.2546	3.6627	5.5312	3.3321	4.7357	3.9812	4.4844	4.7745	4.6330	5.3488	4.0180	4.3508	4.2747
1098435	2.6459	2.4701	2.6780	2.2094	2.0074	1.9659	2.0219	1.8191	2.2567	2.2441	2.2948	1.6877	2.8453	1.6537	3.0458	2.6906	2.2973	2.2914	2.3444	1.7531	2.2654	2.0799	2.5407	2.5218	1.7705	2.0318
1095626	3.8678	3.4000	3.0379	2.4398	2.2828	2.7779	2.6706	2.9332	3.0106	2.5837	3.4545	2.5143	3.4999	2.6349	4.0676	3.5220	2.2344	2.6988	2.6738	2.9663	2.9978	2.9394	3.3967	3.2680	2.6200	2.6079
1100542	2.9111	2.9265	2.5062	2.8838	2.7443	2.3433	2.3496	2.4792	2.6600	2.4635	2.9464	2.5231	2.8107	2.1408	3.1952	2.9961	2.2530	2.5552	2.6662	1.9779	2.3263	2.3542	2.9976	2.9646	2.0172	2.1225
1095336	1.7423	1.4774	0.7414	0.5825	0.4436	0.5679	0.7517	0.6874	0.5360	0.4687	1.1101	0.2834	1.3304	0.6966	2.3255	1.7012	1.0041	0.6886	0.9282	0.5257	0.8725	0.5469	1.2299	1.0891	0.3595	0.8108
1098800	2.5386	3.0195	2.5519	2.8522	2.2471	2.3568	2.2927	2.5282	2.9258	2.7227	2.8604	2.5976	2.7722	2.1540	2.6963	3.0285	2.2630	2.5030	2.3017	2.3983	2.3595	2.6237	2.9881	2.5912	2.2030	2.0479
1089018	0.0316	1.4762	1.9731	0.0968	0.1461	0.0373	2.5378	0.0573	2.1283	2.1200	0.0393	0.1196	0.0694	1.7757	0.0536	1.3567	4.0010	0.0176	0.0575	0.0585	1.3413	0.0513	2.2234	0.0752	0.0000	1.2615
279807384	1.0442	1.5289	1.2896	0.9739	0.8763	0.7349	0.8507	1.0125	1.5052	1.2591	1.2858	0.8405	1.4001	0.7372	1.3547	1.7651	1.2457	1.1657	0.6341	0.8711	1.4122	0.8912	1.6818	1.1528	1.0021	0.5796
1097761	3.2232	3.3370	2.6339	3.1054	2.8635	2.5707	2.7013	2.9452	3.1254	2.8563	3.0736	3.0137	2.6059	2.5698	3.1773	3.2098	2.4174	2.7593	2.7279	2.4307	2.5424	3.0959	3.0748	2.8750	2.4853	2.3138
1104676	3.2229	3.7724	3.4420	3.0283	2.4709	3.0661	3.2209	3.1996	3.4814	3.2513	3.2167	2.8061	3.7620	2.8117	3.5439	3.7710	3.2611	3.0843	2.5839	3.3574	3.2232	3.3313	3.7996	3.0329	3.0060	2.5760
1091841	2.3457	2.2336	1.0729	2.4530	2.1976	1.7264	1.2123	1.7143	2.2783	1.0948	2.6057	2.0929	1.9691	1.2788	2.6521	2.6487	1.3984	2.0233	2.4708	1.2095	1.6203	1.8105	2.2495	2.3783	1.3484	1.4750
1090181	2.6550	3.0839	2.1321	2.3129	2.4669	2.2930	2.1986	2.3473	2.9087	2.5189	2.5460	2.2604	2.7264	1.8001	2.7313	3.0181	2.1530	2.5564	2.3784	2.4923	2.1470	2.4105	3.0718	2.7436	2.3678	1.5065
1106400	2.8900	3.9173	1.3514	2.7570	2.6260	2.4501	2.1671	3.1873	3.6798	1.8652	2.6048	3.0494	2.6180	1.9448	2.8486	3.7233	1.2660	2.1851	2.3309	2.8897	2.3882	3.3743	3.8256	2.2043	2.6324	1.3678
1100123	2.1127	2.3011	1.7237	2.1535	1.8262	1.8893	1.8097	2.0585	2.2416	2.2621	2.1655	1.9935	2.2469	1.5085	2.0324	2.3953	1.5282	2.2366	1.5680	2.1797	1.7076	2.3247	2.4652	2.4428	1.9636	0.9988
279809889	1.5709	1.7280	2.0717	1.1607	0.9087	1.1134	1.6194	1.2232	1.5394	1.4415	1.1459	0.9278	1.8560	0.8534	1.6838	1.8925	1.6048	1.3658	0.7211	1.1431	1.4636	1.0319	1.7949	1.5475	0.6760	1.3432
1093720	2.4950	3.1166	2.1825	2.5806	1.9862	2.2741	2.2830	2.5819	3.0475	2.4947	2.6044	2.3988	2.4475	2.0090	2.4543	3.1128	1.6595	2.4618	2.1272	2.3928	2.3335	2.5178	3.2017	2.5567	2.2709	2.0341
1092848	2.2337	2.0761	1.0970	2.5473	2.5434	2.0260	0.9079	1.8351	2.0051	1.5440	2.8304	2.3844	1.8532	0.8909	2.6786	2.2792	1.0056	1.9323	2.5126	1.5373	0.9824	1.9414	1.6605	2.2765	1.5502	0.6775
1101379	2.1251	2.6032	1.9321	2.1625	1.8846	1.7389	2.0087	2.1375	2.6952	1.9368	2.0632	1.9647	1.9932	1.4776	2.0860	2.7838	1.3271	2.0540	2.0369	1.8580	2.0495	2.2110	2.8245	2.3879	1.5820	1.7556
280120546	2.8390	2.7696	1.6928	2.3255	2.3170	2.4275	1.9141	2.6925	2.6853	2.0893	2.9201	2.4735	2.4194	1.8988	2.7737	2.5443	2.4691	1.9079	2.4768	1.8698	1.5451	2.1263	2.4731	2.8404	1.9645	1.8446
1093666	4.2352	4.3321	3.9249	3.9554	3.8607	3.8371	3.6424	4.2555	4.2822	4.2738	4.1486	3.8474	4.0166	3.3864	4.1807	4.2340	3.5206	3.9142	3.8580	3.8190	3.6363	4.1049	4.3134	3.8901	3.8595	3.2934
279972406	2.6523	3.2518	2.6489	3.1242	2.6347	2.4599	2.5123	2.9470	3.2741	2.6411	2.8461	2.9200	2.4094	2.2127	2.8499	3.0849	1.9451	2.7316	2.5358	2.5711	2.5774	2.9562	3.3398	2.6283	2.4658	2.0874
1096356	2.6394	3.4703	2.7807	2.9255	2.3499	2.2179	2.7775	2.7395	3.4673	3.2721	2.9764	2.6784	2.5530	2.5281	2.5945	3.5010	2.3593	2.9779	2.4211	2.8834	3.0620	2.5844	3.5815	3.0214	2.7682	2.5936
279933989	3.2753	0.7477	0.7301	3.7398	3.3040	2.7110	0.6874	2.5481	1.4822	0.9120	3.5295	3.3236	2.1639	1.3619	3.6452	2.7747	0.0000	3.3059	3.3732	1.7481	0.3037	2.1881	2.4180	3.9308	0.3893	2.3806
1088100	1.1755	1.3234	1.1320	0.7558	0.8670	0.5305	0.7228	0.7178	1.1473	1.2002	0.9245	0.7104	0.9103	0.6150	1.1662	1.0345	0.5388	0.5585	0.5841	0.3271	0.5350	0.8071	1.3494	1.0626	0.4786	0.5547
279893354	0.5087	0.9041	0.0000	1.3473	0.9568	0.8585	0.0000	0.4594	1.1751	0.1925	1.0527	0.8437	0.4965	0.1130	1.1136	1.6730	0.0000	0.8883	0.5894	0.0000	0.5753	0.3523	1.2800	0.9477	0.2036	0.0000
1087037	4.4200	4.8816	4.1882	4.4522	4.1005	4.3000	4.0664	4.4954	4.7777	4.2615	4.5175	4.3728	4.5380	3.7867	4.5566	4.9586	3.9862	4.3495	4.1285	4.3091	4.2787	4.6767	4.8581	4.2558	4.0825	3.5569
1089452	2.9180	3.3549	3.9899	2.3675	2.1704	2.7651	2.9158	2.5102	3.1680	3.2557	2.6302	2.2235	3.6082	2.5614	2.8726	3.6187	3.5110	2.9209	2.2217	3.0009	2.9498	2.5568	3.5005	3.0333	2.7320	2.6614
279839342	5.8856	4.1471	5.9875	4.9830	4.9407	5.2695	3.7887	4.7997	4.2988	4.9536	5.1835	5.7135	5.0254	3.8434	5.5474	4.7335	6.0913	5.6321	5.4466	4.9910	4.2305	5.0809	4.1082	5.8936	5.0108	4.3704
1097788	4.5160	4.2416	4.5916	4.1928	4.0553	3.9673	3.4245	3.5650	3.5331	4.3653	4.1927	3.7648	4.1591	3.1197	4.5771	4.0084	3.9463	3.8959	4.1081	3.7718	3.2977	4.0872	3.7735	3.9693	3.8160	3.5092
279943535	2.0129	0.5674	0.2167	0.5795	0.8589	0.4447	0.0000	1.3348	0.7482	0.4839	0.8730	0.7252	0.8146	0.2110	2.1046	0.6584	0.3852	0.6666	0.8976	0.1595	0.6867	1.3287	0.3795	0.7553	0.0072	0.7249
1089132	3.0272	2.3475	1.7971	2.0146	2.0290	2.0301	1.6214	1.9628	1.4652	1.7885	2.6577	1.8874	2.2954	1.7401	3.6254	2.5837	1.9275	1.6285	2.4246	1.4868	1.6262	2.0313	2.1186	1.9961	1.4589	1.5071
1096072	3.3289	3.5231	3.0617	3.3204	3.1018	3.0163	2.7317	3.2662	3.4666	3.3972	3.3620	3.1839	3.1602	2.6660	3.3499	3.6068	2.6132	3.1032	3.0774	3.1107	2.8021	3.3937	3.5949	3.1128	2.8696	2.5092
1090911	3.7019	5.6088	4.8037	4.5855	4.0724	4.3999	4.5367	4.2510	5.6920	5.1471	4.4692	4.4643	3.9466	4.2808	3.2076	5.5313	3.2351	4.6367	3.8477	4.4332	4.4184	4.4759	5.6536	4.5588	4.2797	4.2590
1106008	7.6011	6.9473	8.8718	7.4131	8.0282	7.8117	6.2381	7.2075	6.5944	8.2716	7.7884	7.1534	7.7278	6.1969	7.8901	6.9177	7.8328	8.0886	7.4571	7.7838	5.9848	7.3123	6.5132	7.9735	8.3372	6.2420
279780486	1.8773	2.3013	2.6943	1.7448	1.5372	1.7271	1.8073	2.4247	2.4187	2.1132	1.9919	1.7832	2.7087	2.0221	2.2908	2.6268	2.2038	1.9270	1.2186	2.0069	2.4772	2.1610	2.3730	1.9796	1.6189	1.3198
280089671	1.6611	2.2968	0.7640	1.7647	1.3948	1.5094	1.0049	1.8227	1.9533	1.1985	1.6725	1.5308	1.2870	0.8667	1.4473	2.1299	0.3845	1.3732	0.9996	0.9799	1.3428	1.9275	2.0571	1.4715	1.4228	1.1427
1094949	0.8843	1.1682	0.2402	0.7248	0.5911	0.8176	0.4619	1.0415	1.1620	0.7736	1.0097	0.6559	1.2258	0.4134	0.9430	1.3149	1.8774	0.7529	0.7597	0.6114	0.7378	0.9986	1.1283	1.4856	0.6058	0.4268
279881949	3.5271	3.7609	2.6827	3.4712	2.9622	2.6849	3.4314	3.1493	3.8994	2.8388	3.5101	3.2296	2.8801	3.1310	3.4405	3.8227	2.4766	3.0924	2.3240	3.1207	3.2545	3.1161	4.0382	2.9978	2.6912	2.7654
1088781	2.9566	4.0130	1.5720	3.6053	3.0942	2.9142	2.7806	2.8294	3.8785	3.0088	3.3992	3.0778	2.8759	2.6820	3.0646	4.0153	1.6520	2.9823	3.0093	2.2818	2.9019	2.7935	3.9540	3.3265	2.2968	2.5272
280128838	1.2172	1.7708	0.5265	0.7041	0.9846	0.2464	0.8715	1.0594	1.2698	1.1726	1.2462	1.4883	0.8748	0.2550	1.5187	1.6037	0.4127	0.6797	1.0484	0.3850	0.7037	1.3057	1.3247	0.6991	0.5782	0.6133
1109089	2.4418	2.8033	1.0292	2.8634	2.5901	2.3062	1.5449	2.4596	2.7403	1.8371	2.9182	2.7139	1.8764	1.7463	2.8046	2.8909	1.2184	2.3243	2.5501	2.0811	1.6719	2.5570	2.5845	2.1917	1.8916	1.1229
1096145	2.9401	3.0710	2.5269	2.7371	2.2781	2.6343	2.3347	2.5391	2.7509	3.0493	2.9999	2.4110	2.8073	2.2189	3.1396	3.0514	2.4505	2.4754	2.1687	2.9364	2.2598	2.7484	2.9289	2.5984	2.8361	1.8629
279852997	1.1863	0.6582	0.3774	0.8235	0.6052	0.1680	0.0623	0.5175	0.3055	0.2650	0.6504	0.3556	0.4144	0.1750	1.3568	0.7821	0.1482	0.3941	0.6620	0.0986	0.2452	0.2567	0.8663	1.3124	0.1615	0.2564
1089113	4.7364	5.3032	3.9775	5.1082	4.7662	4.4834	4.2144	4.6741	5.0347	4.8212	5.1042	4.9362	4.3318	4.2302	4.9605	5.1799	3.6543	4.4863	4.7588	4.0988	4.3590	4.9028	5.0453	4.5149	4.1394	4.0634
1099242	2.5997	1.6166	1.4367	1.0629	0.8573	1.3063	0.9290	1.1590	0.4215	0.6346	1.9366	0.6238	2.2627	1.0534	3.2922	1.7920	2.2276	1.1153	2.0018	0.5244	1.2486	0.7999	1.2590	2.2176	0.6364	1.7876
279966820	1.8312	0.7016	1.3807	0.4262	0.5257	0.5177	0.4165	1.4170	0.3766	0.4362	0.1565	0.5613	0.4033	0.4351	1.4416	0.4974	1.0157	0.5014	0.2915	0.4889	0.4353	0.9234	0.9644	0.6073	0.6767	0.4912
1097629	2.6358	4.0636	2.6162	3.4515	2.5755	3.0121	2.9666	3.1265	3.9201	3.2848	3.4845	3.2471	3.1777	2.9689	2.7014	4.0098	3.1324	3.0827	2.3874	3.4927	3.0477	3.1947	3.8958	2.8340	3.0349	2.2878
1090444	3.1438	3.6476	1.3073	3.5343	2.8906	3.0366	2.1905	3.2205	3.3874	3.1312	3.6072	3.3479	3.1339	2.2050	3.1698	3.3891	1.9881	3.0360	2.9604	3.0449	2.4224	3.1273	3.3944	3.1011	2.7515	1.8321
1100487	1.7292	2.2251	0.8969	2.0951	1.7203	1.5485	1.2499	1.5466	2.3705	1.6831	2.0496	1.9889	1.8925	1.0718	1.6631	2.3479	0.8324	2.0624	1.5962	1.5509	1.4957	1.6767	2.3387	2.3461	1.3753	0.8903
1104612	2.1806	1.8539	2.1726	1.7240	1.3727	1.3931	1.6779	1.6999	1.9951	1.8259	1.9360	1.4369	2.1032	1.3367	2.0244	1.9378	1.6658	2.1210	1.2634	1.6674	1.7980	1.4574	2.2365	2.1001	1.7545	1.3600
279983694	2.7252	2.4148	1.5731	2.6260	2.3113	2.0167	2.1263	3.1874	2.1873	1.9611	2.6368	2.5707	1.9630	1.9719	2.7564	2.2076	1.7930	2.0016	1.9036	2.2563	1.4692	2.7974	2.6985	2.1880	1.6069	1.9718
1091931	1.2782	2.5715	2.3266	1.5236	1.2359	1.0791	1.7837	1.5174	1.6448	1.9752	1.4821	0.8990	2.2533	1.3929	1.5544	2.1721	1.8431	1.1361	1.0397	1.0845	1.5315	0.6987	2.5660	1.6880	1.2225	1.4771
279943599	0.5367	0.6006	0.3152	1.7596	0.4312	0.4697	0.0000	0.4513	0.9606	0.0000	1.6076	1.2886	0.8040	0.0000	1.0208	1.5125	0.0000	0.8685	0.7810	0.1989	0.0000	0.4735	0.7570	0.9299	0.6251	0.0000
1091861	1.7258	2.1590	2.2173	1.5619	1.3185	1.4761	1.5931	1.4477	2.1755	2.0025	1.5943	1.4447	1.8416	1.2750	1.6175	2.2414	1.4247	1.7509	1.2409	1.5941	1.5206	1.5882	2.1881	1.8855	1.5007	1.3708
279926700	0.5586	0.0943	0.0000	1.3719	0.5989	0.3096	0.0000	1.0711	0.0711	0.0000	1.2465	1.0593	0.0000	0.0000	0.8918	0.8023	0.5091	0.9756	0.6274	0.6897	0.0000	1.1771	0.4451	0.9692	0.1393	0.0000
1087641	1.7409	2.2613	2.1269	1.4728	1.2893	1.6896	1.6343	1.6234	2.1712	1.8606	1.6855	1.4694	1.4647	1.5014	1.8311	2.0462	1.9831	1.5185	1.2355	1.6649	1.4188	1.5227	2.4188	1.8680	1.7540	1.4640
1091286	3.6967	3.8804	4.4967	3.0916	2.7364	2.5280	3.1591	3.2293	3.3757	3.4261	2.5396	2.4799	3.9635	2.9524	3.1539	3.9576	3.4763	3.8211	3.1955	2.8600	4.0090	3.3002	3.6211	2.8976	2.7136	3.4657
1095760	2.0359	3.0839	3.3525	2.3186	1.6868	2.3930	2.4022	2.3290	2.9456	2.9379	2.5008	2.0853	2.9567	2.0923	2.1579	2.9660	2.7605	2.4191	1.5059	3.1705	2.4086	2.2648	2.9600	2.4944	2.5124	1.7319
279952177	1.8086	0.9283	0.9009	0.4118	0.2766	0.5527	0.8832	0.6800	0.8096	0.4216	0.5807	0.3301	0.2079	0.5922	1.2325	0.6723	1.0768	0.3781	0.7877	0.2556	0.3265	1.2633	0.9368	0.5389	0.0000	1.0168
1093435	3.3865	3.6844	2.5488	3.7457	3.2032	3.0109	2.8828	3.3208	3.4785	3.6338	3.6739	3.4009	2.7349	2.9675	3.4402	3.4942	2.1866	3.1471	3.0809	2.8510	2.6038	3.3318	3.3512	3.2262	2.9276	2.7106
1099097	0.3191	1.6087	2.1067	0.3498	0.4333	0.7323	0.9365	0.4254	0.8579	2.2793	0.4772	0.2168	0.4250	0.9280	0.3405	0.8907	2.7077	0.0984	0.7552	0.4521	0.5077	0.3837	1.0193	0.1926	0.3865	0.5012
279778000	1.9978	1.2229	1.2104	1.2292	0.9712	0.9408	1.2536	1.3406	1.4024	1.4313	1.0883	1.1169	1.2258	1.3626	1.5572	1.4848	1.6929	1.0154	1.6108	0.2342	1.0277	1.5164	1.1679	1.5543	0.2584	1.2998
1100726	1.5489	3.1462	2.3403	1.1333	1.0338	2.3070	2.5572	1.6249	3.1204	3.3651	1.5088	0.8760	1.8192	2.6769	1.6575	2.8745	3.4186	1.2687	1.3558	1.8779	1.9561	1.2810	3.0725	1.0813	1.5820	1.7158
1101579	3.2585	3.2710	3.1421	3.2225	2.7621	2.8224	2.6792	2.9097	3.0941	2.9826	3.3028	2.9796	2.9701	2.6840	3.4038	3.2201	2.6940	2.8809	2.8461	2.5998	2.7484	3.2485	3.2005	2.8409	2.5808	2.5214
279855303	1.5158	1.5958	1.9156	1.2298	0.8504	0.7449	1.3629	1.2064	1.6600	1.4836	1.4822	1.4445	1.6145	1.1185	1.1906	1.6298	1.3002	1.7125	0.9412	1.5334	0.9746	1.3993	1.7207	1.4222	0.9539	0.9055
280014797	0.7201	0.8779	0.7098	0.7493	0.3839	0.4014	0.5337	0.8435	1.0008	0.6732	0.9148	0.5453	0.6260	0.3939	1.1713	1.2795	0.6066	0.6683	0.2626	0.4433	0.5569	0.6163	0.9578	0.4247	0.6170	0.1642
1098306	3.0678	3.4190	3.3253	3.6112	3.4563	2.4886	2.7891	4.1561	3.9343	3.4006	3.4709	3.6279	2.6126	2.8921	2.1906	3.0810	2.3314	3.7454	3.1810	2.9964	3.0468	3.1303	3.5439	3.9750	3.1626	2.6677
280137089	1.7477	3.6058	0.3889	3.4052	2.3394	2.1137	1.7617	1.7368	3.8783	1.8283	3.3016	3.0617	2.0829	1.9631	1.3949	3.8299	0.5735	2.9324	2.2075	2.2108	2.4270	2.2070	3.6821	2.8710	2.0267	1.1945
1091052	2.4163	2.9273	3.1015	2.5093	2.1629	2.4020	2.1362	2.1259	2.7956	2.9379	2.3637	2.2346	2.4693	2.1522	2.4826	2.8422	2.4947	2.4055	1.9878	2.4396	2.1541	2.1154	2.9368	2.3428	2.1113	2.1787
1092243	2.6380	1.4288	0.8794	1.0383	1.1822	1.1809	0.4912	1.0618	0.2733	0.8039	2.1199	0.7041	1.7714	0.7958	3.1378	1.5741	1.5630	0.7653	1.8757	0.6900	1.0926	0.8084	1.2476	1.5981	0.5200	1.0281
279785387	0.7334	1.5787	1.6694	1.2004	0.1799	0.7939	1.3316	1.0425	1.5984	1.5722	1.4675	1.1279	1.3280	1.6187	1.1389	1.5499	1.4295	0.9220	0.4914	0.8900	1.6577	1.1933	1.7836	1.3858	0.6253	0.7952
1104532	2.5661	2.5761	1.9992	2.8759	2.3204	1.9198	2.0894	2.2730	2.4995	1.9548	2.7773	2.4216	1.8970	2.1357	2.8036	2.7016	1.8343	2.5823	2.3110	1.7391	2.3534	2.4820	2.4438	2.8306	1.9224	2.1499
1097362	1.1606	1.5109	0.2325	1.7480	1.6115	0.5942	0.4866	1.1296	1.4633	0.5937	1.6833	1.7244	0.4754	0.4809	1.4078	1.6923	0.2281	1.3212	1.8114	0.5291	0.6947	1.1992	1.3500	1.3776	0.5507	0.2928
1102116	2.1044	2.5201	2.9932	2.0170	1.7475	1.7171	2.2194	1.8473	2.5371	2.3090	1.9911	1.6555	2.4211	1.7825	2.2587	2.7126	2.0660	2.0929	1.6880	1.9475	2.2621	1.7738	2.7430	2.4152	1.8781	1.8741
1103293	1.0626	1.9160	1.1063	1.2106	0.9751	0.9128	1.1313	0.9963	1.7882	1.4501	1.2453	0.9646	1.3662	0.8591	1.1147	1.9177	0.8491	0.9722	0.7543	1.0032	0.9798	0.9186	2.1301	1.3104	0.7812	0.9111
1102793	4.0367	3.9645	3.0567	4.2324	3.9075	3.4168	3.1109	4.0103	3.7516	3.5594	4.1646	4.0990	3.2464	3.1798	4.1319	3.7289	2.6311	3.6270	3.7896	3.1585	3.1567	4.1799	3.7337	3.7568	3.2038	3.1939
1096461	1.8601	3.4677	4.0463	1.9653	1.6065	2.5571	2.6465	2.2619	3.4489	3.5089	1.9469	2.0748	2.5056	2.0181	1.1154	3.3281	2.7084	2.4239	1.5852	3.5065	2.5377	2.7041	3.5804	1.8536	2.5353	1.9030
279670680	1.1166	1.1857	0.6285	0.8024	0.5930	0.4829	0.2759	0.7327	0.9478	0.4957	1.5520	0.4343	1.7495	0.2670	1.3584	1.2004	0.3520	0.7305	1.1841	0.3404	0.5820	0.6759	1.0347	1.4398	0.2130	0.3132
1101861	3.0083	3.2369	2.3254	3.1487	2.6545	2.7355	2.4628	2.8810	3.0063	3.0341	3.2837	2.9058	2.7685	2.3162	3.0559	3.0946	2.1692	2.8228	2.6916	2.5869	2.4277	2.9943	3.0310	2.8652	2.5849	2.0854
1095412	0.0304	1.0850	1.0523	0.0096	0.0123	0.0091	0.4848	0.0393	1.2425	1.2548	0.0474	0.0199	0.0000	0.7329	0.0257	0.7795	1.2411	0.0087	0.0094	0.0000	0.2193	0.0125	0.8194	0.0518	0.0000	0.1457
279704094	1.3130	0.2313	0.0000	1.6565	0.6049	1.0100	0.3991	1.6020	0.8669	0.0000	0.9437	1.4318	0.5766	0.0000	1.9677	0.7367	0.8273	1.3634	2.0937	0.0000	0.8915	1.7100	0.0708	1.7394	0.0000	0.0000
1102037	2.5151	2.3721	1.0988	2.6472	2.5461	1.7863	1.1143	2.0063	2.2134	1.4234	2.4337	2.5499	1.5499	1.1967	2.7239	2.3032	1.2278	2.0740	2.5961	1.3396	1.5472	2.1687	2.0671	2.1096	1.4501	1.3273
1088719	1.5776	1.8243	1.8382	2.0069	1.7842	1.8399	1.1597	1.9707	1.4900	2.0323	2.0159	1.3968	1.8481	0.9933	1.4525	1.9560	1.4938	1.5630	1.4662	1.6827	1.1174	1.9280	1.9002	1.4448	1.4048	0.7245
279494911	2.6046	3.0281	2.1400	3.2025	2.7510	2.6154	2.4419	2.9767	2.9526	2.8466	3.3164	2.9672	2.7240	2.3383	2.7911	3.0419	2.4314	3.2181	2.6335	2.9594	2.3308	2.9946	2.9111	2.8393	2.1597	1.8182
1108313	1.7519	1.8616	1.0453	1.6291	1.9244	1.1059	0.7767	1.3516	1.5951	1.3572	1.6071	1.7317	1.0017	0.8353	1.7864	1.2540	1.3092	1.3290	1.7713	0.8179	0.8019	1.3051	1.2998	1.4253	0.7088	0.5809
279802530	4.5357	3.5603	3.7805	3.7187	4.5599	4.0105	2.7465	3.9249	3.1572	3.8409	4.3967	3.9960	3.9067	3.0786	4.8121	3.5971	3.9655	3.8108	4.7167	3.4296	2.5141	3.9358	3.4167	3.7818	3.2302	2.5080
1087673	4.3577	4.1017	4.5591	3.7311	3.7227	3.5652	3.8437	3.8413	3.9851	4.1971	3.8423	3.7039	3.8659	3.6772	4.4576	4.1325	3.8883	3.6267	3.6511	3.3862	3.9062	3.9587	4.1390	3.8086	3.3008	3.8287
1099041	2.1355	2.1170	2.2430	2.0839	1.4692	1.9817	1.7617	1.9751	2.2361	2.2692	1.9942	1.6912	2.3022	1.6476	2.2363	2.1496	2.3358	2.0718	1.5871	1.8821	1.8095	2.1443	2.4005	2.2194	2.0004	1.7776
279781366	0.8519	1.2385	1.2063	0.7368	0.5259	0.7704	0.2312	0.6321	0.7874	1.2876	1.1218	0.7668	0.9438	0.4248	0.9560	0.8471	1.1400	0.9863	0.4458	1.3589	0.2290	1.2665	0.8125	0.3604	0.6327	0.1043
1092284	4.0906	5.2535	2.8692	4.6115	3.9914	4.5717	3.8162	4.5693	5.1650	4.5129	4.9904	4.4735	4.9766	3.6864	4.0922	5.1930	3.4058	4.3332	4.0718	4.3201	4.0303	4.3509	5.2835	4.1952	3.9786	3.1530
280045469	0.4456	1.6346	0.0000	0.4037	0.9952	0.1625	0.0000	0.6295	1.0080	0.8498	0.5136	0.4411	0.0000	0.2563	0.2583	1.7084	0.0000	0.4932	0.3138	0.4420	0.0000	1.0416	0.5024	0.2332	0.0000	0.5185
279746220	3.0155	3.9124	2.4385	3.0994	2.4572	2.8381	3.1401	3.5312	3.9063	3.5126	3.2080	3.3687	2.4742	3.3496	2.4939	3.3699	2.1063	2.8767	2.4432	2.9169	2.6922	3.8891	3.4972	2.9882	2.7992	2.6083
1107460	1.1199	2.2351	1.8650	1.9556	1.3497	1.1893	1.5303	1.1160	2.3889	2.8019	2.3248	1.8701	0.5631	1.2648	0.3600	1.2991	0.7004	1.1730	0.5492	2.1094	0.8864	1.8660	1.9393	1.1186	1.8346	0.6488
1098188	2.6408	3.3998	2.0209	3.0066	2.3793	2.4839	2.4602	3.0442	3.2594	2.5980	2.7476	2.9780	2.4159	2.5021	2.6939	3.3660	1.8181	2.3767	2.4226	2.2339	2.6416	3.5083	3.1763	2.2356	2.1533	2.0525
1095362	2.8151	1.6751	1.6508	1.9901	2.0324	1.4465	1.5875	2.0547	1.7054	1.5054	2.2578	1.7953	1.7875	1.4134	3.2399	1.8749	1.7582	1.6743	2.3606	1.1517	1.6349	1.8824	1.7513	2.1092	1.0880	1.6645
279995611	1.2219	1.6923	1.3427	1.6122	0.7351	1.2556	1.2641	1.4736	1.7871	2.0266	1.4659	1.0258	1.5501	0.8378	1.0367	1.5321	1.2533	1.3922	0.6855	1.7120	1.0114	1.6060	1.4912	1.2186	1.4626	0.7103
1101306	1.7888	2.0225	1.9466	1.9092	1.6824	1.2738	1.4140	1.6799	1.4691	1.6539	1.8682	1.5689	1.7461	1.3820	2.0564	2.0108	1.2341	1.6919	1.5122	1.4173	1.3561	1.6369	1.8199	2.1154	1.4115	0.9721
279835160	1.9248	0.7342	1.5595	0.8279	0.7861	0.2886	0.0000	1.1177	0.2758	0.2218	0.4045	0.8073	0.4887	0.1690	1.3318	0.7470	0.3020	0.5961	0.9288	0.2289	0.6412	1.3400	0.5944	0.5125	0.4645	0.3633
1103991	4.7762	5.1652	3.1599	5.0319	4.6751	4.5699	3.7927	4.5664	4.8871	4.5672	5.3159	4.8506	4.7731	3.8917	5.1491	5.1122	3.3805	4.3436	4.7469	4.2383	4.0008	4.6769	4.9665	4.4821	4.0609	3.4348
279705921	2.3450	0.3008	1.0344	2.0891	1.8604	1.3697	0.7930	1.9882	1.2346	0.6951	1.8487	1.4350	1.5561	1.1718	2.2759	1.9131	1.6280	2.3036	1.8417	1.2565	1.4811	2.1584	0.3836	2.6292	0.1788	1.2738
1087761	4.8228	4.8280	3.1487	5.1693	5.2494	4.3071	3.5686	4.6327	4.9565	3.8675	5.3753	5.3819	3.5519	3.8954	5.3738	4.8292	2.9779	4.5632	5.3286	3.7516	3.8357	4.8106	4.6882	4.7237	4.0031	3.5675
280053844	4.5665	5.2860	1.0300	6.0077	5.3870	4.2074	3.4768	3.9920	5.5682	2.7399	5.4098	5.4480	3.2399	3.0470	4.9664	5.7862	0.9835	5.3992	5.3590	3.6046	4.2185	4.6263	5.2964	5.6132	3.8980	3.4581
1090601	3.0586	2.6106	2.5651	1.6475	1.7612	1.6957	1.8328	1.6747	1.7139	1.7264	2.0908	1.3603	2.2192	1.7902	3.0298	2.6568	2.1471	2.0719	2.1387	1.5477	2.2760	1.6429	2.3355	2.2096	1.4393	2.2845
1096400	1.1667	3.1513	2.4365	1.5523	0.9036	1.0855	1.2671	1.3266	2.1878	1.8680	0.7850	0.9669	2.9231	1.0681	0.6625	2.9200	1.2338	1.5063	1.2024	1.3499	1.9164	1.2480	3.2937	0.8806	1.3648	1.1944
1108172	2.7804	0.8343	3.8065	1.2282	1.7334	1.5821	0.7083	1.9828	0.3776	1.8110	1.3565	1.3297	1.7355	0.6298	2.8977	0.6472	1.3308	1.6143	1.2167	1.4544	0.5832	1.7283	1.1765	1.4830	2.3181	1.0989
280118831	1.7704	2.1181	0.9733	1.7280	1.5513	1.2150	1.1085	1.4048	1.9671	1.3240	2.0094	1.5053	1.7315	1.3373	2.1937	2.2327	1.0090	1.3327	1.5346	0.9228	1.4957	1.4805	2.1042	1.6627	0.8592	1.3166
1105125	4.5733	4.7607	4.2787	4.5465	4.3358	4.1608	3.9701	4.3525	4.5115	4.4744	4.5013	4.4047	3.7562	3.8741	4.5544	4.6088	3.9576	4.0462	4.3663	4.0204	3.8618	4.5142	4.3960	3.9724	4.0451	3.6570
280004018	1.1222	0.6722	1.4260	1.0871	0.9611	0.7354	0.4187	0.8775	0.3288	1.5869	1.3851	0.8805	1.0501	0.6103	1.0467	0.5288	1.5327	1.0865	0.8403	1.0110	0.2080	1.3706	0.6286	1.0255	0.8215	0.0000
1104999	0.7086	1.0552	0.1883	0.5231	0.3254	0.2480	0.1875	0.5298	0.8438	0.4037	0.6023	0.4420	0.4491	0.2062	0.8426	0.9527	0.3073	0.1584	0.3166	0.2577	0.3086	0.7208	1.1789	0.2632	0.0000	0.0835
1103725	2.1192	2.5599	2.5758	2.0257	1.5705	1.8765	2.0854	1.8099	2.4157	2.3475	2.0984	1.7412	2.4368	1.7451	2.2346	2.6440	2.0354	1.9794	1.7447	1.9094	2.1005	1.9917	2.7088	2.3523	1.7604	1.9100
1087621	1.9689	2.4295	1.0662	2.2063	1.7808	1.7674	1.3583	1.6745	2.3459	1.8139	2.2929	2.0043	1.9824	1.1614	2.2512	2.4487	1.0766	1.9140	1.8154	1.7149	1.5899	2.0053	2.2506	1.9924	1.6835	0.9714
1099600	1.8079	2.2094	0.8550	2.7499	2.2569	2.0266	1.1417	2.0243	2.4929	1.9225	2.6769	2.4735	1.8066	1.1383	2.0423	2.2960	1.1205	2.4234	2.0995	1.6976	1.4661	2.0833	2.0739	2.4415	1.7552	1.0559
1092851	3.6017	4.5451	2.7661	3.8397	3.5961	3.6564	3.3163	3.7292	4.5655	3.9791	4.0955	3.7993	4.1770	3.0411	3.4245	4.6246	2.9119	4.0629	3.4714	3.8151	3.5550	3.6231	4.6870	4.0009	3.6252	2.8391
279787481	2.2719	2.8541	3.2163	2.1371	1.4410	2.0092	2.5649	2.1555	2.6695	2.4212	2.1473	1.9070	2.7889	2.1062	2.2568	2.7468	2.2894	1.8898	1.1888	2.4976	2.4734	2.2577	3.0137	2.0673	1.9139	1.8233
280050684	1.8095	0.0000	0.6681	0.9289	1.5855	0.0000	0.0000	1.1252	0.0000	0.8937	2.2199	1.0250	1.0702	0.0000	0.3273	0.0000	0.0000	1.6097	1.0381	0.0000	0.0000	0.7228	0.0000	1.7622	0.1557	0.0000
1089770	1.1538	1.9918	1.6959	1.0233	1.6861	1.0371	0.9052	1.0060	2.1157	1.5273	0.7957	0.9068	1.4004	1.0007	0.9940	2.0127	1.9187	1.0781	1.6127	0.7015	0.6537	0.7638	2.2703	1.4242	0.8349	1.2528
1101369	1.7641	2.0465	1.4601	2.1392	1.8174	1.5976	1.1526	1.5263	1.9326	1.8288	2.0341	1.9127	2.0763	1.1272	1.7057	2.0959	1.2180	2.2987	1.7337	1.8147	1.4417	1.7327	2.2081	2.3661	1.3580	0.7901
1103770	1.6252	1.7910	1.3996	1.5069	1.3581	1.1180	1.1895	1.4523	1.8195	1.3592	1.4093	1.3563	1.4679	0.9694	1.6196	1.8326	1.0744	1.5207	1.3353	1.2256	1.1526	1.4562	1.8840	1.6585	0.9995	1.0256
279769552	3.1184	3.4231	2.7472	3.3134	2.5632	2.6476	2.6329	3.1986	3.3302	3.0534	3.4233	3.6351	2.9629	2.7388	3.4616	3.5207	2.5994	2.9607	2.7609	3.1885	3.0859	3.4791	3.4053	2.8222	3.1688	1.7429
280075639	0.8013	0.1505	0.1944	0.1566	0.2124	0.1803	0.0567	0.6517	0.1558	0.0664	0.6877	0.1955	0.6305	0.2488	1.3751	0.5773	2.7510	0.2291	0.4076	0.2263	0.1237	0.1394	0.6740	0.3634	0.2634	0.0693
279958147	2.1944	3.5679	2.7452	2.8019	2.0431	2.3149	2.6527	3.4805	3.8746	2.9566	2.6265	2.5902	2.6378	2.2126	0.5993	3.3976	1.5507	2.1055	1.4123	3.3088	2.5470	3.1018	3.4478	2.2411	2.6407	1.5149
280119720	0.7514	0.3565	0.2473	1.0597	0.7546	0.3746	0.0000	0.9357	0.9057	0.4722	1.1493	0.7207	0.3337	0.3131	0.3322	0.9500	0.0826	0.9115	0.4335	0.2883	0.4543	0.5017	0.8292	0.9901	0.0062	0.0377
1109156	1.9020	1.8086	0.9069	1.5830	1.6376	1.1989	1.1014	1.8952	1.3826	1.3657	1.6279	1.6088	1.3802	1.0204	2.0232	1.7606	1.1254	1.2783	1.7408	0.8593	0.9294	2.0080	1.5960	1.3046	0.9181	0.9236
280059868	3.2093	3.0100	4.4289	3.3091	2.1293	3.1310	2.8186	2.7174	2.7899	3.5307	2.8738	2.7348	3.3395	2.4365	2.6607	2.5193	3.9785	3.3451	2.3893	3.5452	2.2416	3.6966	3.2887	3.8364	4.5133	2.8336
279707832	2.1405	1.6431	0.0000	0.7635	0.6446	1.1269	0.5413	1.7573	1.1531	0.8786	1.0103	0.9519	1.7951	0.0000	1.3504	1.4523	0.0000	0.8930	1.1588	0.7628	1.0192	0.8378	1.8839	0.6670	0.0000	0.0858
279490113	9.0552	6.5891	7.4988	7.7744	8.1603	7.2532	7.0154	8.1360	6.4372	7.4995	8.3507	7.7070	6.9530	7.2474	8.8829	6.5565	7.8800	7.4225	8.3683	6.2742	6.8863	8.2816	6.4926	6.8856	6.3401	7.2458
1104546	3.3426	4.8406	3.1353	4.1329	3.4703	3.5943	3.6586	4.0651	4.7262	3.8427	3.7826	3.7982	3.6917	3.3030	3.0189	5.0160	2.6791	4.0402	3.4480	3.7311	3.8639	3.7098	4.9385	3.7798	3.4678	3.3160
279985803	7.4106	5.6206	5.9565	6.0148	6.8164	5.9696	4.9552	6.5727	4.8122	5.7996	5.8313	5.9816	5.3856	5.2017	7.3337	5.2485	5.8360	5.4628	6.8193	5.2673	4.7248	6.7411	5.0130	5.3419	5.0542	5.1280
1089084	1.4724	1.6744	0.5650	1.1579	0.9660	0.9956	0.9035	1.0684	1.4386	1.0810	1.1781	0.9331	1.3353	0.6979	1.6386	1.7936	1.1917	1.0564	0.7830	1.2714	0.7809	1.1222	1.5384	0.7788	0.7289	0.4027
1094985	1.9118	2.0261	2.5774	2.0412	1.5922	1.6877	1.7331	2.0685	1.8672	2.1414	1.9348	1.6124	2.3481	1.3187	1.9509	2.0838	1.9931	2.0346	1.3839	1.9817	1.7253	1.9623	2.0516	2.2005	1.9190	1.3624
1105023	2.8044	3.4023	1.2395	2.9431	2.2993	2.6060	2.2967	2.5133	3.2116	2.7388	3.0666	2.6315	2.8140	2.1749	2.8374	3.3060	1.4601	2.8146	2.4968	2.3199	2.5526	2.5860	3.4185	3.1842	2.3147	1.9922
279968284	1.5108	2.2377	3.1173	2.0472	1.1569	1.8687	1.8905	1.7349	2.3819	2.3585	1.7040	0.7152	2.1882	1.1960	1.4142	1.9277	1.9573	1.5379	0.9418	2.9077	1.9273	1.9085	2.1759	1.2354	2.1332	0.5701
1102876	4.3763	5.5517	5.8347	4.8669	4.3570	4.0089	5.1544	4.3766	5.2005	5.4106	4.4757	4.2536	4.3596	4.5440	4.0467	5.5876	4.3521	5.2049	4.4254	4.5117	5.3249	4.3725	5.4311	4.8028	4.4982	4.7956
280106509	1.6766	2.5029	0.8098	1.6086	1.1967	1.4602	1.7680	1.5829	2.4220	1.5001	1.9340	1.5513	2.1171	1.7071	2.2090	2.6641	1.1044	1.6538	1.1461	1.3253	1.9377	1.5747	2.5568	1.7183	1.0386	0.9795
1086933	3.9191	3.8462	3.0208	3.6610	3.4361	3.2751	2.7812	3.3843	3.3754	3.3226	3.7163	3.4960	3.5620	3.1544	4.3073	3.7862	2.9634	3.2233	3.6743	2.8400	3.0046	3.4699	3.5060	3.3673	2.8249	2.7700
1091157	2.6775	2.6120	1.2834	2.5694	2.1527	1.8164	1.6823	1.7982	2.1080	1.6683	2.6573	2.0390	2.5224	1.3266	2.9557	2.8161	1.2036	2.4122	2.5351	1.6420	2.0505	1.7620	2.6345	2.6874	1.5693	1.5316
279902105	9.1326	6.2723	7.5299	7.7946	8.6661	7.5694	5.9564	8.1392	5.5619	7.2675	8.2016	7.9095	7.0515	6.2160	8.8312	5.5584	7.4210	7.0725	8.6279	6.1240	5.6111	8.2273	5.0980	6.9584	6.2200	6.0787
279870161	1.1945	1.9088	0.7694	1.2338	0.6628	1.0347	1.5305	1.1345	2.3257	1.2210	1.1779	0.7679	1.5124	1.0433	1.1659	1.7560	0.5936	0.9938	0.3295	1.1304	1.6468	1.3422	2.6609	1.2122	0.5594	1.0038
1094269	3.2134	3.0005	2.3101	2.6928	2.7163	2.7244	2.2087	2.7336	2.8986	2.6766	3.0130	2.6867	3.1199	2.1658	3.2626	3.1448	2.3568	2.7730	2.7960	2.4486	2.2534	2.8165	3.0470	3.0022	2.5140	1.9058
1102765	1.1685	0.4014	0.3491	0.0000	0.1376	0.2882	0.0000	0.4246	0.0000	0.1767	0.4763	0.3144	0.0000	0.0000	1.3774	0.8070	0.0000	0.2784	0.1063	0.0000	0.0000	0.2679	0.4057	0.4087	0.0000	0.0000
1091826	2.8733	1.6087	1.6204	1.8264	2.2533	2.1896	0.9933	2.0430	1.2503	1.2354	2.3385	1.5513	2.8013	0.9592	3.5549	1.4348	3.0066	1.5479	2.9427	1.0802	1.0866	2.0115	1.5960	1.8051	0.9983	1.0125
1094024	4.2497	4.0765	2.6621	4.3696	4.5892	3.7437	2.9407	4.0305	4.2839	3.2628	4.4395	4.4836	3.2238	3.0699	4.4656	4.3724	2.4595	3.8856	4.3996	3.2081	3.0872	4.1926	3.9473	3.9953	3.5211	2.8264
279903355	1.5710	1.7998	2.7449	1.5611	1.0270	1.8599	1.7254	1.3464	1.9220	2.2398	1.6735	1.3682	2.1943	1.2127	1.7053	2.1233	2.0562	2.0579	0.9545	2.0510	1.7097	1.5786	1.9796	1.8062	1.8471	0.7569
1089703	3.6320	4.8505	4.0464	4.3116	3.9332	3.5286	4.4969	3.8095	4.9363	4.8204	4.5345	4.1462	3.6696	4.7485	3.7133	4.4001	3.8939	4.0112	3.6450	2.9266	4.5016	3.8581	5.1746	5.0168	3.3599	4.7772
1089020	4.6657	4.8912	4.6486	4.3891	4.0207	4.0428	4.3832	4.2766	4.5230	4.4183	4.6164	4.0314	4.7646	4.2409	4.9508	4.8372	4.2059	4.0927	4.1285	3.8305	4.4222	4.3573	4.8677	4.4357	3.8088	4.3826
279914641	0.5374	0.3993	0.2640	0.9609	0.4483	0.2078	0.0000	0.8681	0.6959	0.4801	0.9293	0.0000	0.1799	0.0000	0.5673	0.3962	0.2849	0.0000	0.6298	0.2627	0.2839	0.4133	1.1032	0.2150	0.0000	0.0000
279799166	2.1381	2.5711	2.1576	2.1476	1.0479	1.5894	2.0877	2.0857	2.4185	2.0508	2.0859	1.9224	2.7348	2.4374	1.5332	2.2559	2.6639	2.5552	1.6665	2.1643	1.9452	1.9645	2.5230	1.8920	0.9774	1.7216
280046141	1.8344	0.6338	1.1055	1.1445	0.7275	0.4649	0.6245	0.0000	0.6092	0.0000	0.0000	0.0000	0.0000	0.0000	1.2519	0.0000	0.0000	0.4500	0.4796	0.0000	0.0000	1.0174	0.0000	0.4529	0.0000	0.0000
279976341	0.8862	1.7005	0.6415	1.3884	1.0781	1.1786	0.3334	0.5493	1.0832	0.5645	1.6332	1.0441	0.9923	0.7206	1.2723	0.9750	1.3161	1.7192	0.9902	0.7195	0.3001	0.7412	0.9559	1.6717	0.6786	0.5675
1088276	4.5617	4.4470	4.0314	4.1812	4.1415	3.4379	4.2217	4.2959	4.3084	4.6079	4.6088	4.1058	3.7990	4.3054	4.7140	4.2704	4.1910	3.5686	4.2732	3.3124	3.9796	3.8720	4.4524	3.8336	3.5789	3.8043
279822895	2.5097	2.2866	2.2844	2.7585	2.2307	2.5182	1.5174	2.3526	2.2226	2.7374	2.9352	2.5504	2.2068	1.6844	2.2727	2.1008	2.0906	2.0795	1.7841	2.7060	1.3764	2.3430	2.1533	2.6500	2.4650	1.2661
279849611	1.6411	0.5854	2.0325	0.8903	1.9298	0.8971	0.2129	1.1640	0.5624	0.8984	1.1519	0.6507	1.3043	0.8827	1.2660	1.2114	2.0438	1.5462	1.2408	0.5562	0.0000	1.2319	0.5913	1.7397	1.2837	0.7208
1088463	3.2453	3.9402	3.5974	3.4116	2.8270	3.3414	3.2342	3.1333	3.7984	3.7255	3.5522	3.0787	3.8543	2.7506	3.2991	4.0016	2.8341	3.4753	2.8682	3.4838	3.2744	3.1954	3.9445	3.4967	3.2547	2.7159
280088286	0.4703	1.2146	0.6450	0.5687	0.5981	0.7509	1.2700	1.6385	0.7041	0.0000	1.0884	0.0000	0.5395	1.3131	1.4034	1.6823	0.5495	0.0000	0.0000	0.0000	0.4556	1.3649	0.7387	0.0000	0.0000	0.0000
1095301	0.0922	0.1474	0.0919	0.0215	0.0342	0.0000	0.0391	0.0000	0.0379	0.0492	0.0268	0.0334	0.1314	0.0411	0.1608	0.1304	4.6234	0.0341	0.0263	0.0064	0.0083	0.0141	0.3275	0.0866	0.0141	0.0286
279931147	1.3754	1.0319	0.4973	1.1976	1.0896	0.8282	1.1391	1.5713	1.4021	1.4603	1.6126	0.8908	1.5084	0.6248	1.5367	1.3895	1.2692	1.1548	0.8515	1.2923	0.8588	1.6889	1.0411	0.9361	0.5467	0.5022
1087376	1.4882	1.9166	2.3449	1.5460	1.2338	1.2686	1.6945	1.1372	1.8046	1.8460	1.5388	1.2036	1.8149	1.3058	1.7759	2.1662	1.7135	1.8729	1.1483	1.3839	1.6500	1.2481	2.0324	2.0080	1.2561	1.5095
279958569	0.8845	1.2415	0.3669	0.7892	0.2725	0.5837	0.3055	0.7000	0.3304	0.1157	0.8608	0.3241	0.8354	0.0000	1.2376	0.3638	0.5505	0.8430	0.2153	0.0295	0.1698	1.0406	0.1538	0.2902	0.5105	0.0000
1108514	2.8835	3.4103	1.2658	4.5765	3.4855	2.4562	2.8711	3.1117	4.1540	1.9419	4.2915	4.6483	2.2008	2.5551	3.8101	4.3224	1.3376	3.4930	3.8882	2.0500	3.4484	3.7431	3.5350	3.4767	2.0912	2.5820
1092898	3.4299	3.2452	2.9174	3.6429	3.5008	3.0723	2.6370	3.2437	3.2938	3.1866	3.6378	3.3813	3.0366	2.4669	3.5444	3.4260	2.5246	3.3712	3.3530	2.8811	2.6747	3.2302	3.2530	3.5292	2.8651	2.4987
1102596	1.5964	1.5953	0.7851	1.8337	1.4595	1.0072	0.8940	1.3526	1.5614	0.9365	2.0010	1.6212	1.2644	0.8818	1.7977	1.7746	0.7818	1.5946	1.5870	0.8983	1.2210	1.3726	1.6736	1.7858	0.8436	0.8660
1094891	3.4059	3.4121	3.1854	2.9504	2.9477	2.6824	2.9186	3.0147	3.3335	2.9071	3.0091	2.8125	2.8831	2.7468	3.4825	3.4051	2.4906	2.8177	2.9165	2.4736	2.8764	3.0913	3.5084	3.1944	2.5528	2.8970
280117281	3.1655	2.7434	2.0433	2.1593	1.9844	2.3040	1.9503	2.4434	2.3006	2.0519	2.6646	2.2049	2.8904	1.8399	3.5619	2.8688	2.0635	2.4407	2.3284	2.1324	2.2761	2.5834	2.6906	2.5391	2.3091	1.9700
1091270	1.7663	1.0868	0.5922	1.0629	0.7940	0.8335	0.5250	1.2632	0.7120	0.8589	1.4315	0.6136	1.2398	0.4327	2.3406	1.2253	1.0679	0.6699	1.3223	0.9376	0.8896	1.1130	1.0750	1.2043	0.5346	0.7786
279953175	2.3299	0.4158	1.7552	1.0419	0.7006	1.1556	0.8741	1.5362	1.0430	0.4165	0.5741	0.7433	0.2053	0.7011	1.9896	0.5732	0.8330	0.3735	1.2825	0.1317	0.3224	1.3147	0.7242	0.6740	1.0454	0.3656
279819364	3.6739	1.9267	3.0757	2.1262	3.2882	2.1397	1.9937	2.7048	1.3859	2.8939	2.8169	2.7080	2.1806	1.2961	3.0841	2.7088	3.5288	2.7752	2.7545	2.9920	1.6769	3.0576	2.4474	2.7738	2.8519	2.2644
1094794	2.9584	4.0495	1.7907	3.5985	2.8135	3.2632	2.5737	3.1565	3.9063	3.7322	3.6321	3.1926	3.3009	2.5331	2.9054	3.6787	1.9471	3.2497	2.8586	3.2512	2.7846	3.2083	3.8103	3.3178	3.1084	2.3051
280101453	1.4489	1.4939	1.1760	1.1664	0.8891	0.9167	0.9466	1.0174	1.1943	1.1233	1.2627	1.0361	1.4594	0.5800	1.6762	1.8513	0.7922	1.2797	0.8889	1.0483	0.9964	0.9638	1.5274	1.4154	1.0624	0.4899
279708735	1.8555	1.9377	0.0000	3.7010	3.8642	1.9223	0.0000	2.4887	2.5906	0.5465	3.8423	3.0858	1.8908	1.1647	2.6047	2.4871	0.0000	2.4866	2.9599	2.2988	0.1337	2.2194	1.3337	3.0041	1.5180	0.0631
279725290	3.1075	0.1101	2.4010	1.1094	1.0280	0.8487	0.6596	1.7514	0.2669	0.6607	0.5502	0.7689	0.4071	0.2367	2.1040	0.3539	0.8259	0.6100	1.0542	0.3465	0.2368	1.7593	0.4195	0.5446	2.2123	0.4519
1088188	1.9368	2.1911	1.9804	1.6903	1.3889	1.5382	1.6555	1.5627	1.9726	1.9121	1.9337	1.4941	2.2063	1.3124	1.9802	2.3068	1.4684	1.7074	1.4702	1.4886	1.7166	1.4657	2.4088	2.0807	1.3814	1.4157
1098894	2.2396	0.9447	0.9658	0.7139	0.8275	0.5767	0.7297	0.7475	0.3087	0.4916	1.4162	0.3041	1.3346	0.7905	2.9227	1.3526	1.5906	0.7355	1.5837	0.2816	1.0140	0.6716	0.8238	1.3990	0.1977	1.1615
280080839	2.9149	3.3385	1.0976	3.0763	2.3138	2.7902	2.3402	3.3898	3.0303	2.5714	3.0693	3.1738	2.6390	1.9535	2.5647	2.5350	3.6767	2.4648	1.5295	2.5544	2.2693	3.0810	2.5094	2.4126	2.7727	2.3654
1104956	2.2789	2.5497	0.3291	3.0372	2.8237	2.1537	0.9548	1.7642	2.4794	0.9985	3.0314	2.8232	1.5791	0.9386	2.4695	2.2671	0.5033	2.3319	2.7751	1.3360	0.9685	2.1074	1.8826	2.5953	1.6565	0.5521
1106273	3.0779	3.9010	2.4757	3.2850	2.8173	2.9867	3.0360	3.1132	3.5947	3.0227	3.5660	2.9840	3.3150	2.8075	3.4956	3.7075	2.5817	3.1457	2.7171	3.2348	2.9190	3.2962	3.7964	2.7929	2.7657	2.3446
1096559	1.2601	1.1011	1.5426	0.7760	0.5547	0.5035	0.7317	0.7066	0.7562	1.1005	0.8783	0.3818	1.9521	0.6985	1.1419	1.0977	2.1541	0.8908	0.8110	0.3896	0.9888	0.5033	1.2814	1.5046	0.4529	0.8826
1100381	1.9067	2.2463	1.7452	1.8086	1.3464	1.5859	1.7538	1.7473	2.1483	1.9646	1.9674	1.5749	2.0739	1.4790	2.1170	2.2428	1.5308	1.6233	1.4873	1.5098	1.6958	1.8241	2.1907	1.8779	1.4378	1.3835
1094056	1.8612	2.1779	2.3187	1.8712	1.5661	1.5980	1.6307	1.7119	2.0274	1.8733	2.0349	1.6227	1.8127	1.5836	2.0769	2.2736	1.7740	1.5859	1.3494	1.7811	1.5992	1.7514	2.1767	1.7255	1.5710	1.4336
280125612	1.5598	0.7574	3.2242	0.9914	0.6192	1.0197	0.8452	1.0437	0.7191	1.1443	1.1024	1.0518	0.8661	0.0000	1.6642	0.6172	1.0863	0.7570	0.7291	0.6219	0.6951	1.2891	1.1163	1.0410	2.6839	0.2566
1101294	4.0915	4.4435	1.8906	4.0336	3.4885	3.5016	2.9490	3.6190	3.9314	3.2327	4.2119	3.6656	4.1810	3.1464	4.5828	4.6134	2.5724	3.5767	3.8556	3.0605	3.6267	3.6935	4.3087	3.6727	3.1198	2.9261
1101252	0.7380	0.7551	0.6515	0.4210	0.2322	0.1746	0.2115	0.4475	0.5920	0.4820	0.2994	0.2217	0.8477	0.2216	0.5597	0.8657	1.9165	0.6006	0.3978	0.1295	0.4222	0.4259	0.5287	0.3890	0.0693	0.2731
1091941	1.3638	2.2350	1.5715	1.1390	1.2449	1.2616	1.0698	1.2498	1.8320	1.7025	1.0920	1.1549	1.4755	1.0018	1.3082	1.9409	1.1823	1.0679	0.8425	1.1148	0.9674	1.1219	2.1394	1.2058	1.1133	1.1075
1088156	3.6329	3.5807	2.4649	3.7533	3.4431	3.0032	2.7036	3.4947	3.4104	3.2546	3.8990	3.6139	3.0656	2.7382	3.8071	3.5729	2.5946	3.2348	3.4255	3.1629	2.8719	3.5133	3.5269	3.4033	3.1714	2.4175
279749692	1.4719	1.8304	2.2412	1.5277	1.2080	1.1482	1.3797	1.1169	1.6530	1.9050	1.7124	1.3097	1.7842	1.2932	1.8380	2.0042	1.8014	1.7359	1.0614	1.5783	1.8072	1.3916	1.9507	1.5946	1.0739	1.3720
1106512	0.4089	1.4101	1.1628	0.5214	0.3181	0.4845	0.6128	0.6982	1.2688	0.8664	0.6017	0.4917	0.7722	0.3776	0.4650	1.3553	0.9030	0.5533	0.3809	0.6852	0.7013	0.7008	1.4057	0.5928	0.4584	0.3024
1096210	3.1399	2.9464	3.6406	2.1823	1.9901	2.7074	2.8779	2.1647	2.6581	3.2397	2.8039	1.7832	3.7448	2.5477	3.5217	3.2469	4.0257	2.5026	2.2550	2.5325	2.8723	2.2034	3.1309	2.8223	2.6423	2.5981
1103584	2.7017	2.9682	1.0421	2.6831	2.5091	2.2273	1.5180	2.2934	2.5798	1.9170	2.7342	2.6333	2.0456	1.6820	2.9717	2.8897	1.3885	1.9833	2.6618	1.8443	1.6746	2.5067	2.5642	2.2057	1.8527	1.4507
279809762	2.2534	2.2696	2.6315	1.6165	1.4880	1.3979	1.3380	1.7713	2.0204	1.5085	1.6273	1.9397	2.1281	1.7169	1.9621	3.1912	2.3987	2.0589	1.3835	2.2955	2.6607	1.5585	2.5885	2.5511	1.9175	1.3253
279961289	1.7835	1.3741	2.2071	2.3981	3.7459	2.4260	0.6481	1.4278	0.5835	3.1662	3.3664	3.8370	2.2153	0.0000	1.0358	0.5509	4.6762	5.0908	2.7398	2.3508	0.0000	0.5911	0.0000	5.3852	2.8248	0.0000
280138224	0.6993	1.1258	0.3719	0.4836	0.2044	0.5998	0.3301	0.5819	0.9403	0.3186	0.5165	0.3106	0.3723	0.3075	0.4005	1.2342	0.4723	0.6344	0.2653	0.6705	0.1814	1.0583	0.9223	0.5944	0.2912	0.1818
279920624	2.3564	2.5168	1.7963	1.7071	1.2920	1.6975	2.3896	2.0174	2.7295	2.2945	1.9967	1.5941	2.3771	1.6093	2.0985	2.8252	1.5878	1.9717	1.4489	2.1513	2.0286	1.7597	2.6745	2.0736	1.8396	1.4582
1105892	1.4813	2.1749	1.5032	0.8131	0.5179	1.2916	1.3501	1.0060	1.9696	1.5146	1.4446	0.6445	2.2775	1.2340	1.9733	2.2060	1.8770	0.7550	1.2014	1.0371	1.2685	0.8763	1.9452	1.0828	0.7788	1.1131
1094565	1.6154	2.0359	1.5989	1.1434	0.9021	1.0686	1.4760	1.2785	1.7782	1.6240	1.3418	0.9243	1.8416	1.1278	1.5076	2.2393	1.0461	1.2426	0.9946	1.2819	1.5526	1.2767	2.1033	1.5844	0.9459	1.1811
1099105	1.2708	1.3997	1.3799	1.2816	1.0485	0.9615	1.0109	1.0533	1.2596	1.3783	1.1600	0.9128	1.3421	0.3476	1.2179	1.6174	0.9643	1.4150	0.9831	0.9128	1.0048	1.1369	1.4380	1.4880	1.0595	0.8121
1104700	2.8847	2.9259	1.7917	2.8669	2.1886	2.5289	1.5266	2.1341	2.6523	2.2417	3.2767	2.8280	3.2203	1.5702	3.4889	2.7825	2.0772	2.9047	3.1641	2.1512	1.9943	2.5283	2.3866	2.3580	2.3428	1.4302
280094138	2.8091	3.2257	3.9494	2.7337	1.8453	2.6149	3.0087	2.3280	3.4731	2.8799	2.6229	2.3111	3.0445	2.5684	1.3430	3.3596	3.0565	2.8471	2.2089	2.9554	2.7855	2.3585	3.4476	3.3651	2.5528	2.3489
1101791	1.5677	2.0258	2.2451	1.5472	0.8036	1.5446	1.8856	1.6393	1.8217	1.8431	1.5431	1.4655	1.9888	1.0672	1.7990	1.9648	1.9723	1.6804	0.8593	1.7772	1.7952	1.5836	1.8962	1.7805	1.5636	1.1103
1089863	5.2856	5.0653	4.4161	5.6995	5.8645	5.3104	3.7860	4.8676	4.9147	5.0240	5.9640	5.6005	4.7956	3.9594	5.6168	4.9895	4.4915	5.4926	5.9935	4.8111	3.9020	5.1976	4.6053	5.4518	4.9217	3.7092
1105416	2.3346	2.0562	1.4217	1.8296	1.9746	1.6404	1.4452	2.2182	1.9970	1.4926	1.9058	1.5002	1.3765	1.5992	2.4475	2.0043	1.6117	1.5836	1.8943	1.2429	1.4256	2.1678	1.8502	1.6508	1.4838	1.4975
279929038	0.5271	1.1941	0.5829	1.4522	0.3521	0.5232	0.8468	0.4695	1.8976	0.3889	0.8551	1.0487	1.0927	0.2779	0.7076	1.7346	0.5366	1.0146	0.4389	0.4710	0.5368	0.7159	1.7511	1.0724	0.6381	0.8301
1096139	5.1452	5.1217	4.9942	4.9443	4.9718	4.5804	4.5362	4.9463	4.8608	5.0556	4.9747	4.8370	4.3927	4.4304	5.2873	4.9801	4.2013	4.4501	4.7677	4.3755	4.3163	5.0207	4.9150	4.6759	4.4561	4.4191
1097767	0.5157	1.1093	1.0825	0.3001	0.0880	0.3271	0.7365	0.1667	1.3211	1.1703	0.4435	0.2314	0.8900	0.4862	0.7198	1.2114	1.7576	0.3487	0.2297	0.4779	0.8137	0.3134	1.3682	0.1735	0.3141	0.3367
1102568	1.2356	1.9821	0.5048	0.8840	0.4744	0.6761	0.7673	1.0877	1.3930	0.9492	0.7925	0.5644	1.9119	0.7544	0.7794	2.2495	0.8747	0.8042	0.6655	0.5070	1.1197	0.9777	1.9869	0.7361	0.5743	0.7568
280112732	1.1543	2.6156	0.7398	1.8069	1.1102	1.3529	0.8377	1.2475	1.1894	1.8128	1.9575	1.8055	1.3187	0.2021	1.3356	1.3301	0.8895	1.1705	1.1472	1.2432	0.8451	1.2621	0.8674	0.8789	0.8754	0.2491
1096509	1.3418	1.1613	1.8240	1.2159	0.9166	1.0509	1.0977	1.5463	1.0012	1.1178	1.4221	0.9589	1.4905	0.9265	1.7487	1.7346	1.9082	1.2634	0.8007	1.3502	1.4039	1.3032	1.4863	1.5922	1.1801	0.8447
1103206	4.2776	2.7053	4.2131	4.4301	4.6802	3.4837	2.0470	2.9637	2.2975	4.2911	4.1817	3.8377	3.1715	2.2036	3.6908	1.7899	4.1723	3.3140	4.2961	3.0998	1.6992	3.2662	1.8624	2.6665	2.5532	1.8159
1100567	5.1855	5.7196	3.9093	5.5504	5.4338	5.1416	4.2396	5.2876	5.4376	5.4084	5.6757	5.6222	4.8202	4.2219	4.9262	5.6272	3.8974	5.3444	5.2972	5.3897	4.4194	5.6918	5.4154	4.8687	5.1134	3.5954
280095428	1.9554	2.2669	0.5001	2.4118	2.0143	1.6534	1.0862	1.5792	2.6051	0.9279	2.3240	2.0246	1.4216	1.3388	2.0092	2.5486	0.7463	2.1544	2.0454	1.5329	1.4849	1.7757	2.3128	2.3335	1.4793	0.9203
1094427	1.9657	2.2636	1.8589	0.8083	0.6553	1.2859	1.8186	0.8825	1.8798	1.8815	1.4319	0.4698	2.9372	1.5912	2.4442	2.4899	2.9068	0.9660	1.3922	0.9018	1.8314	0.5021	2.5062	1.5673	0.9721	1.6090
1101806	1.8766	1.3401	1.7954	1.4794	1.4456	1.0222	1.1879	1.5186	1.1642	1.3283	1.5988	1.5392	1.3685	1.0854	1.9353	1.4339	1.4157	1.6107	1.5974	0.8962	1.1290	1.5626	1.3506	1.8152	0.9301	0.9687
1090840	1.8633	1.7357	1.5469	1.0620	1.1943	1.0121	0.8046	1.1725	1.2347	1.2407	1.4823	0.9129	2.0486	0.9041	2.1182	1.8755	1.3990	1.0700	1.2750	1.0173	1.0988	1.0507	1.5829	1.3046	0.9422	0.8706
1087322	2.0133	2.3457	0.7284	2.3517	2.1177	1.8519	1.1712	1.9811	2.3200	1.3844	2.4156	2.2532	1.4678	1.3489	2.3161	2.4572	0.8893	1.8728	2.1189	1.6268	1.2783	2.0897	2.1868	1.7793	1.4477	0.8208
1100296	4.1867	4.9280	2.5360	4.2558	3.6706	3.9996	3.5552	4.0911	4.4899	4.2698	4.6304	4.0253	4.1629	3.5826	4.3198	4.7046	2.8660	3.9213	3.7759	4.0189	3.6615	4.1497	4.5896	3.8450	3.8302	3.1666
279828034	1.5470	1.1128	1.4082	0.9423	1.6673	0.7550	0.5000	0.9488	0.9433	1.6036	1.0937	1.2241	1.2318	0.5217	1.4530	1.2889	1.3197	0.9260	1.4497	0.3215	0.5219	0.7200	0.8357	1.4245	0.2451	0.5868
1095621	1.4117	1.4368	1.1051	0.9942	0.8845	0.8868	0.8929	0.9302	1.1555	1.1029	1.2917	0.8132	1.2422	0.5595	1.2802	1.6139	0.9340	1.1875	0.6584	1.0104	1.0434	1.0811	1.5812	1.2997	0.9624	0.6899
1099684	2.4995	2.5801	2.9144	2.2967	2.3516	1.8147	2.1521	2.3766	2.2319	2.3039	2.1109	2.0066	2.1640	2.2329	2.6475	2.6187	2.3121	2.1393	2.1312	2.0393	1.9627	2.3718	2.6919	2.3632	1.9491	2.0793
1101766	2.0863	1.8488	1.7171	2.0001	1.7211	1.6882	1.5949	1.9426	1.9482	1.8939	2.0071	1.7440	2.0798	1.2926	2.1036	2.0700	1.3465	2.2395	1.7209	1.6069	1.6273	1.9368	2.2085	2.3662	1.5560	1.3074
279902412	0.6864	0.9829	1.8661	0.9036	0.4230	0.5708	0.5757	1.3759	1.0855	1.3835	1.1141	0.6972	0.8369	0.6981	0.9759	0.3937	1.3767	0.5956	0.4587	1.0212	0.6052	0.9964	0.5699	1.0057	0.9238	0.5668
1093738	3.4304	2.1902	2.4741	2.2622	2.1194	1.7151	1.8683	1.8346	1.2493	1.7245	2.8783	1.9055	2.6894	2.2312	4.1128	2.4754	3.0445	2.0231	2.8386	1.6967	1.8841	1.9148	2.2044	2.8713	1.8394	2.2690
279889195	1.6905	0.9369	1.1824	1.4457	0.8485	0.7849	0.5447	1.5985	1.1190	0.5837	1.0637	0.6595	0.5529	0.4617	1.6327	1.4786	0.2078	0.7476	1.3199	0.7101	0.8553	1.4107	1.2576	0.7760	1.1906	0.7860
280116788	1.0718	1.1130	0.0000	2.2334	1.2854	0.9568	0.4429	0.7137	1.6985	0.5164	1.5159	1.3617	1.2970	0.4753	1.4268	2.1106	0.1915	2.0914	1.7317	1.0869	0.9370	1.1678	1.3705	2.3711	0.6088	0.3356
1103437	2.4293	2.7757	1.2763	3.2369	2.8945	2.2995	1.4956	2.3162	2.8258	1.6963	2.9959	2.9444	1.5417	1.5987	2.9142	2.9535	1.2227	2.4878	3.0372	2.0653	1.7920	2.6659	2.4721	2.3469	1.9961	1.3415
279704395	0.8364	0.5688	0.0000	1.6996	1.1451	1.1960	0.0000	1.6907	0.7292	0.4333	1.5458	0.8049	0.4389	0.0000	2.0433	1.3888	0.4083	1.0779	1.0349	0.6169	1.3134	0.7374	0.3850	2.3316	0.0000	1.2479
279749414	1.6451	1.0261	0.8133	1.0117	0.4920	0.3955	0.5646	0.7800	0.3738	1.0363	0.5505	0.7213	0.4595	0.1337	1.3877	0.3262	0.8477	0.3600	1.0129	0.2368	0.3393	0.8987	0.6590	0.8015	0.5630	0.4175
1097148	0.6146	1.5158	1.3855	1.0054	0.7333	0.8314	0.6530	0.7729	2.0574	1.4620	1.0011	1.1271	1.1705	1.2896	0.8766	1.3133	1.6605	0.8632	0.9321	0.5066	0.7983	0.8140	1.8882	0.7935	0.6790	0.6542
1106079	0.9054	1.6015	0.2463	0.9218	0.9916	1.0852	0.1915	0.7831	1.4270	0.9251	1.2352	0.8607	1.1473	0.0390	1.1198	1.3931	0.3326	1.1493	0.8169	1.2208	0.4193	0.7082	1.7622	1.3795	0.9602	0.0780
1102169	1.5289	1.7912	1.2106	1.3965	1.1111	1.0046	1.0857	1.7939	2.2247	1.7239	1.2534	1.3356	1.3197	1.1063	1.1679	1.7921	1.2572	1.4239	1.1688	1.6097	1.2440	2.1868	1.4742	1.0453	1.3766	0.8639
279776311	8.0723	6.4372	6.0771	6.6606	6.5703	6.2085	6.6568	7.5805	6.2055	5.6301	6.7859	6.7660	5.7754	6.7464	8.3705	6.4585	5.8938	6.2539	7.1753	5.0643	6.6298	7.7185	6.2007	6.2046	5.3227	6.9820
1092940	1.6014	2.1583	1.3085	1.6793	1.6594	1.2133	1.0843	1.8195	2.2800	1.5273	1.3679	1.4312	1.3779	1.0601	1.3171	1.9716	0.7661	1.5843	1.4349	1.2345	1.3854	1.8303	2.0273	1.5395	1.4522	1.0009
279766238	0.1558	0.6782	0.3583	1.1318	0.4029	0.3477	0.0000	0.0000	0.9324	0.0000	0.4481	0.0000	0.1023	0.4052	1.0076	0.7351	0.0000	0.6086	0.3174	0.0058	0.0000	0.0000	0.3696	0.9602	0.0000	0.0000
279801633	2.2860	2.9129	2.0996	2.2300	1.7010	1.9629	2.0527	1.9491	2.2998	2.3123	2.3860	1.8748	2.2016	1.8587	2.4496	2.5616	1.6762	2.1399	1.5606	2.1972	2.1104	2.3150	2.4499	2.0008	2.2893	1.3412
279950381	8.7067	7.0859	7.2063	7.4830	7.6465	7.2274	6.9928	8.1766	6.7234	7.0450	7.5154	7.8470	6.4780	6.9660	8.7510	6.8343	7.2951	6.7888	7.9647	6.4555	6.6027	8.2642	6.6091	7.0573	6.6604	7.1240
279987543	0.2814	1.2106	0.0000	0.8562	1.0260	0.1728	0.0000	0.2593	1.7553	0.0000	0.1827	0.1892	0.3259	0.0000	0.4281	1.5314	0.0000	0.3161	0.6837	0.0000	0.0000	0.4354	0.9117	0.3182	0.0000	0.0000
280119068	1.2730	1.0026	2.0750	1.4557	0.7047	0.9442	0.2027	1.4115	0.7556	1.8427	1.6387	1.2181	1.2079	0.0602	0.8116	0.4803	1.4430	1.1651	0.8810	1.8883	0.1355	1.2199	0.5079	0.7698	1.9019	0.1217
1091370	1.8760	1.9902	1.5740	2.0189	1.8202	1.4737	1.4152	1.9038	2.0401	1.9921	1.9997	1.9610	1.3889	1.2942	1.8480	2.1109	1.2047	1.6471	1.6332	1.4877	1.3158	1.8863	1.9775	1.8427	1.5539	1.3016
1087055	2.6463	3.3422	2.0439	2.9876	2.4975	2.6214	2.3869	2.7450	3.2789	2.7807	3.1007	2.8247	2.6799	2.3388	2.8405	3.3109	1.9115	2.7198	2.3848	2.5552	2.4978	2.7294	3.3122	2.8438	2.4543	2.1735
1095324	4.5538	5.0065	3.7888	5.2281	5.0594	4.1566	4.0355	4.4061	4.8245	4.8917	5.0732	4.9615	3.9101	4.0405	4.6182	4.8376	3.4166	4.5683	4.7571	4.0253	4.0867	4.4675	4.7785	4.6533	4.0929	3.7382
1091234	2.0133	2.0998	0.7837	2.1784	1.8234	1.6575	1.0792	1.6763	2.1948	1.3089	2.1863	2.0414	1.9938	0.9731	2.2368	2.5138	0.7386	2.2640	1.9285	1.4826	1.6137	1.6063	2.2289	2.4955	1.4945	1.0127
279909300	1.2899	0.1437	0.9392	0.2025	0.0690	0.1946	0.1432	0.6904	0.2527	0.3796	0.0000	0.1626	0.0250	0.1606	0.9465	0.5338	0.2875	0.3853	0.0781	0.3446	0.0826	0.6581	0.2603	0.3140	0.2632	0.0000
1106857	0.7710	1.6983	0.0000	1.5611	1.5293	0.5803	0.1825	0.7958	2.0737	0.2588	1.3898	1.6056	0.6362	0.1575	1.1216	1.9410	0.0746	1.4174	1.6026	0.5267	0.7901	0.6371	1.3123	1.5396	0.3721	0.3694
1094069	2.2345	2.6355	1.5701	2.0121	1.6794	1.9956	1.9326	2.0891	2.6506	2.3358	2.2323	1.9651	2.5416	1.6210	2.1191	2.7768	1.5991	2.3447	1.7069	2.1072	2.0408	2.0740	2.8577	2.4753	1.9608	1.5728
280116676	5.1293	4.9814	3.7896	5.5847	5.6474	4.8463	3.7543	4.9594	5.0629	4.2535	5.4339	5.5294	4.4135	3.9608	5.2893	5.0455	4.0856	4.9425	5.8521	3.8770	4.0750	5.0740	4.8288	5.2343	4.4540	3.8184
1089707	2.0954	2.4968	1.2650	2.1749	1.3413	2.1580	1.7484	2.5828	2.6952	2.1035	2.7178	2.4126	2.8552	1.2425	2.2114	2.5649	1.2957	2.2270	1.3011	2.7849	1.9493	2.7163	2.4999	1.8654	2.1933	0.7745
279718819	1.3370	1.2065	1.0520	1.1228	0.6888	0.8178	1.0154	1.1597	1.4714	1.3290	1.0218	0.8799	0.6975	0.7472	1.0722	1.1017	1.0666	0.8506	0.4045	0.8298	0.8416	1.0399	1.2786	1.2905	1.0409	0.9828
279912624	0.5737	0.7128	0.0000	0.3167	0.1770	0.0000	0.1568	0.3758	0.4840	0.1438	0.4711	0.1434	0.1606	0.0000	0.0000	0.6643	0.0000	0.4895	0.2833	0.0482	0.0000	1.4680	0.5459	0.5409	0.1942	0.0000
1098818	2.2476	1.5089	1.7274	1.8346	2.2676	1.2209	1.0945	1.5345	1.0144	1.8935	2.1731	2.1352	1.5989	1.2288	2.6904	1.6359	2.1344	1.9847	2.0459	1.4209	1.0666	1.4674	1.2493	2.0848	1.0228	1.0180
279784907	1.8737	0.0000	1.5865	1.0298	1.1475	0.5140	0.1042	1.7542	0.5750	0.5501	0.7328	0.5547	0.4676	0.3514	2.6680	0.5753	0.2844	0.4091	0.8788	0.9184	0.1877	1.7751	0.5356	1.0881	1.9845	0.4005
1099020	1.7113	2.2373	1.8141	2.5789	2.0581	1.8022	1.3487	1.5272	2.1690	2.3112	2.6622	2.0794	1.9096	1.3871	1.8698	2.1992	2.0593	2.3893	2.2008	2.0133	1.5082	1.5240	2.1812	2.1216	1.8943	0.9808
279662957	0.6892	0.0000	0.0000	0.0000	0.0000	0.0000	0.0000	0.0000	0.4947	0.0000	0.0000	0.0000	0.0000	0.0000	0.5018	1.0285	0.0000	0.0000	0.0000	0.0000	0.0000	0.7214	1.7616	0.0000	0.0000	0.0000
279789762	0.2854	1.9788	1.4355	1.0934	0.5379	0.8199	0.8568	1.3732	1.5894	1.2477	0.9352	1.1237	1.5202	0.3993	0.7220	1.6529	0.7770	0.6902	0.4071	1.1074	0.8251	0.8658	1.7415	1.0438	0.7563	0.6195
1107051	2.5642	2.2187	1.7904	2.3768	2.0851	2.0147	1.6695	2.5136	1.9819	2.1452	2.6270	2.2682	2.1922	1.5362	2.7774	2.1551	1.5987	2.3313	2.0230	2.2234	1.5037	2.4243	2.0116	2.1272	2.1755	1.1705
279526051	1.3920	1.6486	1.7219	1.6016	1.1718	1.3576	1.2530	1.5087	1.4066	1.9473	1.6821	1.1453	2.0120	1.2041	1.0567	1.9659	1.8929	1.5346	0.6466	2.0066	1.3740	1.5666	2.0672	1.7127	1.1967	0.9398
280090057	0.8135	1.2569	0.0240	1.6762	1.1806	0.7000	0.3485	0.8887	1.4565	0.4490	1.8082	1.5601	0.6501	0.1514	1.0980	1.2590	0.0776	1.1924	1.1518	0.4962	0.6512	1.2140	1.1176	1.1712	0.4343	0.2369
1100187	1.8090	1.9417	1.6439	1.7933	1.3072	1.3994	1.6944	1.6558	2.1571	1.5626	1.9828	1.5644	1.8457	1.1339	1.9503	2.1452	1.4548	1.7487	1.3550	1.5416	1.7836	1.7645	2.1509	1.7242	1.4472	1.2770
279717194	0.6982	0.6959	0.0000	0.7890	0.4266	0.3485	0.4211	0.0000	0.7125	0.0000	0.3072	0.1780	0.3017	0.0000	0.0000	1.6073	0.0000	1.0169	0.5497	0.0000	0.1232	0.7195	1.2594	0.7929	0.1508	0.0000
1097372	2.3800	3.1970	2.0951	2.3712	1.7900	2.3392	2.1344	2.8502	3.0209	2.6132	2.6231	2.1326	3.0421	1.8549	2.1742	3.3192	1.4989	2.4388	1.7067	2.9125	2.3119	2.4072	3.2372	2.4519	2.4643	1.8715
279865249	1.3526	0.7224	0.3878	0.3833	0.3320	0.2323	0.4231	0.7620	0.2461	0.3476	0.6462	0.2258	1.2360	0.0000	1.4673	1.2382	0.5124	0.6622	0.2983	0.1792	0.2587	0.2507	0.6045	0.6691	0.2980	0.2318
279807677	0.4259	1.3616	0.4525	0.7866	0.4772	0.5578	0.2668	1.1119	0.9796	0.7343	0.8851	0.7650	0.9884	0.1509	0.4140	1.4524	0.5541	0.7917	0.5826	0.6805	0.5922	1.2543	1.0515	0.5961	0.2928	0.2670
1088735	1.4138	1.9402	2.1156	1.4496	1.0058	1.3256	1.4952	1.4327	1.8651	1.7402	1.5052	1.3008	1.8492	1.0508	1.3591	1.9974	1.5323	1.4566	0.9341	1.7071	1.5599	1.5283	2.0588	1.5051	1.2671	0.9626
1095776	3.7430	3.9795	3.4765	3.3720	3.1558	3.7338	3.1586	3.6568	3.9552	3.5541	3.6136	3.5624	2.8447	3.0947	3.7079	4.0199	2.5249	3.6722	3.1826	4.0229	3.0817	4.0323	3.8014	3.6174	3.7089	2.7852
1102460	1.4028	0.8717	0.8537	0.6374	0.8534	0.5278	0.5059	1.0410	0.8599	0.6178	0.7612	0.6352	0.6161	0.5913	1.3563	1.0128	1.1497	0.9471	0.7778	0.5333	0.5345	0.7199	0.9749	1.1268	0.4856	0.6492
1108038	0.7676	1.5479	1.7950	0.7175	0.6658	0.6707	1.0645	0.5594	1.1880	1.2551	0.9722	0.7668	1.2247	0.6870	0.8371	1.3474	1.4256	1.1291	0.5091	1.4491	0.1518	0.6325	1.4035	1.4281	1.1542	0.3283
1088669	3.4738	4.0363	3.7279	3.5899	3.1451	3.2259	3.4388	3.5446	3.8663	3.6266	3.6520	3.3540	3.6606	3.1503	3.4279	3.9532	3.3479	3.4572	3.1596	3.2555	3.5643	3.4635	3.9778	3.5338	3.1704	3.1746
1103648	2.4428	2.5128	2.7450	2.5979	2.3019	2.1016	2.3248	2.2106	2.5542	2.2990	2.4900	2.3831	2.2045	2.0173	2.6024	2.5439	2.2372	2.4916	2.3577	1.7937	2.0666	2.5503	2.5415	2.6900	2.0122	2.1456
279810244	0.5809	1.1938	0.0000	2.0268	1.7300	0.8483	0.0000	0.6433	1.7935	0.0000	1.9307	1.7050	0.8363	0.1627	0.8793	1.9188	0.0000	1.4089	1.0084	0.7242	0.5962	0.9720	1.2210	1.6752	0.3896	0.1159
1104124	1.2184	1.6758	1.5271	1.3422	0.7433	1.0334	1.3211	1.3285	1.6435	1.4594	1.3208	1.1736	1.4699	0.9464	1.4071	1.8231	1.2281	1.2482	0.6862	1.4053	1.2259	1.2083	1.8189	1.4911	1.0880	1.0544
1101752	4.3007	4.3627	5.4663	4.3047	3.6824	4.2848	4.2635	3.5377	4.0827	4.4780	3.8915	3.9629	3.6854	3.9013	4.5361	4.7438	4.8788	4.9067	4.4147	3.6643	4.6521	4.8690	3.8498	3.4694	3.7687	4.0882
279636847	2.3861	2.8305	0.3503	3.2149	2.6435	1.7907	2.1027	2.5593	3.0593	1.4988	2.9438	2.6588	1.7552	2.1223	2.5650	3.1277	0.9141	2.7254	2.6628	1.1662	2.3786	2.2730	2.9143	3.2584	1.4289	2.3522
279762975	1.1285	0.0000	1.0598	0.1349	0.3078	0.2329	0.0000	1.3892	0.3128	0.0000	0.2460	0.2545	0.0000	0.0000	1.7133	0.0000	0.2368	0.4193	0.4472	0.0000	0.0000	0.0000	0.0000	0.2264	0.0000	0.0000
1094884	3.7162	3.8726	2.3718	4.0065	3.7061	3.4659	2.8169	3.5999	3.7257	2.6998	4.2469	3.8406	3.2374	2.8443	4.2894	4.0262	2.3965	3.5520	3.9340	3.0441	3.0666	3.7794	3.8363	3.6963	3.0018	2.7144
1092053	3.0399	3.3149	2.5761	2.9874	2.8656	2.6534	2.5547	2.8278	2.9382	3.0424	3.0888	2.9285	3.1821	2.1395	3.0507	3.3365	2.5875	3.2063	2.9342	2.9367	2.3839	3.1384	3.3002	3.1293	2.9585	2.0843
1086907	0.1185	0.7998	1.5416	0.1180	0.1329	0.2763	0.1857	0.1001	1.4714	1.0695	0.2543	0.0847	0.7812	0.3894	0.2930	0.3243	0.5539	0.2070	0.1525	0.1577	0.2457	0.0898	1.5365	0.2033	0.0819	0.0888
1097639	2.8818	3.5823	2.2697	3.1137	2.6228	2.6562	2.7951	3.1288	3.3328	2.8871	3.3193	2.9484	2.9127	2.4753	2.8371	3.4848	2.2884	2.9308	2.5775	3.1701	2.7725	3.2303	3.5617	2.8069	2.6833	2.0789
279944347	2.5362	0.0000	2.1665	0.3781	0.5927	0.5583	0.0000	1.3835	0.3348	0.3887	0.2638	0.5023	0.5566	0.6929	1.7308	0.1637	0.3660	0.1256	0.1349	0.3051	0.2069	0.9381	0.6372	0.2398	1.2081	0.0000
279755642	0.0000	0.5501	0.0000	0.7636	0.8985	0.0000	0.7710	0.9774	0.8731	0.3569	1.4161	0.7501	0.5772	0.3083	1.3440	1.0373	0.3358	0.9034	0.3977	0.0000	0.2198	0.7267	0.9408	1.3458	0.7771	0.0000
279799782	1.0378	1.4259	1.3985	0.9498	0.4580	0.6941	0.1937	0.7108	1.3617	1.3946	0.2858	0.6213	1.1558	0.7466	0.9037	1.0665	1.4505	0.9200	0.6164	0.7947	0.5667	0.5883	1.6417	0.7586	0.6349	1.3881
279720315	0.2596	0.0917	2.1597	0.3925	0.1861	0.1393	0.0000	0.5565	0.6953	0.4051	0.4037	0.0000	0.2018	0.1026	0.7931	0.2317	0.2741	0.1921	0.3400	0.3249	0.0000	0.6429	0.2885	0.1918	0.3574	0.1211
1094806	0.6550	1.0229	1.0888	0.4357	0.2992	0.5382	0.6149	0.2484	0.8853	1.0852	0.5116	0.2048	1.0177	0.7208	1.2261	1.1780	2.6771	0.3886	0.7298	0.3425	0.7468	0.2896	1.1092	0.5541	0.2165	0.5787
1087147	1.9335	2.2551	2.3126	1.8585	1.6417	1.7742	1.7008	1.7202	2.2742	2.0918	2.0486	1.7680	2.3533	1.4313	2.2780	2.4728	1.7077	1.8320	1.7147	1.7545	1.7885	1.7783	2.4344	2.1166	1.7060	1.4027
279839468	0.8387	1.6608	1.3381	1.0272	0.6499	0.6404	1.5605	0.8709	1.4359	1.5507	0.9917	0.7808	1.4042	0.6504	0.7995	1.5185	1.2189	1.0062	0.5448	1.1304	0.9633	0.9522	1.5771	1.2357	0.7741	0.3363
279978671	3.1737	3.3646	2.9663	3.2291	3.2243	2.9753	1.9855	2.8025	2.5808	2.9952	3.3594	3.2500	2.7028	2.4123	3.1822	2.9175	2.0393	3.3509	3.7137	2.2615	1.8938	3.2434	2.5309	2.9717	2.5643	2.0231
1104110	3.7417	5.0772	3.7107	4.3183	3.8845	3.9191	4.1935	3.9022	5.3113	4.8043	4.2664	4.1080	3.5907	4.0020	3.5614	4.8797	2.9736	4.1791	3.6591	4.0387	4.1382	4.2421	5.0977	4.1486	3.9866	3.7936
1100574	2.6162	2.4931	2.5133	2.4454	2.3094	1.3799	2.2184	2.4975	2.2546	2.2065	1.9396	1.9889	1.5637	2.4060	2.1369	2.3892	1.9259	1.9568	1.9710	1.1812	2.0053	2.0260	2.1768	2.0563	1.3985	2.4664
280013984	4.8024	4.5890	4.9449	4.3702	3.8183	3.8214	4.7661	4.4609	4.3813	4.2977	4.4474	4.2090	4.2710	4.7232	5.0086	4.7300	4.4090	4.0445	3.8069	3.6963	4.7228	4.6180	4.6704	4.4430	3.7129	4.7024
279898297	2.9994	1.5083	0.9885	1.2834	1.3888	0.8438	2.0288	2.3735	1.2129	1.3561	2.1566	2.3791	1.2780	0.8300	2.5981	1.2718	2.6085	1.6162	2.8771	0.4813	1.1996	2.4333	1.1159	1.2082	0.5268	1.9951
1100357	1.3006	2.2327	0.6774	2.5640	2.1837	1.6168	1.0781	1.6963	2.7139	0.7119	2.2197	2.3858	1.2702	0.9249	1.4422	2.8289	0.3813	2.4208	2.0856	1.2216	1.4431	1.8376	2.3250	2.4044	1.3526	1.0187
279881063	1.8993	1.8017	1.5991	2.2791	1.8205	1.4503	1.3881	1.5643	1.8728	1.9386	1.8839	2.0897	1.2819	1.0898	1.9130	1.8465	1.4437	2.0936	1.7590	1.6941	1.1281	2.2471	1.5875	1.7914	1.7198	1.1638
1089384	2.3793	1.7124	1.7786	1.5134	1.5060	1.2236	1.8358	1.8640	1.6135	1.6040	1.9031	1.1736	1.8933	1.5418	2.3182	1.4631	2.4179	1.2516	1.2689	1.3938	1.7004	1.6839	1.6645	2.1356	1.3057	1.4068
279664168	2.0311	0.4892	0.5167	1.5116	0.4482	0.5431	0.0000	0.4451	0.9969	0.2173	1.2867	1.6682	0.7036	0.0000	2.5568	0.5092	0.5364	0.4524	1.3998	0.5501	1.0777	1.0518	1.5017	1.0662	0.5943	0.3667
1104140	1.3851	1.2654	1.7645	1.0823	0.8347	0.9252	0.8665	0.9185	1.0993	1.2370	1.0335	0.7525	1.1771	0.8511	1.6137	1.3081	1.1782	1.1985	1.0649	0.7602	0.9880	1.0726	1.3670	1.2952	0.7525	1.0559
280094131	1.1453	1.7642	1.1107	1.3033	0.9251	1.0982	0.9140	1.0114	1.6099	1.4276	1.3361	0.9313	1.7466	0.7887	1.0896	1.7190	0.9902	1.5233	0.7730	1.2019	1.0601	1.0670	1.7865	1.4394	1.0106	0.6841
1092209	1.1453	1.7642	1.1107	1.3033	0.9251	1.0982	0.9140	1.0114	1.6099	1.4276	1.3361	0.9313	1.7466	0.7887	1.0896	1.7190	0.9902	1.5233	0.7730	1.2019	1.0601	1.0670	1.7865	1.4394	1.0106	0.6841
1095069	5.6788	5.2034	4.8470	5.2958	5.4640	4.7562	4.5934	5.4199	5.0179	4.8431	5.2898	5.2394	4.4846	4.5767	5.6922	5.2011	4.4504	4.8732	5.3454	4.3578	4.6061	5.2864	5.0817	4.9502	4.7008	4.6683
279736905	2.4860	0.3232	2.4866	0.6383	0.9578	0.4526	0.5174	2.0039	0.1942	0.8156	0.3791	0.2573	0.4354	0.2858	2.3659	0.2557	0.5832	0.5529	0.3289	0.8285	0.4312	1.7614	0.2481	0.4408	2.7116	0.4172
1088249	4.4127	4.5891	4.0334	4.0766	3.9654	3.9878	3.9770	4.3552	4.4339	4.4188	4.4477	4.1164	4.2565	3.8391	4.3408	4.5502	3.8209	3.8753	3.9212	3.9886	3.9551	4.2975	4.6130	3.9911	3.8233	3.5245
1108892	4.6106	4.6234	3.7384	4.5397	3.9882	3.9942	3.9523	4.5339	4.4374	4.1498	4.4700	4.3289	3.8228	4.1472	4.7346	4.4656	3.5991	3.8647	4.0925	3.7358	3.9745	4.5276	4.3551	4.0871	3.7251	3.9476
1095646	2.3254	2.1315	2.2177	1.7895	1.4990	1.7153	1.8800	1.5920	1.8721	1.8932	2.0290	1.3613	2.3644	1.5659	2.7550	2.4612	2.0446	1.8421	1.9924	1.4306	1.8998	1.7757	2.1495	2.2637	1.4478	1.9177
1094914	2.0903	3.4714	2.8047	2.5135	2.0102	2.2634	2.2969	1.9812	3.1709	2.7450	2.3242	2.2318	2.5955	2.1422	1.9625	3.8103	1.9940	2.7787	2.1866	2.4962	2.7724	2.3485	3.4846	2.3265	2.2571	2.1756
279802684	1.2949	0.7135	0.5034	0.9511	0.7088	0.4148	0.5436	0.8989	0.7702	0.6291	1.2334	0.7497	0.1673	0.5399	1.2803	0.5668	0.2341	0.6536	0.4474	0.3868	0.4283	0.7553	0.7700	1.0435	0.5081	0.3630
279891170	0.6215	1.6018	0.0046	0.9701	0.5630	0.2182	0.2597	0.7368	1.1091	0.2705	1.1682	1.6177	0.5593	0.2364	0.2268	1.8736	0.0810	0.7571	0.8641	0.2977	0.4351	0.7409	1.7105	0.6843	0.2343	0.1629
1086883	1.8515	1.8536	0.9612	2.0990	1.7257	1.2788	1.2107	1.6409	1.8968	1.1191	1.8294	1.8119	1.4484	1.0713	2.2867	2.0276	0.8857	1.7866	1.9183	1.2074	1.3379	1.7082	1.7936	1.9378	1.1396	0.9208
1100786	1.0297	1.0883	0.5791	1.0742	0.8678	0.5637	0.5983	0.9398	1.2910	0.7756	1.1532	0.7191	0.8726	0.4840	0.9514	1.1135	0.6823	1.0760	0.7810	0.4984	0.5084	0.8587	1.0485	1.0970	0.6889	0.4809
1094122	1.6549	2.4946	1.5175	1.6483	1.1856	1.7559	1.4662	1.5915	2.5553	2.0311	2.0293	1.5759	2.1895	1.5879	1.7989	2.6189	1.5259	1.6617	1.6716	1.6791	1.6013	1.6554	2.5165	1.4532	1.5560	1.0583
1104335	2.2986	2.6258	1.7755	2.7031	2.5721	2.1977	1.6653	2.3227	2.6860	2.1754	2.6663	2.6380	2.3708	1.5299	2.4610	3.0180	1.3426	2.7037	2.5089	2.1764	1.9468	2.1238	2.7575	3.0419	2.1617	1.3891
280094628	0.7691	0.6628	1.6945	0.9144	0.2986	0.5689	0.5065	0.6056	0.7615	1.0887	0.9520	0.3590	0.8965	0.9338	0.7756	1.2142	1.3035	0.8544	0.3815	0.6512	0.5030	0.7529	1.0059	0.9262	0.4194	1.1971
1089112	5.0121	5.4206	4.3364	5.6828	5.2114	5.1166	4.4175	5.4857	5.2371	5.1414	5.7271	5.6466	4.9122	4.3608	5.0273	5.2392	4.3926	5.2201	4.9837	5.3971	4.4828	5.6636	5.2341	4.8273	5.0259	3.6294
279616769	2.5445	2.3446	2.0591	1.9130	1.7592	1.8515	1.8228	2.0426	2.5239	1.6456	2.1190	1.8215	2.3040	1.8431	2.6075	2.8262	1.6041	2.0486	2.1310	1.5220	2.0840	2.0040	2.5088	2.4470	1.6929	1.7884
280103888	2.0869	1.6403	0.9386	1.1800	0.8264	0.9261	1.2839	1.0116	0.8176	0.6950	1.9164	1.0956	1.2495	1.2055	2.5048	1.5794	1.4394	1.2029	1.4585	0.9966	1.2768	1.0764	1.4382	1.4560	0.6979	0.6183
279938216	3.4051	0.1769	2.5050	0.8187	1.3716	1.1172	0.5042	2.8819	0.0000	0.7540	1.0357	0.4816	0.1680	0.0779	3.5597	0.2971	0.6916	0.6036	1.7359	1.0844	0.6663	2.5190	0.9817	0.3726	3.2822	0.8692
279973085	1.3043	1.1681	0.1072	1.1242	0.1898	0.5298	0.2549	0.5147	0.6941	0.3311	1.0495	0.4365	1.2179	0.6367	1.8003	1.6012	0.3623	0.4791	1.4799	0.0432	0.5503	0.7521	1.3070	0.9438	0.1891	0.6518
279669890	1.7419	2.1159	2.0269	1.5330	1.2752	1.3955	1.3972	1.5546	1.5921	1.5957	1.8523	1.6051	2.6136	1.3337	2.0595	2.3528	2.0468	1.5622	1.2262	1.6695	1.5554	1.6376	2.1158	1.4971	1.1661	1.0220
280124941	1.7801	1.4085	1.4552	2.2022	2.0888	0.9374	0.6988	1.2204	1.5660	1.5365	1.8623	2.2364	0.8892	0.9420	1.7355	1.3911	0.9510	0.6968	1.8774	1.4669	0.0253	1.7376	1.2168	1.3557	1.0621	0.2464
280011215	0.9037	1.3666	1.4224	1.3720	0.7067	0.9515	1.1839	1.5955	1.9744	1.1006	1.2064	1.0248	1.2809	0.9689	0.7024	1.5969	1.8973	1.0961	0.4569	1.1179	1.3979	1.1808	1.7260	0.9821	1.0743	0.8468
1098768	3.9956	3.9900	4.1321	4.0234	4.0394	3.5703	3.4207	3.6806	3.8245	4.0748	4.2103	3.8981	4.1005	3.3537	4.0974	3.7924	4.1720	3.7531	3.9983	3.3601	3.5216	3.9000	3.9795	3.9629	3.4368	3.2528
279810839	0.9182	1.0713	1.1566	1.1311	1.2792	0.8481	0.5387	1.1013	0.9455	1.6029	1.2286	0.9264	1.5875	0.4656	0.8459	1.0899	1.8063	1.6694	0.8858	0.7886	0.7372	0.6729	1.1836	1.6440	1.2970	0.1502
1102199	1.2783	3.3383	1.9236	2.1270	1.4432	2.1738	2.5243	1.2952	3.2499	3.3905	1.7379	1.4766	1.5544	2.6187	1.2703	3.0031	3.1895	1.4497	1.6246	1.6939	2.0439	1.3119	3.0200	1.5580	1.7291	1.6779
280120726	1.3095	1.4822	1.6365	1.2698	1.0312	0.8369	0.9713	0.9004	1.1915	1.6992	1.4850	0.6244	1.2299	0.9674	1.5848	1.0814	1.1996	1.4020	1.2858	0.7061	0.9374	0.7747	1.1658	1.4703	0.8387	1.2421
1100277	1.4005	1.7197	2.2521	0.9784	0.5327	1.1846	1.1757	1.3509	1.4356	1.5021	1.4146	0.6867	2.7374	0.6059	1.3616	1.9305	1.7466	1.3957	0.5422	2.0920	1.7324	1.2583	2.0258	1.4418	1.3399	0.6540
279837735	1.4999	1.6019	0.7579	1.4075	0.4530	0.5831	1.2168	1.6332	1.6628	1.0946	1.0939	1.2466	1.2996	1.6170	1.3250	1.6797	0.7584	1.2918	0.8084	0.9962	1.1978	1.5369	1.6143	1.3742	0.7988	0.9529
1095507	1.4495	0.9272	0.4996	0.4692	0.3534	0.3911	0.2421	0.4964	0.3855	0.4069	0.8394	0.2931	0.9395	0.3155	1.8377	1.1820	0.6153	0.4816	0.6992	0.3499	0.4500	0.3427	0.8372	0.7695	0.3233	0.3664
1089297	1.3331	1.2250	0.4482	0.6117	0.6195	0.4678	0.6329	0.5318	0.8676	0.7207	1.3243	0.3931	1.1109	0.5750	1.9449	1.4318	1.0439	0.4483	1.2966	0.4165	0.5893	0.3849	1.1606	0.8336	0.4103	0.2455
1094456	1.3309	0.8171	0.2692	0.2586	0.1942	0.3105	0.1519	0.3410	0.2654	0.2585	0.7558	0.0995	0.7694	0.1927	1.6025	1.2098	0.5360	0.2879	0.4929	0.2217	0.5044	0.2386	0.8371	0.7542	0.1931	0.2939
279868780	2.6601	3.0022	2.2765	2.7037	2.4261	1.7617	2.5088	2.4321	2.5676	2.6936	3.0039	2.5440	2.1211	2.5216	3.1130	2.7458	1.8640	2.8361	2.8563	1.7401	2.5372	2.5089	2.7873	2.6906	2.1783	2.3191
1104165	2.3657	3.3742	2.5146	2.4179	1.8192	2.5534	2.5620	2.6066	3.2128	2.9165	2.7234	2.1285	3.1655	2.2432	2.3253	3.4927	2.7445	2.6113	2.1053	2.7204	2.6452	2.0187	3.3876	2.4120	2.4111	2.0698
1096150	3.0217	3.4334	2.2798	2.5493	2.6405	2.1191	2.6478	3.1562	3.2739	2.6728	2.5041	2.8122	2.4159	2.5484	2.6985	3.1612	2.1994	2.7659	2.5644	2.5779	2.8233	3.0397	3.3964	2.7842	2.3440	2.2605
1098509	1.6572	1.1722	1.0392	0.7975	0.5842	0.7418	0.6229	0.7349	0.6384	0.7634	1.0948	0.5190	1.2221	0.5784	1.9605	1.4092	1.0328	0.7617	0.9582	0.7243	0.6628	0.5337	1.0230	1.1648	0.5173	0.7109
280117541	3.4003	3.6877	3.2551	3.3111	2.9012	3.3868	3.1942	3.3102	3.6124	3.6717	3.4216	3.0907	3.6308	2.9276	3.4358	3.6971	3.3712	3.3125	2.7653	3.4186	3.1843	3.2893	3.7138	3.3847	3.2984	2.5113
279891610	6.9024	5.7157	5.9422	5.3548	5.7870	5.5553	5.4274	5.7727	5.1468	5.7658	5.9546	5.3124	6.4649	5.3087	7.0044	5.7532	6.2117	5.6460	6.1555	5.1386	5.4865	5.8446	5.5826	6.1708	5.0951	5.6334
1092068	2.5533	2.1819	2.7142	2.5414	2.2198	2.0907	1.8919	2.4460	2.4442	2.3815	2.5237	2.4006	2.2956	1.7640	2.5345	2.2933	2.1012	2.4343	2.2792	2.0836	2.1805	2.3543	2.3103	2.7539	2.0326	1.8468
1099117	3.2808	3.0378	2.2159	2.7720	3.1166	2.6959	1.8539	2.5711	2.6451	3.0339	3.2073	2.9312	2.7686	1.9696	3.4166	3.0102	1.8807	2.6103	3.0297	2.3824	1.9446	2.7520	2.8672	2.7984	2.5976	1.8524
1100236	2.4454	3.3056	3.5832	2.4758	1.6811	2.7665	2.7901	2.7155	3.8033	2.8644	2.5271	2.7755	2.9907	2.4168	2.3645	3.4896	2.5272	2.7970	1.7495	3.5891	3.0318	3.4456	3.3516	2.2745	2.7927	1.9330
1102984	2.8891	3.2568	3.2785	2.9993	2.4917	2.7590	2.7625	2.8997	3.1628	2.9832	2.8610	2.7343	2.8225	2.6535	3.0087	3.1811	2.4997	2.9889	2.3368	2.8134	2.8889	2.9588	3.3926	3.0957	2.8715	2.4726
1094315	1.5646	1.7381	0.6988	1.6553	1.6678	1.3730	0.9899	1.2536	1.7928	0.7952	2.2087	1.6315	1.0600	0.9355	1.9804	1.7991	1.4420	1.2597	1.6968	0.7753	1.2609	0.9428	1.7017	2.0197	0.7755	0.8655
1106155	1.5578	1.8603	1.6168	1.8122	1.6710	1.0466	1.4459	1.5442	1.8541	1.5973	1.5160	1.7292	0.8732	1.3965	1.5761	1.5495	1.3183	1.2554	1.6452	0.8216	1.3307	1.7235	1.6670	1.5194	0.9004	0.9909
1105211	2.3893	2.2487	3.1580	2.7606	2.1903	1.9025	2.3922	2.2386	1.9068	2.3814	2.6712	2.1469	1.9598	2.1657	2.5540	2.2478	2.6615	2.8384	2.2427	1.8996	2.4357	2.2453	2.3704	2.8759	2.2847	2.1913
1093065	1.6650	2.1280	1.9039	1.1329	0.9128	0.7798	1.0863	1.0795	1.4553	1.4927	1.0141	0.8800	1.5724	1.2206	1.7463	1.9765	1.3762	0.9855	1.2673	0.8878	1.3292	0.5595	1.7767	0.9191	0.7251	1.1699
1091013	2.4520	2.7668	2.7328	1.8756	1.8005	1.8960	2.1643	1.6809	2.2125	2.3721	2.1884	1.4600	3.2094	1.8601	2.5711	2.8070	2.8323	2.2556	2.0973	1.7479	2.4764	1.5922	2.7522	2.6432	1.6837	2.0863
1104806	3.0502	3.3641	2.3459	3.3359	3.0705	2.8351	2.5515	3.0707	3.3101	3.0482	3.2480	3.2352	2.5425	2.5179	3.2138	3.2716	2.2569	2.9408	2.8270	2.7204	2.6239	3.1951	3.2178	2.8516	2.6545	2.2295
1088159	4.7233	4.7200	3.2509	4.8104	4.4477	4.5268	3.3408	4.7612	4.4254	4.3493	5.1435	4.8531	4.8734	3.3130	4.9665	4.4075	3.7362	4.6527	4.4498	5.0575	3.6603	4.8353	4.3618	4.1451	4.5125	2.5899
279716928	1.7141	0.0000	0.3561	1.1267	0.9229	0.4246	0.4335	1.2627	0.0000	0.0000	0.7212	1.1384	0.7447	0.0000	2.2518	0.0222	0.5340	0.8920	1.7087	0.0000	0.0000	1.7539	0.8542	0.9085	0.0000	0.0000
279913267	1.4328	0.2562	0.7309	0.8528	0.9647	0.2574	0.3235	0.6454	0.2768	0.3249	1.1641	0.5463	0.2456	0.0235	0.6870	0.6854	0.1192	0.7288	0.5258	0.2923	0.0000	0.8504	0.5298	0.6769	0.4078	0.0000
279840524	5.0621	5.6666	4.4787	5.4590	5.0839	4.7847	4.7958	5.0623	5.5316	5.2310	5.3949	5.2985	4.7105	4.7111	5.4119	5.5664	3.9258	4.6990	5.1439	4.2475	4.9405	5.2385	5.6297	4.9195	4.3815	4.8540
1091647	1.7350	0.8692	0.4377	0.5298	0.3776	0.4476	0.2689	0.4776	0.2046	0.2673	0.8336	0.0850	1.0324	0.3233	1.9296	0.9530	0.9802	0.3984	0.9456	0.1677	0.3847	0.2609	0.5782	0.9451	0.3137	0.2961
1096471	2.2995	2.3666	1.7740	2.1842	1.9862	1.8502	1.6487	2.0170	2.0641	1.8927	2.3429	2.0346	2.0934	1.3350	2.1983	2.2416	1.2925	2.1379	2.0001	1.9048	1.7106	2.1397	2.2631	2.4650	1.5700	1.3842
279947619	0.9662	0.8208	0.0000	0.8570	0.2636	0.0000	0.0000	0.2319	1.0546	0.0000	0.5497	0.3198	0.8522	0.0000	0.0982	0.7143	0.0677	0.2283	0.3030	0.0000	0.0000	0.2633	1.1728	0.4090	0.0000	0.0000
1097414	2.6098	3.1688	0.8485	2.7939	2.7286	2.5769	1.6945	2.4972	3.1260	2.3257	3.0970	2.8919	2.5917	1.6119	2.5939	3.2284	1.1126	2.7424	2.5604	2.5675	1.8986	2.5661	3.0028	2.8228	2.2342	1.1915
1098871	2.8607	2.4942	3.4288	2.6389	2.4476	2.2672	2.3103	2.4821	2.3683	2.8093	2.4898	2.3766	2.5680	2.1385	2.7559	2.5239	2.7624	2.6209	2.4828	2.1878	2.4136	2.5294	2.6016	2.9625	2.2946	2.3771
1094017	3.8578	4.7981	4.5353	4.1886	4.3431	4.0099	3.9041	3.8201	4.9651	5.0008	4.3377	4.4668	3.6486	3.9384	3.6947	4.5895	2.9974	4.1826	3.9363	3.8152	3.6256	4.3979	4.8251	4.1447	3.9859	3.7963
279996668	3.4698	3.9296	3.2467	3.3779	3.0843	3.1929	3.3437	3.0702	3.6155	3.6982	3.5535	3.0507	3.7184	3.1753	3.3207	3.9042	3.3604	3.3956	2.9730	2.9901	3.2233	3.0521	3.8186	3.7039	3.2150	2.8373
1090384	5.1422	6.0800	3.8525	5.3902	4.6490	4.8352	4.9441	5.1265	5.7870	5.3599	5.5640	5.0160	5.2796	4.9168	5.2076	5.8349	4.2070	5.1719	4.8468	4.9491	5.1629	5.0483	5.9062	5.2115	4.8219	4.7229
1099161	3.3566	2.9467	3.4992	3.1157	2.8846	2.7430	2.6348	3.0069	2.9599	2.8381	3.1308	2.9228	2.9340	2.6807	3.5306	3.1579	2.9131	3.0710	2.8873	2.7333	2.7250	3.1452	3.1040	3.3908	2.8924	2.8461
1091049	1.9901	2.3965	2.5313	1.7929	2.1568	1.5518	1.7596	1.5679	2.1265	2.5240	1.5512	1.9652	1.6810	1.4734	1.7836	2.0653	1.9651	1.3464	1.6284	1.4652	1.2778	1.8287	2.2547	1.6263	1.4047	1.4555
280019538	1.7189	2.1814	2.6760	1.4245	1.3250	1.4987	2.2963	1.5875	2.2427	2.3514	1.7050	1.4902	2.2040	1.2505	1.3643	1.9062	1.9940	1.8448	1.1506	1.6769	1.5939	1.8385	2.0805	2.0015	1.5475	1.4691
279818101	1.7881	1.8469	2.6394	2.3020	1.8245	2.0241	1.3996	2.3671	1.8021	1.8604	1.9068	1.5354	2.5411	1.5573	2.1932	1.8153	2.5678	1.8953	1.8192	2.1065	0.9217	2.0357	1.8327	1.9282	1.9134	1.2274
279990172	4.9040	4.8336	5.1047	4.9737	4.8572	4.6680	4.3044	4.5187	4.8303	4.7685	4.9119	4.8634	4.9430	4.0571	5.1068	4.9302	3.9397	5.2014	4.9810	4.3051	4.2507	4.9458	4.8182	5.4273	4.3234	4.4376
1087897	2.2681	2.5564	1.9524	1.8297	1.6937	2.0686	1.8992	1.8112	2.1950	2.2440	2.2265	1.7745	2.8048	1.4705	2.5423	2.5850	2.0013	2.2301	1.7085	1.8152	2.0451	1.7640	2.4914	2.5203	1.8982	1.4815
1089070	3.7459	4.6006	2.0711	4.0914	4.1156	3.5046	3.1508	3.7194	4.4281	3.7418	4.3148	4.1278	3.5613	3.1032	3.8260	4.4921	2.5477	3.9138	4.0342	3.7772	3.2457	3.8009	4.4103	3.9953	3.4362	2.5567
1100268	1.1191	1.4637	0.9471	1.9512	1.4779	1.1104	0.6768	1.5255	0.9634	1.0382	1.8657	1.6914	1.0877	0.9046	1.1380	0.9888	1.1981	1.5606	1.0808	1.0417	0.5455	1.4607	1.1283	1.6208	0.6387	0.6905
279958600	4.1138	4.5173	3.8698	4.2445	3.8004	3.6039	4.0534	4.3359	4.3412	4.5009	4.2989	4.1777	3.7213	4.0228	3.9686	4.3558	3.8121	3.9554	3.5658	4.0052	3.9665	4.2533	4.3723	3.7795	3.7832	3.5976
279812957	0.3782	0.5567	0.4493	0.3544	0.3108	0.0827	0.0000	0.9154	0.9052	0.0000	0.2484	0.4203	0.0000	0.0000	1.1100	1.2728	0.0000	0.2954	0.3575	0.3719	0.0000	0.8615	1.0027	0.3631	0.8624	0.2889
279868131	1.9593	0.6980	0.7226	0.5559	0.4747	0.2292	0.0000	0.4258	0.0000	0.0000	0.8814	0.3962	0.8271	0.0000	1.9465	0.7764	0.2331	0.3968	0.6014	0.0000	0.3529	0.3072	0.4167	0.6350	0.0000	0.7237
279709064	0.4967	1.4061	1.1772	1.8467	0.7747	0.4148	0.0000	0.7464	0.0000	1.9924	2.0256	1.5323	0.1055	0.0000	0.1417	0.2333	1.1577	1.7985	1.1500	1.7836	0.0000	0.2036	0.0000	1.6790	1.4759	0.0000
1105978	2.5872	2.6695	2.3010	2.5247	2.1775	2.1911	2.1186	2.3513	2.5214	2.5923	2.9068	2.5103	2.3408	1.9678	2.7576	2.5877	2.2681	2.4495	2.2594	2.3755	2.1739	2.3126	2.5738	2.3819	2.1870	1.7146
279661207	0.0000	0.0000	0.8502	0.0000	0.0000	0.0000	0.0000	0.5329	1.2312	0.0000	0.0000	0.4689	0.0000	0.0000	1.4250	0.0000	0.0000	0.0000	0.0000	0.0000	0.0000	0.9412	0.0000	0.6944	0.0000	0.0000
280129834	0.5710	0.3159	0.0000	0.3392	0.4013	0.0000	0.0000	0.4018	1.2610	0.0000	0.4549	0.1282	0.0000	0.0000	0.0000	1.1070	0.0000	0.1637	0.3282	0.0000	0.0000	0.0000	0.9105	0.6771	0.0000	0.0000
1099264	3.7528	4.0980	4.5684	3.0783	3.0891	3.1947	3.5918	3.0975	3.8596	3.7760	3.1532	2.9390	3.5656	3.4668	3.7189	4.2619	3.5988	3.1963	3.3159	2.9590	3.6421	3.0636	4.0865	3.5059	3.0120	3.7319
1095373	0.5215	1.1218	0.2957	1.1106	0.1906	0.7188	0.3151	0.8665	1.1650	0.5509	1.0013	0.3803	1.2334	0.2493	0.4719	1.5135	0.4172	1.0448	0.3160	0.9797	0.5083	0.9104	1.3478	0.6718	0.7814	0.1787
1094855	1.9030	1.7510	1.1941	1.2754	1.3088	1.0755	1.2026	1.5135	1.4673	0.9224	1.7544	1.1777	2.0645	1.0336	2.1892	1.7868	1.5845	1.2358	1.2547	1.0171	1.4181	1.5546	1.5719	1.6202	0.7850	1.0781
1087691	3.7659	4.1964	2.9740	3.6538	3.1022	3.1871	2.8102	3.9836	4.0636	3.9506	3.5812	3.6812	3.8120	2.9914	3.0506	3.5550	2.7236	3.3512	3.2855	3.6943	3.0493	4.2650	3.7882	2.7675	3.5582	2.4984
1102348	2.7637	3.7555	1.7435	3.1267	2.4918	2.8270	2.4575	2.7186	3.5688	3.0482	3.3513	2.7996	3.3439	2.3195	2.8073	3.7287	1.8399	2.9694	2.5491	2.8453	2.6820	2.6906	3.6308	3.0061	2.6730	2.1402
280094044	1.9598	1.7713	2.0565	1.8836	1.4268	1.3652	1.6679	1.2828	1.4150	1.7727	1.4893	1.3316	1.5520	1.2874	1.8459	1.5348	1.1941	1.7637	1.1730	1.5136	1.2701	1.5750	1.7640	1.8162	1.0493	1.1036
280076957	1.6255	1.0042	0.3695	1.7881	0.7838	0.9603	0.5953	1.6322	0.6984	0.4138	1.8790	0.6031	1.3364	0.8474	1.7163	0.6948	0.6163	1.4987	0.8149	0.8756	1.1129	1.5519	0.6568	1.6526	0.8876	0.5507
1100514	1.2094	2.1077	2.0011	1.6608	1.1823	1.3568	1.7299	1.3228	2.2210	1.9006	1.4944	1.3824	2.0702	0.9364	1.0956	2.3023	1.6341	1.9529	1.0558	2.1895	1.6632	1.3049	2.4290	1.8630	1.3965	0.7869
1095247	4.4684	5.4184	3.0185	4.8825	3.8374	4.7012	4.1053	4.5213	5.1889	4.5824	5.1843	4.5940	5.1215	4.0245	4.9067	5.4166	3.1576	4.5321	4.2159	4.6480	4.3491	4.5990	5.2516	4.5194	4.1752	3.6199
1103649	1.5371	1.9084	1.1451	1.4280	1.0371	1.2252	1.3695	1.5605	1.7133	1.4870	1.8053	1.5903	1.8311	0.9864	1.5899	2.0240	0.9363	1.5397	0.9010	1.5255	1.1349	1.6164	1.9910	1.4840	1.3927	0.7525
279731422	2.3668	2.1267	2.8442	1.8852	1.8283	1.8715	2.1034	2.0001	1.8574	2.5586	2.0571	1.6230	2.3333	1.8447	2.4600	2.0864	1.9471	2.0673	1.7002	1.9404	1.9533	2.3900	2.1791	1.8027	1.3373	1.7102
279946290	3.4718	2.1248	2.5571	2.8838	3.3611	3.0061	1.2294	2.6105	1.7738	2.8074	3.4746	3.0358	2.4236	1.7295	3.1836	1.9658	2.9574	2.8501	3.0507	2.5240	1.4802	2.4672	1.6419	2.7238	2.9670	0.4750
1090988	5.8486	5.9986	6.2873	5.9456	6.0338	5.7456	5.4339	5.9236	5.9594	6.3150	6.0138	5.8550	5.8552	5.1543	5.8619	5.9745	5.9127	6.1568	5.8812	6.1712	5.2609	6.1991	6.0232	5.9191	6.0557	5.1225
279979681	1.0526	0.7296	0.0000	0.1640	0.6924	0.0000	0.0000	1.1094	1.4391	0.0000	0.6798	0.9336	0.2939	0.0000	1.0605	0.7519	0.0000	0.4088	1.1102	0.0000	0.0000	0.7943	0.4954	0.4622	0.0000	0.0000
1105108	5.1801	4.9920	4.1162	5.3588	5.2293	4.8163	3.9608	5.3677	4.7795	5.0731	5.4018	5.2374	4.5104	4.1475	5.2711	4.7847	3.8710	4.9219	4.9966	4.6844	4.1971	5.4433	4.8684	4.7581	4.8141	4.1332
1091172	2.0502	1.4036	1.4302	0.8846	0.6955	0.8962	1.0696	0.7478	0.6311	0.9354	1.2925	0.4345	1.6973	0.9274	2.4291	1.7596	1.9350	0.8717	1.1536	0.8676	1.2893	0.6862	1.4205	1.6734	0.8882	1.1825
1102783	3.3391	4.4272	3.6093	3.8553	3.4454	3.5284	3.6061	3.5344	4.4000	4.0025	3.8394	3.6354	3.7999	3.1777	3.2702	4.3944	3.1709	3.8336	3.3267	3.7069	3.7094	3.5611	4.5293	3.8538	3.4847	3.1594
279720762	7.0868	5.7554	5.6213	5.5936	6.2501	5.6535	5.5993	6.2588	5.3748	5.5063	5.6732	6.0421	5.0801	5.2671	7.0757	5.5040	5.7988	5.3415	6.4045	4.8976	5.0744	6.4590	5.2903	5.4360	4.8204	5.6061
1087800	1.3924	2.1054	2.4248	1.7739	1.1480	1.6488	1.8562	1.6566	2.2511	2.1519	1.9179	1.6640	1.7513	1.3695	1.3216	2.0293	1.7022	1.7797	0.8741	2.0189	1.8360	1.9141	2.2124	1.6261	1.7905	1.0930
1088638	2.2456	2.4535	3.1062	1.7832	1.5851	1.9617	2.2598	1.9743	2.5807	2.5290	2.0040	1.6782	2.5981	1.9408	2.0475	2.5734	2.3171	2.2522	1.7383	1.9822	2.3904	2.1060	2.6637	2.3849	1.7991	2.0763
1099074	2.8070	2.5057	1.5475	1.8543	2.0581	1.7690	1.3577	1.4612	1.1910	1.6213	2.7673	1.8090	2.4290	1.4555	3.3062	1.9519	2.4576	1.2763	2.9174	0.9571	1.6275	1.5044	2.0482	2.0162	1.0110	1.1696
280050012	4.1400	4.2226	4.0821	4.0870	4.2609	4.1718	1.9342	3.2614	3.3639	4.6128	4.4992	4.1378	4.0688	3.0864	3.6704	1.8826	4.2590	4.1118	3.9434	3.7334	2.2063	3.5227	2.0226	4.0523	3.4816	2.2182
1089815	3.1179	3.6220	3.1665	2.9742	2.6606	3.0285	2.8702	2.7326	3.4348	3.1890	3.2366	2.8503	3.6802	2.5432	3.1971	3.6770	2.7464	3.1434	2.6475	2.9776	3.0086	2.8445	3.6795	3.3400	2.8276	2.5106
1090305	2.8173	2.4816	1.6114	1.3436	1.1054	1.6360	2.1380	1.1643	1.7121	1.8294	1.4984	0.9617	1.3589	2.3393	3.3585	2.4658	2.2091	1.4929	1.9751	0.8874	1.9742	1.4131	1.7700	1.0496	0.8994	1.7507
280110921	0.3288	0.3807	0.9447	0.6835	0.0985	0.5021	0.1465	0.7155	0.9296	0.3994	0.8689	0.5445	0.2710	0.3942	0.2022	0.5508	1.2126	0.5355	0.4941	0.5511	0.2263	0.3154	0.7410	0.6646	0.0525	0.0000
279984182	0.8745	1.2478	0.0000	0.1863	0.5688	0.0000	0.0000	0.4513	1.2090	0.0000	0.0000	0.1568	0.0000	0.2552	0.3409	1.1150	0.0000	0.0000	0.1674	0.0000	0.0000	0.5780	1.2849	0.0000	0.0000	0.5319
279492935	0.5436	1.4073	0.3917	0.8402	1.0768	0.8723	0.7370	0.5081	1.6070	1.0795	0.9955	0.6679	0.7073	0.3545	0.6028	1.0968	0.4545	1.3542	0.8203	0.2946	0.5976	0.3434	1.1978	1.4635	0.0000	0.3914
1094545	1.4585	0.8804	0.7806	0.4510	0.3360	0.3151	0.2876	0.3418	0.4035	0.3905	0.6720	0.1813	0.7630	0.4840	1.8768	0.8890	0.8282	0.3922	0.7160	0.3106	0.4497	0.2256	0.6067	0.7485	0.2925	0.2286
1099591	2.5146	2.6979	2.0948	1.8096	1.4212	1.9329	2.1414	1.8251	2.2351	2.1775	2.3343	1.3908	3.1158	2.0313	2.7821	2.8708	2.3332	1.9593	1.8971	1.7809	2.2329	1.5698	2.7640	2.4280	1.6725	1.9460
279800643	2.2806	2.6530	2.0105	1.9410	1.5453	1.6882	1.9683	2.2229	2.0241	2.1702	1.7847	1.7881	1.9898	1.3568	2.1020	2.1809	1.4797	2.0231	1.7010	1.9191	1.6921	2.5075	2.3052	2.0023	1.8696	2.0597
1092130	2.0560	0.8355	2.1228	1.3581	1.4342	1.0672	1.0863	1.6862	1.1745	1.1314	1.2924	1.3392	0.9240	0.7520	2.0896	1.2670	1.6956	1.2449	1.7251	0.7979	0.9655	1.6272	1.1911	1.3734	1.3926	1.0968
279753521	0.6469	1.5165	0.0000	0.4601	0.3489	0.7595	0.0000	0.0000	1.1434	0.4708	1.5355	0.8227	0.3661	0.3747	0.9060	0.9817	1.0949	0.6873	1.1593	0.4054	0.0000	0.9194	0.8198	0.7458	0.8512	0.0000
1097985	3.0647	2.7173	1.8771	2.9690	3.0536	2.5585	1.8728	2.5790	2.9111	2.1559	2.9906	2.9696	2.1769	1.8766	3.2586	3.0111	1.5830	2.7172	3.1261	2.0814	2.0121	2.8776	2.5293	2.9699	2.2695	1.8331
279996191	1.6094	2.0735	0.3215	2.0337	1.4594	1.3627	1.1760	1.6480	2.2763	0.9058	1.8696	1.7960	1.5312	0.9460	1.7092	2.2483	0.5123	1.6354	1.2180	1.4006	1.3908	1.5256	1.8606	1.7510	1.0942	0.5528
1091024	5.3140	5.3838	4.1587	4.5491	4.4464	4.1636	4.4283	4.9220	5.1108	4.6105	4.5652	4.7353	4.4512	4.5394	5.1509	5.1398	4.3046	4.2170	4.8190	4.2053	4.4873	5.2619	5.0616	4.0953	4.2607	4.4936
1099753	2.7825	1.4203	1.5268	0.8427	1.0512	1.0790	1.1020	1.0178	0.4962	0.7987	1.7677	0.6765	2.1581	1.1673	3.3285	1.5740	2.3824	1.0227	1.9304	0.7026	1.2052	0.7095	1.3200	2.0271	0.8105	1.3410
1106056	0.9028	0.8678	0.1660	0.7285	0.5592	0.2984	0.2861	0.7290	1.0133	0.2789	0.9369	0.7773	0.5124	0.3508	0.9689	1.1252	0.2441	0.6279	0.6433	0.2742	0.4263	0.6548	1.1167	0.8010	0.2056	0.1973
279704836	2.1065	2.5386	0.1890	2.3598	2.0518	0.9898	1.2348	1.6588	0.5882	1.3098	2.8505	2.3896	1.7665	1.3885	2.5116	1.8298	0.9561	2.0403	2.4646	0.7150	0.7095	1.6179	1.8705	1.9104	1.7741	0.1761
280065992	2.5372	2.2109	3.6719	2.8125	2.1697	2.3978	2.6868	2.3005	2.4722	3.4688	2.4431	2.3149	2.9248	2.1410	2.6585	2.5600	3.4023	2.2500	1.9705	2.9288	1.7925	2.1108	2.5498	2.6687	2.5780	1.8626
279670362	1.1767	1.3278	0.7490	0.6967	0.8520	0.3746	1.0039	1.1378	0.8870	1.1122	0.6069	0.6641	0.6769	1.1921	0.5047	1.0914	1.2315	1.1013	0.3153	0.7174	0.2102	1.0006	1.3711	0.8923	0.6339	0.6270
280109905	2.0420	0.3970	2.3020	0.4611	1.0003	0.4381	0.6318	2.1835	0.3804	0.2730	0.3991	0.4759	0.4366	0.3249	2.4744	0.3137	0.2564	0.4719	0.3910	0.5612	0.2900	2.8731	0.5221	0.3388	2.6191	0.6862
1098482	1.6895	1.5913	0.4442	1.4136	1.0684	1.0717	0.7174	1.3043	1.4769	0.7408	1.5194	1.1608	1.2487	0.8164	1.8443	1.7920	0.7566	1.3875	1.5130	0.7690	0.9343	1.4325	1.5135	1.3013	0.9108	0.9597
1088179	2.1799	2.8788	2.4079	2.5574	2.0248	2.2054	2.1798	2.3943	2.9051	2.4159	2.5103	2.2086	2.9090	1.9558	1.9781	2.9036	2.0495	2.5723	1.9483	2.2871	2.3571	2.2854	3.0223	2.8722	2.0049	2.0891
279789594	2.5846	0.0000	1.7312	0.0000	0.2489	0.3451	0.4991	2.1149	0.4525	0.2276	0.0000	0.6720	0.0077	0.2838	2.6414	0.5931	0.1836	0.5977	0.6385	0.2216	0.2839	1.6846	0.2580	0.4729	2.1297	0.9542
1104630	2.6549	2.2681	2.5652	2.1005	2.0679	1.7256	2.3858	2.2003	2.2461	2.3657	2.2395	1.8741	2.3272	2.0479	2.6482	2.4155	2.2147	2.3883	1.8223	1.8673	2.2106	2.0027	2.6378	2.5786	1.9010	2.1771
279731582	1.8167	0.7687	2.0652	0.5174	1.1937	0.7461	0.0000	1.7114	0.6430	0.7979	0.8974	0.4826	0.7265	0.5219	2.4514	0.0000	0.9749	0.9250	0.3572	0.8827	0.5281	1.9300	0.9060	0.7285	3.2020	0.2789
1087375	2.5990	3.0848	3.5147	2.6352	1.8628	2.3257	3.1914	2.4143	2.9362	3.0127	2.6884	2.1890	3.1171	2.6219	2.7163	3.0878	2.6006	2.4017	1.7410	2.8455	2.8064	2.5432	3.2447	2.8504	2.4376	2.2593
1092692	1.0805	1.3633	0.6807	0.8991	0.6717	0.8229	0.5789	0.7467	1.1380	0.8681	1.1069	0.7695	1.4904	0.4918	1.3118	1.6103	0.7053	1.0396	0.6803	0.8901	0.7358	0.6790	1.5046	1.1265	0.5453	0.3102
1103845	3.9090	3.8975	2.6616	3.6912	3.4349	3.4294	2.9173	3.6244	3.6464	3.3094	3.8125	3.7424	3.1878	3.0464	4.0496	3.6669	2.8634	3.3638	3.5135	3.2136	2.8867	4.0344	3.6134	3.0850	3.2707	2.7483
1096347	1.8352	2.1938	2.0577	1.7578	1.3625	1.5794	1.8349	1.8376	2.0873	2.0862	1.7979	1.4863	1.9753	1.5173	1.7624	2.1813	1.9798	1.8366	1.3987	1.8755	1.7506	1.9348	2.2185	1.8317	1.5424	1.5945
279787594	5.4551	3.6433	4.3358	4.3795	4.8902	4.2144	3.6250	4.7761	3.6310	4.0867	4.3141	4.5354	3.9560	3.5582	5.6935	3.7977	3.9858	4.3521	4.9580	3.4279	3.7457	4.9205	3.9391	4.6444	3.7574	4.0576
1095475	3.5156	4.2092	3.1635	3.5376	2.5134	2.9594	3.5169	3.6372	4.1735	3.3423	3.1924	3.2065	3.1237	3.6006	3.0425	3.8391	2.6884	3.2401	2.4621	3.4249	3.4091	3.6261	3.9886	3.4214	3.1537	3.5754
1092367	0.8124	0.8888	0.7066	0.2498	0.1648	0.1568	0.3523	0.1871	0.5443	0.5842	0.5328	0.0592	1.1205	0.2978	1.4404	0.8430	1.2726	0.1187	0.7670	0.0000	0.3222	0.0740	0.8231	0.4161	0.0502	0.0333
1087796	1.4187	0.8918	0.3290	0.4381	0.2785	0.3557	0.3274	0.3700	0.3796	0.2289	0.8272	0.1900	0.8763	0.2843	1.8020	1.1918	0.5818	0.2635	0.5469	0.2409	0.3873	0.3545	0.8224	0.7317	0.2463	0.4253
1095438	4.9427	5.2140	4.5958	4.6901	4.1915	4.5356	4.4606	4.6653	4.9452	4.6171	5.0450	4.5173	5.1181	4.4387	5.1700	5.3271	4.2389	4.3724	4.3687	4.4299	4.7260	4.6624	5.1801	4.5350	4.3566	4.1691
279895819	1.0942	1.5583	1.6913	1.1895	0.6760	0.8963	1.0890	0.9402	1.2647	1.5973	1.2889	1.2961	0.9522	1.1493	1.4121	1.5478	1.1812	1.3393	0.9061	1.1639	0.8826	1.1504	1.3329	1.3874	1.3143	0.6886
1097078	1.4846	1.7967	1.2195	1.6998	1.3526	1.3001	1.1548	1.3362	1.9987	1.4408	1.6667	1.5334	1.7556	0.9673	1.4898	2.1130	0.9355	1.7804	1.3656	1.2329	1.3141	1.3095	1.9799	2.0445	1.1009	1.1057
1105037	2.2997	3.6195	2.3193	3.1077	2.4824	2.5093	2.3412	2.6279	3.5156	2.6561	2.8292	3.1496	2.2387	2.0713	2.2667	3.6344	3.0337	3.3147	2.7900	3.4196	2.9085	3.0011	3.3055	2.1706	2.9850	1.5185
1092685	2.7654	3.4690	1.1088	3.0107	3.3089	2.6726	1.8825	2.9822	3.5295	2.6221	3.3296	3.1799	2.9543	1.7299	2.6659	3.4886	1.2848	3.0619	3.2874	2.5982	2.2746	2.9290	3.4353	3.1631	2.4039	1.4952
1091347	2.2828	2.4032	2.1626	1.6762	1.6928	1.7518	1.7388	1.7268	1.9996	1.8930	1.9828	1.5552	2.5366	1.5340	2.5126	2.6422	1.8477	1.7110	1.9474	1.4845	1.9267	1.6327	2.5566	2.1649	1.4456	1.6316
1104030	3.5890	3.6303	3.3064	3.4390	3.3249	3.2119	3.0701	3.2704	3.6307	3.4124	3.4485	3.1700	3.5416	2.7783	3.6220	3.7867	2.7296	3.6964	3.2719	3.0508	3.2154	3.3693	3.6552	3.9195	3.2439	2.9957
1104175	4.6848	5.1010	4.1777	4.9630	4.8058	4.3168	4.3256	4.6476	4.8007	4.9679	4.9453	4.9213	4.1676	4.1870	4.6447	4.8659	4.1530	4.6148	4.6627	4.2594	4.2925	4.7655	4.8943	4.4791	4.1483	4.1347
1092465	2.7190	2.7141	1.8185	2.8617	2.6069	2.2938	1.9276	2.7919	2.7079	2.2729	2.8030	2.7122	2.4249	2.0752	2.9088	2.8614	1.8080	2.4708	2.5717	2.2511	2.0695	2.8206	2.6916	2.4611	2.2682	1.5588
279759440	0.8370	1.6429	0.0000	0.0000	0.0000	0.0000	0.0000	1.1010	0.4474	0.0000	0.0000	0.0000	0.8068	0.0000	0.3687	0.9604	0.5087	0.4728	0.0000	0.0000	0.9947	0.0000	0.3051	0.7602	0.0000	0.0000
1088367	1.8484	2.5155	2.5704	1.5044	1.2611	1.8048	1.9399	1.7271	2.3894	2.4003	1.7502	1.4106	2.5626	1.5467	1.7971	2.5248	2.0583	2.0503	1.2821	2.1055	2.1284	1.6100	2.5629	2.1076	1.7865	1.5831
1104136	2.6848	2.5392	3.1527	2.1370	2.2125	2.1709	2.5905	2.2661	2.5137	2.6249	2.3393	1.8275	2.6544	2.2484	2.5228	2.5605	2.8855	2.8252	2.0648	2.3055	2.5419	2.2719	2.6750	2.9631	2.0207	2.3073
1099596	0.9274	0.8683	0.2397	0.3638	0.2936	0.3221	0.2912	0.6170	0.1574	0.1845	1.2451	0.4015	0.8315	0.0482	1.4265	0.5252	0.1455	0.1893	0.0611	0.1426	0.1402	0.9455	0.4830	0.1910	0.0811	0.0000
1101724	3.8139	4.9567	3.3631	4.3145	3.7514	3.7747	3.9236	3.8118	4.7687	4.3363	4.2058	3.8583	4.1863	3.7340	3.9742	4.9360	2.8885	4.0819	3.7127	3.8044	4.1791	3.8371	5.0157	4.1136	3.6639	3.5582
1109101	1.7184	2.0620	0.1681	2.6933	2.3264	1.9296	0.6677	1.7702	2.7233	0.4790	2.6771	2.6585	1.2264	0.8891	2.0493	2.5665	0.2166	2.1099	2.4162	1.2169	1.1045	1.8908	2.1201	2.3137	1.4172	0.7316
1091378	2.5253	3.4773	2.5862	2.6181	2.2595	2.5924	2.6590	2.7054	3.3953	2.8442	2.8823	2.6030	3.1558	2.3009	2.4431	3.4956	2.1760	2.8086	2.1631	2.7247	2.7649	2.6196	3.6115	2.8670	2.4627	2.2630
279662593	0.0209	0.0000	0.0000	1.9728	0.7619	0.1135	0.0000	0.1634	0.7471	0.7692	1.2345	1.3213	0.1692	0.0000	1.3112	0.7428	0.0000	1.3078	1.1929	0.0000	0.5839	0.1393	0.7071	1.4747	0.0000	0.0000
280093002	2.3240	2.0000	1.2777	2.0808	1.6472	1.7121	1.3044	1.6500	1.8813	1.5983	2.0298	1.9557	2.4497	1.2028	2.4722	2.3374	1.6876	2.1617	1.8536	1.6790	1.8333	1.9503	2.0140	2.5553	1.7707	0.9835
279999274	2.3881	3.0777	2.6570	2.6902	2.4868	2.6406	2.4476	2.9045	3.0860	3.1219	2.7679	2.5203	2.9643	1.9235	2.1047	3.0605	2.4388	3.0001	1.8087	3.1816	2.2502	2.6625	3.1274	2.7354	3.1261	1.7001
280038484	0.4463	0.7114	0.0000	1.3259	1.1720	0.4634	0.1606	0.4385	1.4102	0.0000	0.9506	0.8211	0.5407	0.0000	0.9177	1.5029	0.0589	0.6515	0.5053	0.0000	0.0000	0.4625	0.8486	0.7046	0.2034	0.1617
279833281	1.3984	1.8938	2.8495	1.7469	0.7277	1.3276	1.8190	1.8548	1.7742	1.8062	1.6358	1.0897	1.6349	1.6175	1.0340	1.5817	1.9600	1.6016	0.9084	2.1815	1.0594	1.9105	1.6424	1.3013	2.0594	1.0153
1088376	3.7522	4.4643	2.0412	3.8563	3.5483	3.6091	3.1422	3.6785	4.2369	3.8226	4.0786	3.7900	3.8174	3.0190	3.8413	4.4338	2.3895	3.5884	3.5984	3.6535	3.2937	3.7942	4.3542	3.5938	3.2766	2.6486
1091524	4.1518	3.7054	2.5635	4.0876	4.1456	3.4890	2.8529	3.9745	3.5726	3.2957	4.1385	4.0621	3.2670	2.8831	4.3459	3.6959	2.5049	3.4484	4.0422	3.2095	2.7514	4.0953	3.5002	3.5477	3.2176	2.5251
1099026	2.4831	2.8780	2.0475	2.1953	1.4916	2.9075	1.5406	2.2922	2.8388	2.2772	2.4064	2.2860	1.7467	1.7911	2.0255	2.9699	1.3483	2.8776	2.0649	2.9715	1.9662	3.3118	2.4585	1.2910	2.7460	1.0539
1087017	3.1256	3.2582	2.1171	3.1076	2.8845	2.7423	2.4708	3.0998	3.1770	2.8276	3.2380	3.0480	2.6545	2.5143	3.1627	3.1864	2.0421	2.7380	2.8679	2.4620	2.3513	3.1571	2.9885	2.9175	2.4485	2.3156
279781219	1.6705	0.4085	1.0582	0.7236	0.9782	0.4392	0.3927	1.3114	0.2920	0.5100	0.4438	0.0986	0.3297	0.0000	2.1105	0.0722	0.1313	0.1984	0.5426	0.1171	0.0000	1.5231	0.6357	0.1784	0.9567	0.7970
1097593	3.5956	3.6502	1.9963	3.0186	2.5425	3.0245	2.6496	2.9901	3.3401	2.9579	3.4827	2.8771	3.3625	2.9582	3.7893	3.4843	2.4052	2.7588	3.1677	2.4888	2.6904	3.1306	3.3134	2.8939	2.3831	2.5713
279949051	0.5392	0.8313	0.0000	2.0777	1.3474	0.0787	0.4002	0.4770	1.3949	0.0000	1.2811	1.2776	0.8666	0.0000	1.1081	0.6531	0.0000	1.4900	0.4984	0.4842	0.1027	1.1808	0.2589	1.7527	0.9011	0.0000
1087853	4.1271	4.9196	4.8753	4.4984	4.1614	3.8690	4.3387	3.9084	4.8426	4.6744	4.1984	4.3376	3.5405	4.2335	3.8840	4.9670	3.3499	4.3444	4.0030	3.8327	4.2965	4.6215	4.7381	4.0693	3.9374	4.2557
1104179	2.7488	2.7535	3.0330	2.5038	2.2870	1.9882	2.6724	2.6657	2.7889	2.3476	2.5364	2.4863	2.6891	2.3098	2.9112	2.8170	2.3589	2.4453	2.1862	2.0996	2.6550	2.6654	2.9747	2.7311	1.9902	2.5694
1090685	3.5356	3.5970	2.7914	3.7738	3.3068	3.0952	3.0224	3.4018	3.6704	3.1378	3.7007	3.5210	2.9693	3.0989	3.6310	3.6657	2.5529	3.3663	3.2811	2.9058	3.0199	3.5311	3.6216	3.5948	3.1621	2.8310
279720294	1.3013	1.1442	1.5799	1.2090	0.7408	0.5795	0.7404	1.1027	0.6083	1.8320	0.8896	0.9144	1.3787	0.6362	1.3325	1.1490	1.4323	1.4619	1.0181	0.7594	1.1765	0.9246	1.3205	1.1944	1.2452	0.7626
279704759	1.3338	0.0000	0.0000	0.3084	0.6869	0.1535	0.0000	0.4846	0.0000	0.3006	0.3084	0.0000	0.0000	0.0000	1.4665	0.6517	0.4647	0.0000	0.3384	0.3559	0.2427	0.9506	0.4112	0.6544	0.0000	0.0000
1097300	1.0329	1.0498	0.0832	1.0259	0.8207	0.6457	0.3877	0.8367	1.2698	0.5321	1.2907	0.9359	1.0794	0.4109	1.3524	1.2474	0.2086	0.6648	0.7646	0.3365	0.4722	0.7578	1.3665	1.1856	0.5068	0.2347
1099224	2.0273	2.4919	1.5915	2.0533	1.7531	1.6991	1.7011	1.8621	2.3685	1.8552	2.1176	1.7985	2.0827	1.5196	2.1461	2.5897	1.2612	1.8142	1.6777	1.7388	1.8568	1.8973	2.5650	2.0339	1.6658	1.4029
279761470	1.5035	0.0825	0.1475	0.7457	0.7989	0.0970	0.4044	0.6871	1.9335	0.4237	0.8675	0.5645	0.8821	0.1550	1.1528	2.0025	0.3331	0.6293	1.4465	0.4825	0.1551	1.1452	1.2812	0.1317	0.9382	0.0615
279923071	0.7393	0.5859	0.3769	0.0423	0.4872	0.0696	0.2985	0.1832	0.1151	0.4534	0.2109	0.1491	0.2585	0.0000	0.5739	0.4615	2.0591	0.4133	0.3591	0.0000	0.1925	0.1850	0.3678	0.6110	0.0000	0.0000
280061901	0.6083	1.7483	1.7022	1.0488	0.6584	0.8890	1.0571	1.1754	1.6995	1.4935	1.3096	0.9863	1.2563	1.0954	0.8349	1.7499	1.3878	1.0816	0.4452	1.5508	1.5020	0.8925	1.6077	1.4421	0.8087	0.6618
1105684	0.4630	0.8648	0.3385	0.9545	0.2308	0.1878	0.1578	0.4977	0.9570	0.7335	1.0114	0.7385	0.5532	0.2310	0.5156	0.8256	0.1343	0.5714	0.1795	0.5233	0.2523	0.5284	0.6142	0.7010	0.4157	0.0566
1086870	0.2293	1.6219	2.6194	0.1537	0.1863	0.5742	1.2307	0.1714	2.3067	2.5702	0.2245	0.1902	0.5721	2.5326	0.2202	0.8367	2.0757	0.1655	0.1393	0.3261	0.6927	0.1088	1.7450	0.1715	0.4361	0.6869
1096280	0.4404	1.6544	2.4403	0.4773	0.5016	0.9262	1.7502	0.3121	2.1888	2.2253	0.8263	0.3630	1.7219	1.6864	0.6136	1.5767	3.4328	0.4608	0.5096	0.6259	1.3171	0.2175	2.3300	1.0966	0.6909	1.1944
279971278	5.5860	3.4776	4.0418	4.6069	4.3031	4.5354	3.9536	5.0984	3.8957	3.9611	4.6921	5.7005	4.2881	3.6153	5.9423	4.1694	4.8723	4.4774	5.1869	3.3267	3.4565	4.9652	3.4092	4.7419	3.6858	4.1756
1087970	3.4372	3.5280	2.4656	3.5003	3.4944	3.3095	2.3898	3.3375	3.3142	3.5219	3.6659	3.4087	3.3324	2.3638	3.4383	3.2927	2.3966	3.2088	3.3896	3.1696	2.3694	3.4842	3.1673	3.0970	3.0561	1.9510
1088311	3.6041	3.6254	2.2076	3.3771	2.8559	2.9588	2.7377	3.0629	3.4651	2.9336	3.6388	3.1500	3.5833	2.6162	3.9516	3.7134	2.2223	3.1188	3.0368	3.0428	2.9830	3.1073	3.7011	3.3523	2.9858	2.4511
1098955	2.3724	2.9681	0.7022	1.8889	1.7823	1.8983	1.8058	1.8291	2.5814	1.7585	2.3127	1.8806	2.0217	1.7801	2.6458	2.8855	0.9696	1.7498	2.1006	1.3732	2.0077	1.8614	2.8869	2.1826	1.2576	1.6718
280130820	2.1491	2.5475	2.4811	2.0555	1.6944	1.8630	2.2063	1.9760	2.4010	2.2606	2.1160	1.8120	2.3941	1.5804	2.2940	2.5288	2.0419	2.0817	1.4979	2.2491	2.0260	2.0200	2.6752	2.2117	2.0557	1.8475
1104760	3.9625	3.0020	4.0559	3.5696	3.8812	3.5330	2.3741	3.2408	2.3950	3.7802	4.0580	3.1558	3.8828	2.2912	4.3451	2.5747	3.8698	3.4592	3.6607	3.3314	2.2629	3.3238	2.3558	3.8841	3.6318	2.4497
1090255	0.0950	1.2356	1.9456	0.0405	0.0000	0.0753	1.8928	0.0000	1.5681	1.8169	0.0000	0.0000	0.0564	1.6233	0.1073	1.5229	3.0889	0.0543	0.0000	0.0705	1.1220	0.0262	1.5675	0.0000	0.1525	1.0036
280098412	1.9491	1.4253	1.7033	1.5110	0.9768	1.1123	2.0254	1.4845	1.2770	1.4322	1.2972	1.2073	1.2596	1.6370	1.8152	1.5594	1.8935	1.4616	0.9080	0.8659	1.5763	1.7553	1.9084	1.5209	0.7926	1.6478
279906238	1.5939	1.1991	1.0398	1.2445	0.9999	0.9544	1.2154	1.0916	1.1482	0.6959	1.6116	1.0085	1.6515	0.5980	2.2750	1.6615	1.3391	1.5657	1.1599	0.9340	1.1756	1.1247	1.1772	1.6375	0.9265	0.7542
279912354	1.4800	1.5034	0.2019	0.8554	0.6886	0.6039	0.6700	0.7402	0.8401	0.4821	1.0728	0.6531	0.9883	0.4809	1.7134	1.2423	0.2771	0.5529	0.6051	0.4958	0.4811	0.6993	1.0484	0.6826	0.3106	0.2574
279847581	1.3569	2.2002	1.3219	1.4700	0.7277	0.9387	1.5883	1.4699	1.8717	1.4713	1.4763	1.5623	1.3161	1.5159	1.0852	2.0147	0.9212	1.0754	1.0016	0.9277	1.4603	1.3617	2.2393	1.3111	0.5326	1.4520
279668207	1.1617	0.3239	0.0000	0.4583	0.1925	0.5118	0.0000	0.0575	1.4017	0.0000	0.2025	0.4730	0.3114	0.0000	1.0560	0.4796	0.0000	0.9832	0.4946	0.1776	0.0000	0.8071	0.9403	0.7513	0.5808	0.0000
1090894	3.4684	3.2044	2.8093	3.0667	2.9533	2.8564	2.7035	2.7074	3.0237	3.0193	3.0620	2.8303	2.9958	2.6630	3.5089	3.4440	2.7497	2.9118	3.1823	2.3939	2.6001	2.7695	3.3303	3.2429	2.5952	2.6111
1091783	3.5440	4.3458	4.1093	4.0204	3.7733	3.0862	3.7454	3.5784	4.1337	4.2647	3.9385	3.7407	3.9982	3.5726	3.6189	3.8744	3.4185	3.3959	3.4895	2.9880	3.5880	3.4601	4.2677	3.8159	3.0993	3.7142
1101337	1.3882	2.6088	1.0853	1.2157	0.7467	1.1503	0.8671	1.3265	1.9984	1.4106	1.1555	1.4539	1.1159	0.8773	0.8159	2.3492	1.3682	1.4375	1.2491	1.7090	1.2648	1.3666	2.1173	0.6856	1.6613	0.7002
280081601	1.5151	0.4281	1.1013	1.0873	0.6175	0.4679	0.0000	0.8618	0.3791	0.2350	0.8702	0.6684	1.0634	0.9392	2.0885	1.4827	1.1411	1.0072	1.5418	0.6446	0.4795	0.7224	1.4774	0.9340	0.8434	0.3981
279657791	1.5151	0.4281	1.1013	1.0873	0.6175	0.4679	0.0000	0.8618	0.3791	0.2350	0.8702	0.6684	1.0634	0.9392	2.0885	1.4827	1.1411	1.0072	1.5418	0.6446	0.4795	0.7224	1.4774	0.9340	0.8434	0.3981
280129674	2.4204	2.3481	2.3089	2.0065	1.7943	1.6085	2.0986	1.8045	2.1133	1.9763	2.0107	1.7890	1.9489	1.7884	2.4270	2.2978	1.9034	1.8874	1.8510	1.5280	1.9152	2.0725	2.3743	2.0932	1.6887	1.9132
1092091	2.1531	2.4152	0.1701	2.6641	2.4157	1.8101	1.1095	1.9030	2.5960	0.7693	2.7552	2.5940	1.6525	1.0253	2.5894	2.8566	0.2842	2.3703	2.5883	1.2752	1.8228	1.9710	2.3535	2.6066	1.5377	0.9300
1092688	3.9470	4.2475	3.7098	4.5833	4.1882	3.8189	3.6239	4.0138	4.1773	4.0861	4.6467	4.3801	3.8984	3.4088	3.9290	4.2115	3.3143	4.2196	4.0549	3.9064	3.5640	4.1386	4.1833	4.2208	3.6998	3.0763
1095056	3.6035	3.0609	2.1436	2.4299	2.1053	2.5749	2.3892	2.2776	2.0276	2.2656	3.1416	2.0032	3.3837	2.5112	4.1753	3.2205	2.5133	2.1989	2.9694	1.9183	2.5287	2.5537	2.8065	2.6693	1.9472	2.2257
1096431	4.7434	4.5073	4.1305	4.1897	4.1445	4.1611	3.3574	4.1423	4.3075	4.1967	3.9926	4.2056	3.9770	3.5355	4.3407	4.4069	3.7257	4.1462	4.2010	3.7581	3.7856	4.7746	3.8868	3.9711	3.8286	4.0105
1107540	1.1267	1.7844	1.3189	2.0188	1.5046	1.0742	0.7654	0.9059	1.0880	1.6614	2.3097	1.8218	1.6644	0.5602	1.0675	1.0770	1.6844	1.7253	1.2734	1.6347	0.4644	1.2212	0.8912	1.3586	1.0904	0.1497
279956594	1.1511	1.7857	1.6396	1.2818	1.3312	1.6324	0.6115	1.2647	1.5351	2.1672	1.3296	1.1839	2.1549	0.2665	1.2785	1.9034	1.0934	1.8864	1.1911	1.7793	1.0696	1.4238	1.6735	1.4683	1.7921	0.1982
279815325	1.6599	0.3275	1.0960	0.0000	0.5741	0.0000	0.0000	1.0679	0.0000	0.4939	0.6495	0.2705	0.2397	0.0000	2.4737	0.2994	0.0000	0.2390	0.0000	0.5345	0.3741	0.3141	0.3312	0.0000	0.5802	0.4232
1105351	1.2201	2.1352	1.0387	1.8739	1.1627	1.2729	1.3523	1.3313	2.1947	1.1521	1.7244	1.4838	1.4842	1.0717	1.4295	2.1846	0.7184	1.4892	1.2630	1.3572	1.4855	1.5767	2.2204	1.6208	1.0854	0.9481
279750619	1.5124	1.9440	1.8346	1.5167	1.5667	1.3085	2.0050	1.3356	1.6170	2.1056	1.4221	1.2051	2.2608	1.6633	1.9170	2.1717	1.1754	1.6948	1.1902	1.4910	1.6159	1.7449	2.1938	1.8935	0.6109	0.6413
279747828	3.3295	3.8963	2.9115	3.4099	2.5611	3.3446	3.3741	3.2749	3.8953	3.3099	3.5650	3.0672	3.9027	2.9674	3.4694	3.8794	2.7425	3.5447	2.4481	3.6347	3.4389	3.3916	3.8970	3.6057	3.3361	2.5827
279761813	0.4625	1.4297	0.5255	1.4464	0.4976	1.5044	0.0000	0.5811	0.5833	1.4383	1.3500	0.9319	0.9818	0.4078	1.5334	1.1379	0.0577	1.3955	0.6175	1.8317	0.7419	1.1610	0.9256	1.0812	0.0000	0.0000
1103832	2.1355	1.6678	1.8831	2.2146	2.0522	1.6491	1.3742	1.9784	1.7191	1.9038	1.9962	1.9917	2.0345	1.2024	2.3162	1.8333	1.7061	1.9550	1.8685	1.8861	1.3150	2.2599	1.8114	1.8865	1.6088	0.9165
279720824	2.7843	1.7831	1.6142	1.0914	0.5615	0.3772	2.5008	2.1134	1.6978	0.1164	1.2614	1.9666	0.3423	1.9543	2.9696	1.8014	1.4002	0.6179	1.1369	0.3080	1.8781	2.5804	2.1093	0.6238	1.3091	2.1202
279943042	1.3445	1.5694	1.3117	1.3520	1.1293	1.1461	0.4639	0.9118	1.0187	0.7510	1.0723	0.9942	1.2394	0.5788	1.8213	1.1801	1.3575	1.1304	0.8091	0.8383	1.0400	1.3327	1.1131	1.3975	0.9626	0.9265
279913348	3.3257	3.5879	4.2345	3.3172	2.8288	3.0177	3.5175	3.3477	3.2814	3.5693	3.4275	2.7914	3.5481	3.3489	3.2630	3.5299	3.7626	3.2825	2.5223	3.3002	3.5674	3.3580	3.7046	3.1311	3.0836	3.1393
1096775	0.6866	2.4870	1.2596	0.8176	0.5063	1.3377	1.1308	1.3726	2.3715	1.2190	1.0493	1.0018	1.9523	0.7145	0.4249	2.1315	1.1935	0.8668	0.3889	2.1852	0.9263	1.6814	2.4554	1.2516	1.3977	0.4974
279739363	3.0656	2.3472	2.2838	2.4336	1.7694	1.9507	2.4587	2.5455	2.1745	1.8546	2.4755	2.5739	1.8497	2.5739	3.0086	2.6132	2.2253	1.7318	2.0091	1.9541	2.1963	2.7157	2.5228	2.0547	1.4617	2.0835
1093788	2.0070	2.0394	2.2503	1.8118	1.8102	1.4072	1.9056	1.5762	2.0857	2.1555	1.7798	1.6465	2.2350	1.3567	2.0667	2.3446	1.6629	1.7773	1.4704	1.6584	1.7834	1.7208	2.3121	2.0966	1.7117	1.2277
1106366	2.9845	2.5773	2.0864	1.9280	2.1011	2.3135	1.4492	2.0919	2.0369	2.2055	2.3857	2.3405	2.3779	1.3980	2.6842	1.9757	2.7030	2.3037	2.7199	2.5165	1.0824	2.6423	1.5643	1.7192	2.1091	0.8872
1090056	0.8530	1.4551	0.2287	1.3398	0.6260	0.7538	0.5198	0.5376	1.0758	0.5588	1.1923	0.6081	0.6227	0.5073	0.6295	1.4824	0.2704	1.1670	0.6633	0.7770	0.5870	0.6801	1.2055	1.0171	0.4995	0.3243
1089057	2.1091	2.5009	0.9117	1.4137	1.3312	1.0737	1.4095	1.8473	1.7979	1.6296	1.7059	1.4833	1.1041	1.7376	1.5299	2.2264	1.1330	1.1179	1.1705	1.1029	1.6393	1.8840	2.0452	1.1077	1.3737	1.3270
280130542	1.3628	3.2894	0.9895	2.8182	2.7874	1.8882	1.3672	1.9880	3.0709	1.9858	3.0106	2.8670	2.4826	1.4602	1.6237	3.0293	1.1624	2.2283	2.3131	2.2518	1.4376	1.9335	2.9902	2.0644	1.6307	0.5646
1097640	1.3910	1.6542	1.7335	1.4536	1.1623	1.1897	1.2936	1.3471	1.5250	1.4972	1.6111	1.2486	1.6865	0.9763	1.3986	1.7740	1.6347	1.5468	0.9563	1.4406	1.2910	1.4236	1.6469	1.3403	1.2248	0.8299
279759699	0.2441	0.7607	0.0000	0.0151	0.4132	0.3152	0.0000	0.4625	1.2073	0.3158	0.2155	0.4928	0.0000	0.0000	0.6962	0.7626	0.0000	0.6081	0.0000	0.0000	0.0000	0.4398	0.0481	0.7307	0.0000	0.0000
279960896	1.0046	0.4947	0.5249	0.0000	0.4349	0.3367	0.0000	1.0354	1.1562	0.1408	0.1050	0.5197	0.2212	0.1901	0.3919	1.0376	0.1250	0.0000	0.3419	0.1597	0.1121	0.3773	1.1566	0.4485	0.0000	0.0000
279912449	2.6730	2.4020	2.2246	2.0860	1.8155	2.0030	2.4700	2.3468	2.3253	2.4060	2.4894	2.1072	2.5007	1.6878	2.7322	2.5239	2.1583	2.5178	2.0202	2.1449	2.1862	2.3227	2.6514	2.4890	2.2459	1.9252
279800279	1.3035	1.0538	0.9253	1.1337	1.3280	0.8345	0.5784	0.8874	0.7409	0.6085	1.3772	0.7770	1.1401	0.3435	2.0204	1.4764	0.7134	0.7106	0.8928	0.7303	0.7635	0.9718	1.0264	1.1695	0.2429	0.6407
1098239	2.8001	3.3377	2.6353	2.5514	2.3641	2.8175	2.5305	2.6555	3.1788	3.1434	2.8140	2.4740	3.3845	2.2713	2.7946	3.2962	2.4217	2.9027	2.2544	2.7982	2.7078	2.6149	3.4244	3.0127	2.7171	2.0933
280094280	1.0401	0.6863	1.1469	0.7921	0.3924	0.4711	0.0908	0.5253	0.2194	1.2077	1.1283	0.6026	0.6332	0.4338	0.9447	0.2302	1.0284	0.3854	0.3943	0.6665	0.0000	0.5972	0.2021	0.6240	0.6575	0.0000
279891163	3.7327	4.6856	5.0956	4.3705	3.7411	4.0829	4.6974	4.2861	4.6916	4.7530	4.4069	3.9908	4.5642	4.2474	3.8458	4.6611	4.5989	4.4908	3.4157	4.3331	4.5567	4.1818	4.7371	4.3868	4.0178	3.8853
279708826	0.4262	1.8918	0.0000	2.1783	1.0977	1.2866	0.0000	0.0000	2.2044	0.2091	1.4035	1.6270	1.3705	0.0000	0.8158	1.2213	0.4254	2.0998	1.3695	0.7666	0.0000	0.0000	1.2647	2.7270	0.3287	0.9789
1093680	1.8215	2.4602	0.9871	2.1524	1.7593	1.8455	1.2971	1.9292	2.2562	1.8200	2.1218	2.0327	1.7808	1.2889	2.0429	2.2343	1.2703	1.7927	1.9058	1.6659	1.4714	2.0943	2.1717	1.8584	1.5436	1.1413
1090944	2.6113	1.1776	1.5228	0.9429	1.3970	1.2496	0.9207	1.0403	0.3533	1.0058	1.9952	0.7040	1.7423	1.1815	2.8918	1.5091	2.0761	1.0682	1.7319	0.7072	1.2536	1.0915	1.0780	1.7827	0.7370	1.0745
1096594	0.0388	1.7720	1.6884	0.0607	0.0884	0.1518	1.8817	0.0355	2.1689	2.0600	0.0244	0.0254	0.4510	1.6614	0.0000	1.3034	2.8643	0.1074	0.1006	0.0843	1.2086	0.0314	1.6940	0.0553	0.1424	0.8598
1098828	1.8636	1.3529	1.1645	0.9533	0.6357	0.8312	0.9340	0.8533	0.6414	0.9247	1.4521	0.5505	1.9023	0.8920	2.3449	1.6458	1.2858	0.9349	1.3485	0.5137	1.0775	0.7624	1.2562	1.4879	0.5452	1.1055
279826323	7.0012	5.0723	5.6645	6.2467	6.9704	5.9510	4.6537	6.5595	4.9438	4.9537	6.5492	6.8308	5.3574	4.6636	7.7010	5.0018	5.2869	5.2911	7.2113	4.8822	4.2386	6.8407	4.6047	5.5327	5.2443	4.4413
1093654	2.9743	2.8404	4.8960	3.3664	3.9637	1.7005	3.7452	2.9420	2.4102	3.9030	2.6688	2.7896	2.4298	3.2349	2.1722	2.4904	4.2984	2.5830	2.3049	1.6575	3.0374	1.8408	3.4377	4.2753	1.9961	4.1428
1101201	3.0556	3.2168	2.4515	3.1345	2.7794	2.6544	2.6195	2.9441	3.1644	2.7723	3.1515	2.9547	2.7256	2.4683	3.1188	3.2769	1.8757	2.7889	2.7695	2.6451	2.5664	3.0113	3.1785	2.9440	2.3221	2.2871
279877457	0.8418	0.7272	1.1723	1.2438	0.7511	0.4380	0.5965	0.6666	0.7180	0.8044	1.3549	0.5929	0.7545	0.5292	0.9747	1.0932	0.8465	1.3426	0.5012	0.7887	0.8023	1.1021	0.8542	1.0453	0.7376	0.8158
1087833	2.9517	3.6928	3.6538	3.0155	2.5198	3.1132	3.1170	2.9962	3.6770	3.3202	3.2547	2.7444	3.6247	2.8516	3.0532	3.7952	2.8817	3.0148	2.5879	3.1241	3.1556	2.9251	3.8624	3.2296	2.8336	2.9630
279985687	0.8178	0.3004	0.2727	1.3366	0.8632	0.3946	0.2462	0.4562	1.0642	0.3827	1.1711	1.0404	0.4134	0.2099	0.4576	1.2208	0.1206	1.0164	0.7710	0.2395	0.2777	0.5691	0.9715	1.0767	0.0930	0.1541
1102681	2.3816	2.6693	1.4986	3.2457	2.7133	2.4547	1.7505	2.4468	2.9702	2.1299	3.1349	2.9378	2.4518	1.6142	2.6590	2.9339	1.4611	2.9723	2.7038	2.3633	1.9539	2.4689	2.6746	3.0801	2.2591	1.6626
1095134	2.2440	3.6398	2.9909	2.1647	1.6547	3.1319	3.1496	1.4460	3.5657	4.0744	2.6999	1.6842	2.7995	3.2653	2.9806	3.3982	4.1180	2.1302	2.6345	2.2459	2.6007	1.8007	3.6784	1.6720	2.3411	2.2006
1104269	2.1407	2.9262	1.7167	2.3117	1.8664	2.0905	1.8433	1.9740	2.6395	1.8654	2.4041	2.0778	2.4008	1.8018	2.5292	2.9976	1.9791	1.8130	1.8465	2.0785	2.0538	2.0896	2.8266	2.0461	1.9426	1.5875
1103605	1.5988	1.4998	2.0320	0.9683	0.6694	1.2075	1.1444	1.0510	1.2333	1.3183	1.3551	0.7109	2.5103	1.0325	1.7349	1.7334	2.2200	1.2351	1.0987	1.0481	1.4721	0.9843	1.7471	1.6468	0.8644	1.1063
280069363	0.5903	0.7168	1.0113	1.0222	0.4373	0.3147	0.2679	0.1837	0.1300	1.5395	1.4322	0.9688	0.9062	0.1955	0.7348	0.0000	1.0538	1.0348	0.4304	0.7036	0.0673	0.7484	0.2976	0.8652	0.5083	0.0000
279526920	8.4133	6.4757	7.9599	6.7055	7.5548	6.7543	6.8377	7.4183	6.3353	6.7593	6.9034	7.0288	6.7296	6.6054	8.2639	6.5990	7.7544	6.7668	7.5362	6.1140	6.3001	7.6419	6.2691	6.7830	6.5808	6.9300
279953224	1.0896	0.7748	0.2971	0.5508	0.4470	0.1211	0.5339	0.4923	0.5162	0.5857	0.7232	0.5743	0.9212	0.1999	0.9556	0.9293	0.6184	0.3253	0.3477	0.1494	0.3320	0.5895	1.2958	0.6030	0.0873	0.3438
1092586	3.0947	3.1540	2.2206	3.1696	2.7943	2.7641	2.3863	2.8133	3.1196	2.5892	3.4104	2.9732	3.2211	2.3596	3.3341	3.2215	2.1729	3.0835	2.8448	2.6717	2.5985	2.8590	3.1781	3.3023	2.5307	2.1242
1091953	2.8027	3.5118	3.1079	2.8999	2.0657	2.7828	3.0049	2.9332	3.4639	3.0478	2.8841	2.4338	3.1481	2.8872	2.8206	3.5717	2.9681	2.8261	2.3303	2.9917	3.0460	2.8774	3.5136	2.8847	2.8468	2.7520
1089134	2.6365	3.1116	1.2932	3.0292	2.6807	2.2030	2.2374	2.6328	2.9542	2.3603	3.0914	2.7056	2.0606	2.3161	3.0332	3.1631	1.9618	2.4117	2.9484	2.3118	2.1805	2.6108	2.8970	2.5649	2.1358	1.8447
1094825	0.7304	2.0563	2.4679	1.0425	0.9038	1.1308	1.5177	1.1988	1.9284	1.8779	1.3492	1.0787	2.1038	0.6143	0.5493	2.3430	1.8648	1.4245	0.5754	2.4112	1.4940	1.2177	2.2667	1.1973	1.3584	0.5308
280131720	2.1796	2.6792	1.2756	1.8655	2.4316	1.3490	1.4975	1.8714	2.4479	1.7588	2.1256	2.4307	2.2424	1.1775	2.1063	2.7846	1.3575	1.8355	2.5016	1.8145	1.6834	1.9392	2.8864	2.0741	1.5115	0.7078
1102617	0.2432	0.2385	0.3859	0.1988	0.1025	0.2364	0.1323	0.3912	0.2542	0.1393	0.2295	0.0837	0.3553	0.3394	0.1676	0.2233	3.9962	0.2003	0.0344	0.0546	0.2350	0.3668	0.1550	0.4241	0.2020	0.2849
1093763	3.5838	4.2957	4.1143	3.5329	3.1620	3.3269	3.5029	4.1820	4.7273	4.0966	3.5181	3.7305	3.1798	3.5453	3.3410	3.9987	2.7999	3.7389	3.5098	3.9928	3.6547	4.7644	3.8688	3.2542	3.7447	3.5275
1103658	0.6579	0.6719	0.0082	1.1203	0.6867	0.4451	0.2749	0.7685	0.9255	0.1652	0.9522	0.5842	0.3414	0.2433	0.6374	0.8450	0.0224	1.2902	0.6242	0.3682	0.3891	0.8614	0.8085	1.1229	0.3892	0.0939
1091443	1.3166	0.7200	0.2677	0.3601	0.1620	0.0950	0.2758	0.2210	0.1471	0.1033	0.6183	0.2144	0.3283	0.2890	1.6975	0.7244	0.8708	0.3329	0.4771	0.2838	0.3969	0.1861	0.6391	0.6724	0.0758	0.3902
1090884	2.0048	1.5479	1.5420	1.0088	1.0386	0.9314	1.2574	0.9942	0.7947	1.1835	1.4176	0.8460	1.5370	0.9858	2.5581	1.6931	1.9779	1.2957	1.3959	1.0990	1.1895	0.9621	1.3425	1.7730	1.0291	1.3723
1105483	3.0518	3.2680	2.2695	2.9068	2.7432	2.6473	2.2825	2.8348	2.6975	2.6537	3.1092	2.9143	2.8670	2.1752	3.2196	3.0991	2.5198	2.6402	2.7997	2.4613	2.3470	2.9409	3.0433	2.7316	2.4287	2.3364
1088292	2.7179	3.1044	2.2149	2.4628	2.3722	2.4650	2.1981	2.2809	2.5405	2.5438	2.8657	2.2579	3.3338	2.1694	3.2736	3.2812	2.3613	2.1322	2.4506	1.8575	2.2491	2.4223	3.0476	2.6875	2.1851	2.2327
279746160	5.0614	2.4626	3.4641	1.9639	2.5193	2.2536	3.8956	4.3810	2.0896	1.6114	1.7229	2.2437	1.5249	2.7742	5.0977	2.1227	1.8054	1.5825	2.9889	0.9555	2.9856	4.1979	2.3654	1.9379	1.3606	3.6848
1101870	2.8762	3.0188	2.0568	2.5762	2.0632	2.2424	2.3497	2.4121	2.6696	2.1693	2.7251	2.2230	2.9020	2.2918	2.9444	3.1670	2.2917	2.4289	2.3075	2.1497	2.6108	2.4042	2.8577	2.7039	1.9156	2.2509
1092116	1.0195	0.9870	0.7677	0.8650	0.7057	0.5511	0.5858	0.8920	0.9276	0.8893	1.0737	0.8221	0.9907	0.4967	1.2032	1.0589	0.8082	0.7386	0.6711	0.7056	0.7067	0.9177	1.1417	1.0677	0.4105	0.3687
279809750	2.1148	1.1874	0.6278	0.4808	1.1345	0.8156	0.4236	0.8134	0.3832	0.5656	1.4738	0.5103	1.5664	0.9241	3.0530	1.5306	1.4994	0.4445	1.7325	0.3496	0.7810	0.5236	1.6330	1.2816	0.0000	1.1640
1088154	4.0735	4.7805	2.7867	4.8696	4.6706	4.3667	3.1672	4.1748	4.6670	4.0626	5.0384	4.7761	3.9534	3.3892	4.2505	4.5958	3.1746	4.4818	4.3284	4.4474	3.3248	4.3130	4.3140	4.3841	4.2730	2.6997
1091828	2.3535	2.2077	1.7616	2.3118	1.8452	1.9974	1.6492	1.9037	2.1343	1.8777	2.5250	1.9656	2.5884	1.6247	2.7229	2.4862	2.0358	2.2212	2.3253	1.6152	1.9000	1.9349	2.2983	2.4972	1.7855	1.5911
279664175	0.8724	0.9102	0.0000	1.3689	0.4566	0.4596	0.0000	0.8806	0.8028	0.4400	0.7607	0.0000	0.5694	0.5016	0.4672	0.4117	0.4148	0.4643	0.6633	0.2747	0.2585	0.8039	0.8523	0.9369	0.0000	0.9220
1088885	1.6397	1.1934	0.6086	0.4363	0.4376	0.6951	0.5899	0.4589	0.3596	0.5695	1.0782	0.2490	0.8731	0.5632	1.9088	1.1020	1.0015	0.6055	1.0181	0.3666	0.5954	0.5448	1.1760	0.9280	0.5057	0.5790
280096003	0.9865	0.7619	0.7652	1.3234	0.9773	0.5287	0.3955	1.0553	1.3238	0.9790	1.0915	0.7587	0.3985	0.2767	0.9356	0.9734	0.4074	0.5385	1.1340	0.7654	0.3584	1.0855	0.8333	0.5641	0.8392	0.0505
1091890	1.1775	0.9435	0.3910	0.5736	0.3855	0.4063	0.4469	0.5330	0.5659	0.3478	0.8797	0.4084	0.9467	0.3651	1.4407	1.4139	0.5200	0.6061	0.6448	0.2558	0.5468	0.4457	1.1307	1.0032	0.3961	0.4693
280091442	0.8385	1.8269	1.2784	1.2750	0.9671	1.0384	1.2050	1.2263	1.5986	1.1594	1.5679	1.3473	0.9700	1.1396	0.9953	1.3817	1.1135	1.1261	0.8904	1.0765	0.7962	1.0600	1.4802	1.3526	0.5319	0.6689
1105692	3.4238	3.6503	1.1057	1.9999	1.6145	1.8905	1.4808	1.6519	1.3443	0.7306	4.0154	1.5646	4.6507	1.7891	5.1672	4.5195	2.2039	2.4848	4.6039	1.6875	2.6498	1.5449	2.4707	3.1241	1.7766	1.7058
280103724	2.8294	2.8378	2.5808	2.5598	2.2760	2.5274	2.4936	3.0433	2.6557	2.5077	2.9152	3.1565	2.6083	2.1672	3.2019	3.0855	2.0062	2.5136	2.0331	2.8244	2.3307	3.2195	2.5891	2.8221	3.0376	1.3751
279845442	1.3826	0.9206	1.5368	0.8845	0.5681	0.9779	1.0145	1.0196	1.0826	1.3699	0.9794	0.7299	1.2113	1.0346	1.6286	1.5101	1.4628	1.2589	0.8889	1.1929	0.8528	1.4434	1.3613	1.5629	0.9249	1.3277
1092876	0.0190	0.5637	2.1089	0.0238	0.0452	0.0664	0.5360	0.0000	1.0659	1.6241	0.0120	0.0124	0.1898	0.4683	0.0000	0.0285	0.5571	0.0109	0.0348	0.0417	0.1239	0.0156	0.9599	0.0433	0.0311	0.1026
279945252	0.2693	1.6371	0.0000	1.0260	0.3489	0.7886	0.4006	1.0566	1.2211	0.1791	1.4407	0.7472	0.8186	0.7218	0.7400	1.4349	0.1679	1.5787	0.1860	0.9306	0.6673	0.9536	1.1676	1.2074	0.6695	0.5416
280044482	0.0000	0.8247	0.0000	0.0000	0.4577	0.0000	0.0000	0.0000	1.5527	0.0000	0.5655	0.0097	0.1341	0.0000	0.8153	0.6973	0.0000	0.7555	0.0000	0.0000	0.0000	0.1831	0.2049	0.0000	0.0000	0.0000
280062761	4.1878	5.3434	5.5560	5.0471	3.9716	4.3645	5.2379	4.5334	5.3666	5.0297	4.9947	4.8608	4.8086	4.7316	3.9619	5.4050	4.8163	4.9202	3.5418	5.1140	5.1162	4.3970	5.5105	4.9639	4.7405	4.3036
1090237	4.0456	3.9052	3.2269	3.9910	3.7974	3.6018	3.1531	3.8976	3.5634	3.8220	3.9606	3.7746	3.5613	3.2047	4.1367	3.7705	3.5012	3.6888	3.6728	3.6529	3.1954	3.9263	3.7803	3.5042	3.5697	2.9115
1093002	1.4016	2.1178	2.3568	1.5489	1.1324	1.5741	1.7049	1.5361	2.1669	1.9687	1.6206	1.3140	2.2041	1.2438	1.4149	2.2297	2.0554	1.8190	1.1373	2.0179	1.6679	1.4407	2.3452	1.8147	1.7204	1.2016
280001379	0.8866	1.2353	0.0769	1.5229	1.0251	0.6913	0.3670	1.0283	1.3378	0.4543	1.6939	1.2672	0.7012	0.4613	0.9454	1.3892	0.2309	1.0469	0.8735	0.4158	0.8925	0.8643	1.0361	1.1849	0.5890	0.1729
279883808	1.4321	1.3888	0.6189	0.6444	0.5259	0.1939	0.7431	0.8599	1.2032	0.9585	0.5244	0.3984	0.5888	0.7318	1.1631	0.5971	0.7542	0.5725	0.3767	0.7961	0.9410	1.1334	1.0423	0.7152	0.2640	0.9254
1103375	2.1055	2.3233	0.9442	2.2566	1.9469	1.8827	1.3775	1.9332	2.2606	1.4572	2.4385	2.0716	1.8302	1.5030	2.5761	2.6226	1.0459	1.8743	2.0387	1.5404	1.6859	1.9371	2.2404	2.1635	1.4511	1.3093
1100627	5.9282	6.4421	5.8370	5.9267	5.3548	5.7133	5.9136	6.0170	6.2848	6.0802	6.1516	5.6955	5.9891	5.8011	5.9814	6.4183	5.1951	5.5559	5.4235	5.6319	5.9168	6.0166	6.3981	5.7262	5.5338	5.5049
1101401	2.5670	2.1702	3.1539	2.4788	2.1225	2.0751	2.0645	2.1125	1.9028	2.4623	2.3917	2.2385	2.1111	2.0804	2.4001	2.1853	2.3489	2.4799	2.0518	2.2728	2.0025	2.4403	2.1466	2.6126	2.2111	1.5709
1102470	2.0415	1.0079	1.3783	2.0317	1.3631	1.1367	1.4076	1.6171	1.1000	1.1499	2.1014	1.3066	1.3072	1.5925	1.9482	1.3290	1.1391	2.2178	1.2949	0.8500	1.4694	1.6168	1.2256	2.3633	1.1552	1.4235
1089928	0.8148	1.2082	0.5853	0.5468	0.6570	0.7246	0.2721	0.4854	1.2061	0.5357	0.9970	0.3368	0.5916	0.3470	0.6042	1.0231	0.6732	0.6109	0.5360	0.3139	0.4563	0.6236	1.2299	0.5856	0.3356	0.5417
1092215	3.4052	4.8145	3.6402	4.1706	3.6139	3.8546	3.8284	3.7593	4.7132	4.3837	4.0680	3.7971	4.0539	3.5302	3.3139	4.7727	3.3502	4.0533	3.4845	3.9352	3.9167	3.5919	4.9395	4.0632	3.8141	3.4453
1088642	2.0740	2.0665	1.2249	1.4022	1.4180	1.4423	1.4110	1.8163	1.4609	1.4298	2.0131	1.3267	2.2085	1.2171	2.6170	2.2296	1.8545	1.2814	2.0036	1.2240	1.3917	1.4743	1.9962	1.5953	1.2942	1.0355
1088135	3.3279	3.4990	3.4643	3.4221	3.1397	2.8590	3.1788	2.8731	3.3871	3.5818	3.3712	3.1125	3.2394	2.9105	3.3566	3.4985	3.2908	3.4801	3.0217	3.1861	3.0438	2.9841	3.5295	3.6055	2.9827	2.9981
279964544	0.8948	1.0633	0.1277	0.9316	1.0512	0.2618	0.0000	0.6989	0.7216	0.3133	0.3871	0.6956	0.1737	0.1000	0.5994	1.1387	0.2409	0.7580	0.6096	0.0770	0.1936	0.2873	0.7697	0.9304	0.1683	0.4171
279811474	0.6247	0.7077	0.9266	0.8504	0.4389	0.3680	0.6658	0.7445	0.8831	0.9167	0.6088	0.6861	0.6057	0.3071	0.8132	1.0255	0.4700	0.7473	0.3466	0.5565	0.5132	0.6452	1.2171	0.5926	0.3127	0.3486
279797508	0.9827	0.8134	0.6073	0.3908	0.3625	0.5920	0.1843	0.1023	0.2591	0.2656	0.9657	0.2031	0.7161	0.3012	1.8845	0.7947	0.4654	0.1616	0.5947	0.0829	0.2077	0.3172	0.7631	0.7895	0.1784	0.1056
279813770	2.3515	2.8632	3.3808	2.7284	2.5152	2.2380	2.2566	2.3314	2.1819	2.7616	2.6047	2.5772	2.7323	1.4784	2.3258	2.8004	2.7193	2.7988	1.9324	2.9092	2.3436	2.5124	3.0288	2.4259	2.4757	2.2567
1103573	0.6352	2.0606	1.1800	0.4843	0.1884	0.8485	0.7187	0.6853	1.3867	0.5352	0.4925	0.4405	1.4005	0.6438	0.4445	2.4157	3.8730	0.6773	0.2994	2.6321	0.8015	0.8470	1.4858	0.6728	1.3660	0.2893
279900365	2.6885	3.5095	2.3897	3.2231	2.5900	2.9716	3.1162	3.1480	3.5760	3.1861	3.1299	2.9032	3.2279	2.3930	2.9068	3.6965	2.7787	3.0500	2.3366	3.1643	2.9251	3.1061	3.6909	2.8340	2.5279	2.7682
279794754	0.8821	1.2492	0.0183	1.8317	1.4336	0.8733	0.6612	0.8713	1.8815	0.2595	1.5732	1.5392	0.9852	0.2447	1.1394	1.9455	0.1440	1.5819	1.4764	0.5391	0.7125	0.9193	1.4683	1.8678	0.5831	0.4059
1086941	2.4994	3.0284	2.2632	2.7492	2.1340	2.3367	2.3785	2.3948	2.9727	2.3650	2.6534	2.3478	2.5033	2.2668	2.5372	3.0133	2.0542	2.4885	2.2505	2.3220	2.4723	2.5559	2.9973	2.7029	2.1208	2.1941
1092901	2.9061	1.7721	1.9997	2.1711	2.2653	2.1263	1.2118	2.5997	0.8786	2.3212	2.4846	2.0138	2.1104	1.3404	3.3961	1.5655	2.3325	1.8917	2.8703	1.5296	1.3696	2.5949	1.3546	1.6452	1.8501	1.2425
1098137	0.6387	1.1978	0.4238	1.1382	0.6249	0.7056	0.4225	0.6074	1.3570	0.6229	1.2135	0.7261	0.9547	0.3455	0.8735	1.6442	0.2769	0.8813	0.5705	0.7449	0.5214	0.5593	1.1362	1.0380	0.5830	0.3101
1100672	1.7081	2.6076	2.8864	1.8967	1.5613	1.7410	2.3348	1.7753	2.5135	2.7034	1.9394	1.5006	2.2839	1.9712	1.6698	2.3841	1.9295	1.9620	1.2668	2.0244	2.1060	1.6011	2.8705	2.4244	2.0453	1.8009
280067956	2.9935	3.0763	1.2649	2.0213	1.7867	2.3635	2.1461	1.6864	2.0835	2.1303	2.5102	1.6530	2.5420	1.7153	3.0222	2.8979	2.1053	2.1774	2.6930	1.6639	2.0595	2.2097	2.6430	2.1277	1.4812	2.0564
279760819	1.2062	0.0000	0.3991	0.0000	0.0000	0.0000	0.0000	0.4837	0.0000	0.0000	0.0000	0.0000	0.0000	0.0000	1.3151	0.0000	0.0000	0.5806	0.0000	0.0000	0.0000	0.4397	0.0000	0.3058	0.0000	0.0000
1093874	2.2699	2.5756	1.2838	2.5777	2.3484	2.0704	1.3606	2.2678	2.3436	1.9540	2.4862	2.6212	1.9801	1.3634	2.4156	2.3320	1.2245	2.0327	2.4276	1.7374	1.5230	2.3361	2.2454	2.1011	1.7785	1.1162
1105514	4.4139	3.2639	3.7071	4.4880	4.6912	3.9635	2.8134	3.7358	3.4622	3.5395	4.5436	4.3270	4.0320	2.6309	4.6626	3.7055	3.3590	4.5627	4.6370	3.2605	3.0883	3.6786	3.3217	5.0543	3.6262	3.0957
279938082	1.9281	1.7645	3.1728	1.8099	1.8056	1.8073	1.5682	1.8655	2.2472	2.2683	1.8462	1.4072	2.4706	1.3521	1.6024	2.2849	2.4419	2.2693	1.0685	2.3099	2.2553	2.1065	1.8364	2.2487	1.9689	1.7614
1086951	0.5201	1.1631	1.7744	0.1690	0.2034	0.5251	0.8446	0.2287	1.6760	1.9048	0.3731	0.0000	0.6000	1.1428	0.3414	0.7774	2.1827	0.1338	0.6622	0.3756	0.4303	0.2737	1.2515	0.4039	0.4899	0.9208
1099241	3.0433	2.9542	1.5058	2.1600	1.8013	2.3961	1.9811	2.1456	2.5243	2.0671	2.9408	1.8820	3.4063	2.2188	3.6599	2.9208	2.7006	1.7286	2.6131	1.9780	2.1821	1.9256	3.0869	2.3628	1.7255	2.0170
1101485	4.1377	4.2505	3.1935	4.4733	3.6126	3.8439	3.6701	4.0231	4.1159	3.7486	4.5278	3.7008	3.6675	3.9087	4.3103	4.0398	3.6384	3.6300	3.9056	3.5302	3.6696	4.0459	4.0346	3.8482	3.4636	3.5758
1096345	2.4173	2.3661	2.2879	2.1738	1.9527	1.9815	1.8415	2.1600	2.0639	2.4066	2.2760	1.9764	2.3905	1.7000	2.6594	2.4426	1.8793	2.0843	1.8662	2.0702	1.8817	2.1926	2.3477	2.0357	2.0615	1.5960
1106128	3.6184	4.0784	2.8662	4.0390	3.6116	3.4788	3.1441	3.7171	3.9948	3.5652	4.0928	3.8177	3.6137	3.1719	3.8844	4.2037	2.5679	3.4510	3.5403	3.4690	3.3088	3.7471	4.0308	3.6278	3.2731	2.7976
1096909	1.7526	2.0028	2.5796	1.6733	1.3726	1.5952	1.9811	1.7505	2.0827	2.2276	1.8127	1.4485	2.4078	1.7694	2.0440	2.1044	2.4571	1.8295	1.4797	1.5349	1.9024	1.6282	2.3612	2.2859	1.6024	1.8790
279970896	2.2283	1.7302	1.7051	2.0394	0.7773	1.0648	1.7740	2.2218	2.5441	1.4044	1.3200	1.5723	0.5530	1.3848	1.0830	1.8194	0.7878	1.8743	1.3888	1.8544	2.1009	2.0718	2.1453	1.3299	2.4726	0.8872
279810263	2.7678	2.8003	1.5925	3.3435	2.8519	2.4888	1.9322	2.4979	2.6114	2.2717	3.3394	2.9065	2.5048	1.9366	3.1152	2.8264	1.8680	3.0386	2.8747	2.2606	2.2940	2.7307	2.7440	3.1462	2.3904	1.9425
279997128	2.2248	2.6704	2.9967	2.3414	2.0593	2.1514	2.3141	2.0693	2.4755	2.8929	2.5324	2.3354	2.2859	1.8661	2.0639	2.3606	2.3857	2.3756	1.8019	2.3303	2.2252	2.4209	2.3307	2.3647	2.0903	1.8538
1091038	2.9155	3.1966	2.1282	3.3671	2.8531	2.6751	2.2671	3.1331	3.1608	2.3576	3.2340	3.2168	2.2195	2.6194	3.1673	3.1434	2.0444	2.7601	3.0778	2.5227	2.5154	3.2743	2.9705	2.8790	2.3994	2.2479
279868010	1.5212	1.6478	0.6501	2.2020	1.6541	1.4337	0.8980	1.1823	1.7962	1.0310	1.8952	1.3372	1.4057	1.4273	1.7866	1.8058	0.5119	1.5807	1.1993	0.7688	0.9252	1.4718	1.7762	1.9082	0.9746	1.2165
1088149	2.5255	3.4747	1.9119	2.8993	2.4834	2.6552	2.3785	2.7560	3.4060	2.8272	3.0763	2.8949	2.9036	2.2704	2.6445	3.3680	1.8622	2.6984	2.4622	2.6668	2.4694	2.9228	3.4003	2.6152	2.5235	1.9215
1087002	1.4952	2.0185	2.5378	1.8681	1.6857	1.2563	1.8515	1.2284	1.7133	2.1741	1.6630	1.2642	1.9072	1.3219	1.6945	2.0225	1.5143	1.6670	1.3133	1.2031	1.8097	1.0571	2.2224	2.4065	1.0346	1.9050
1089433	2.8431	2.5946	2.4887	2.8398	2.7796	2.6896	1.9566	2.8121	2.7374	2.6448	2.7927	2.6794	2.2615	1.9961	2.8932	2.7229	2.0999	2.7863	2.7888	2.3811	2.1577	2.9601	2.6033	2.7579	2.6934	1.9178
280098583	1.2816	0.8612	0.1290	1.3068	0.1807	0.5545	0.1618	0.1983	0.4287	0.2228	2.1780	0.8213	1.7231	0.4940	1.6936	0.6956	0.0741	0.5744	1.5845	0.2919	0.0000	0.5766	0.9327	1.4830	0.0000	0.0000
1088186	0.2285	0.3729	0.1427	0.1512	0.0395	0.0000	0.0000	0.5912	0.2603	0.1803	0.2961	0.0317	0.0795	0.1800	0.1601	0.2403	1.3396	0.1089	0.0670	0.0830	0.2208	0.1542	1.2092	0.3051	0.0000	0.0544
279912261	11.3979	9.0774	10.1965	9.9476	10.8651	9.9904	9.2132	10.7510	8.8740	9.6628	10.1132	10.1463	9.4621	9.0688	11.4785	9.0195	9.9021	9.4111	10.6487	9.0733	8.6621	10.8828	8.8551	9.3810	9.5099	9.1383
279808225	0.1548	0.6148	0.0000	0.6438	0.4995	0.2343	0.2821	0.5395	1.2985	0.6606	0.5083	0.5022	0.2727	0.3613	0.1349	1.3704	0.6277	0.5610	0.0968	0.3554	0.1476	0.8876	0.7255	0.5857	0.4553	0.1709
1105883	4.5086	4.6855	4.4247	4.4107	4.2880	4.0648	4.3204	4.8842	4.3562	4.3046	4.4373	4.3573	3.8513	4.3084	4.6277	4.5753	4.0274	3.9138	4.0419	3.8848	4.1671	4.4698	4.5319	4.2786	3.8511	4.1333
1092480	1.1362	1.0884	0.3839	1.3928	0.8463	0.5260	0.6018	0.8189	1.5499	0.7067	1.1233	1.2660	0.7060	0.8515	1.1069	1.5961	0.4286	1.0030	1.1908	0.6547	0.6483	1.1838	1.4839	0.9837	0.3071	0.6735
1101368	2.5777	2.6968	2.4224	2.6469	2.4826	2.2241	2.0790	2.2511	2.5281	2.7888	2.6957	2.5416	2.1917	2.1279	2.7128	2.4308	2.4083	2.5555	2.4638	2.0294	2.3306	2.5565	2.4383	2.4667	2.0984	1.9761
1090150	0.8159	0.9591	0.1483	0.5668	0.3463	0.4595	0.1639	0.2779	0.3771	0.1678	1.2708	0.4304	0.9701	0.2096	1.8483	1.0665	1.2716	0.4561	1.0559	0.2912	0.4644	0.6963	0.5910	0.5825	0.1471	0.1494
1100996	1.5197	1.4578	0.9814	1.4265	1.0595	0.9966	1.0417	1.1341	1.2810	0.8009	1.3197	1.0351	1.6234	0.7613	1.7958	1.7034	0.8167	1.0858	1.1547	0.6032	1.0355	1.1629	1.4012	1.6006	0.6915	0.8402
279815843	5.0863	4.8205	3.5436	4.9377	4.8413	4.2216	4.0348	5.2615	4.6811	4.0929	4.9713	5.2102	3.9842	4.2653	5.3032	4.4690	3.3592	3.9041	4.8526	3.5822	4.2105	5.3819	4.7266	4.1491	3.4595	4.2620
1099580	4.6411	5.9302	5.9194	5.2519	4.7113	4.8299	5.5557	5.1527	5.9568	5.9124	5.0556	5.0678	4.5986	5.0708	4.2824	5.6980	3.9070	5.1065	4.2335	5.3077	5.2601	5.3712	5.9647	5.1623	5.0980	4.9824
1095266	1.7806	2.1008	1.5641	1.7761	1.6922	1.5486	1.5131	1.3448	2.0160	1.7258	2.0286	1.6591	2.7288	1.2270	1.9695	2.2068	1.8521	1.9300	1.7695	1.2959	1.5495	1.2398	2.2543	2.2974	1.0512	1.1162
279664560	0.3791	1.0590	0.0000	0.0153	0.0000	0.0000	0.0000	0.0000	1.4198	0.0769	0.1508	0.4056	0.0000	0.0000	0.5696	0.7200	0.0000	0.2156	0.1155	0.0000	0.0000	0.3903	0.2532	0.1596	0.0000	0.0000
1103038	2.0010	2.2171	2.2497	2.4435	1.9010	2.0406	1.6877	1.9760	2.2716	2.1760	2.2526	2.3144	2.0484	1.5647	1.9800	2.2797	1.8529	2.2545	1.9789	1.8781	1.7587	2.0623	2.3677	2.4412	1.9169	1.5379
280050068	0.4365	0.1387	0.0000	0.0000	0.0000	0.2803	0.0000	0.7110	1.1851	0.0000	0.1674	0.9692	0.0967	0.0000	0.1921	1.8778	0.0000	0.2025	0.3522	0.0000	0.0000	0.4867	0.1515	1.4616	0.0000	0.0000
1094778	1.7090	1.9832	0.4829	2.6730	2.5349	2.0561	0.7925	1.6612	2.6216	0.7794	2.7238	2.6165	1.9198	0.7085	1.7224	2.5058	0.6160	2.3003	2.3022	0.9597	1.3755	2.0529	1.9119	2.6421	1.2437	0.8642
1101534	3.4839	4.0380	2.1470	3.5468	3.0657	3.3727	2.9852	3.3854	3.8783	3.4343	3.8229	3.3030	3.7061	3.1651	3.8356	3.9973	2.5261	3.3208	3.1712	3.2150	3.2496	3.4410	3.9736	3.5166	3.0442	2.6684
1108921	2.2310	1.3776	0.4043	1.6800	1.3458	1.1538	0.7598	1.1838	1.0457	0.5528	2.3331	1.4056	2.1043	0.6100	2.6823	2.0359	0.9885	1.2425	1.9712	0.7641	0.9431	1.2364	1.3831	1.8124	0.8208	0.9518
1092657	1.4777	1.2229	0.4890	0.6351	0.5215	0.5752	0.5834	0.7017	0.7354	0.4327	0.9368	0.4635	1.0884	0.3338	1.7676	1.2000	0.7011	0.4422	0.7732	0.6451	0.5442	0.5533	1.1421	0.8860	0.4752	0.3255
1093270	1.5116	2.2072	1.2351	1.8607	1.3148	1.5307	1.3152	1.6812	2.0914	1.6796	1.9380	1.6386	1.8610	1.2094	1.6567	2.2749	1.1116	1.7009	1.1712	1.6999	1.6640	1.7449	2.2708	1.7857	1.5555	1.2169
280090926	0.6301	1.1902	0.9033	0.4706	0.1785	0.4662	0.8027	0.6985	1.1138	1.0836	0.8522	0.4760	1.0149	0.2125	0.4691	1.1003	0.4944	0.7132	0.1623	1.0074	0.4068	0.7454	1.0391	0.3412	0.4172	0.1029
1104474	2.9674	2.8950	3.2611	2.5714	2.4489	2.3722	2.7327	2.4923	2.8074	2.5000	2.3098	2.1557	2.6801	2.5626	3.1093	3.0731	2.7943	2.7118	2.5869	2.2263	2.8008	2.5742	3.0622	3.1298	2.0368	2.9478
278664173	1.4718	1.5584	0.1284	2.0371	1.7259	1.1998	0.6497	1.2775	1.8175	0.5842	1.9035	1.8763	1.1819	0.4340	1.6707	1.9144	0.2067	1.8646	1.8631	1.0623	0.7761	1.2894	1.5050	1.9101	0.9853	0.3096
1094217	1.9260	2.7365	3.4156	1.7445	1.5139	2.0319	2.3756	2.0247	2.6804	2.7115	1.8985	1.6443	2.7489	1.8619	1.9009	2.6926	2.9086	2.2329	1.0879	2.8851	2.3731	1.9923	2.7347	2.1016	2.4380	1.7843
279862629	3.3512	4.6508	4.2894	3.6232	2.7807	3.4624	4.4884	3.5656	4.5953	3.8206	3.4936	3.6039	3.4853	3.8046	3.5577	4.6391	2.7719	3.3857	2.0833	3.8307	4.2510	3.8803	4.7453	3.3278	3.7645	3.3211
1090777	1.7117	2.0101	0.8087	1.9951	1.6398	1.5044	0.8538	1.5407	1.9784	1.1677	1.9342	1.9054	1.5251	1.0857	2.0560	2.0761	1.0816	1.5083	1.9252	1.4647	0.9803	1.9221	2.0689	1.6101	1.4767	0.8823
279852978	0.6157	1.1137	0.9332	1.0053	0.9561	0.4741	0.5303	1.1812	1.2322	0.8491	0.9417	0.7686	0.1077	0.6517	0.7892	0.7263	0.2497	0.9589	0.6079	0.3349	0.8531	1.2012	1.0243	1.1656	0.8116	0.7276
1089529	2.2633	2.3042	2.8957	2.0078	1.8802	1.9097	2.1660	1.9516	2.2894	2.3699	2.0558	1.8588	2.0946	1.9159	2.3395	2.4212	2.2563	2.1787	1.7374	1.9109	2.1468	2.0876	2.3608	2.3662	1.8656	2.1222
279968042	1.8458	0.4547	1.7310	0.9288	1.4510	1.0155	0.0000	1.4398	0.1273	0.4556	0.4452	0.4596	1.0127	0.3535	1.8905	0.0063	1.0888	0.2190	0.4740	0.5102	0.1877	1.4689	0.3220	0.0000	0.0000	0.2141
280013124	0.6332	0.5318	0.0541	0.4812	0.3175	0.3439	0.0000	0.6382	0.8276	0.4308	0.9886	0.5169	0.2804	0.1317	0.6810	1.1539	0.0000	0.4579	0.4701	0.1854	0.3316	0.7062	0.7155	0.8931	0.0000	0.7317
279971885	2.6747	2.2966	1.6484	3.0429	1.9100	1.8890	2.4152	3.2216	2.5048	2.5967	2.6281	2.7598	2.3411	2.4442	3.0774	2.5346	2.6117	2.6125	2.3829	2.2425	2.2404	3.2792	2.7355	2.0447	2.4809	2.4370
1088195	1.2816	0.9495	0.1219	0.4944	0.4506	0.3803	0.2987	0.4559	0.2633	0.1289	0.9953	0.2508	0.6506	0.1840	1.8133	1.2022	0.3876	0.3679	0.6896	0.1992	0.3374	0.3946	0.9680	0.4772	0.3928	0.2907
1102196	2.7192	2.7939	1.8186	2.7390	2.5060	2.4999	1.7836	2.3986	2.6061	2.4166	3.0133	2.8802	2.5318	1.9040	2.9770	2.9136	2.1078	2.4554	2.7710	2.2525	1.7873	2.5128	2.6426	2.4426	2.0696	1.8602
1105997	0.5381	1.4753	0.4434	0.8945	0.6239	0.6053	0.5131	0.8221	1.3758	0.9644	0.8926	0.8293	0.7721	0.4158	0.6746	1.5337	0.4186	0.7967	0.6446	0.7291	0.6805	0.8249	1.5154	0.7818	0.5356	0.4546
1092827	3.2758	2.7984	2.3921	3.3520	2.7508	2.4958	2.2453	2.9418	2.6321	2.6123	3.1919	3.2512	2.4512	2.4993	3.5916	2.9039	2.1260	2.7155	3.0950	2.1370	2.4691	3.2819	2.4439	2.9245	2.3736	2.4722
1091129	2.9617	2.1480	2.1839	1.6437	1.3893	2.0047	1.7133	1.5276	1.3130	1.8069	2.2873	1.3363	2.6718	1.6507	3.2962	2.5736	2.1817	1.9263	1.9713	1.8871	1.7774	1.5615	2.0359	2.5674	1.8429	1.8055
1097004	2.6016	3.8226	2.4000	2.9623	2.5496	2.7264	2.8089	2.7429	3.8145	3.0073	3.2053	2.9021	3.2697	2.4400	2.4640	3.8344	1.8223	3.2391	2.5359	2.9162	3.0466	2.7262	3.9539	3.3695	2.5828	2.5033
1099108	0.0000	0.3806	1.4687	0.0368	0.0000	0.2481	0.3188	0.0000	0.8541	0.8911	0.2855	0.2634	0.0000	0.1580	0.2092	0.7674	0.5897	0.1836	0.0130	0.0447	0.0000	0.0000	0.8739	0.1583	0.2592	0.1806
279667864	0.7119	1.2511	0.0000	0.0000	0.0000	0.1787	0.0000	0.4863	0.8997	0.0000	0.3617	0.2470	0.7487	0.0000	0.5886	1.2420	0.0000	0.6561	0.6341	0.0000	0.0000	0.0000	0.5964	0.3443	0.0000	0.0000
1092877	3.5184	2.4964	3.0348	3.1943	2.8711	2.3349	2.8051	3.1663	2.6618	2.8275	3.2471	2.6355	2.4603	3.0356	3.3181	2.7505	2.9432	3.0966	3.0627	2.1944	2.6334	2.9509	2.6599	3.1757	2.3553	3.2191
1090028	3.2780	2.8969	2.7117	3.1438	3.0282	2.5984	2.1002	2.8498	2.4575	2.6070	3.2659	2.7650	3.1102	2.5269	3.6447	3.1975	3.0517	2.6187	3.1424	2.3473	2.4989	2.9264	2.7954	2.8981	2.5716	2.4067
1102047	3.6218	2.7876	2.6798	2.6513	2.6249	2.4926	2.3688	2.7481	2.2910	2.3463	2.8426	2.5785	2.6780	2.5710	4.1875	2.9410	2.6423	2.3073	3.0647	2.0836	2.4672	3.0737	2.6720	2.4511	2.0973	2.5298
279760021	0.0000	0.7312	0.0000	1.0332	0.7008	0.4049	0.3433	0.5737	1.6919	0.3099	0.7602	0.7679	0.3773	0.2265	0.4803	1.1053	0.1455	0.5840	0.3418	0.2311	0.6985	0.6698	1.6322	0.8051	0.0000	0.2027
1101263	2.0004	1.2733	1.6331	1.2860	1.5420	1.2575	1.1189	1.4986	1.3920	1.3154	1.8165	1.5516	1.2626	0.9649	2.1647	1.6216	1.2925	1.4362	1.5147	0.9656	1.2461	1.4908	1.2499	1.6683	0.7499	1.3737
1103535	5.6909	4.3071	4.9296	5.0973	5.5901	4.9128	4.0261	5.4291	4.0821	5.2351	5.0878	5.2720	4.1711	4.0445	5.6512	3.9405	4.8379	4.5664	5.2334	4.6175	3.6733	5.5845	3.9138	4.2773	4.6206	3.6811
1087900	3.5615	3.4593	3.1154	3.4894	3.0864	2.9044	3.1779	3.2193	3.1876	3.1755	3.4454	3.2299	2.7324	3.1337	3.7524	3.3936	3.4581	2.7722	3.1086	2.6900	3.0774	3.3906	3.3720	2.7973	2.8176	2.9875
279926263	0.2377	0.6263	0.2629	0.1286	0.1462	0.0571	0.0000	0.5675	0.9738	0.0000	0.2232	0.3135	0.0741	0.0000	0.5856	0.8030	0.0000	0.1157	0.2728	0.0000	0.0000	0.5928	0.8328	0.0554	0.1213	0.0000
1099081	2.1936	2.4887	1.3820	2.1262	1.8527	1.7560	1.6345	1.9191	2.4924	1.3767	1.9642	1.8956	2.1863	1.3880	2.4499	2.8398	1.1215	1.8472	1.8368	1.6101	1.8509	1.8442	2.6186	2.1757	1.5627	1.6235
1104074	2.6824	3.2546	2.2969	3.4145	2.6658	2.6975	2.4098	2.7572	2.7380	3.1041	3.3006	2.9894	2.9841	2.4254	3.0959	3.1092	2.2991	2.8022	2.5404	2.7928	2.5483	2.9661	2.9245	2.7372	2.5268	1.8892
279881574	9.3697	7.2014	8.1064	7.7241	8.9571	8.1699	7.1625	8.7304	6.9147	7.8783	8.0702	7.9849	7.6991	7.1309	9.3947	7.1254	8.0843	7.8244	8.6950	7.0737	6.7557	8.7767	7.0349	7.7797	7.5032	7.4617
1100564	1.0308	1.9949	1.3792	1.0815	0.9683	1.0528	1.1778	1.0996	1.8807	1.5468	1.3546	1.1598	1.8829	0.7425	0.9927	2.0415	1.0254	1.1642	0.8610	1.4829	1.2790	1.1246	2.0365	1.3143	0.8285	0.5969
1097910	3.1892	3.5594	2.3991	3.0828	2.7505	2.6724	2.8118	2.5357	3.2746	2.8502	2.9688	2.5665	3.3128	2.5367	3.2421	3.7901	2.3773	3.1999	2.9545	2.5396	3.1602	2.6892	3.4999	3.5644	2.5330	2.6420
1103240	2.0777	2.0491	1.2295	1.1492	0.9486	1.3447	1.1846	0.8764	1.3973	1.1470	1.8039	0.7454	2.8806	1.1595	2.4711	2.3862	1.9482	1.3687	1.5936	0.9455	1.7515	0.9035	2.1398	1.8108	0.8978	1.2887
1092852	6.2035	6.6341	5.1769	6.3448	6.2208	6.1418	5.4466	6.2165	6.2588	6.4167	6.4765	6.1392	6.1196	5.4656	6.1421	6.4191	5.2316	6.0770	6.0365	5.9762	5.5001	6.2088	6.3429	6.0222	5.9974	5.1335
1102592	1.3488	1.0974	0.7085	0.6672	0.5819	0.5992	0.6865	0.5913	0.6950	0.5457	1.0343	0.5126	1.0798	0.4897	1.6178	1.4745	0.7619	0.7057	0.6957	0.4622	0.6249	0.4885	1.0628	1.0829	0.5618	0.4712
1096440	1.8857	2.6195	1.8085	2.1169	1.6744	1.9248	1.9461	2.0060	2.6038	2.1165	2.2746	1.9789	2.2600	1.7288	2.0121	2.6922	1.4420	2.0781	1.7059	1.8773	2.0370	1.9071	2.6519	2.1720	1.7363	1.4662
279785060	1.4196	2.2094	3.2431	2.4812	1.9917	1.8364	2.2980	2.4529	2.5354	2.8421	1.9422	2.1707	2.2081	1.8589	1.2743	2.9590	2.8889	3.0745	2.3232	1.9211	3.0227	2.3052	2.2940	2.3595	1.5208	2.0403
1104089	1.6912	2.1552	2.1390	1.5178	1.2642	1.4575	1.7094	1.3973	2.0047	1.7662	1.6873	1.1385	2.1512	1.3715	1.7837	2.1784	1.7510	1.6135	1.4089	1.4353	1.6280	1.4161	2.2147	1.9650	1.3746	1.6543
280069349	1.4083	1.0184	1.7334	0.9112	1.4975	0.9523	0.0000	0.2650	0.5467	1.2221	0.8796	0.7151	1.7716	0.7360	2.4040	0.9027	1.7045	0.8513	0.2054	0.5953	0.9286	0.3899	1.0174	0.5902	0.8065	0.0000
1089269	4.6003	4.4156	3.4650	4.5526	4.6452	4.2569	3.5480	4.4110	4.3939	4.2554	4.6140	4.3472	4.2317	3.5112	4.7578	4.5551	3.3145	4.3439	4.5723	4.0204	3.6051	4.4024	4.3678	4.4062	4.1292	3.2822
1105365	0.4790	0.9848	0.0000	0.8009	0.8298	0.3496	0.0000	0.5973	1.0586	0.0922	0.9326	0.8018	0.3495	0.1037	0.7818	1.2305	0.0000	0.4652	0.4511	0.1370	0.1199	0.6141	0.6240	0.6236	0.1950	0.0607
1095277	1.9924	0.6612	0.7844	0.6806	0.6777	0.2852	0.3326	0.5847	0.2508	0.3900	1.2429	0.3581	1.1272	0.6422	2.2020	1.0789	1.1714	0.7402	1.3434	0.1505	0.8982	0.2956	0.6806	1.4290	0.3794	0.7980
279910785	0.4292	1.1271	0.2846	0.5065	0.1629	0.5767	0.1846	1.0013	0.9987	1.0197	0.6504	0.6854	0.6531	0.4991	0.6470	1.0227	0.6222	0.6041	0.2923	0.1502	0.6533	0.3356	1.3614	0.5869	0.7928	0.1529
279934948	0.0000	1.3431	0.0000	0.2199	0.2971	0.0000	0.0000	0.0000	0.9030	0.0000	0.2257	0.5401	0.0000	0.0000	0.7312	0.7208	0.1366	0.6406	0.0000	0.0000	0.0000	0.2880	0.0000	0.5796	0.0000	0.0000
1101494	2.5589	2.3289	3.8543	2.2498	1.8974	2.2417	2.4736	2.3960	2.1805	2.8283	2.3589	2.0532	2.5094	2.3212	2.7362	2.3395	3.1441	2.6055	1.9629	2.4434	2.5108	2.3771	2.3107	2.8632	2.3037	2.5720
1096774	1.7318	2.3293	0.9415	2.2104	1.6691	1.7853	1.3559	2.1462	2.1187	1.9512	2.4464	2.2463	2.0496	1.1096	1.7011	2.2295	1.3122	1.9324	1.5023	2.4579	1.3944	2.2542	2.1372	1.5760	1.6910	0.6116
1093994	5.4288	4.4073	4.4884	4.2733	4.5026	4.0806	4.3222	4.6152	4.0829	4.1118	4.6728	4.3971	4.3383	4.2976	5.7693	4.5857	4.4573	4.0641	4.8517	3.3603	4.3664	4.6598	4.2660	4.3161	3.6490	4.4396
1097406	2.9502	2.3727	2.2615	2.8886	2.9153	2.6366	1.5210	2.7672	2.1034	2.6501	2.9750	2.6867	1.9711	1.7406	2.9031	1.9915	2.0565	2.4934	2.8022	2.6186	1.4477	2.8258	1.8981	2.2848	2.5810	1.1161
279908738	2.4752	1.9559	1.7148	2.5021	2.0285	2.0423	2.5450	2.4298	2.5603	2.1876	2.4632	2.4670	1.5740	2.0830	2.6906	2.2032	2.9608	2.4242	3.0104	1.3727	1.7283	2.4632	1.9692	2.3958	2.1820	1.5184
1101529	1.8350	1.5409	0.7135	0.9410	0.7118	0.8804	0.8686	0.7279	0.8539	0.6726	1.9751	0.6034	2.3809	0.9185	2.3653	1.8585	2.1284	1.1940	1.3342	0.9542	1.5680	0.5455	1.7011	1.9456	0.6985	1.0757
279710786	0.6009	1.0468	0.2750	1.7856	1.1204	1.1289	0.0000	0.8377	2.0387	0.5421	1.1452	1.6937	0.5476	0.0000	1.9300	2.0696	0.4943	1.1247	2.3760	0.3580	1.0365	1.0833	1.6324	2.1007	2.0531	0.0000
279719579	3.6080	0.8938	1.2389	0.8891	1.0634	0.4200	1.3992	2.2995	0.6961	0.4234	0.9573	0.8029	0.6114	1.2909	2.5216	0.8291	0.9286	0.6871	0.9737	0.2756	1.2913	2.0960	1.0502	0.6161	1.1944	1.7452
