# Supplementary material for: Identification of the Molecular Events Involved in the Development of Prefrontal Cortex Through the Analysis of RNA-Seq Data From BrainSpan
Source: ASN Neuro. 2019 Jun 18;11:1759091419854627. doi: 10.1177/1759091419854627 (PMC6582306; doi:10.1177/1759091419854627)
Supplement: Supplemental Material6 - Supplemental material for Identification of the Molecular Events Involved in the Development of Prefrontal Cortex Through the Analysis of RNA-Seq Data From BrainSpan [file Supplemental_Material6.zip › PFC/4/PFC-BPs-4.xlsx]

## Sheet: Sheet1
Sublist	Category	Term	RT	Genes	Count	%	P-Value	Benjamini
	GOTERM_BP_DIRECT	negative regulation of osteoblast differentiation	RT		2	11.1	0.018	0.94
	GOTERM_BP_DIRECT	regulation of cell growth	RT		2	11.1	0.037	0.95
	GOTERM_BP_DIRECT	negative regulation of cell migration	RT		2	11.1	0.044	0.9
	GOTERM_BP_DIRECT	osteoblast differentiation	RT		2	11.1	0.048	0.85
	GOTERM_BP_DIRECT	central nervous system development	RT		2	11.1	0.056	0.83
