# Supplementary material for: Identification of the Molecular Events Involved in the Development of Prefrontal Cortex Through the Analysis of RNA-Seq Data From BrainSpan
Source: ASN Neuro. 2019 Jun 18;11:1759091419854627. doi: 10.1177/1759091419854627 (PMC6582306; doi:10.1177/1759091419854627)
Supplement: Supplemental Material6 - Supplemental material for Identification of the Molecular Events Involved in the Development of Prefrontal Cortex Through the Analysis of RNA-Seq Data From BrainSpan [file Supplemental_Material6.zip › PFC/4/PFC-DEG-4.csv]

id	name	gene-id	gene-symbol	gene-name	entrez-id	chromosome	start-position	end-position	p	fold-change
280042389	ENSG00000251705	0	RN5-8S6	RNA, 5.8S ribosomal 6	0	Y	n/a	n/a	1.03E-01	5.583
279668186	ENSG00000202538	26580	RNU4-2	RNA, U4 small nuclear 2	26834	12	n/a	n/a	5.50E-02	4.354
280049102	ENSG00000252678	59641	RPPH1	ribonuclease P RNA component H1	85495	14	n/a	n/a	1.34E-02	3.553
279660990	ENSG00000200434	0	RN5-8S2	RNA, 5.8S ribosomal 2	0	16	n/a	n/a	8.64E-02	3.464
279659240	ENSG00000199916	5991	RMRP	RNA component of mitochondrial RNA processing endoribonuclease	6023	9	n/a	n/a	5.27E-03	3.37
279759475	ENSG00000222328	0	RNU2-2	RNA, U2 small nuclear 2	0	11	n/a	n/a	6.42E-02	3.309
279957731	ENSG00000241530	0	AC006368.1	AC006368.1	0	2	n/a	n/a	7.07E-02	3.207
1094333	ENSG00000137142	110241	IGFBPL1	insulin-like growth factor binding protein-like 1	347252	9	n/a	n/a	3.71E-03	3.18
280125409	ENSG00000259001	0	RPPH1	RPPH1	0	14	n/a	n/a	1.37E-02	2.986
279915726	ENSG00000236886	0	AC007563.5	AC007563.5	0	2	n/a	n/a	1.76E-02	2.954
279667584	ENSG00000202364	6035	SNORD3A	small nucleolar RNA, C/D box 3A	780851	17	n/a	n/a	7.18E-03	2.942
279663146	ENSG00000201098	6052	RNY1	RNA, Ro-associated Y1	6084	7	n/a	n/a	1.01E-01	2.85
279923600	ENSG00000237550	0	RPL9P9	ribosomal protein L9 pseudogene 9	0	15	n/a	n/a	1.20E-01	2.848
279849088	ENSG00000230903	0	RPL9P8	ribosomal protein L9 pseudogene 8	0	15	n/a	n/a	1.08E-01	2.795
279792604	ENSG00000225840	0	RN18S1	RNA, 18S ribosomal 1	0	Y	n/a	n/a	4.29E-02	2.722
279944035	ENSG00000239935	0	AC116340.1	AC116340.1	0	5	n/a	n/a	4.24E-02	2.691
1091329	ENSG00000115461	3468	IGFBP5	insulin-like growth factor binding protein 5	3488	2	n/a	n/a	4.81E-02	2.681
1090180	ENSG00000106341	10684	PPP1R17	protein phosphatase 1, regulatory subunit 17	10842	7	n/a	n/a	5.79E-02	2.676
1089788	ENSG00000104332	6386	SFRP1	secreted frizzled-related protein 1	6422	8	n/a	n/a	3.30E-02	2.65
279942860	ENSG00000239776	0	AC079949.1	AC079949.1	0	12	n/a	n/a	6.96E-02	2.649
279950430	ENSG00000240656	0	AC068594.1	AC068594.1	0	17	n/a	n/a	8.06E-02	2.635
1101402	ENSG00000178394	3330	HTR1A	5-hydroxytryptamine (serotonin) receptor 1A	3350	5	n/a	n/a	3.06E-03	2.618
279762632	ENSG00000223247	0	U2	U2 spliceosomal RNA	0	3	n/a	n/a	5.22E-02	2.584
279666968	ENSG00000202198	79050	RN7SK	RNA, 7SK small nuclear	125050	6	n/a	n/a	3.71E-02	2.399
1098807	ENSG00000166426	1372	CRABP1	cellular retinoic acid binding protein 1	1381	15	n/a	n/a	1.17E-01	2.398
280043222	ENSG00000251826	0	AL365332.1	AL365332.1	0	1	n/a	n/a	2.14E-02	2.389
279760091	ENSG00000222482	0	AC005071.1	AC005071.1	0	7	n/a	n/a	2.79E-02	2.375
1097980	ENSG00000163508	8262	EOMES	eomesodermin	8320	3	n/a	n/a	1.29E-01	2.366
279667948	ENSG00000202474	0	5S_rRNA	5S ribosomal RNA	0	9	n/a	n/a	8.64E-04	2.355
279954000	ENSG00000241115	0	AP001347.1	AP001347.1	0	21	n/a	n/a	2.72E-02	2.352
279710870	ENSG00000209582	0	SNORA48	small nucleolar RNA, H/ACA box 48	0	17	n/a	n/a	2.74E-02	2.334
280044741	ENSG00000252044	0	AL928646.1	AL928646.1	0	X	n/a	n/a	1.10E-01	2.282
279662180	ENSG00000200795	26581	RNU4-1	RNA, U4 small nuclear 1	26835	12	n/a	n/a	8.29E-02	2.258
279805544	ENSG00000226958	0	RN28S1	RNA, 28S ribosomal 1	0	X	n/a	n/a	3.85E-02	2.243
279964315	ENSG00000242257	0	AC044839.1	AC044839.1	0	11	n/a	n/a	8.53E-02	2.237
279659744	ENSG00000200087	0	SNORA73B	small nucleolar RNA, H/ACA box 73B	0	1	n/a	n/a	1.27E-02	2.223
280074375	ENSG00000254682	0	RP11-660L16.2	RP11-660L16.2	0	11	n/a	n/a	7.23E-03	2.19
1088884	ENSG00000094796	3856	KRT31	keratin 31	3881	17	n/a	n/a	7.01E-02	2.172
280135671	ENSG00000259589	0	RP11-317G6.1	RP11-317G6.1	0	15	n/a	n/a	3.68E-02	2.167
279968030	ENSG00000242631	0	RP11-508N12.4	RP11-508N12.4	0	9	n/a	n/a	2.18E-02	2.167
279659982	ENSG00000200156	26578	RNU5B-1	RNA, U5B small nuclear 1	26832	15	n/a	n/a	9.55E-02	2.145
279708301	ENSG00000207570	128157	MIR9-2	microRNA 9-2	407047	5	n/a	n/a	1.45E-02	2.142
280044377	ENSG00000251992	0	SCARNA17	small Cajal body-specific RNA 17	0	18	n/a	n/a	1.47E-01	2.141
279752261	ENSG00000221160	1023051	MIR1281	microRNA 1281	100302237	22	n/a	n/a	7.28E-02	2.124
279971217	ENSG00000243013	0	AL592307.1	AL592307.1	0	1	n/a	n/a	2.49E-02	2.122
279983888	ENSG00000244288	0	AC090360.1	AC090360.1	0	18	n/a	n/a	1.43E-01	2.117
279489730	ENSG00000178631	0	ACTG1P1	actin, gamma 1 pseudogene 1	0	3	n/a	n/a	1.20E-01	2.113
279663461	ENSG00000201199	0	snoU2_19	Small nucleolar RNA U2-19	0	11	n/a	n/a	1.72E-01	2.101
279665680	ENSG00000201808	6048	SNORA73A	small nucleolar RNA, H/ACA box 73A	6080	1	n/a	n/a	4.53E-03	2.095
1100106	ENSG00000171786	4776	NHLH1	nescient helix loop helix 1	4807	1	n/a	n/a	1.16E-01	2.089
279936247	ENSG00000238917	0	SNORD10	small nucleolar RNA, C/D box 10	0	17	n/a	n/a	3.24E-02	2.083
280075036	ENSG00000254726	0	MEX3A	mex-3 homolog A (C. elegans)	0	1	n/a	n/a	1.61E-02	2.07
279760546	ENSG00000222611	0	AL355388.1	AL355388.1	0	1	n/a	n/a	2.83E-02	2.062
280045392	ENSG00000252139	0	SCARNA18	small Cajal body-specific RNA 18	0	18	n/a	n/a	1.79E-01	2.048
279986623	ENSG00000244580	0	AL121959.1	AL121959.1	0	6	n/a	n/a	8.44E-02	2.038
279799736	ENSG00000226455	0	RP3-512E2.2	RP3-512E2.2	0	6	n/a	n/a	4.46E-02	2.036
280045763	ENSG00000252194	0	AC114491.2	AC114491.2	0	1	n/a	n/a	4.18E-02	2.036
280134130	ENSG00000259506	0	RP11-352D13.3	RP11-352D13.3	0	15	n/a	n/a	4.72E-03	2.035
279771554	ENSG00000224076	0	AC009487.4	AC009487.4	0	2	n/a	n/a	2.12E-02	2.022
1105863	ENSG00000213462	2071	ERV3-1	endogenous retrovirus group 3, member 1	2086	7	n/a	n/a	4.12E-03	2.014
279951899	ENSG00000240831	0	AC112777.1	AC112777.1	0	12	n/a	n/a	1.45E-01	2.014
279880229	ENSG00000233635	0	AC037445.1	AC037445.1	0	17	n/a	n/a	6.70E-03	2.013
279763443	ENSG00000223388	0	AC091736.11	AC091736.11	0	7	n/a	n/a	3.62E-02	2.012
1096573	ENSG00000153234	4898	NR4A2	nuclear receptor subfamily 4, group A, member 2	4929	2	n/a	n/a	5.18E-02	1.996
279733788	ENSG00000214820	0	RP11-944L7.2	RP11-944L7.2	0	3	n/a	n/a	2.73E-02	1.995
279759839	ENSG00000222414	0	U2	U2 spliceosomal RNA	0	10	n/a	n/a	1.47E-01	1.993
1097108	ENSG00000157985	78292	AGAP1	ArfGAP with GTPase domain, ankyrin repeat and PH domain 1	116987	2	n/a	n/a	2.06E-02	1.967
279959910	ENSG00000241781	0	AL161626.1	AL161626.1	0	9	n/a	n/a	1.62E-01	1.956
1103825	ENSG00000196132	4635	MYT1	myelin transcription factor 1	4661	20	n/a	n/a	3.03E-02	1.953
279705144	ENSG00000207008	0	SNORA54	small nucleolar RNA, H/ACA box 54	0	11	n/a	n/a	4.69E-02	1.941
279928483	ENSG00000237973	0	RP5-857K21.6	RP5-857K21.6	0	1	n/a	n/a	2.59E-02	1.934
1090487	ENSG00000108821	1268	COL1A1	collagen, type I, alpha 1	1277	17	n/a	n/a	2.55E-01	1.932
1096578	ENSG00000153266	34368	FEZF2	FEZ family zinc finger 2	55079	3	n/a	n/a	1.02E-02	1.926
1098553	ENSG00000165474	2690	GJB2	gap junction protein, beta 2, 26kDa	2706	13	n/a	n/a	1.08E-01	1.926
1095909	ENSG00000147488	9561	ST18	suppression of tumorigenicity 18 (breast carcinoma) (zinc finger protein)	9705	8	n/a	n/a	6.27E-03	1.916
1088355	ENSG00000079931	25751	MOXD1	monooxygenase, DBH-like 1	26002	6	n/a	n/a	1.33E-01	1.906
1088219	ENSG00000076356	5330	PLXNA2	plexin A2	5362	1	n/a	n/a	2.18E-02	1.904
279479626	ENSG00000177236	0	AP006621.1	AP006621.1	0	11	n/a	n/a	1.68E-01	1.897
280077660	ENSG00000254911	0	SCARNA9	small Cajal body-specific RNA 9	0	11	n/a	n/a	2.01E-01	1.896
1106336	ENSG00000215397	59652	SCRT2	scratch homolog 2, zinc finger protein (Drosophila)	85508	20	n/a	n/a	4.67E-02	1.891
280049018	ENSG00000252666	0	AD000090.1	AD000090.1	0	19	n/a	n/a	1.71E-01	1.891
280046008	ENSG00000252229	0	AC098691.1	AC098691.1	0	1	n/a	n/a	6.04E-02	1.89
1097153	ENSG00000158373	3000	HIST1H2BD	histone cluster 1, H2bd	3017	6	n/a	n/a	3.57E-03	1.883
1101406	ENSG00000178403	40609	NEUROG2	neurogenin 2	63973	4	n/a	n/a	7.86E-02	1.882
279936016	ENSG00000238881	167909	SCARNA2	small Cajal body-specific RNA 2	677766	1	n/a	n/a	5.82E-02	1.881
279759398	ENSG00000222309	0	AL391839.1	AL391839.1	0	10	n/a	n/a	7.10E-03	1.874
279896719	ENSG00000235092	0	AC011747.7	AC011747.7	0	2	n/a	n/a	1.10E-01	1.873
1095295	ENSG00000143333	5972	RGS16	regulator of G-protein signaling 16	6004	1	n/a	n/a	2.08E-02	1.87
279760238	ENSG00000222521	0	AC026956.1	AC026956.1	0	15	n/a	n/a	2.12E-02	1.87
279908451	ENSG00000236215	0	RP11-262H14.10	RP11-262H14.10	0	9	n/a	n/a	5.91E-03	1.864
279972735	ENSG00000243185	0	AC108078.1	AC108078.1	0	4	n/a	n/a	1.57E-01	1.861
279929436	ENSG00000238057	1023150	ZEB2-AS1	ZEB2 antisense RNA 1 (non-protein coding)	100303491	2	n/a	n/a	2.95E-02	1.859
1105856	ENSG00000213413	54877	PVRIG	poliovirus receptor related immunoglobulin domain containing	79037	7	n/a	n/a	1.83E-02	1.859
1087603	ENSG00000054654	22979	SYNE2	spectrin repeat containing, nuclear envelope 2	23224	14	n/a	n/a	3.29E-02	1.855
279665568	ENSG00000201784	0	SNORD14A	small nucleolar RNA, C/D box 14A	0	11	n/a	n/a	6.36E-02	1.854
280045784	ENSG00000252197	0	AC091047.1	AC091047.1	0	8	n/a	n/a	5.12E-02	1.851
1087753	ENSG00000064300	4773	NGFR	nerve growth factor receptor	4804	17	n/a	n/a	6.51E-02	1.849
279900973	ENSG00000235499	0	AC073046.25	AC073046.25	0	2	n/a	n/a	2.12E-02	1.846
1089023	ENSG00000099954	27187	CECR2	cat eye syndrome chromosome region, candidate 2	27443	22	n/a	n/a	2.08E-02	1.844
279913965	ENSG00000236739	0	RP11-370B11.1	RP11-370B11.1	0	9	n/a	n/a	2.09E-02	1.843
1093398	ENSG00000131747	7110	TOP2A	topoisomerase (DNA) II alpha 170kDa	7153	17	n/a	n/a	8.36E-02	1.837
280097769	ENSG00000256663	0	RP11-424C20.2	RP11-424C20.2	0	12	n/a	n/a	3.59E-02	1.835
279710898	ENSG00000209804	26570	RNU11	RNA, U11 small nuclear	26824	1	n/a	n/a	8.80E-02	1.834
1091611	ENSG00000117461	8437	PIK3R3	phosphoinositide-3-kinase, regulatory subunit 3 (gamma)	8503	1	n/a	n/a	5.49E-03	1.83
1097266	ENSG00000159217	10495	IGF2BP1	insulin-like growth factor 2 mRNA binding protein 1	10642	17	n/a	n/a	6.53E-03	1.829
280050194	ENSG00000252835	0	SCARNA21	small Cajal body-specific RNA 21	0	17	n/a	n/a	8.12E-02	1.829
280085877	ENSG00000255410	0	RP11-732A19.6	RP11-732A19.6	0	11	n/a	n/a	3.54E-02	1.828
1101998	ENSG00000181965	4736	NEUROG1	neurogenin 1	4762	5	n/a	n/a	9.35E-02	1.826
1090789	ENSG00000111371	57247	SLC38A1	solute carrier family 38, member 1	81539	12	n/a	n/a	4.22E-02	1.824
1101588	ENSG00000179520	89723	SLC17A8	solute carrier family 17 (sodium-dependent inorganic phosphate cotransporter), member 8	246213	12	n/a	n/a	1.83E-02	1.821
1097445	ENSG00000160551	36824	TAOK1	TAO kinase 1	57551	17	n/a	n/a	9.81E-02	1.821
1094181	ENSG00000136378	11014	ADAMTS7	ADAM metallopeptidase with thrombospondin type 1 motif, 7	11173	15	n/a	n/a	5.00E-02	1.819
280012176	ENSG00000249331	0	Z83851.2	Z83851.2	0	22	n/a	n/a	5.35E-02	1.819
1099351	ENSG00000168542	1272	COL3A1	collagen, type III, alpha 1	1281	2	n/a	n/a	3.05E-01	1.815
1096841	ENSG00000155760	8266	FZD7	frizzled family receptor 7	8324	2	n/a	n/a	8.11E-02	1.814
280038346	ENSG00000251403	0	RP11-298J23.6	RP11-298J23.6	0	6	n/a	n/a	4.56E-02	1.813
1104772	ENSG00000198846	9616	TOX	thymocyte selection-associated high mobility group box	9760	8	n/a	n/a	7.28E-02	1.812
1102944	ENSG00000185900	58407	SGK196	Protein kinase-like protein SgK196	84197	8	n/a	n/a	5.29E-02	1.811
1100566	ENSG00000173894	58929	CBX2	chromobox homolog 2	84733	17	n/a	n/a	3.26E-02	1.803
1093004	ENSG00000129009	3646	ISLR	immunoglobulin superfamily containing leucine-rich repeat	3671	15	n/a	n/a	2.76E-01	1.803
280133414	ENSG00000259468	0	RP11-1084A12.2	RP11-1084A12.2	0	15	n/a	n/a	3.70E-02	1.798
279956340	ENSG00000241376	0	AL606830.1	AL606830.1	0	6	n/a	n/a	3.43E-02	1.797
279958840	ENSG00000241656	0	UBA52P7	ubiquitin A-52 residue ribosomal protein fusion product 1 pseudogene 7	0	12	n/a	n/a	1.70E-01	1.794
1103210	ENSG00000186960	122797	C14orf23	chromosome 14 open reading frame 23	387978	14	n/a	n/a	6.75E-03	1.793
1098186	ENSG00000164080	22887	RAD54L2	RAD54-like 2 (S. cerevisiae)	23132	3	n/a	n/a	1.43E-02	1.793
1098051	ENSG00000163682	6101	RPL9	ribosomal protein L9	6133	4	n/a	n/a	3.24E-02	1.79
280036320	ENSG00000251260	0	WDFY3-AS1	WDFY3 antisense RNA 1 (non-protein coding)	0	4	n/a	n/a	5.40E-02	1.789
279968565	ENSG00000242693	0	AC108047.1	AC108047.1	0	2	n/a	n/a	7.21E-02	1.789
1094337	ENSG00000137166	77735	FOXP4	forkhead box P4	116113	6	n/a	n/a	3.68E-02	1.785
279707713	ENSG00000207445	0	SNORD15B	small nucleolar RNA, C/D box 15B	0	11	n/a	n/a	1.03E-01	1.783
279728329	ENSG00000214144	0	RP11-488L18.1	RP11-488L18.1	0	1	n/a	n/a	9.45E-03	1.783
279720656	ENSG00000213293	0	CTD-2666L21.3	CTD-2666L21.3	0	19	n/a	n/a	2.27E-01	1.778
279985225	ENSG00000244428	0	AC006032.1	AC006032.1	0	Y	n/a	n/a	3.29E-02	1.778
1103334	ENSG00000187605	83567	TET3	tet methylcytosine dioxygenase 3	200424	2	n/a	n/a	4.39E-02	1.776
279972630	ENSG00000243172	0	AP003035.1	AP003035.1	0	11	n/a	n/a	1.42E-02	1.775
1096059	ENSG00000148773	4263	MKI67	antigen identified by monoclonal antibody Ki-67	4288	10	n/a	n/a	8.02E-02	1.774
279658393	ENSG00000199675	0	snoU2-30	Small nucleolar RNA U2-30	0	11	n/a	n/a	2.32E-01	1.772
1095629	ENSG00000145423	6387	SFRP2	secreted frizzled-related protein 2	6423	4	n/a	n/a	1.56E-01	1.771
1087431	ENSG00000039560	25813	RAI14	retinoic acid induced 14	26064	5	n/a	n/a	5.36E-03	1.769
279710443	ENSG00000207985	1013246	MIR663	microRNA 663	724033	20	n/a	n/a	2.26E-01	1.769
279870843	ENSG00000232815	0	RP11-764K9.2	RP11-764K9.2	0	9	n/a	n/a	2.72E-02	1.768
280055347	ENSG00000253333	0	RP11-497H16.8	RP11-497H16.8	0	5	n/a	n/a	5.80E-03	1.766
1095497	ENSG00000144460	36897	KIAA1486	KIAA1486	57624	2	n/a	n/a	1.16E-02	1.762
1092798	ENSG00000127152	41443	BCL11B	B-cell CLL/lymphoma 11B (zinc finger protein)	64919	14	n/a	n/a	2.72E-02	1.759
1098456	ENSG00000165029	16	ABCA1	ATP-binding cassette, sub-family A (ABC1), member 1	19	9	n/a	n/a	1.82E-02	1.759
279935116	ENSG00000238741	0	SCARNA7	small Cajal body-specific RNA 7	0	3	n/a	n/a	1.03E-01	1.759
1090254	ENSG00000106809	4937	OGN	osteoglycin	4969	9	n/a	n/a	2.50E-01	1.757
1087046	ENSG00000007350	8224	TKTL1	transketolase-like 1	8277	X	n/a	n/a	1.28E-01	1.755
280041412	ENSG00000251621	0	AC009487.5	AC009487.5	0	2	n/a	n/a	1.97E-02	1.753
1086981	ENSG00000006042	25771	TMEM98	transmembrane protein 98	26022	17	n/a	n/a	9.30E-02	1.752
1104703	ENSG00000198722	10350	UNC13B	unc-13 homolog B (C. elegans)	10497	9	n/a	n/a	1.27E-02	1.747
1087634	ENSG00000056487	76622	PHF21B	PHD finger protein 21B	112885	22	n/a	n/a	7.20E-02	1.743
1099283	ENSG00000168274	2995	HIST1H2AE	histone cluster 1, H2ae	3012	6	n/a	n/a	1.17E-02	1.743
1102822	ENSG00000185352	92356	HS6ST3	heparan sulfate 6-O-sulfotransferase 3	266722	13	n/a	n/a	3.91E-02	1.742
1087422	ENSG00000038427	1451	VCAN	versican	1462	5	n/a	n/a	2.73E-02	1.741
1100604	ENSG00000174111	29828	SOCS7	suppressor of cytokine signaling 7	30837	17	n/a	n/a	3.54E-02	1.74
1098111	ENSG00000163873	2882	GRIK3	glutamate receptor, ionotropic, kainate 3	2899	1	n/a	n/a	4.81E-02	1.737
1104232	ENSG00000197321	6800	SVIL	supervillin	6840	10	n/a	n/a	1.54E-02	1.735
280098467	ENSG00000256747	0	RP11-860B13.1	RP11-860B13.1	0	12	n/a	n/a	3.80E-02	1.733
279913561	ENSG00000236701	0	RP11-549A6.1	RP11-549A6.1	0	9	n/a	n/a	2.46E-02	1.732
1091406	ENSG00000115963	387	RND3	Rho family GTPase 3	390	2	n/a	n/a	1.82E-02	1.731
280103767	ENSG00000257315	0	ZBED6	zinc finger, BED-type containing 6	0	1	n/a	n/a	1.30E-02	1.73
279753437	ENSG00000221366	0	MIR1306	microRNA 1306	0	22	n/a	n/a	3.30E-02	1.73
1105793	ENSG00000212998	34761	AC010834.1	AC010834.1	55472	8	n/a	n/a	3.06E-03	1.73
280090448	ENSG00000255817	0	RP11-196H14.4	RP11-196H14.4	0	12	n/a	n/a	4.77E-02	1.729
1108963	ENSG00000240891	90390	PLCXD2	phosphatidylinositol-specific phospholipase C, X domain containing 2	257068	3	n/a	n/a	5.13E-02	1.728
1107795	ENSG00000231121	0	RP1-34H18.1	RP1-34H18.1	0	12	n/a	n/a	6.70E-02	1.727
279989230	ENSG00000245112	1013954	SMARCA5-AS1	SMARCA5 antisense RNA 1 (non-protein coding)	100128055	4	n/a	n/a	5.49E-02	1.722
1091215	ENSG00000114739	90	ACVR2B	activin A receptor, type IIB	93	3	n/a	n/a	6.97E-03	1.72
279977663	ENSG00000243679	0	RP11-274B21.3	RP11-274B21.3	0	7	n/a	n/a	8.06E-02	1.719
1090200	ENSG00000106462	2131	EZH2	enhancer of zeste homolog 2 (Drosophila)	2146	7	n/a	n/a	2.17E-02	1.714
1098758	ENSG00000166250	55630	CLMP	CXADR-like membrane protein	79827	11	n/a	n/a	6.29E-03	1.71
1095952	ENSG00000147862	4755	NFIB	nuclear factor I/B	4781	9	n/a	n/a	2.99E-02	1.71
280034828	ENSG00000251143	0	RP11-849H4.4	RP11-849H4.4	0	11	n/a	n/a	6.63E-02	1.709
1096526	ENSG00000152926	30832	ZNF117	zinc finger protein 117	51351	7	n/a	n/a	2.51E-03	1.708
1098699	ENSG00000166025	81206	AMOTL1	angiomotin like 1	154810	11	n/a	n/a	6.64E-03	1.707
280046631	ENSG00000252318	0	AC097532.1	AC097532.1	0	2	n/a	n/a	1.30E-01	1.702
1087194	ENSG00000013297	4978	CLDN11	claudin 11	5010	3	n/a	n/a	1.70E-01	1.7
1095750	ENSG00000146247	34312	PHIP	pleckstrin homology domain interacting protein	55023	6	n/a	n/a	2.50E-02	1.698
1091196	ENSG00000114541	22905	FRMD4B	FERM domain containing 4B	23150	3	n/a	n/a	6.08E-03	1.698
280106314	ENSG00000257530	0	RP11-843B15.2	RP11-843B15.2	0	12	n/a	n/a	2.10E-02	1.698
280046722	ENSG00000252331	0	AP002812.1	AP002812.1	0	11	n/a	n/a	7.95E-02	1.697
1095988	ENSG00000148219	23000	ASTN2	astrotactin 2	23245	9	n/a	n/a	4.08E-03	1.692
1089380	ENSG00000101321	110085	XKR7	XK, Kell blood group complex subunit-related family, member 7	343702	20	n/a	n/a	2.59E-02	1.69
1094387	ENSG00000137460	59617	FHDC1	FH2 domain containing 1	85462	4	n/a	n/a	5.54E-03	1.689
280127470	ENSG00000259125	0	RP11-545N8.3	RP11-545N8.3	0	12	n/a	n/a	4.69E-02	1.687
279750954	ENSG00000220771	0	RP3-322L4.2	RP3-322L4.2	0	6	n/a	n/a	1.22E-01	1.684
279707076	ENSG00000207332	0	U6	U6 spliceosomal RNA	0	X	n/a	n/a	6.88E-02	1.684
279853522	ENSG00000231300	0	EZH2P1	enhancer of zeste homolog 2 (Drosophila) pseudogene 1	0	21	n/a	n/a	9.01E-02	1.677
280126248	ENSG00000259053	0	RP11-33N16.3	RP11-33N16.3	0	14	n/a	n/a	4.76E-02	1.674
280044727	ENSG00000252042	0	Y_RNA	Y RNA	0	17	n/a	n/a	3.96E-02	1.671
279812651	ENSG00000227612	0	RP5-1177E19.2	RP5-1177E19.2	0	1	n/a	n/a	3.02E-02	1.671
279942507	ENSG00000239718	157129265	HLTF-AS1	HLTF antisense RNA 1 (non-protein coding)	100873945	3	n/a	n/a	1.85E-02	1.669
279883044	ENSG00000233893	0	RP11-507C10.5	RP11-507C10.5	0	6	n/a	n/a	8.61E-02	1.666
1102632	ENSG00000184619	79022	KRBA2	KRAB-A domain containing 2	124751	17	n/a	n/a	3.59E-02	1.665
280094167	ENSG00000256248	0	RP11-123O10.4	RP11-123O10.4	0	12	n/a	n/a	5.81E-02	1.664
1104106	ENSG00000196924	2300	FLNA	filamin A, alpha	2316	X	n/a	n/a	7.71E-02	1.663
1087754	ENSG00000064309	30420	CDON	Cdon homolog (mouse)	50937	11	n/a	n/a	4.67E-02	1.663
1097098	ENSG00000157890	58666	MEGF11	multiple EGF-like-domains 11	84465	15	n/a	n/a	2.49E-02	1.662
279829533	ENSG00000229152	0	ANKRD10-IT1	ANKRD10 intronic transcript 1 (non-protein coding)	0	13	n/a	n/a	3.95E-02	1.662
279895312	ENSG00000234961	0	RP11-124N14.3	RP11-124N14.3	0	10	n/a	n/a	1.29E-01	1.661
1092487	ENSG00000124766	6619	SOX4	SRY (sex determining region Y)-box 4	6659	6	n/a	n/a	1.61E-02	1.66
1099998	ENSG00000171316	34925	CHD7	chromodomain helicase DNA binding protein 7	55636	8	n/a	n/a	6.96E-02	1.658
1104366	ENSG00000197714	10636	ZNF460	zinc finger protein 460	10794	19	n/a	n/a	7.81E-02	1.658
1091696	ENSG00000118271	7233	TTR	transthyretin	7276	18	n/a	n/a	1.29E-01	1.657
280061257	ENSG00000253744	0	AC025442.3	AC025442.3	0	5	n/a	n/a	4.76E-02	1.655
280096070	ENSG00000256469	0	RP11-856F16.2	RP11-856F16.2	0	11	n/a	n/a	6.73E-03	1.652
1094065	ENSG00000135824	59563	RGS8	regulator of G-protein signaling 8	85397	1	n/a	n/a	3.81E-02	1.652
1092338	ENSG00000123908	26906	EIF2C2	eukaryotic translation initiation factor 2C, 2	27161	8	n/a	n/a	1.99E-02	1.65
1090297	ENSG00000107317	5698	PTGDS	prostaglandin D2 synthase 21kDa (brain)	5730	9	n/a	n/a	2.78E-01	1.65
1104758	ENSG00000198826	9680	ARHGAP11A	Rho GTPase activating protein 11A	9824	15	n/a	n/a	3.10E-02	1.649
279928040	ENSG00000237931	0	RP11-469E19.1	RP11-469E19.1	0	X	n/a	n/a	4.77E-02	1.648
279934395	ENSG00000238622	0	SNORD97	small nucleolar RNA, C/D box 97	0	11	n/a	n/a	5.97E-02	1.647
279926333	ENSG00000237786	0	GFOD1-AS1	GFOD1 antisense RNA 1 (non-protein coding)	0	6	n/a	n/a	4.86E-02	1.646
279935123	ENSG00000238742	1023040	MIR2110	microRNA 2110	100302224	10	n/a	n/a	1.29E-01	1.645
1093401	ENSG00000131771	58363	PPP1R1B	protein phosphatase 1, regulatory (inhibitor) subunit 1B	84152	17	n/a	n/a	1.22E-01	1.644
280131732	ENSG00000259367	0	RP11-815J21.4	RP11-815J21.4	0	15	n/a	n/a	1.21E-02	1.642
1098827	ENSG00000166482	4214	MFAP4	microfibrillar-associated protein 4	4239	17	n/a	n/a	1.08E-01	1.638
1091076	ENSG00000113389	4852	NPR3	natriuretic peptide receptor C/guanylate cyclase C (atrionatriuretic peptide receptor C)	4883	5	n/a	n/a	2.58E-02	1.638
1100775	ENSG00000175063	10907	UBE2C	ubiquitin-conjugating enzyme E2C	11065	20	n/a	n/a	1.04E-01	1.637
280133333	ENSG00000259460	0	RP11-128A17.1	RP11-128A17.1	0	15	n/a	n/a	3.70E-02	1.635
1090217	ENSG00000106571	2720	GLI3	GLI family zinc finger 3	2737	7	n/a	n/a	1.67E-01	1.635
1099347	ENSG00000168528	110337	SERINC2	serine incorporator 2	347735	1	n/a	n/a	3.50E-02	1.632
279715962	ENSG00000212232	0	SNORD17	small nucleolar RNA, C/D box 17	0	20	n/a	n/a	6.28E-02	1.632
1089615	ENSG00000102935	22845	ZNF423	zinc finger protein 423	23090	16	n/a	n/a	4.73E-02	1.632
279660605	ENSG00000200320	0	SNORA63	small nucleolar RNA, H/ACA box 63	0	3	n/a	n/a	1.61E-01	1.631
280105773	ENSG00000257494	0	RP3-521E19.2	RP3-521E19.2	0	12	n/a	n/a	3.52E-02	1.631
1102477	ENSG00000183943	5581	PRKX	protein kinase, X-linked	5613	X	n/a	n/a	3.23E-02	1.63
279470193	ENSG00000176043	0	RP1-146I3.1	RP1-146I3.1	0	14	n/a	n/a	2.05E-01	1.629
279979850	ENSG00000243884	0	AL163011.1	AL163011.1	0	14	n/a	n/a	3.69E-02	1.629
279967014	ENSG00000242540	0	AC010729.1	AC010729.1	0	2	n/a	n/a	6.47E-02	1.628
1092341	ENSG00000123975	1155	CKS2	CDC28 protein kinase regulatory subunit 2	1164	9	n/a	n/a	1.41E-01	1.626
280102455	ENSG00000257167	1014038	RP11-181C3.2	RP11-181C3.2	100128191	12	n/a	n/a	1.68E-02	1.626
1089404	ENSG00000101412	1857	E2F1	E2F transcription factor 1	1869	20	n/a	n/a	8.35E-02	1.625
1094411	ENSG00000137571	57476	SLCO5A1	solute carrier organic anion transporter family, member 5A1	81796	8	n/a	n/a	2.11E-02	1.623
1105952	ENSG00000213971	1000944	AC092329.1	HCG2000535Uncharacterized proteincDNA FLJ32177 fis, clone PLACE6001294	100132815	19	n/a	n/a	5.59E-03	1.623
1106354	ENSG00000215475	93989	SIAH3	seven in absentia homolog 3 (Drosophila)	283514	13	n/a	n/a	7.32E-02	1.622
280133825	ENSG00000259486	0	ZIM2	Zinc finger imprinted 2	0	19	n/a	n/a	9.25E-02	1.62
279973615	ENSG00000243302	0	RP11-274B21.2	RP11-274B21.2	0	7	n/a	n/a	6.10E-02	1.619
280094828	ENSG00000256329	0	SCARNA10	SCARNA10	0	12	n/a	n/a	4.78E-02	1.618
279941868	ENSG00000239652	0	AC091736.10	AC091736.10	0	7	n/a	n/a	7.66E-02	1.618
280105393	ENSG00000257453	0	RP11-290L1.3	RP11-290L1.3	0	12	n/a	n/a	5.77E-02	1.617
1103291	ENSG00000187323	1618	DCC	deleted in colorectal carcinoma	1630	18	n/a	n/a	5.21E-02	1.615
279912090	ENSG00000236537	0	RP11-732M18.3	RP11-732M18.3	0	6	n/a	n/a	5.95E-02	1.614
279943306	ENSG00000239843	0	AC004866.1	AC004866.1	0	7	n/a	n/a	1.98E-01	1.614
280091263	ENSG00000255906	0	RP11-522N14.1	RP11-522N14.1	0	12	n/a	n/a	1.85E-02	1.613
1097597	ENSG00000161888	80651	SPC24	SPC24, NDC80 kinetochore complex component, homolog (S. cerevisiae)	147841	19	n/a	n/a	1.14E-01	1.612
1091435	ENSG00000116147	7100	TNR	tenascin R (restrictin, janusin)	7143	1	n/a	n/a	1.67E-01	1.612
279948693	ENSG00000240445	0	AC026271.4	AC026271.4	0	17	n/a	n/a	2.06E-02	1.611
1101196	ENSG00000177283	8267	FZD8	frizzled family receptor 8	8325	10	n/a	n/a	1.79E-01	1.611
1088724	ENSG00000089685	329	BIRC5	baculoviral IAP repeat containing 5	332	17	n/a	n/a	1.12E-01	1.611
1098369	ENSG00000164692	1269	COL1A2	collagen, type I, alpha 2	1278	7	n/a	n/a	2.63E-01	1.61
1104429	ENSG00000197901	9221	SLC22A6	solute carrier family 22 (organic anion transporter), member 6	9356	11	n/a	n/a	2.00E-01	1.61
1089314	ENSG00000101057	4579	MYBL2	v-myb myeloblastosis viral oncogene homolog (avian)-like 2	4605	20	n/a	n/a	1.07E-01	1.609
1101147	ENSG00000176994	80120	SMCR8	Smith-Magenis syndrome chromosome region, candidate 8	140775	17	n/a	n/a	1.40E-02	1.608
1093139	ENSG00000130222	10754	GADD45G	growth arrest and DNA-damage-inducible, gamma	10912	9	n/a	n/a	1.81E-01	1.608
1092363	ENSG00000124126	36853	PREX1	phosphatidylinositol-3,4,5-trisphosphate-dependent Rac exchange factor 1	57580	20	n/a	n/a	5.76E-02	1.608
280035466	ENSG00000251184	0	RP11-101E3.5	RP11-101E3.5	0	9	n/a	n/a	4.97E-02	1.606
279894513	ENSG00000234892	0	Z82214.2	Z82214.2	0	22	n/a	n/a	8.58E-02	1.605
1104455	ENSG00000197961	7631	ZNF121	zinc finger protein 121	7675	19	n/a	n/a	3.96E-02	1.605
1098784	ENSG00000166341	8573	DCHS1	dachsous 1 (Drosophila)	8642	11	n/a	n/a	7.20E-02	1.605
1091859	ENSG00000119772	1776	DNMT3A	DNA (cytosine-5-)-methyltransferase 3 alpha	1788	2	n/a	n/a	1.28E-02	1.605
1093101	ENSG00000129965	169900	INS-IGF2	INS-IGF2 readthrough	723961	11	n/a	n/a	2.94E-01	1.603
279985162	ENSG00000244416	0	AC004386.1	AC004386.1	0	X	n/a	n/a	8.47E-02	1.601
1090866	ENSG00000111859	4713	NEDD9	neural precursor cell expressed, developmentally down-regulated 9	4739	6	n/a	n/a	1.46E-02	1.599
1101502	ENSG00000178999	9088	AURKB	aurora kinase B	9212	17	n/a	n/a	1.25E-01	1.597
1107728	ENSG00000230715	0	RP11-274B21.4	RP11-274B21.4	0	7	n/a	n/a	9.00E-02	1.597
1095130	ENSG00000142149	29802	HUNK	hormonally up-regulated Neu-associated kinase	30811	21	n/a	n/a	3.42E-02	1.597
279882232	ENSG00000233825	0	RP11-135A24.4	RP11-135A24.4	0	10	n/a	n/a	4.29E-02	1.596
1095976	ENSG00000148143	37313	ZNF462	zinc finger protein 462	58499	9	n/a	n/a	3.21E-02	1.596
1108786	ENSG00000237649	3808	KIFC1	kinesin family member C1	3833	6	n/a	n/a	1.03E-01	1.596
1092273	ENSG00000123307	37191	NEUROD4	neurogenic differentiation 4	58158	12	n/a	n/a	7.31E-02	1.594
279715836	ENSG00000212195	0	U3	Small nucleolar RNA U3	0	17	n/a	n/a	1.81E-01	1.592
279792357	ENSG00000225822	0	UBXN7-AS1	UBXN7 antisense RNA 1 (non-protein coding)	0	3	n/a	n/a	3.07E-02	1.591
1097048	ENSG00000157456	9010	CCNB2	cyclin B2	9133	15	n/a	n/a	1.29E-01	1.59
279833393	ENSG00000229478	0	RP4-718N17.1	RP4-718N17.1	0	7	n/a	n/a	1.33E-01	1.587
279723599	ENSG00000213642	0	RP11-561N12.5	RP11-561N12.5	0	7	n/a	n/a	3.62E-02	1.585
1102258	ENSG00000183098	9937	GPC6	glypican 6	10082	13	n/a	n/a	4.70E-02	1.585
1088486	ENSG00000083842	7511	ZNF8	zinc finger protein 8	7554	19	n/a	n/a	1.38E-02	1.585
1094354	ENSG00000137252	3045	HCRTR2	hypocretin (orexin) receptor 2	3062	6	n/a	n/a	1.94E-02	1.585
1093189	ENSG00000130517	34147	PGPEP1	pyroglutamyl-peptidase I	54858	19	n/a	n/a	2.49E-02	1.585
1097936	ENSG00000163359	1284	COL6A3	collagen, type VI, alpha 3	1293	2	n/a	n/a	1.77E-01	1.584
1101565	ENSG00000179331	34023	RAB39	RAB39, member RAS oncogene family	54734	11	n/a	n/a	1.81E-02	1.584
280122039	ENSG00000258813	0	RP11-109N23.4	RP11-109N23.4	0	14	n/a	n/a	2.77E-02	1.583
1105859	ENSG00000213420	85812	GPC2	glypican 2	221914	7	n/a	n/a	1.85E-02	1.583
1090807	ENSG00000111602	8835	TIMELESS	timeless homolog (Drosophila)	8914	12	n/a	n/a	2.58E-02	1.583
279669770	ENSG00000203508	0	CR786580.1	CR786580.1	0	9	n/a	n/a	2.40E-02	1.581
1086887	ENSG00000002587	9813	HS3ST1	heparan sulfate (glucosamine) 3-O-sulfotransferase 1	9957	4	n/a	n/a	1.37E-02	1.577
1101916	ENSG00000181495	0	AC026703.1	AC026703.1	0	5	n/a	n/a	4.15E-02	1.575
279826255	ENSG00000228838	0	RP4-784A16.2	RP4-784A16.2	0	1	n/a	n/a	9.69E-02	1.575
1105944	ENSG00000213931	3029	HBE1	hemoglobin, epsilon 1	3046	11	n/a	n/a	6.43E-02	1.574
1096364	ENSG00000151655	3673	ITIH2	inter-alpha (globulin) inhibitor H2	3698	10	n/a	n/a	2.80E-01	1.573
279728552	ENSG00000214181	0	DDX6P2	DEAD (Asp-Glu-Ala-Asp) box polypeptide 6 pseudogene 2	0	13	n/a	n/a	5.00E-02	1.572
1098910	ENSG00000166851	5315	PLK1	polo-like kinase 1	5347	16	n/a	n/a	9.99E-02	1.571
280116214	ENSG00000258472	0	RP11-192H23.4	Uncharacterized protein	0	17	n/a	n/a	5.83E-02	1.571
280069987	ENSG00000254376	0	SOX5P	SRY (sex determining region Y)-box 5 pseudogene	0	8	n/a	n/a	8.18E-02	1.571
1091601	ENSG00000117399	986	CDC20	cell division cycle 20 homolog (S. cerevisiae)	991	1	n/a	n/a	1.27E-01	1.57
1102018	ENSG00000182103	85640	FAM181B	family with sequence similarity 181, member B	220382	11	n/a	n/a	9.80E-02	1.57
1104573	ENSG00000198315	7701	ZNF192	zinc finger protein 192	7745	6	n/a	n/a	3.69E-02	1.569
280093551	ENSG00000256164	0	RP11-264F23.3	RP11-264F23.3	0	12	n/a	n/a	8.89E-02	1.568
1095034	ENSG00000141431	56587	ASXL3	additional sex combs like 3 (Drosophila)	80816	18	n/a	n/a	8.29E-02	1.567
279755215	ENSG00000221676	1017094	RNU6ATAC	RNA, U6atac small nuclear (U12-dependent splicing)	100151684	9	n/a	n/a	8.59E-02	1.567
279799513	ENSG00000226438	0	RP11-420K8.1	RP11-420K8.1	0	1	n/a	n/a	4.63E-02	1.566
279810636	ENSG00000227409	0	RP4-765A10.2	RP4-765A10.2	0	1	n/a	n/a	7.17E-02	1.565
1092093	ENSG00000121742	10646	GJB6	gap junction protein, beta 6, 30kDa	10804	13	n/a	n/a	1.72E-01	1.564
279708700	ENSG00000207631	1013218	MIR641	microRNA 641	693226	19	n/a	n/a	1.04E-01	1.564
279966459	ENSG00000242481	0	AL592546.1	AL592546.1	0	10	n/a	n/a	5.88E-02	1.564
1092935	ENSG00000128512	9588	DOCK4	dedicator of cytokinesis 4	9732	7	n/a	n/a	3.53E-02	1.562
1094930	ENSG00000140660	0	RUNDC2A	RUN domain-containing protein 2A	0	16	n/a	n/a	4.18E-02	1.562
1086873	ENSG00000001167	4769	NFYA	nuclear transcription factor Y, alpha	4800	6	n/a	n/a	3.40E-03	1.561
1088775	ENSG00000090857	34355	PDPR	pyruvate dehydrogenase phosphatase regulatory subunit	55066	16	n/a	n/a	1.87E-02	1.561
1087078	ENSG00000008300	1938	CELSR3	cadherin, EGF LAG seven-pass G-type receptor 3 (flamingo homolog, Drosophila)	1951	3	n/a	n/a	7.32E-02	1.56
279745138	ENSG00000216775	181861	RP1-152L7.5	RP1-152L7.5	730101	6	n/a	n/a	1.39E-02	1.559
280067476	ENSG00000254198	0	RP11-598P20.3	RP11-598P20.3	0	8	n/a	n/a	1.22E-01	1.558
279881530	ENSG00000233757	0	AC092835.2	AC092835.2	0	2	n/a	n/a	1.81E-02	1.558
279595433	ENSG00000189223	1001793	AC016683.6	AC016683.6	654433	2	n/a	n/a	1.56E-01	1.556
279708168	ENSG00000207547	0	MIR25	microRNA 25	0	7	n/a	n/a	1.35E-01	1.556
280093419	ENSG00000256143	0	Z95704.3	Z95704.3	0	4	n/a	n/a	6.61E-03	1.556
279717668	ENSG00000212694	109578	AC084018.1	AC084018.1	338799	12	n/a	n/a	1.83E-01	1.555
1103538	ENSG00000188375	133313	H3F3C	H3 histone, family 3C	440093	12	n/a	n/a	4.67E-02	1.555
1088512	ENSG00000084710	22734	EFR3B	EFR3 homolog B (S. cerevisiae)	22979	2	n/a	n/a	7.65E-02	1.555
1095970	ENSG00000148082	32838	SHC3	SHC (Src homology 2 domain containing) transforming protein 3	53358	9	n/a	n/a	1.00E-01	1.554
1095250	ENSG00000143147	23187	GPR161	G protein-coupled receptor 161	23432	1	n/a	n/a	3.20E-02	1.553
280134966	ENSG00000259544	0	RP11-158M2.2	RP11-158M2.2	0	15	n/a	n/a	4.77E-02	1.553
1101719	ENSG00000180340	2519	FZD2	frizzled family receptor 2	2535	17	n/a	n/a	1.89E-01	1.553
1089635	ENSG00000103044	3021	HAS3	hyaluronan synthase 3	3038	16	n/a	n/a	1.18E-02	1.552
1087321	ENSG00000026025	7388	VIM	vimentin	7431	10	n/a	n/a	1.53E-01	1.552
280051153	ENSG00000252974	0	AC121334.1	AC121334.1	0	12	n/a	n/a	1.77E-01	1.551
280004714	ENSG00000248683	0	AC026271.1	AC026271.1	0	17	n/a	n/a	2.46E-02	1.55
279986049	ENSG00000244513	0	CTD-2013N24.2	CTD-2013N24.2	0	3	n/a	n/a	3.18E-02	1.549
1093487	ENSG00000132386	5144	SERPINF1	serpin peptidase inhibitor, clade F (alpha-2 antiplasmin, pigment epithelium derived factor), member 1	5176	17	n/a	n/a	1.67E-01	1.549
1094606	ENSG00000138604	25784	GLCE	glucuronic acid epimerase	26035	15	n/a	n/a	1.31E-02	1.548
1095291	ENSG00000143320	1373	CRABP2	cellular retinoic acid binding protein 2	1382	1	n/a	n/a	1.57E-01	1.548
1091153	ENSG00000114115	5915	RBP1	retinol binding protein 1, cellular	5947	3	n/a	n/a	1.04E-01	1.546
279818910	ENSG00000228206	0	AC016717.1	AC016717.1	0	2	n/a	n/a	1.00E-01	1.546
1105810	ENSG00000213064	119543	SFT2D2	SFT2 domain containing 2	375035	1	n/a	n/a	6.65E-02	1.546
1100558	ENSG00000173852	23088	DPY19L1	dpy-19-like 1 (C. elegans)	23333	7	n/a	n/a	6.69E-02	1.543
1087476	ENSG00000044524	2027	EPHA3	EPH receptor A3	2042	3	n/a	n/a	1.86E-02	1.543
279939042	ENSG00000239323	0	CTD-2213F21.1	CTD-2213F21.1	0	14	n/a	n/a	1.31E-01	1.543
1099154	ENSG00000167771	93899	RCOR2	REST corepressor 2	283248	11	n/a	n/a	5.61E-02	1.541
1099903	ENSG00000170941	0	AC135352.1	Uncharacterized protein KIAA1456	0	8	n/a	n/a	3.53E-02	1.539
279936779	ENSG00000239002	0	SCARNA10	small Cajal body-specific RNA 10	0	12	n/a	n/a	4.76E-02	1.539
1103836	ENSG00000196159	55436	FAT4	FAT tumor suppressor homolog 4 (Drosophila)	79633	4	n/a	n/a	1.08E-01	1.539
1091056	ENSG00000113269	35107	RNF130	ring finger protein 130	55819	5	n/a	n/a	1.81E-02	1.539
280117529	ENSG00000258554	0	RP11-973D8.4	RP11-973D8.4	0	12	n/a	n/a	9.54E-02	1.539
279789445	ENSG00000225578	0	NCBP2-AS1	NCBP2 antisense RNA 1 (non-protein coding)	0	3	n/a	n/a	1.06E-01	1.537
1089186	ENSG00000100422	41354	CERK	ceramide kinase	64781	22	n/a	n/a	2.49E-02	1.537
1093951	ENSG00000135269	25885	TES	testis derived transcript (3 LIM domains)	26136	7	n/a	n/a	1.17E-02	1.535
1104357	ENSG00000197697	8286	HIST1H2BE	histone cluster 1, H2be	8344	6	n/a	n/a	4.20E-02	1.534
279724691	ENSG00000213774	0	AC010904.1	AC010904.1	0	2	n/a	n/a	7.32E-02	1.533
1103773	ENSG00000189319	9535	FAM53B	family with sequence similarity 53, member B	9679	10	n/a	n/a	1.28E-01	1.533
279710800	ENSG00000208772	0	SNORD94	small nucleolar RNA, C/D box 94	0	2	n/a	n/a	1.25E-01	1.532
1099715	ENSG00000170153	36757	RNF150	ring finger protein 150	57484	4	n/a	n/a	7.94E-02	1.531
1097151	ENSG00000158321	25802	AUTS2	autism susceptibility candidate 2	26053	7	n/a	n/a	3.08E-02	1.531
1092010	ENSG00000120875	1834	DUSP4	dual specificity phosphatase 4	1846	8	n/a	n/a	7.32E-02	1.53
1098346	ENSG00000164611	9107	PTTG1	pituitary tumor-transforming 1	9232	5	n/a	n/a	1.33E-01	1.53
280091123	ENSG00000255886	0	RP11-196H14.2	RP11-196H14.2	0	12	n/a	n/a	6.77E-02	1.529
1087120	ENSG00000010292	9774	NCAPD2	non-SMC condensin I complex, subunit D2	9918	12	n/a	n/a	4.55E-02	1.528
280116447	ENSG00000258486	5997	RN7SL1	RNA, 7SL, cytoplasmic 1	6029	14	n/a	n/a	3.01E-01	1.527
280120678	ENSG00000258734	0	RP11-112J1.3	RP11-112J1.3	0	14	n/a	n/a	1.46E-01	1.526
1097235	ENSG00000159023	2020	EPB41	erythrocyte membrane protein band 4.1 (elliptocytosis 1, RH-linked)	2035	1	n/a	n/a	1.42E-02	1.523
279999555	ENSG00000248285	0	RP11-158J3.2	RP11-158J3.2	0	5	n/a	n/a	8.09E-02	1.523
1088141	ENSG00000074590	9747	NUAK1	NUAK family, SNF1-like kinase, 1	9891	12	n/a	n/a	6.56E-03	1.522
1088672	ENSG00000088882	35545	CPXM1	carboxypeptidase X (M14 family), member 1	56265	20	n/a	n/a	6.36E-02	1.522
279740217	ENSG00000215447	0	BX322557.10	BX322557.10	0	21	n/a	n/a	1.28E-01	1.522
279977138	ENSG00000243637	0	AC019221.4	AC019221.4	0	2	n/a	n/a	9.27E-02	1.522
1100984	ENSG00000176170	8798	SPHK1	sphingosine kinase 1	8877	17	n/a	n/a	3.22E-02	1.522
1087694	ENSG00000060718	1292	COL11A1	collagen, type XI, alpha 1	1301	1	n/a	n/a	1.46E-01	1.521
1104317	ENSG00000197565	1279	COL4A6	collagen, type IV, alpha 6	1288	X	n/a	n/a	8.14E-02	1.52
1103987	ENSG00000196562	35245	SULF2	sulfatase 2	55959	20	n/a	n/a	6.68E-02	1.519
280026738	ENSG00000250487	0	RP11-43D2.6	RP11-43D2.6	0	5	n/a	n/a	9.57E-02	1.519
279836539	ENSG00000229793	0	RP11-190J1.7	RP11-190J1.7	0	10	n/a	n/a	7.96E-02	1.518
1097016	ENSG00000157193	7758	LRP8	low density lipoprotein receptor-related protein 8, apolipoprotein e receptor	7804	1	n/a	n/a	5.24E-02	1.518
1096209	ENSG00000150086	2887	GRIN2B	glutamate receptor, ionotropic, N-methyl D-aspartate 2B	2904	12	n/a	n/a	2.06E-01	1.517
280058638	ENSG00000253576	0	GS1-5L10.1	GS1-5L10.1	0	8	n/a	n/a	8.14E-02	1.515
1087700	ENSG00000061337	11018	LZTS1	leucine zipper, putative tumor suppressor 1	11178	8	n/a	n/a	7.23E-02	1.514
1105923	ENSG00000213867	0	RP11-829H16.2	RP11-829H16.2	0	14	n/a	n/a	1.77E-01	1.514
1098361	ENSG00000164663	25611	USP49	ubiquitin specific peptidase 49	25862	6	n/a	n/a	4.77E-02	1.513
1104067	ENSG00000196782	34823	MAML3	mastermind-like 3 (Drosophila)	55534	4	n/a	n/a	3.99E-02	1.513
1107538	ENSG00000229387	0	AC103801.2	AC103801.2	0	11	n/a	n/a	2.07E-02	1.513
279711997	ENSG00000211591	1023341	MIR762	microRNA 762	100313837	16	n/a	n/a	2.52E-01	1.513
1095714	ENSG00000146006	25794	LRRTM2	leucine rich repeat transmembrane neuronal 2	26045	5	n/a	n/a	4.81E-02	1.513
280082105	ENSG00000255164	0	RP5-1047A19.4	Uncharacterized protein	0	8	n/a	n/a	6.02E-02	1.513
279932328	ENSG00000238286	0	SLC35E1P1	solute carrier family 35, member E1 pseudogene 1	0	13	n/a	n/a	1.80E-02	1.512
280047751	ENSG00000252481	165837	SCARNA13	small Cajal body-specific RNA 13	677768	14	n/a	n/a	1.47E-01	1.512
1088167	ENSG00000075218	30992	GTSE1	G-2 and S-phase expressed 1	51512	22	n/a	n/a	7.32E-02	1.512
1099185	ENSG00000167900	7040	TK1	thymidine kinase 1, soluble	7083	17	n/a	n/a	8.41E-02	1.511
1093852	ENSG00000134690	34432	CDCA8	cell division cycle associated 8	55143	1	n/a	n/a	6.97E-02	1.511
1091227	ENSG00000114796	34089	KLHL24	kelch-like 24 (Drosophila)	54800	3	n/a	n/a	1.00E-02	1.511
1101551	ENSG00000179242	997	CDH4	cadherin 4, type 1, R-cadherin (retinal)	1002	20	n/a	n/a	8.79E-02	1.51
1100456	ENSG00000173320	36256	STOX2	storkhead box 2	56977	4	n/a	n/a	8.75E-02	1.51
279727004	ENSG00000214018	0	RRM2P3	ribonucleotide reductase M2 polypeptide pseudogene 3	0	X	n/a	n/a	6.27E-02	1.51
1107748	ENSG00000230847	0	RP11-195E2.1	RP11-195E2.1	0	5	n/a	n/a	1.60E-02	1.51
280081033	ENSG00000255103	151558	KIAA0754	KIAA0754	643314	1	n/a	n/a	3.23E-02	1.509
279901626	ENSG00000235559	0	NOL5BP	NOL5BP	0	6	n/a	n/a	1.89E-01	1.508
1103735	ENSG00000189129	85507	PLAC9	placenta-specific 9	219348	10	n/a	n/a	7.17E-02	1.507
1088915	ENSG00000095596	1580	CYP26A1	cytochrome P450, family 26, subfamily A, polypeptide 1	1592	10	n/a	n/a	8.32E-02	1.507
1092953	ENSG00000128602	6568	SMO	smoothened, frizzled family receptor	6608	7	n/a	n/a	1.03E-01	1.507
1088971	ENSG00000099331	4624	MYO9B	myosin IXB	4650	19	n/a	n/a	1.59E-01	1.506
1090164	ENSG00000106261	7543	ZKSCAN1	zinc finger with KRAB and SCAN domains 1	7586	7	n/a	n/a	6.70E-02	1.505
1094698	ENSG00000139163	34789	ETNK1	ethanolamine kinase 1	55500	12	n/a	n/a	8.28E-02	1.505
280031203	ENSG00000250846	1006867	RP11-807H7.1	RP11-807H7.1	100144602	4	n/a	n/a	5.73E-02	1.505
1105780	ENSG00000212950	0	RP11-476E15.3	Novel protein (KIAA0894)Sorbin and SH3 domain containing 1, isoform CRA_eUncharacterized protein	0	10	n/a	n/a	8.06E-02	1.505
1100470	ENSG00000173404	3617	INSM1	insulinoma-associated 1	3642	20	n/a	n/a	1.91E-01	1.504
1092514	ENSG00000124942	54866	AHNAK	AHNAK nucleoprotein	79026	11	n/a	n/a	1.82E-01	1.504
1098655	ENSG00000165868	91995	HSPA12A	heat shock 70kDa protein 12A	259217	10	n/a	n/a	7.53E-02	1.503
279938556	ENSG00000239268	0	RP11-384F7.2	RP11-384F7.2	0	3	n/a	n/a	1.71E-01	1.501
1088626	ENSG00000087510	6980	TFAP2C	transcription factor AP-2 gamma (activating enhancer binding protein 2 gamma)	7022	20	n/a	n/a	2.28E-01	1.5
1088950	ENSG00000097007	22	ABL1	c-abl oncogene 1, non-receptor tyrosine kinase	25	9	n/a	n/a	1.81E-02	1.5
1103583	ENSG00000188559	36462	RALGAPA2	Ral GTPase activating protein, alpha subunit 2 (catalytic)	57186	20	n/a	n/a	1.08E-02	1.5
1088272	ENSG00000077782	2245	FGFR1	fibroblast growth factor receptor 1	2260	8	n/a	n/a	1.86E-02	1.499
278998202	ENSG00000131797	1001774	KIAA0664L3	KIAA0664-like 3	100132341	16	n/a	n/a	2.13E-02	1.499
280086276	ENSG00000255438	0	CTD-2653D5.1	CTD-2653D5.1	0	20	n/a	n/a	4.17E-02	1.499
1090681	ENSG00000110492	4167	MDK	midkine (neurite growth-promoting factor 2)	4192	11	n/a	n/a	1.31E-01	1.498
1103578	ENSG00000188536	3023	HBA2	hemoglobin, alpha 2	3040	16	n/a	n/a	2.10E-01	1.497
280135851	ENSG00000259599	0	CTD-2647L4.3	CTD-2647L4.3	0	8	n/a	n/a	6.35E-02	1.497
1099426	ENSG00000168887	123225	C2orf68	chromosome 2 open reading frame 68	388969	2	n/a	n/a	1.51E-02	1.495
1087378	ENSG00000034063	28863	UHRF1	ubiquitin-like with PHD and ring finger domains 1	29128	19	n/a	n/a	6.68E-02	1.495
1095165	ENSG00000142494	34533	SLC47A1	solute carrier family 47, member 1	55244	17	n/a	n/a	9.69E-02	1.495
1093024	ENSG00000129195	33769	FAM64A	family with sequence similarity 64, member A	54478	17	n/a	n/a	1.44E-01	1.494
280045399	ENSG00000252140	0	SNORD22	Small nucleolar RNA SNORD22	0	11	n/a	n/a	1.28E-01	1.494
279982126	ENSG00000244124	0	ATP1B3-AS1	ATP1B3 antisense RNA 1 (non-protein coding)	0	3	n/a	n/a	2.07E-02	1.494
279753773	ENSG00000221420	0	SNORA81	small nucleolar RNA, H/ACA box 81	0	3	n/a	n/a	3.04E-02	1.493
1088032	ENSG00000071564	6889	TCF3	transcription factor 3 (E2A immunoglobulin enhancer binding factors E12/E47)	6929	19	n/a	n/a	1.08E-01	1.492
1104060	ENSG00000196767	5424	POU3F4	POU class 3 homeobox 4	5456	X	n/a	n/a	7.40E-02	1.492
1091027	ENSG00000112984	9967	KIF20A	kinesin family member 20A	10112	5	n/a	n/a	5.95E-02	1.491
279707951	ENSG00000207487	9171	SNORD22	small nucleolar RNA, C/D box 22	9304	11	n/a	n/a	1.82E-01	1.491
1093828	ENSG00000134532	6620	SOX5	SRY (sex determining region Y)-box 5	6660	12	n/a	n/a	1.13E-01	1.491
1100148	ENSG00000171940	7720	ZNF217	zinc finger protein 217	7764	20	n/a	n/a	2.53E-02	1.489
1101114	ENSG00000176887	6624	SOX11	SRY (sex determining region Y)-box 11	6664	2	n/a	n/a	3.99E-02	1.489
1100127	ENSG00000171848	6208	RRM2	ribonucleotide reductase M2	6241	2	n/a	n/a	1.01E-01	1.488
1101583	ENSG00000179455	7637	MKRN3	makorin ring finger protein 3	7681	15	n/a	n/a	1.66E-02	1.488
1103484	ENSG00000188153	1278	COL4A5	collagen, type IV, alpha 5	1287	X	n/a	n/a	1.29E-01	1.488
1099243	ENSG00000168079	94799	SCARA5	scavenger receptor class A, member 5 (putative)	286133	8	n/a	n/a	9.02E-02	1.487
1101115	ENSG00000176890	7255	TYMS	thymidylate synthetase	7298	18	n/a	n/a	1.41E-01	1.487
1092988	ENSG00000128881	80493	TTBK2	tau tubulin kinase 2	146057	15	n/a	n/a	4.78E-02	1.487
1087857	ENSG00000066735	25902	KIF26A	kinesin family member 26A	26153	14	n/a	n/a	1.40E-01	1.487
1094627	ENSG00000138669	5561	PRKG2	protein kinase, cGMP-dependent, type II	5593	4	n/a	n/a	9.84E-03	1.487
1094511	ENSG00000138061	1534	CYP1B1	cytochrome P450, family 1, subfamily B, polypeptide 1	1545	2	n/a	n/a	2.65E-01	1.486
279903826	ENSG00000235767	0	RP11-377N20.1	RP11-377N20.1	0	6	n/a	n/a	1.71E-01	1.485
1094888	ENSG00000140443	3460	IGF1R	insulin-like growth factor 1 receptor	3480	15	n/a	n/a	5.98E-02	1.485
1099123	ENSG00000167693	40960	NXN	nucleoredoxin	64359	17	n/a	n/a	3.93E-02	1.485
1092233	ENSG00000122952	10971	ZWINT	ZW10 interactor	11130	10	n/a	n/a	1.18E-01	1.485
1088220	ENSG00000076382	10468	SPAG5	sperm associated antigen 5	10615	17	n/a	n/a	1.05E-01	1.485
1094539	ENSG00000138160	3807	KIF11	kinesin family member 11	3832	10	n/a	n/a	9.64E-02	1.484
1097716	ENSG00000162576	33878	MXRA8	matrix-remodelling associated 8	54587	1	n/a	n/a	5.14E-02	1.484
1097404	ENSG00000160233	57249	LRRC3	leucine rich repeat containing 3	81543	21	n/a	n/a	1.41E-02	1.483
279990320	ENSG00000245549	0	AL137798.2	AL137798.2	0	1	n/a	n/a	1.28E-01	1.483
1093713	ENSG00000133874	55648	RNF122	ring finger protein 122	79845	8	n/a	n/a	1.09E-01	1.483
279861446	ENSG00000231991	301	ANXA2P2	annexin A2 pseudogene 2	304	9	n/a	n/a	2.25E-01	1.481
280129123	ENSG00000259220	0	RP11-702L15.2	Uncharacterized protein	0	15	n/a	n/a	8.43E-02	1.48
280070719	ENSG00000254428	0	RP11-110I1.11	RP11-110I1.11	0	11	n/a	n/a	8.95E-02	1.479
279760959	ENSG00000222726	0	RNU2-7P	RNA, U2 small nuclear 7, pseudogene	0	13	n/a	n/a	5.93E-02	1.479
280059406	ENSG00000253641	0	RP11-981G7.2	RP11-981G7.2	0	8	n/a	n/a	9.39E-02	1.479
279804599	ENSG00000226890	0	LA16c-395F10.1	LA16c-395F10.1	0	16	n/a	n/a	1.09E-01	1.479
1089361	ENSG00000101236	11077	RNF24	ring finger protein 24	11237	20	n/a	n/a	2.00E-02	1.478
1101477	ENSG00000178882	80358	FAM101A	family with sequence similarity 101, member A	144347	12	n/a	n/a	7.61E-02	1.478
280087051	ENSG00000255500	0	RP11-347H15.2	RP11-347H15.2	0	11	n/a	n/a	6.66E-02	1.477
1106351	ENSG00000215462	0	AL136218.1	Sarcoma antigen NY-SAR-79	0	13	n/a	n/a	4.73E-02	1.476
280008696	ENSG00000249014	0	HMGN2P4	high mobility group nucleosomal binding domain 2 pseudogene 4	0	5	n/a	n/a	5.61E-02	1.476
1087071	ENSG00000008197	57983	TFAP2D	transcription factor AP-2 delta (activating enhancer binding protein 2 delta)	83741	6	n/a	n/a	4.13E-02	1.476
1088130	ENSG00000074219	8402	TEAD2	TEA domain family member 2	8463	19	n/a	n/a	1.58E-01	1.476
279887427	ENSG00000234287	0	RP11-761N21.2	RP11-761N21.2	0	3	n/a	n/a	2.05E-01	1.475
1094621	ENSG00000138650	36848	PCDH10	protocadherin 10	57575	4	n/a	n/a	1.06E-01	1.475
279706495	ENSG00000207236	1013510	SNORD116-21	small nucleolar RNA, C/D box 116-21	100033432	15	n/a	n/a	7.22E-02	1.475
1101266	ENSG00000177606	3700	JUN	jun proto-oncogene	3725	1	n/a	n/a	9.16E-02	1.475
279728390	ENSG00000214147	0	RP11-332P22.2	RP11-332P22.2	0	3	n/a	n/a	4.68E-02	1.474
1090854	ENSG00000111799	1294	COL12A1	collagen, type XII, alpha 1	1303	6	n/a	n/a	4.38E-02	1.474
1098198	ENSG00000164104	3128	HMGB2	high mobility group box 2	3148	4	n/a	n/a	2.16E-01	1.473
1088819	ENSG00000091664	36362	SLC17A6	solute carrier family 17 (sodium-dependent inorganic phosphate cotransporter), member 6	57084	11	n/a	n/a	1.93E-01	1.473
1093186	ENSG00000130508	7791	PXDN	peroxidasin homolog (Drosophila)	7837	2	n/a	n/a	4.69E-02	1.473
1090515	ENSG00000109046	25867	WSB1	WD repeat and SOCS box containing 1	26118	17	n/a	n/a	1.86E-01	1.472
279776271	ENSG00000224410	0	AC097499.2	AC097499.2	0	2	n/a	n/a	7.16E-02	1.471
1096699	ENSG00000154358	58249	OBSCN	obscurin, cytoskeletal calmodulin and titin-interacting RhoGEF	84033	1	n/a	n/a	1.81E-01	1.47
1094693	ENSG00000139146	37330	FAM60A	family with sequence similarity 60, member A	58516	12	n/a	n/a	2.94E-02	1.47
279715752	ENSG00000212172	0	U1	U1 spliceosomal RNA	0	12	n/a	n/a	1.07E-01	1.469
280023502	ENSG00000250240	0	CTD-2154I11.2	CTD-2154I11.2	0	5	n/a	n/a	9.87E-03	1.469
1097143	ENSG00000158258	40717	CLSTN2	calsyntenin 2	64084	3	n/a	n/a	1.47E-01	1.468
279819745	ENSG00000228275	0	ARMCX3-AS1	ARMCX3 antisense RNA 1 (non-protein coding)	0	X	n/a	n/a	1.06E-01	1.468
279834320	ENSG00000229576	0	AC012309.4	AC012309.4	0	19	n/a	n/a	5.30E-02	1.467
280051692	ENSG00000253051	0	SNORA31	Small nucleolar RNA SNORA31	0	13	n/a	n/a	5.37E-02	1.467
279754676	ENSG00000221566	0	MIR1181	microRNA 1181	0	19	n/a	n/a	1.72E-01	1.466
1094179	ENSG00000136367	59602	ZFHX2	zinc finger homeobox 2	85446	14	n/a	n/a	6.02E-02	1.466
1090251	ENSG00000106799	7004	TGFBR1	transforming growth factor, beta receptor 1	7046	9	n/a	n/a	9.97E-03	1.466
1088166	ENSG00000075213	10224	SEMA3A	sema domain, immunoglobulin domain (Ig), short basic domain, secreted, (semaphorin) 3A	10371	7	n/a	n/a	3.89E-02	1.466
279843596	ENSG00000230424	0	RP1-43E13.2	RP1-43E13.2	0	1	n/a	n/a	3.25E-02	1.464
1088774	ENSG00000090776	1934	EFNB1	ephrin-B1	1947	X	n/a	n/a	5.42E-02	1.463
279636820	ENSG00000198134	0	RP11-267J23.4	RP11-267J23.4	0	12	n/a	n/a	2.28E-01	1.463
1107843	ENSG00000231421	0	AC006050.2	AC006050.2	0	17	n/a	n/a	1.95E-02	1.463
279938356	ENSG00000239246	0	RP11-464D20.2	RP11-464D20.2	0	17	n/a	n/a	1.53E-01	1.463
1091072	ENSG00000113368	3976	LMNB1	lamin B1	4001	5	n/a	n/a	1.89E-02	1.463
1088673	ENSG00000088888	36779	MAVS	mitochondrial antiviral signaling protein	57506	20	n/a	n/a	9.98E-02	1.463
279832585	ENSG00000229413	0	AC018638.1	AC018638.1	0	7	n/a	n/a	8.08E-02	1.463
1107902	ENSG00000231824	151158	C18orf42	chromosome 18 open reading frame 42	642597	18	n/a	n/a	1.38E-01	1.463
279967533	ENSG00000242588	0	RP11-274B21.1	RP11-274B21.1	0	7	n/a	n/a	3.97E-02	1.463
1094673	ENSG00000138829	2186	FBN2	fibrillin 2	2201	5	n/a	n/a	2.11E-02	1.463
1101234	ENSG00000177463	7139	NR2C2	nuclear receptor subfamily 2, group C, member 2	7182	3	n/a	n/a	5.42E-02	1.462
280120757	ENSG00000258741	0	RP11-386M24.4	RP11-386M24.4	0	15	n/a	n/a	9.50E-02	1.461
280024470	ENSG00000250305	36877	KIAA1456	Putative methyltransferase KIAA1456	57604	8	n/a	n/a	5.00E-02	1.461
279939882	ENSG00000239419	0	AC073342.1	AC073342.1	0	7	n/a	n/a	2.10E-02	1.461
1091101	ENSG00000113594	3952	LIFR	leukemia inhibitory factor receptor alpha	3977	5	n/a	n/a	1.06E-01	1.461
280017727	ENSG00000249784	0	SCARNA22	small Cajal body-specific RNA 22	0	4	n/a	n/a	1.26E-01	1.46
280044475	ENSG00000252006	0	SCARNA23	Small Cajal body specific RNA 23	0	4	n/a	n/a	1.26E-01	1.46
1087977	ENSG00000070193	2240	FGF10	fibroblast growth factor 10	2255	5	n/a	n/a	2.41E-02	1.46
1089743	ENSG00000103888	36490	KIAA1199	KIAA1199	57214	15	n/a	n/a	1.09E-01	1.46
1103546	ENSG00000188394	2827	GPR21	G protein-coupled receptor 21	2844	9	n/a	n/a	9.27E-02	1.459
1104311	ENSG00000197555	25786	SIPA1L1	signal-induced proliferation-associated 1 like 1	26037	14	n/a	n/a	5.18E-02	1.459
1090669	ENSG00000110395	863	CBL	Cas-Br-M (murine) ecotropic retroviral transforming sequence	867	11	n/a	n/a	4.76E-02	1.458
279716991	ENSG00000212487	166742	SNORA17	small nucleolar RNA, H/ACA box 17	677804	9	n/a	n/a	1.37E-01	1.458
280071030	ENSG00000254454	0	RCC2P6	regulator of chromosome condensation 2 pseudogene 6	0	11	n/a	n/a	1.93E-02	1.458
279904764	ENSG00000235875	0	ARHGEF7-AS2	ARHGEF7 antisense RNA 2 (non-protein coding)	0	13	n/a	n/a	3.24E-02	1.458
1087522	ENSG00000049089	1289	COL9A2	collagen, type IX, alpha 2	1298	1	n/a	n/a	1.07E-01	1.457
1101481	ENSG00000178917	94549	ZNF852	zinc finger protein 852	285346	3	n/a	n/a	2.36E-02	1.457
1095014	ENSG00000141314	81544	RHBDL3	rhomboid, veinlet-like 3 (Drosophila)	162494	17	n/a	n/a	3.55E-02	1.457
279822337	ENSG00000228492	0	RAB11FIP1P1	RAB11 family interacting protein 1 (class I) pseudogene 1	0	X	n/a	n/a	5.31E-02	1.457
279850084	ENSG00000231007	0	CDC20P1	cell division cycle 20 homolog (S. cerevisiae) pseudogene 1	0	9	n/a	n/a	1.28E-01	1.457
280104545	ENSG00000257360	0	RP11-74K11.1	RP11-74K11.1	0	12	n/a	n/a	5.80E-02	1.457
280098956	ENSG00000256825	0	CTD-2140B24.4	CTD-2140B24.4	0	12	n/a	n/a	1.42E-02	1.457
1099708	ENSG00000170100	83469	ZNF778	zinc finger protein 778	197320	16	n/a	n/a	2.81E-02	1.455
1099075	ENSG00000167548	8034	MLL2	myeloid/lymphoid or mixed-lineage leukemia 2	8085	12	n/a	n/a	1.29E-01	1.454
1098548	ENSG00000165449	85682	SLC16A9	solute carrier family 16, member 9 (monocarboxylic acid transporter 9)	220963	10	n/a	n/a	2.17E-02	1.454
1104804	ENSG00000198901	8935	PRC1	protein regulator of cytokinesis 1	9055	15	n/a	n/a	1.12E-01	1.454
280059978	ENSG00000253678	0	RP11-981G7.3	RP11-981G7.3	0	8	n/a	n/a	5.07E-02	1.453
1099024	ENSG00000167291	79052	TBC1D16	TBC1 domain family, member 16	125058	17	n/a	n/a	1.17E-01	1.452
1087090	ENSG00000008710	5278	PKD1	polycystic kidney disease 1 (autosomal dominant)	5310	16	n/a	n/a	2.32E-01	1.452
1089089	ENSG00000100162	54859	CENPM	centromere protein M	79019	22	n/a	n/a	1.13E-01	1.452
279905478	ENSG00000235949	0	AC061961.2	AC061961.2	0	2	n/a	n/a	7.49E-02	1.452
1100902	ENSG00000175727	22633	MLXIP	MLX interacting protein	22877	12	n/a	n/a	8.07E-02	1.452
1088862	ENSG00000092847	26271	EIF2C1	eukaryotic translation initiation factor 2C, 1	26523	1	n/a	n/a	4.93E-02	1.451
279821554	ENSG00000228417	0	RP11-549L6.3	RP11-549L6.3	0	10	n/a	n/a	1.33E-02	1.451
1104661	ENSG00000198604	11017	BAZ1A	bromodomain adjacent to zinc finger domain, 1A	11177	14	n/a	n/a	2.14E-02	1.451
1103456	ENSG00000188033	36747	ZNF490	zinc finger protein 490	57474	19	n/a	n/a	1.98E-02	1.45
1088120	ENSG00000073861	29742	TBX21	T-box 21	30009	17	n/a	n/a	2.82E-02	1.45
1104185	ENSG00000197149	0	RP11-452G18.2	RP11-452G18.2	0	11	n/a	n/a	2.40E-01	1.45
1099188	ENSG00000167912	0	RP11-25K19.1	RP11-25K19.1	0	8	n/a	n/a	9.90E-02	1.449
279664217	ENSG00000201416	26522	SNORA71B	small nucleolar RNA, H/ACA box 71B	26776	20	n/a	n/a	1.05E-01	1.448
279899980	ENSG00000235408	0	SNORA71B	SNORA71B	0	20	n/a	n/a	1.05E-01	1.447
279888260	ENSG00000234383	0	RP11-518D3.3	RP11-518D3.3	0	1	n/a	n/a	3.24E-02	1.447
1102074	ENSG00000182319	81278	PRAGMIN	Tyrosine-protein kinase SgK223	157285	8	n/a	n/a	1.74E-01	1.446
1101400	ENSG00000178385	123258	PLEKHM3	pleckstrin homology domain containing, family M, member 3	389072	2	n/a	n/a	6.34E-02	1.446
1105064	ENSG00000204262	1281	COL5A2	collagen, type V, alpha 2	1290	2	n/a	n/a	1.80E-01	1.446
280064836	ENSG00000254010	0	RP11-103H7.5	RP11-103H7.5	0	8	n/a	n/a	1.56E-01	1.446
279699617	ENSG00000206028	0	CTA-373H7.7	CTA-373H7.7	0	22	n/a	n/a	2.84E-01	1.445
279946046	ENSG00000240185	0	AC008806.2	AC008806.2	0	19	n/a	n/a	8.28E-03	1.445
279717439	ENSG00000212588	166966	SNORA26	small nucleolar RNA, H/ACA box 26	677810	4	n/a	n/a	1.34E-01	1.444
279660927	ENSG00000200418	0	SNORA63	Small nucleolar RNA SNORA63	0	3	n/a	n/a	1.25E-01	1.444
1096302	ENSG00000151208	9106	DLG5	discs, large homolog 5 (Drosophila)	9231	10	n/a	n/a	3.91E-02	1.444
1099671	ENSG00000169925	7971	BRD3	bromodomain containing 3	8019	9	n/a	n/a	2.97E-02	1.444
1093610	ENSG00000133030	22919	MPRIP	myosin phosphatase Rho interacting protein	23164	17	n/a	n/a	7.90E-02	1.444
1090752	ENSG00000111206	2289	FOXM1	forkhead box M1	2305	12	n/a	n/a	1.62E-01	1.444
1093963	ENSG00000135333	2030	EPHA7	EPH receptor A7	2045	6	n/a	n/a	1.08E-01	1.444
1087695	ENSG00000060749	55635	QSER1	glutamine and serine rich 1	79832	11	n/a	n/a	4.18E-02	1.443
1091568	ENSG00000117122	4212	MFAP2	microfibrillar-associated protein 2	4237	1	n/a	n/a	1.29E-01	1.442
280059577	ENSG00000253649	0	RP11-981G7.4	RP11-981G7.4	0	8	n/a	n/a	1.14E-01	1.442
279663433	ENSG00000201185	0	5S_rRNA	5S ribosomal RNA	0	6	n/a	n/a	1.02E-01	1.442
280088207	ENSG00000255571	0	CTD-2335A18.1	CTD-2335A18.1	0	15	n/a	n/a	1.48E-01	1.442
279930284	ENSG00000238113	0	RP11-262H14.1	RP11-262H14.1	0	9	n/a	n/a	3.39E-02	1.441
1103912	ENSG00000196367	8242	TRRAP	transformation/transcription domain-associated protein	8295	7	n/a	n/a	5.98E-02	1.441
1099063	ENSG00000167513	57302	CDT1	chromatin licensing and DNA replication factor 1	81620	16	n/a	n/a	1.07E-01	1.441
1087210	ENSG00000013810	10313	TACC3	transforming, acidic coiled-coil containing protein 3	10460	4	n/a	n/a	1.33E-01	1.441
279791678	ENSG00000225770	0	AC092933.3	AC092933.3	0	3	n/a	n/a	1.86E-01	1.44
280018251	ENSG00000249835	0	VCAN-AS1	VCAN antisense RNA 1 (non-protein coding)	0	5	n/a	n/a	5.14E-02	1.44
279719096	ENSG00000213082	0	PPP1R14BP2	protein phosphatase 1, regulatory (inhibitor) subunit 14B pseudogene 2	0	2	n/a	n/a	4.29E-02	1.44
1094451	ENSG00000137804	30685	NUSAP1	nucleolar and spindle associated protein 1	51203	15	n/a	n/a	1.76E-01	1.44
280097451	ENSG00000256628	0	RP11-454H13.5	RP11-454H13.5	0	3	n/a	n/a	1.41E-02	1.44
1097771	ENSG00000162738	36492	VANGL2	vang-like 2 (van gogh, Drosophila)	57216	1	n/a	n/a	5.09E-02	1.439
1096176	ENSG00000149654	41006	CDH22	cadherin 22, type 2	64405	20	n/a	n/a	1.19E-01	1.439
279703093	ENSG00000206653	9164	SNORD29	small nucleolar RNA, C/D box 29	9297	11	n/a	n/a	2.27E-01	1.439
1095225	ENSG00000142945	10846	KIF2C	kinesin family member 2C	11004	1	n/a	n/a	1.25E-01	1.438
280098636	ENSG00000256771	0	ZNF253	zinc finger protein 253	0	19	n/a	n/a	3.55E-03	1.438
279751883	ENSG00000221088	0	AP005264.1	AP005264.1	0	18	n/a	n/a	1.72E-01	1.438
280049557	ENSG00000252743	0	U6	U6 spliceosomal RNA	0	6	n/a	n/a	3.64E-02	1.437
1094787	ENSG00000139668	77714	WDFY2	WD repeat and FYVE domain containing 2	115825	13	n/a	n/a	6.58E-03	1.437
1102439	ENSG00000183779	55940	ZNF703	zinc finger protein 703	80139	8	n/a	n/a	7.92E-02	1.437
1094358	ENSG00000137266	40456	SLC22A23	solute carrier family 22, member 23	63027	6	n/a	n/a	6.61E-02	1.436
1092299	ENSG00000123485	34644	HJURP	Holliday junction recognition protein	55355	2	n/a	n/a	7.62E-02	1.436
1093262	ENSG00000130818	54927	ZNF426	zinc finger protein 426	79088	19	n/a	n/a	1.40E-02	1.436
1100981	ENSG00000176155	94140	CCDC57	coiled-coil domain containing 57	284001	17	n/a	n/a	1.35E-01	1.436
280049249	ENSG00000252699	0	SNORA21	Small nucleolar RNA SNORA21	0	17	n/a	n/a	3.95E-02	1.434
1092283	ENSG00000123374	1012	CDK2	cyclin-dependent kinase 2	1017	12	n/a	n/a	1.06E-01	1.433
1089188	ENSG00000100426	9745	ZBED4	zinc finger, BED-type containing 4	9889	22	n/a	n/a	5.93E-03	1.433
1090985	ENSG00000112655	5722	PTK7	PTK7 protein tyrosine kinase 7	5754	6	n/a	n/a	3.45E-02	1.433
1091091	ENSG00000113532	7857	ST8SIA4	ST8 alpha-N-acetyl-neuraminide alpha-2,8-sialyltransferase 4	7903	5	n/a	n/a	3.75E-02	1.432
279901831	ENSG00000235579	0	AC007283.4	AC007283.4	0	2	n/a	n/a	1.59E-01	1.431
279914319	ENSG00000236772	0	RP5-1184F4.5	RP5-1184F4.5	0	20	n/a	n/a	1.40E-01	1.431
280008253	ENSG00000248980	0	RP11-87F15.2	RP11-87F15.2	0	4	n/a	n/a	5.57E-02	1.431
1094851	ENSG00000140199	9846	SLC12A6	solute carrier family 12 (potassium/chloride transporters), member 6	9990	15	n/a	n/a	8.29E-02	1.431
1098275	ENSG00000164318	79564	EGFLAM	EGF-like, fibronectin type III and laminin G domains	133584	5	n/a	n/a	1.59E-01	1.43
279717012	ENSG00000212493	0	SNORD19	small nucleolar RNA, C/D box 19	0	3	n/a	n/a	1.33E-01	1.43
1100951	ENSG00000176014	58816	TUBB6	tubulin, beta 6 class V	84617	18	n/a	n/a	7.78E-02	1.43
1106542	ENSG00000221923	125242	ZNF880	zinc finger protein 880	400713	19	n/a	n/a	4.78E-02	1.43
279997280	ENSG00000248092	0	RP11-159F24.1	RP11-159F24.1	0	5	n/a	n/a	3.04E-02	1.429
1100674	ENSG00000174498	9402	IGDCC3	immunoglobulin superfamily, DCC subclass, member 3	9543	15	n/a	n/a	8.41E-02	1.429
1100486	ENSG00000173473	6560	SMARCC1	SWI/SNF related, matrix associated, actin dependent regulator of chromatin, subfamily c, member 1	6599	3	n/a	n/a	5.91E-03	1.429
1087467	ENSG00000043355	7503	ZIC2	Zic family member 2	7546	13	n/a	n/a	2.08E-01	1.428
279840858	ENSG00000230183	0	RP11-81G24.1	RP11-81G24.1	0	15	n/a	n/a	3.52E-02	1.428
279984328	ENSG00000244331	0	CTB-47B8.1	CTB-47B8.1	0	5	n/a	n/a	2.27E-01	1.428
1088095	ENSG00000073111	4146	MCM2	minichromosome maintenance complex component 2	4171	3	n/a	n/a	9.81E-02	1.427
279975760	ENSG00000243504	0	KB-1589B1.1	KB-1589B1.1	0	8	n/a	n/a	1.48E-01	1.427
1089419	ENSG00000101447	57292	FAM83D	family with sequence similarity 83, member D	81610	20	n/a	n/a	9.49E-02	1.427
279758754	ENSG00000222112	0	7SK	7SK RNA	0	1	n/a	n/a	2.52E-02	1.426
279898994	ENSG00000235298	0	RP11-575L7.8	RP11-575L7.8	0	9	n/a	n/a	1.40E-01	1.425
279971932	ENSG00000243092	0	AC140847.1	AC140847.1	0	12	n/a	n/a	2.14E-02	1.425
1107166	ENSG00000227051	0	C14orf132	chromosome 14 open reading frame 132	0	14	n/a	n/a	1.27E-01	1.425
1098727	ENSG00000166148	549	AVPR1A	arginine vasopressin receptor 1A	552	12	n/a	n/a	7.96E-02	1.424
1088944	ENSG00000096696	1820	DSP	desmoplakin	1832	6	n/a	n/a	1.36E-01	1.423
280113929	ENSG00000258325	0	RP4-816N1.6	RP4-816N1.6	0	12	n/a	n/a	6.13E-03	1.423
1097552	ENSG00000161509	2888	GRIN2C	glutamate receptor, ionotropic, N-methyl D-aspartate 2C	2905	17	n/a	n/a	4.59E-02	1.423
1088391	ENSG00000080986	10256	NDC80	NDC80 homolog, kinetochore complex component (S. cerevisiae)	10403	18	n/a	n/a	1.16E-01	1.422
279848640	ENSG00000230863	0	RP4-595K12.2	RP4-595K12.2	0	1	n/a	n/a	5.97E-02	1.422
1097073	ENSG00000157657	77643	ZNF618	zinc finger protein 618	114991	9	n/a	n/a	2.12E-02	1.422
280135393	ENSG00000259570	0	RP11-671M22.4	RP11-671M22.4	0	15	n/a	n/a	1.13E-01	1.421
1101864	ENSG00000181104	2134	F2R	coagulation factor II (thrombin) receptor	2149	5	n/a	n/a	4.09E-02	1.421
278984057	ENSG00000130600	93851	H19	H19, imprinted maternally expressed transcript (non-protein coding)	283120	11	n/a	n/a	1.46E-01	1.421
1099856	ENSG00000170776	11054	AKAP13	A kinase (PRKA) anchor protein 13	11214	15	n/a	n/a	2.16E-02	1.421
1092686	ENSG00000126003	5294	PLAGL2	pleiomorphic adenoma gene-like 2	5326	20	n/a	n/a	2.28E-02	1.421
279942583	ENSG00000239735	0	AC116316.1	AC116316.1	0	4	n/a	n/a	5.27E-02	1.42
1096058	ENSG00000148737	6894	TCF7L2	transcription factor 7-like 2 (T-cell specific, HMG-box)	6934	10	n/a	n/a	2.90E-01	1.42
1094368	ENSG00000137310	6901	TCF19	transcription factor 19	6941	6	n/a	n/a	4.23E-02	1.42
1098526	ENSG00000165323	78776	FAT3	FAT tumor suppressor homolog 3 (Drosophila)	120114	11	n/a	n/a	1.36E-01	1.419
1095141	ENSG00000142197	9836	DOPEY2	dopey family member 2	9980	21	n/a	n/a	4.04E-02	1.419
279869883	ENSG00000232729	0	AC083884.8	AC083884.8	0	7	n/a	n/a	5.27E-02	1.419
279721180	ENSG00000213361	0	RP4-778K6.1	RP4-778K6.1	0	7	n/a	n/a	2.72E-01	1.419
1095080	ENSG00000141622	149622	RNF165	ring finger protein 165	494470	18	n/a	n/a	4.81E-02	1.419
280086220	ENSG00000255435	0	RP11-770J1.3	RP11-770J1.3	0	11	n/a	n/a	8.81E-02	1.418
1088644	ENSG00000088305	1777	DNMT3B	DNA (cytosine-5-)-methyltransferase 3 beta	1789	20	n/a	n/a	5.71E-02	1.418
1108758	ENSG00000237456	0	RP11-154D3.1	RP11-154D3.1	0	3	n/a	n/a	1.45E-01	1.418
1103023	ENSG00000186185	80568	KIF18B	kinesin family member 18B	146909	17	n/a	n/a	8.93E-02	1.418
1090299	ENSG00000107338	6425	SHB	Src homology 2 domain containing adaptor protein B	6461	9	n/a	n/a	8.35E-02	1.417
279963155	ENSG00000242128	0	AC079767.2	AC079767.2	0	2	n/a	n/a	1.14E-01	1.416
280095940	ENSG00000256448	0	RP11-809N8.4	RP11-809N8.4	0	11	n/a	n/a	6.70E-02	1.416
1094751	ENSG00000139445	78856	FOXN4	forkhead box N4	121643	12	n/a	n/a	1.21E-01	1.415
1103964	ENSG00000196498	9468	NCOR2	nuclear receptor corepressor 2	9612	12	n/a	n/a	1.70E-01	1.414
279665547	ENSG00000201778	0	Y_RNA	Y RNA	0	3	n/a	n/a	6.43E-02	1.414
279865326	ENSG00000232344	0	AC087163.2	AC087163.2	0	17	n/a	n/a	1.35E-01	1.413
279870346	ENSG00000232767	0	RP11-498B4.5	RP11-498B4.5	0	10	n/a	n/a	1.47E-01	1.412
1093842	ENSG00000134595	6618	SOX3	SRY (sex determining region Y)-box 3	6658	X	n/a	n/a	2.76E-01	1.412
1102633	ENSG00000184634	9824	MED12	mediator complex subunit 12	9968	X	n/a	n/a	4.07E-02	1.412
1100725	ENSG00000174804	8264	FZD4	frizzled family receptor 4	8322	11	n/a	n/a	1.36E-02	1.412
279863498	ENSG00000232157	0	RP1-187N21.2	RP1-187N21.2	0	6	n/a	n/a	1.25E-01	1.411
1087802	ENSG00000065457	23290	ADAT1	adenosine deaminase, tRNA-specific 1	23536	16	n/a	n/a	1.72E-02	1.411
280128501	ENSG00000259179	0	RP11-126F18.1	RP11-126F18.1	0	15	n/a	n/a	9.48E-02	1.41
1088137	ENSG00000074410	767	CA12	carbonic anhydrase XII	771	15	n/a	n/a	1.04E-01	1.409
1092054	ENSG00000121297	36889	TSHZ3	teashirt zinc finger homeobox 3	57616	19	n/a	n/a	1.74E-01	1.409
1088646	ENSG00000088325	22729	TPX2	TPX2, microtubule-associated, homolog (Xenopus laevis)	22974	20	n/a	n/a	1.36E-01	1.408
1100324	ENSG00000172687	0	ZNF738	zinc finger protein 738	0	19	n/a	n/a	2.12E-02	1.408
1087182	ENSG00000012232	2122	EXTL3	exostoses (multiple)-like 3	2137	8	n/a	n/a	2.20E-02	1.408
1104293	ENSG00000197479	35408	PCDHB11	protocadherin beta 11	56125	5	n/a	n/a	3.41E-02	1.408
280081303	ENSG00000255118	0	RP11-703H8.7	RP11-703H8.7	0	11	n/a	n/a	8.91E-02	1.407
280091913	ENSG00000255989	0	RP11-711M9.1	RP11-711M9.1	0	2	n/a	n/a	2.52E-02	1.407
1092376	ENSG00000124177	58392	CHD6	chromodomain helicase DNA binding protein 6	84181	20	n/a	n/a	2.62E-02	1.407
279836058	ENSG00000229743	1014001	AC018730.3	AC018730.3	100128131	2	n/a	n/a	2.81E-02	1.406
1095623	ENSG00000145386	885	CCNA2	cyclin A2	890	4	n/a	n/a	1.14E-01	1.405
1094209	ENSG00000136535	10558	TBR1	T-box, brain, 1	10716	2	n/a	n/a	7.89E-02	1.405
280071018	ENSG00000254453	0	NAV2-AS2	NAV2 antisense RNA 2 (non-protein coding)	0	11	n/a	n/a	2.26E-01	1.405
1102321	ENSG00000183379	152440	SYNDIG1L	synapse differentiation inducing 1-like	646658	14	n/a	n/a	1.44E-01	1.404
1109070	ENSG00000243156	36826	MICAL3	microtubule associated monoxygenase, calponin and LIM domain containing 3	57553	22	n/a	n/a	5.09E-02	1.404
1095237	ENSG00000143061	3301	IGSF3	immunoglobulin superfamily, member 3	3321	1	n/a	n/a	3.24E-02	1.404
279893695	ENSG00000234819	0	RP11-336N8.4	RP11-336N8.4	0	9	n/a	n/a	1.58E-01	1.403
279935464	ENSG00000238795	0	SCARNA12	small Cajal body-specific RNA 12	0	12	n/a	n/a	1.35E-01	1.403
1087794	ENSG00000065320	9287	NTN1	netrin 1	9423	17	n/a	n/a	3.18E-02	1.403
280096027	ENSG00000256463	0	SALL3	sal-like 3 (Drosophila)	0	18	n/a	n/a	1.95E-01	1.402
279981679	ENSG00000244056	0	AC136704.2	AC136704.2	0	15	n/a	n/a	1.96E-01	1.401
279993448	ENSG00000246596	0	RP11-1277A3.2	RP11-1277A3.2	0	5	n/a	n/a	6.13E-02	1.401
1093395	ENSG00000131737	3860	KRT34	keratin 34	3885	17	n/a	n/a	8.84E-02	1.401
1086999	ENSG00000006432	4268	MAP3K9	mitogen-activated protein kinase kinase kinase 9	4293	14	n/a	n/a	1.06E-01	1.401
1088966	ENSG00000099284	34795	H2AFY2	H2A histone family, member Y2	55506	10	n/a	n/a	3.66E-02	1.401
1102511	ENSG00000184144	6860	CNTN2	contactin 2 (axonal)	6900	1	n/a	n/a	2.84E-02	1.4
1097427	ENSG00000160352	80690	ZNF714	zinc finger protein 714	148206	19	n/a	n/a	8.98E-02	1.4
1101408	ENSG00000178409	36946	BEND3	BEN domain containing 3	57673	6	n/a	n/a	1.75E-02	1.4
279893311	ENSG00000234789	0	RP11-483H20.4	RP11-483H20.4	0	9	n/a	n/a	3.51E-02	1.4
1089430	ENSG00000101493	9514	ZNF516	zinc finger protein 516	9658	18	n/a	n/a	3.92E-02	1.399
1098372	ENSG00000164707	26014	SLC13A4	solute carrier family 13 (sodium/sulfate symporters), member 4	26266	7	n/a	n/a	5.29E-02	1.399
280026703	ENSG00000250482	0	RP11-152K4.1	RP11-152K4.1	0	5	n/a	n/a	7.77E-03	1.399
1096986	ENSG00000156970	697	BUB1B	budding uninhibited by benzimidazoles 1 homolog beta (yeast)	701	15	n/a	n/a	1.13E-01	1.398
1092242	ENSG00000123066	23144	MED13L	mediator complex subunit 13-like	23389	12	n/a	n/a	1.03E-01	1.398
1101582	ENSG00000179454	34102	KLHL28	kelch-like 28 (Drosophila)	54813	14	n/a	n/a	7.74E-02	1.397
1094578	ENSG00000138386	4638	NAB1	NGFI-A binding protein 1 (EGR1 binding protein 1)	4664	2	n/a	n/a	3.86E-02	1.397
279903525	ENSG00000235732	0	OBSCN-IT2	OBSCN intronic transcript 2 (non-protein coding)	0	1	n/a	n/a	1.36E-01	1.397
279904086	ENSG00000235787	0	RP11-219I21.1	RP11-219I21.1	0	3	n/a	n/a	1.59E-01	1.397
279919982	ENSG00000237278	0	RLIMP2	ring finger protein, LIM domain interacting pseudogene 2	0	1	n/a	n/a	3.66E-02	1.396
1093125	ENSG00000130164	3924	LDLR	low density lipoprotein receptor	3949	19	n/a	n/a	3.15E-03	1.396
1100399	ENSG00000173064	93960	C12orf51	chromosome 12 open reading frame 51	283450	12	n/a	n/a	1.04E-01	1.396
1097079	ENSG00000157764	669	BRAF	v-raf murine sarcoma viral oncogene homolog B1	673	7	n/a	n/a	3.92E-02	1.396
1093290	ENSG00000131016	9448	AKAP12	A kinase (PRKA) anchor protein 12	9590	6	n/a	n/a	1.09E-01	1.396
1087607	ENSG00000054803	80041	CBLN4	cerebellin 4 precursor	140689	20	n/a	n/a	2.35E-01	1.395
1090085	ENSG00000105810	1016	CDK6	cyclin-dependent kinase 6	1021	7	n/a	n/a	9.05E-02	1.395
1088537	ENSG00000085552	36822	IGSF9	immunoglobulin superfamily, member 9	57549	1	n/a	n/a	1.02E-01	1.395
1098311	ENSG00000164442	10223	CITED2	Cbp/p300-interacting transactivator, with Glu/Asp-rich carboxy-terminal domain, 2	10370	6	n/a	n/a	1.17E-02	1.395
1095340	ENSG00000143494	55608	VASH2	vasohibin 2	79805	1	n/a	n/a	5.80E-02	1.395
1101162	ENSG00000177084	5394	POLE	polymerase (DNA directed), epsilon	5426	12	n/a	n/a	1.21E-01	1.394
280040309	ENSG00000251548	0	RP11-215G15.4	RP11-215G15.4	0	5	n/a	n/a	3.36E-02	1.394
279752408	ENSG00000221184	0	MIR1254	microRNA 1254	0	10	n/a	n/a	6.27E-02	1.394
1088452	ENSG00000082684	33728	SEMA5B	sema domain, seven thrombospondin repeats (type 1 and type 1-like), transmembrane domain (TM) and short cytoplasmic domain, (semaphorin) 5B	54437	3	n/a	n/a	2.31E-01	1.394
279997777	ENSG00000248126	0	CTD-2012J19.2	CTD-2012J19.2	0	5	n/a	n/a	5.80E-02	1.394
1095640	ENSG00000145526	1011	CDH18	cadherin 18, type 2	1016	5	n/a	n/a	1.99E-02	1.394
279659723	ENSG00000200084	0	SNORD68	small nucleolar RNA, C/D box 68	0	16	n/a	n/a	2.28E-01	1.394
279996828	ENSG00000247925	0	RP3-510L9.1	RP3-510L9.1	0	6	n/a	n/a	1.46E-02	1.393
279819148	ENSG00000228222	0	AC074363.1	AC074363.1	0	2	n/a	n/a	1.49E-01	1.393
279707580	ENSG00000207424	9166	SNORD30	small nucleolar RNA, C/D box 30	9299	11	n/a	n/a	1.58E-01	1.393
1090767	ENSG00000111266	56595	DUSP16	dual specificity phosphatase 16	80824	12	n/a	n/a	4.53E-02	1.393
1094433	ENSG00000137713	5487	PPP2R1B	protein phosphatase 2, regulatory subunit A, beta	5519	11	n/a	n/a	1.52E-02	1.393
280097361	ENSG00000256616	0	AP002414.1	AP002414.1	0	18	n/a	n/a	8.36E-02	1.393
1099858	ENSG00000170779	34327	CDCA4	cell division cycle associated 4	55038	14	n/a	n/a	3.43E-02	1.392
1105616	ENSG00000205978	36796	NYNRIN	NYN domain and retroviral integrase containing	57523	14	n/a	n/a	5.93E-02	1.392
279685832	ENSG00000204685	0	AC012307.3	AC012307.3	0	2	n/a	n/a	9.44E-02	1.392
279965886	ENSG00000242396	0	RP11-67L3.5	RP11-67L3.5	0	1	n/a	n/a	1.10E-01	1.392
279942720	ENSG00000239763	0	AC009120.3	AC009120.3	0	16	n/a	n/a	1.30E-01	1.391
279925813	ENSG00000237749	0	RP3-423B22.5	RP3-423B22.5	0	1	n/a	n/a	1.98E-01	1.391
1091758	ENSG00000118946	26998	PCDH17	protocadherin 17	27253	13	n/a	n/a	2.41E-01	1.391
1097522	ENSG00000161021	9650	MAML1	mastermind-like 1 (Drosophila)	9794	5	n/a	n/a	4.04E-02	1.39
1088211	ENSG00000076108	11016	BAZ2A	bromodomain adjacent to zinc finger domain, 2A	11176	12	n/a	n/a	3.65E-02	1.39
1106565	ENSG00000221978	57351	CCNL2	cyclin L2	81669	1	n/a	n/a	1.96E-01	1.39
1104173	ENSG00000197119	78939	SLC25A29	solute carrier family 25, member 29	123096	14	n/a	n/a	1.48E-01	1.39
1100810	ENSG00000175215	9961	CTDSP2	CTD (carboxy-terminal domain, RNA polymerase II, polypeptide A) small phosphatase 2	10106	12	n/a	n/a	6.07E-02	1.39
1101419	ENSG00000178502	34464	KLHL11	kelch-like 11 (Drosophila)	55175	17	n/a	n/a	4.11E-02	1.389
280117679	ENSG00000258559	0	AC005519.4	AC005519.4	0	14	n/a	n/a	1.39E-01	1.389
1087425	ENSG00000039068	994	CDH1	cadherin 1, type 1, E-cadherin (epithelial)	999	16	n/a	n/a	1.01E-01	1.389
1108315	ENSG00000234444	169673	ZNF736	zinc finger protein 736	728927	7	n/a	n/a	2.15E-02	1.389
1104706	ENSG00000198728	8784	LDB1	LIM domain binding 1	8861	10	n/a	n/a	3.30E-02	1.389
279836135	ENSG00000229750	0	AC096649.2	AC096649.2	0	2	n/a	n/a	8.13E-02	1.388
1095135	ENSG00000142178	80847	SIK1	salt-inducible kinase 1	150094	21	n/a	n/a	4.68E-02	1.388
1105838	ENSG00000213250	0	RBMS2P1	RNA binding motif, single stranded interacting protein 2 pseudogene 1	0	12	n/a	n/a	3.86E-02	1.388
1102458	ENSG00000183840	2846	GPR39	G protein-coupled receptor 39	2863	2	n/a	n/a	8.45E-02	1.388
280128196	ENSG00000259164	0	RP11-463C8.4	RP11-463C8.4	0	14	n/a	n/a	6.09E-02	1.388
279884479	ENSG00000234017	0	RP11-214N15.5	RP11-214N15.5	0	10	n/a	n/a	2.93E-01	1.387
1095547	ENSG00000144791	8886	LIMD1	LIM domains containing 1	8994	3	n/a	n/a	3.96E-02	1.387
279964585	ENSG00000242272	0	AK2P2	adenylate kinase 2 pseudogene 2	0	2	n/a	n/a	2.13E-02	1.387
279771064	ENSG00000224040	0	HMGN1P4	high mobility group nucleosome binding domain 1 pseudogene 4	0	1	n/a	n/a	6.79E-02	1.387
1104174	ENSG00000197121	55857	PGAP1	post-GPI attachment to proteins 1	80055	2	n/a	n/a	9.51E-02	1.386
280136559	ENSG00000259653	0	RP11-616K22.3	RP11-616K22.3	0	15	n/a	n/a	1.67E-01	1.386
1090594	ENSG00000109758	3065	HGFAC	HGF activator	3083	4	n/a	n/a	1.57E-01	1.386
1087483	ENSG00000046889	56044	PREX2	phosphatidylinositol-3,4,5-trisphosphate-dependent Rac exchange factor 2	80243	8	n/a	n/a	4.85E-02	1.385
1092377	ENSG00000124181	5303	PLCG1	phospholipase C, gamma 1	5335	20	n/a	n/a	5.42E-02	1.385
279904627	ENSG00000235852	0	AC005540.3	AC005540.3	0	2	n/a	n/a	1.72E-01	1.385
280047632	ENSG00000252464	0	7SK	7SK RNA	0	5	n/a	n/a	3.41E-02	1.384
1089308	ENSG00000101004	22736	NINL	ninein-like	22981	20	n/a	n/a	1.40E-01	1.384
279998362	ENSG00000248168	0	AC138028.2	AC138028.2	0	16	n/a	n/a	6.09E-02	1.384
279738114	ENSG00000215221	0	UBA52P6	ubiquitin A-52 residue ribosomal protein fusion product 1 pseudogene 6	0	9	n/a	n/a	1.86E-01	1.384
1104880	ENSG00000203668	1114	CHML	choroideremia-like (Rab escort protein 2)	1122	1	n/a	n/a	7.54E-02	1.384
1090285	ENSG00000107186	8702	MPDZ	multiple PDZ domain protein	8777	9	n/a	n/a	1.07E-01	1.384
1096849	ENSG00000155850	1824	SLC26A2	solute carrier family 26 (sulfate transporter), member 2	1836	5	n/a	n/a	6.41E-02	1.383
279708399	ENSG00000207585	1012752	MIR181D	microRNA 181d	574457	19	n/a	n/a	3.52E-02	1.383
279988025	ENSG00000244717	0	RPS27P14	ribosomal protein S27 pseudogene 14	0	5	n/a	n/a	1.11E-01	1.383
1096110	ENSG00000149256	25760	ODZ4	odz, odd Oz/ten-m homolog 4 (Drosophila)	26011	11	n/a	n/a	5.00E-02	1.383
1087756	ENSG00000064393	28732	HIPK2	homeodomain interacting protein kinase 2	28996	7	n/a	n/a	1.04E-01	1.383
1093924	ENSG00000135097	4414	MSI1	musashi homolog 1 (Drosophila)	4440	12	n/a	n/a	1.08E-01	1.383
1090413	ENSG00000108379	7430	WNT3	wingless-type MMTV integration site family, member 3	7473	17	n/a	n/a	3.96E-02	1.382
1093774	ENSG00000134250	4822	NOTCH2	notch 2	4853	1	n/a	n/a	2.14E-01	1.382
279706614	ENSG00000207259	1013509	SNORD116-20	small nucleolar RNA, C/D box 116-20	100033431	15	n/a	n/a	6.70E-02	1.382
1102950	ENSG00000185920	5695	PTCH1	patched 1	5727	9	n/a	n/a	2.78E-02	1.381
1095480	ENSG00000144354	58113	CDCA7	cell division cycle associated 7	83879	2	n/a	n/a	2.04E-01	1.381
280074037	ENSG00000254667	1014058	AP000783.1	Uncharacterized protein	100128242	11	n/a	n/a	5.61E-02	1.381
280121072	ENSG00000258756	0	RP11-361H10.2	RP11-361H10.2	0	14	n/a	n/a	6.96E-02	1.381
1103914	ENSG00000196369	0	SRGAP2P2	SLIT-ROBO Rho GTPase activating protein 2 pseudogene 2	0	1	n/a	n/a	1.33E-01	1.381
279992307	ENSG00000246181	0	AC022409.1	AC022409.1	0	19	n/a	n/a	4.67E-02	1.38
280069643	ENSG00000254353	0	RP11-195E2.4	RP11-195E2.4	0	5	n/a	n/a	8.81E-03	1.38
1097281	ENSG00000159307	56075	SCUBE1	signal peptide, CUB domain, EGF-like 1	80274	22	n/a	n/a	2.25E-01	1.38
279887819	ENSG00000234338	0	RP11-797H7.1	RP11-797H7.1	0	7	n/a	n/a	1.39E-01	1.38
1096125	ENSG00000149328	59826	GLB1L2	galactosidase, beta 1-like 2	89944	11	n/a	n/a	1.30E-01	1.38
279955384	ENSG00000241282	0	CTC-451A6.1	CTC-451A6.1	0	19	n/a	n/a	2.18E-01	1.38
280100965	ENSG00000257045	0	RP11-486F17.1	RP11-486F17.1	0	2	n/a	n/a	1.91E-01	1.38
1106032	ENSG00000214262	59022	ANKRD36BP1	ankyrin repeat domain 36B pseudogene 1	84832	1	n/a	n/a	1.58E-01	1.379
1101165	ENSG00000177103	36726	DSCAML1	Down syndrome cell adhesion molecule like 1	57453	11	n/a	n/a	1.92E-01	1.379
1088818	ENSG00000091656	55579	ZFHX4	zinc finger homeobox 4	79776	8	n/a	n/a	1.59E-01	1.379
279484224	ENSG00000177820	0	AC004917.1	AC004917.1	0	7	n/a	n/a	1.42E-01	1.378
1099571	ENSG00000169504	25681	CLIC4	chloride intracellular channel 4	25932	1	n/a	n/a	1.46E-01	1.378
1097057	ENSG00000157542	3738	KCNJ6	potassium inwardly-rectifying channel, subfamily J, member 6	3763	21	n/a	n/a	9.56E-02	1.378
280125650	ENSG00000259024	157124459	FAM18B2-CDRT4	FAM18B2-CDRT4 readthrough	100533496	17	n/a	n/a	3.16E-02	1.378
1093322	ENSG00000131153	31139	GINS2	GINS complex subunit 2 (Psf2 homolog)	51659	16	n/a	n/a	8.09E-02	1.377
1100465	ENSG00000173376	55428	NDNF	neuron-derived neurotrophic factor	79625	4	n/a	n/a	1.81E-01	1.377
279752975	ENSG00000221288	1023337	MIR663B	microRNA 663b	100313824	2	n/a	n/a	2.44E-01	1.377
279920751	ENSG00000237321	0	RP11-374A22.1	RP11-374A22.1	0	6	n/a	n/a	8.40E-02	1.377
279901592	ENSG00000235554	0	AC005822.1	AC005822.1	0	17	n/a	n/a	5.13E-02	1.377
1102349	ENSG00000183496	58416	MEX3B	mex-3 homolog B (C. elegans)	84206	15	n/a	n/a	2.95E-02	1.377
1093513	ENSG00000132510	22890	KDM6B	lysine (K)-specific demethylase 6B	23135	17	n/a	n/a	1.71E-01	1.377
279827490	ENSG00000228957	0	RP11-23J9.3	RP11-23J9.3	0	9	n/a	n/a	6.02E-02	1.377
279835401	ENSG00000229686	0	SNORD56	small nucleolar RNA, C/D box 56	0	20	n/a	n/a	2.40E-01	1.376
279703919	ENSG00000206794	0	SNORD56	Small nucleolar RNA SNORD56	0	20	n/a	n/a	2.40E-01	1.376
1096638	ENSG00000153944	79007	MSI2	musashi homolog 2 (Drosophila)	124540	17	n/a	n/a	1.45E-01	1.376
280043264	ENSG00000251832	0	AC005626.1	AC005626.1	0	19	n/a	n/a	2.31E-01	1.376
1097023	ENSG00000157227	4297	MMP14	matrix metallopeptidase 14 (membrane-inserted)	4323	14	n/a	n/a	1.97E-01	1.376
280042970	ENSG00000251790	166027	SCARNA16	small Cajal body-specific RNA 16	677781	17	n/a	n/a	1.76E-01	1.375
1103393	ENSG00000187801	41744	ZNF643	zinc finger protein 643	65243	1	n/a	n/a	2.83E-02	1.375
1096926	ENSG00000156427	8740	FGF18	fibroblast growth factor 18	8817	5	n/a	n/a	4.33E-02	1.375
1103441	ENSG00000187990	8281	HIST1H2BG	histone cluster 1, H2bg	8339	6	n/a	n/a	2.85E-02	1.374
1087840	ENSG00000066279	92030	ASPM	asp (abnormal spindle) homolog, microcephaly associated (Drosophila)	259266	1	n/a	n/a	5.69E-02	1.374
279709239	ENSG00000207740	1013177	MIR600	microRNA 600	693185	9	n/a	n/a	2.29E-01	1.374
1088697	ENSG00000089154	10827	GCN1L1	GCN1 general control of amino-acid synthesis 1-like 1 (yeast)	10985	12	n/a	n/a	3.52E-02	1.374
1092045	ENSG00000121152	23152	NCAPH	non-SMC condensin I complex, subunit H	23397	2	n/a	n/a	8.99E-02	1.374
1102485	ENSG00000184005	90352	ST6GALNAC3	ST6 (alpha-N-acetyl-neuraminyl-2,3-beta-galactosyl-1,3)-N-acetylgalactosaminide alpha-2,6-sialyltransferase 3	256435	1	n/a	n/a	6.26E-02	1.374
1089876	ENSG00000104885	58645	DOT1L	DOT1-like, histone H3 methyltransferase (S. cerevisiae)	84444	19	n/a	n/a	1.58E-01	1.374
1101877	ENSG00000181234	60163	TMEM132C	transmembrane protein 132C	92293	12	n/a	n/a	2.26E-01	1.373
1096386	ENSG00000151789	55553	ZNF385D	zinc finger protein 385D	79750	3	n/a	n/a	4.25E-02	1.373
280130745	ENSG00000259311	0	RP11-352D13.1	RP11-352D13.1	0	15	n/a	n/a	1.16E-02	1.373
1101732	ENSG00000180423	93900	HARBI1	harbinger transposase derived 1	283254	11	n/a	n/a	1.04E-02	1.372
1095795	ENSG00000146670	76638	CDCA5	cell division cycle associated 5	113130	11	n/a	n/a	1.40E-01	1.372
279708231	ENSG00000207556	0	MIR636	microRNA 636	0	17	n/a	n/a	2.25E-01	1.372
279786371	ENSG00000225313	0	RP11-415J8.3	RP11-415J8.3	0	1	n/a	n/a	8.73E-02	1.372
1101096	ENSG00000176771	110103	NCKAP5	NCK-associated protein 5	344148	2	n/a	n/a	7.17E-02	1.372
1102644	ENSG00000184678	8291	HIST2H2BE	histone cluster 2, H2be	8349	1	n/a	n/a	3.26E-02	1.372
1108342	ENSG00000234616	0	JRK	jerky homolog (mouse)	0	8	n/a	n/a	1.37E-02	1.372
280134834	ENSG00000259538	0	RP13-262C2.1	RP13-262C2.1	0	15	n/a	n/a	3.71E-02	1.372
279841139	ENSG00000230199	0	RP11-331N16.1	RP11-331N16.1	0	1	n/a	n/a	1.28E-01	1.372
1091968	ENSG00000120594	59088	PLXDC2	plexin domain containing 2	84898	10	n/a	n/a	1.39E-01	1.372
279799758	ENSG00000226457	0	RP11-430L17.1	RP11-430L17.1	0	1	n/a	n/a	1.37E-01	1.371
279817763	ENSG00000228088	0	RP11-119F7.4	RP11-119F7.4	0	10	n/a	n/a	6.43E-02	1.371
279845009	ENSG00000230530	0	RP11-697K23.1	RP11-697K23.1	0	3	n/a	n/a	5.30E-02	1.371
1092689	ENSG00000126016	81204	AMOT	angiomotin	154796	X	n/a	n/a	6.14E-02	1.371
1102889	ENSG00000185669	109205	SNAI3	snail homolog 3 (Drosophila)	333929	16	n/a	n/a	1.27E-01	1.37
280011181	ENSG00000249250	0	AC107983.2	AC107983.2	0	17	n/a	n/a	2.65E-01	1.37
1095179	ENSG00000142549	126118	IGLON5	IgLON family member 5	402665	19	n/a	n/a	6.73E-02	1.37
279846897	ENSG00000230699	94348	RP11-54O7.1	RP11-54O7.1	284600	1	n/a	n/a	1.31E-01	1.37
1101423	ENSG00000178538	763	CA8	carbonic anhydrase VIII	767	8	n/a	n/a	4.70E-02	1.369
280122597	ENSG00000258843	0	RP11-286O18.1	RP11-286O18.1	0	14	n/a	n/a	7.14E-02	1.369
1101079	ENSG00000176692	2287	FOXC2	forkhead box C2 (MFH-1, mesenchyme forkhead 1)	2303	16	n/a	n/a	1.04E-01	1.369
279704318	ENSG00000206861	0	SNORD62B	small nucleolar RNA, C/D box 62B	0	9	n/a	n/a	1.97E-01	1.369
279856738	ENSG00000231587	0	RP11-334J6.4	RP11-334J6.4	0	9	n/a	n/a	1.97E-01	1.369
279824890	ENSG00000228717	0	AF013593.1	AF013593.1	0	X	n/a	n/a	2.78E-02	1.369
1093048	ENSG00000129422	36782	MTUS1	microtubule associated tumor suppressor 1	57509	8	n/a	n/a	1.07E-01	1.368
280003454	ENSG00000248592	157124207	TMEM110-MUSTN1	TMEM110-MUSTN1 readthrough	100526772	3	n/a	n/a	2.15E-02	1.368
1095260	ENSG00000143171	6225	RXRG	retinoid X receptor, gamma	6258	1	n/a	n/a	1.99E-01	1.368
1088274	ENSG00000077809	2952	GTF2I	general transcription factor IIi	2969	7	n/a	n/a	4.24E-02	1.368
1107373	ENSG00000228344	0	AP001496.1	LOC339290 proteinUncharacterized protein	0	18	n/a	n/a	6.65E-02	1.368
280048213	ENSG00000252549	0	U6	U6 spliceosomal RNA	0	20	n/a	n/a	6.23E-02	1.368
1090819	ENSG00000111665	57705	CDCA3	cell division cycle associated 3	83461	12	n/a	n/a	1.04E-01	1.367
1096829	ENSG00000155640	25897	C10orf12	chromosome 10 open reading frame 12	26148	10	n/a	n/a	7.99E-02	1.367
1101021	ENSG00000176371	34282	ZSCAN2	zinc finger and SCAN domain containing 2	54993	15	n/a	n/a	1.59E-02	1.367
279953709	ENSG00000241079	0	AC131055.8	AC131055.8	0	17	n/a	n/a	2.08E-01	1.367
1108731	ENSG00000237240	0	U47924.25	Uncharacterized protein	0	12	n/a	n/a	1.06E-01	1.367
279814397	ENSG00000227775	0	RP1-283E3.3	RP1-283E3.3	0	1	n/a	n/a	2.90E-01	1.367
1095206	ENSG00000142700	40593	DMRTA2	DMRT-like family A2	63950	1	n/a	n/a	2.44E-01	1.367
280110974	ENSG00000258011	0	HMGA1P3	high mobility group AT-hook 1 pseudogene 3	0	12	n/a	n/a	4.83E-02	1.366
1100121	ENSG00000171823	80390	FBXL14	F-box and leucine-rich repeat protein 14	144699	12	n/a	n/a	8.07E-02	1.366
1104097	ENSG00000196890	79271	HIST3H2BB	histone cluster 3, H2bb	128312	1	n/a	n/a	6.75E-03	1.366
279826150	ENSG00000228830	0	RP4-781K5.2	RP4-781K5.2	0	1	n/a	n/a	3.69E-02	1.366
1097347	ENSG00000159905	7595	ZNF221	zinc finger protein 221	7638	19	n/a	n/a	9.16E-02	1.366
1096240	ENSG00000150594	147	ADRA2A	adrenergic, alpha-2A-, receptor	150	10	n/a	n/a	8.98E-02	1.366
1088345	ENSG00000079482	4951	OPHN1	oligophrenin 1	4983	X	n/a	n/a	4.69E-02	1.366
279711860	ENSG00000211575	1013763	MIR760	microRNA 760	100126348	1	n/a	n/a	2.28E-01	1.365
279995114	ENSG00000247228	0	AC009060.1	AC009060.1	0	16	n/a	n/a	7.39E-02	1.365
279781534	ENSG00000224886	0	RP11-119F19.4	RP11-119F19.4	0	10	n/a	n/a	1.47E-01	1.365
1088583	ENSG00000086758	9930	HUWE1	HECT, UBA and WWE domain containing 1	10075	X	n/a	n/a	6.75E-02	1.365
1091673	ENSG00000118058	4272	MLL	myeloid/lymphoid or mixed-lineage leukemia (trithorax homolog, Drosophila)	4297	11	n/a	n/a	1.50E-01	1.365
1102759	ENSG00000185112	79479	FAM43A	family with sequence similarity 43, member A	131583	3	n/a	n/a	7.20E-02	1.365
280138384	ENSG00000259758	0	CTA-204B4.6	CTA-204B4.6	0	8	n/a	n/a	5.33E-02	1.364
279662754	ENSG00000200983	0	SNORA3	small nucleolar RNA, H/ACA box 3	0	11	n/a	n/a	6.76E-02	1.364
1098708	ENSG00000166086	57942	JAM3	junctional adhesion molecule 3	83700	11	n/a	n/a	3.23E-02	1.364
279822508	ENSG00000228509	0	AC006460.2	AC006460.2	0	2	n/a	n/a	3.68E-02	1.364
1108909	ENSG00000239704	0	CDRT4	CMT1A duplicated region transcript 4	0	17	n/a	n/a	3.52E-02	1.364
280129084	ENSG00000259218	0	RP11-429B14.2	RP11-429B14.2	0	15	n/a	n/a	1.17E-01	1.364
1097723	ENSG00000162599	4748	NFIA	nuclear factor I/A	4774	1	n/a	n/a	1.62E-01	1.364
1091184	ENSG00000114423	864	CBLB	Cas-Br-M (murine) ecotropic retroviral transforming sequence b	868	3	n/a	n/a	2.84E-02	1.363
279789679	ENSG00000225603	0	RP11-325P15.1	RP11-325P15.1	0	1	n/a	n/a	3.13E-02	1.363
279814733	ENSG00000227811	157122087	RP4-773A18.4	RP4-773A18.4	100506343	1	n/a	n/a	3.24E-02	1.362
279879250	ENSG00000233547	0	RP11-57H14.2	RP11-57H14.2	0	10	n/a	n/a	2.20E-01	1.362
279976001	ENSG00000243517	0	RP11-627K11.1	RP11-627K11.1	0	12	n/a	n/a	2.25E-01	1.362
1102314	ENSG00000183337	34169	BCOR	BCL6 corepressor	54880	X	n/a	n/a	4.19E-02	1.362
279698842	ENSG00000205903	0	AC073343.9	AC073343.9	0	7	n/a	n/a	2.00E-01	1.361
1090653	ENSG00000110218	23896	PANX1	pannexin 1	24145	11	n/a	n/a	1.13E-01	1.361
1089943	ENSG00000105221	205	AKT2	v-akt murine thymoma viral oncogene homolog 2	208	19	n/a	n/a	9.97E-02	1.361
1088109	ENSG00000073614	5895	KDM5A	lysine (K)-specific demethylase 5A	5927	12	n/a	n/a	4.27E-02	1.361
1097367	ENSG00000160111	26896	CPAMD8	C3 and PZP-like, alpha-2-macroglobulin domain containing 8	27151	19	n/a	n/a	4.03E-02	1.361
279702757	ENSG00000206597	1013090	SNORA57	small nucleolar RNA, H/ACA box 57	692158	11	n/a	n/a	2.25E-01	1.361
1099056	ENSG00000167470	59833	MIDN	midnolin	90007	19	n/a	n/a	3.34E-02	1.361
279840592	ENSG00000230155	0	RP3-477O4.14	RP3-477O4.14	0	20	n/a	n/a	1.06E-01	1.361
1093210	ENSG00000130635	1280	COL5A1	collagen, type V, alpha 1	1289	9	n/a	n/a	2.19E-01	1.36
280040938	ENSG00000251593	0	MSNP1	moesin pseudogene 1	0	5	n/a	n/a	1.62E-01	1.36
279781493	ENSG00000224883	0	CTA-250D10.19	CTA-250D10.19	0	22	n/a	n/a	7.26E-02	1.36
1101185	ENSG00000177200	56006	CHD9	chromodomain helicase DNA binding protein 9	80205	16	n/a	n/a	5.58E-02	1.359
1088988	ENSG00000099725	5584	PRKY	protein kinase, Y-linked, pseudogene	5616	Y	n/a	n/a	2.27E-01	1.359
279730287	ENSG00000214389	0	RPS3AP26	ribosomal protein S3a pseudogene 26	0	7	n/a	n/a	2.03E-01	1.359
1099045	ENSG00000167395	9582	ZNF646	zinc finger protein 646	9726	16	n/a	n/a	8.41E-02	1.359
1097757	ENSG00000162702	23283	ZNF281	zinc finger protein 281	23528	1	n/a	n/a	2.32E-02	1.358
279962575	ENSG00000242067	0	RPL9P28	ribosomal protein L9 pseudogene 28	0	17	n/a	n/a	2.41E-01	1.358
280080421	ENSG00000255066	0	AC005363.7	AC005363.7	0	16	n/a	n/a	1.99E-01	1.358
279707468	ENSG00000207405	0	SNORA64	small nucleolar RNA, H/ACA box 64	0	16	n/a	n/a	1.99E-01	1.358
279871707	ENSG00000232901	0	AC022007.4	AC022007.4	0	3	n/a	n/a	3.71E-02	1.358
279979037	ENSG00000243787	0	AC126544.2	AC126544.2	0	17	n/a	n/a	2.73E-02	1.358
280108853	ENSG00000257800	0	RP11-287D1.1	RP11-287D1.1	0	2	n/a	n/a	1.30E-01	1.357
279993146	ENSG00000246451	0	RP11-894P9.1	RP11-894P9.1	0	14	n/a	n/a	2.23E-01	1.357
279902845	ENSG00000235681	0	AC008746.5	AC008746.5	0	19	n/a	n/a	1.62E-01	1.357
1105797	ENSG00000213005	26003	PTTG3P	pituitary tumor-transforming 3, pseudogene	26255	8	n/a	n/a	2.29E-01	1.357
279968070	ENSG00000242639	0	RP11-358L16.2	RP11-358L16.2	0	10	n/a	n/a	8.33E-02	1.357
1090158	ENSG00000106211	3295	HSPB1	heat shock 27kDa protein 1	3315	7	n/a	n/a	2.40E-01	1.357
279952912	ENSG00000240970	0	RPL23AP64	ribosomal protein L23a pseudogene 64	0	11	n/a	n/a	1.10E-01	1.356
279993534	ENSG00000246634	0	AC068152.2	AC068152.2	0	17	n/a	n/a	6.30E-02	1.356
1102461	ENSG00000183853	34532	KIRREL	kin of IRRE like (Drosophila)	55243	1	n/a	n/a	3.55E-02	1.356
1102643	ENSG00000184677	9779	ZBTB40	zinc finger and BTB domain containing 40	9923	1	n/a	n/a	1.52E-02	1.355
279754459	ENSG00000221531	0	AC074091.1	AC074091.1	0	2	n/a	n/a	3.93E-02	1.355
280014291	ENSG00000249509	0	RP11-402J6.1	RP11-402J6.1	0	4	n/a	n/a	1.38E-01	1.355
1104214	ENSG00000197256	25708	KANK2	KN motif and ankyrin repeat domains 2	25959	19	n/a	n/a	1.85E-01	1.355
279662306	ENSG00000200831	0	SNORD36B	small nucleolar RNA, C/D box 36B	0	9	n/a	n/a	2.25E-01	1.355
1106640	ENSG00000223547	94287	ZNF844	zinc finger protein 844	284391	19	n/a	n/a	5.90E-02	1.355
1104716	ENSG00000198743	6490	SLC5A3	solute carrier family 5 (sodium/myo-inositol cotransporter), member 3	6526	21	n/a	n/a	1.31E-01	1.355
1095813	ENSG00000146830	41196	GIGYF1	GRB10 interacting GYF protein 1	64599	7	n/a	n/a	2.30E-01	1.355
280036524	ENSG00000251279	0	CTC-436P18.1	CTC-436P18.1	0	5	n/a	n/a	1.28E-01	1.355
1098752	ENSG00000166224	8800	SGPL1	sphingosine-1-phosphate lyase 1	8879	10	n/a	n/a	1.99E-02	1.355
1093173	ENSG00000130396	4276	MLLT4	myeloid/lymphoid or mixed-lineage leukemia (trithorax homolog, Drosophila); translocated to, 4	4301	6	n/a	n/a	2.87E-02	1.354
279716816	ENSG00000212443	0	SNORA53	small nucleolar RNA, H/ACA box 53	0	12	n/a	n/a	1.95E-02	1.354
280089563	ENSG00000255729	0	AC005618.1	AC005618.1	0	5	n/a	n/a	2.34E-02	1.354
279716249	ENSG00000212304	168706	SNORD12	small nucleolar RNA, C/D box 12	692057	20	n/a	n/a	3.63E-02	1.354
280040407	ENSG00000251562	119806	MALAT1	metastasis associated lung adenocarcinoma transcript 1 (non-protein coding)	378938	11	n/a	n/a	3.14E-01	1.353
1088225	ENSG00000076641	35112	PAG1	phosphoprotein associated with glycosphingolipid microdomains 1	55824	8	n/a	n/a	2.02E-01	1.353
280094378	ENSG00000256271	0	CACNA1C-AS2	CACNA1C antisense RNA 2 (non-protein coding)	0	12	n/a	n/a	4.03E-02	1.353
1096824	ENSG00000155592	109980	ZKSCAN2	zinc finger with KRAB and SCAN domains 2	342357	16	n/a	n/a	6.47E-03	1.353
1092001	ENSG00000120802	7069	TMPO	thymopoietin	7112	12	n/a	n/a	1.08E-01	1.353
279910481	ENSG00000236404	125652	RP11-125B21.2	RP11-125B21.2	401491	9	n/a	n/a	5.60E-02	1.352
1097921	ENSG00000163297	78683	ANTXR2	anthrax toxin receptor 2	118429	4	n/a	n/a	1.00E-02	1.352
1104745	ENSG00000198799	9716	LRIG2	leucine-rich repeats and immunoglobulin-like domains 2	9860	1	n/a	n/a	3.51E-02	1.352
1093121	ENSG00000130147	23430	SH3BP4	SH3-domain binding protein 4	23677	2	n/a	n/a	4.24E-02	1.352
279814033	ENSG00000227741	0	RP11-536C5.7	RP11-536C5.7	0	1	n/a	n/a	2.90E-01	1.352
1088872	ENSG00000093009	8260	CDC45	cell division cycle 45 homolog (S. cerevisiae)	8318	22	n/a	n/a	1.06E-01	1.352
1106628	ENSG00000223508	0	RPL23AP53	ribosomal protein L23a pseudogene 53	0	8	n/a	n/a	3.69E-02	1.352
280014051	ENSG00000249491	0	EGFLAM-AS1	EGFLAM antisense RNA 1 (non-protein coding)	0	5	n/a	n/a	1.70E-01	1.352
1088214	ENSG00000076248	7331	UNG	uracil-DNA glycosylase	7374	12	n/a	n/a	4.77E-02	1.352
1088902	ENSG00000095319	23266	NUP188	nucleoporin 188kDa	23511	9	n/a	n/a	2.06E-02	1.351
279703709	ENSG00000206760	0	SNORA6	small nucleolar RNA, H/ACA box 6	0	3	n/a	n/a	1.49E-01	1.351
1101966	ENSG00000181800	0	C10orf31	chromosome 10 open reading frame 31	0	10	n/a	n/a	8.46E-02	1.351
279986172	ENSG00000244535	0	RP1-181J22.1	RP1-181J22.1	0	11	n/a	n/a	2.69E-01	1.351
1087542	ENSG00000049860	3056	HEXB	hexosaminidase B (beta polypeptide)	3074	5	n/a	n/a	1.01E-01	1.351
279887855	ENSG00000234345	0	LL0XNC01-116E7.1	LL0XNC01-116E7.1	0	X	n/a	n/a	3.15E-02	1.351
279620757	ENSG00000197320	0	AC060834.2	AC060834.2	0	7	n/a	n/a	2.05E-02	1.35
279702855	ENSG00000206612	0	SNORA2A	small nucleolar RNA, H/ACA box 2A	0	12	n/a	n/a	1.13E-01	1.35
1105864	ENSG00000213463	34622	SYNJ2BP	synaptojanin 2 binding protein	55333	14	n/a	n/a	1.38E-02	1.35
1093421	ENSG00000131899	3971	LLGL1	lethal giant larvae homolog 1 (Drosophila)	3996	17	n/a	n/a	5.89E-02	1.35
1091589	ENSG00000117289	10481	TXNIP	thioredoxin interacting protein	10628	1	n/a	n/a	5.83E-02	1.35
279912198	ENSG00000236546	0	RP1-118J21.5	RP1-118J21.5	0	1	n/a	n/a	7.74E-03	1.35
1104929	ENSG00000203818	0	HIST2H3PS2	histone cluster 2, H3, pseudogene 2	0	1	n/a	n/a	8.71E-03	1.35
279809307	ENSG00000227279	0	AC015933.2	AC015933.2	0	18	n/a	n/a	6.40E-02	1.35
279991745	ENSG00000246015	0	AC010332.1	AC010332.1	0	19	n/a	n/a	9.42E-02	1.35
280106577	ENSG00000257557	0	RP11-84G21.1	RP11-84G21.1	0	12	n/a	n/a	7.43E-02	1.35
279848201	ENSG00000230823	0	CBX1P1	chromobox homolog 1 pseudogene 1	0	X	n/a	n/a	2.78E-02	1.35
280082817	ENSG00000255201	0	RP11-350N15.4	RP11-350N15.4	0	8	n/a	n/a	3.70E-02	1.35
279734845	ENSG00000214917	0	RP11-53I6.1	RP11-53I6.1	0	18	n/a	n/a	7.65E-02	1.349
279870496	ENSG00000232784	0	AC067961.1	AC067961.1	0	2	n/a	n/a	5.35E-02	1.349
1092047	ENSG00000121210	22995	KIAA0922	KIAA0922	23240	4	n/a	n/a	2.45E-02	1.349
1096693	ENSG00000154310	22798	TNIK	TRAF2 and NCK interacting kinase	23043	3	n/a	n/a	4.48E-02	1.349
1096525	ENSG00000152910	59601	CNTNAP4	contactin associated protein-like 4	85445	16	n/a	n/a	1.24E-01	1.349
1089447	ENSG00000101680	94215	LAMA1	laminin, alpha 1	284217	18	n/a	n/a	4.69E-02	1.349
280088854	ENSG00000255651	0	RP11-466C23.4	RP11-466C23.4	0	11	n/a	n/a	2.27E-01	1.349
279912953	ENSG00000236654	0	AC079780.3	AC079780.3	0	7	n/a	n/a	4.14E-02	1.348
1098167	ENSG00000164045	988	CDC25A	cell division cycle 25 homolog A (S. pombe)	993	3	n/a	n/a	3.07E-02	1.348
1098171	ENSG00000164050	5332	PLXNB1	plexin B1	5364	3	n/a	n/a	1.41E-01	1.348
279862338	ENSG00000232059	0	RP11-173A6.2	RP11-173A6.2	0	1	n/a	n/a	1.10E-01	1.348
1087552	ENSG00000050438	9357	SLC4A8	solute carrier family 4, sodium bicarbonate cotransporter, member 8	9498	12	n/a	n/a	5.04E-02	1.348
279862677	ENSG00000232090	0	AC016724.6	AC016724.6	0	2	n/a	n/a	7.12E-02	1.348
1096676	ENSG00000154217	25956	PITPNC1	phosphatidylinositol transfer protein, cytoplasmic 1	26207	17	n/a	n/a	1.04E-01	1.348
1093996	ENSG00000135451	9880	TROAP	trophinin associated protein (tastin)	10024	12	n/a	n/a	1.02E-01	1.348
1087062	ENSG00000007968	1858	E2F2	E2F transcription factor 2	1870	1	n/a	n/a	9.29E-02	1.347
279585954	ENSG00000188459	0	WASF4P	WAS protein family, member 4, pseudogene	0	X	n/a	n/a	5.77E-02	1.347
1106102	ENSG00000214546	0	AC087491.2	AC087491.2	0	17	n/a	n/a	1.57E-02	1.347
279885239	ENSG00000234093	0	RP11-269F19.4	RP11-269F19.4	0	1	n/a	n/a	2.67E-01	1.347
1103347	ENSG00000187650	125216	VMAC	vimentin-type intermediate filament associated coiled-coil protein	400673	19	n/a	n/a	4.70E-02	1.347
279893089	ENSG00000234773	0	CTD-2666L21.1	CTD-2666L21.1	0	19	n/a	n/a	9.46E-02	1.347
279898240	ENSG00000235217	79341	TSPY26P	testis specific protein, Y-linked 26, pseudogene	128854	20	n/a	n/a	2.53E-02	1.347
1095632	ENSG00000145431	35319	PDGFC	platelet derived growth factor C	56034	4	n/a	n/a	2.08E-02	1.346
1092830	ENSG00000127481	23107	UBR4	ubiquitin protein ligase E3 component n-recognin 4	23352	1	n/a	n/a	8.46E-02	1.346
280044069	ENSG00000251948	0	AC092279.1	AC092279.1	0	19	n/a	n/a	3.17E-01	1.346
279802273	ENSG00000226696	0	AC008746.11	AC008746.11	0	19	n/a	n/a	2.23E-01	1.346
279769646	ENSG00000223911	0	AC009480.3	AC009480.3	0	2	n/a	n/a	1.20E-01	1.346
280124830	ENSG00000258974	0	RHOXF2	transcriptional regulator Kaiso	0	X	n/a	n/a	1.03E-01	1.346
279728193	ENSG00000214135	85666	AC024560.3	AC024560.3	220729	3	n/a	n/a	1.38E-02	1.345
280068064	ENSG00000254236	0	KB-1639H6.2	KB-1639H6.2	0	8	n/a	n/a	7.65E-02	1.345
1095314	ENSG00000143387	1502	CTSK	cathepsin K	1513	1	n/a	n/a	1.70E-01	1.345
1093320	ENSG00000131149	22954	KIAA0182	KIAA0182	23199	16	n/a	n/a	1.53E-01	1.345
1101644	ENSG00000179899	0	PHC1P1	polyhomeotic homolog 1 (Drosophila) pseudogene 1	0	12	n/a	n/a	3.41E-02	1.345
279787798	ENSG00000225450	0	RP3-508I15.14	RP3-508I15.14	0	22	n/a	n/a	1.67E-01	1.345
279590188	ENSG00000188765	0	TMSB4XP2	thymosin beta 4, X-linked pseudogene 2	0	2	n/a	n/a	2.12E-01	1.345
1087390	ENSG00000035499	35078	DEPDC1B	DEP domain containing 1B	55789	5	n/a	n/a	1.41E-02	1.344
1090813	ENSG00000111642	1100	CHD4	chromodomain helicase DNA binding protein 4	1108	12	n/a	n/a	1.05E-02	1.344
1099674	ENSG00000169946	23169	ZFPM2	zinc finger protein, multitype 2	23414	8	n/a	n/a	9.40E-02	1.344
1096445	ENSG00000152253	36679	SPC25	SPC25, NDC80 kinetochore complex component, homolog (S. cerevisiae)	57405	2	n/a	n/a	1.06E-01	1.344
1098013	ENSG00000163590	81010	PPM1L	protein phosphatase, Mg2+/Mn2+ dependent, 1L	151742	3	n/a	n/a	1.27E-01	1.344
1107472	ENSG00000228919	0	AC097381.1	AC097381.1	0	4	n/a	n/a	3.42E-02	1.344
1093569	ENSG00000132792	35539	CTNNBL1	catenin, beta like 1	56259	20	n/a	n/a	1.22E-01	1.344
279854327	ENSG00000231374	0	AC012314.6	AC012314.6	0	19	n/a	n/a	5.83E-02	1.343
1087157	ENSG00000011304	5693	PTBP1	polypyrimidine tract binding protein 1	5725	19	n/a	n/a	9.78E-02	1.343
1089466	ENSG00000101871	4256	MID1	midline 1 (Opitz/BBB syndrome)	4281	X	n/a	n/a	1.36E-01	1.343
1102865	ENSG00000185591	6627	SP1	Sp1 transcription factor	6667	12	n/a	n/a	3.23E-02	1.343
1096611	ENSG00000153721	81167	CNKSR3	CNKSR family member 3	154043	6	n/a	n/a	6.39E-02	1.343
279988743	ENSG00000244879	0	CTD-3110H11.2	CTD-3110H11.2	0	15	n/a	n/a	4.60E-02	1.342
280053370	ENSG00000253194	0	RP11-351A11.1	RP11-351A11.1	0	6	n/a	n/a	3.56E-02	1.342
279976916	ENSG00000243613	0	RP11-216N14.8	RP11-216N14.8	0	1	n/a	n/a	3.92E-02	1.342
280085489	ENSG00000255372	0	CTD-3064C13.1	CTD-3064C13.1	0	11	n/a	n/a	1.03E-01	1.342
279785221	ENSG00000225216	0	AC007362.3	AC007362.3	0	2	n/a	n/a	1.75E-01	1.342
1094522	ENSG00000138083	6460	SIX3	SIX homeobox 3	6496	2	n/a	n/a	1.33E-01	1.342
1099606	ENSG00000169679	695	BUB1	budding uninhibited by benzimidazoles 1 homolog (yeast)	699	2	n/a	n/a	1.10E-01	1.342
1088062	ENSG00000072315	7181	TRPC5	transient receptor potential cation channel, subfamily C, member 5	7224	X	n/a	n/a	1.85E-01	1.342
279949362	ENSG00000240512	0	AC008751.1	AC008751.1	0	19	n/a	n/a	6.08E-02	1.341
279951288	ENSG00000240759	0	RP11-25I15.1	RP11-25I15.1	0	12	n/a	n/a	2.69E-01	1.341
280044503	ENSG00000252010	0	SCARNA5	small Cajal body-specific RNA 5	0	2	n/a	n/a	7.09E-02	1.341
1099065	ENSG00000167522	28858	ANKRD11	ankyrin repeat domain 11	29123	16	n/a	n/a	2.00E-01	1.34
280071156	ENSG00000254462	0	TMX2-CTNND1	TMX2-CTNND1 readthrough (non-protein coding)	0	11	n/a	n/a	3.92E-02	1.34
279957193	ENSG00000241478	0	RP11-598P12.1	RP11-598P12.1	0	3	n/a	n/a	5.69E-02	1.34
280010958	ENSG00000249233	0	ZNF154	ZNF154	0	19	n/a	n/a	8.02E-02	1.34
279660297	ENSG00000200242	0	RNY4P12	RNA, Ro-associated Y4 pseudogene 12	0	11	n/a	n/a	3.34E-02	1.34
279963445	ENSG00000242162	0	RP11-128A6.3	RP11-128A6.3	0	7	n/a	n/a	7.32E-02	1.34
279707657	ENSG00000207437	9167	SNORD28	small nucleolar RNA, C/D box 28	9300	11	n/a	n/a	1.46E-01	1.339
1101646	ENSG00000179909	7666	ZNF154	zinc finger protein 154	7710	19	n/a	n/a	8.02E-02	1.339
279857188	ENSG00000231632	0	RP11-82L18.4	RP11-82L18.4	0	9	n/a	n/a	1.99E-01	1.339
1087622	ENSG00000055609	37322	MLL3	myeloid/lymphoid or mixed-lineage leukemia 3	58508	7	n/a	n/a	1.41E-01	1.339
1087743	ENSG00000064042	22753	LIMCH1	LIM and calponin homology domains 1	22998	4	n/a	n/a	1.71E-01	1.339
1104369	ENSG00000197724	5221	PHF2	PHD finger protein 2	5253	9	n/a	n/a	3.16E-02	1.339
1089730	ENSG00000103657	8846	HERC1	hect (homologous to the E6-AP (UBE3A) carboxyl terminus) domain and RCC1 (CHC1)-like domain (RLD) 1	8925	15	n/a	n/a	6.09E-02	1.339
1094398	ENSG00000137497	4895	NUMA1	nuclear mitotic apparatus protein 1	4926	11	n/a	n/a	1.47E-01	1.339
1094132	ENSG00000136141	22898	LRCH1	leucine-rich repeats and calponin homology (CH) domain containing 1	23143	13	n/a	n/a	1.52E-02	1.339
279851873	ENSG00000231165	0	RP11-384P7.3	RP11-384P7.3	0	9	n/a	n/a	1.24E-01	1.339
279911943	ENSG00000236526	0	RP4-742J24.2	RP4-742J24.2	0	20	n/a	n/a	5.94E-02	1.338
1091551	ENSG00000116990	4584	MYCL1	v-myc myelocytomatosis viral oncogene homolog 1, lung carcinoma derived (avian)	4610	1	n/a	n/a	2.07E-02	1.338
280060602	ENSG00000253729	5559	PRKDC	protein kinase, DNA-activated, catalytic polypeptide	5591	8	n/a	n/a	8.11E-02	1.338
279789857	ENSG00000225616	0	RP4-604A21.1	RP4-604A21.1	0	1	n/a	n/a	2.19E-01	1.338
1087066	ENSG00000008086	6752	CDKL5	cyclin-dependent kinase-like 5	6792	X	n/a	n/a	2.37E-01	1.337
1090257	ENSG00000106829	7048	TLE4	transducin-like enhancer of split 4 (E(sp1) homolog, Drosophila)	7091	9	n/a	n/a	7.28E-02	1.337
279661291	ENSG00000200530	0	SNORD35B	small nucleolar RNA, C/D box 35B	0	19	n/a	n/a	2.59E-01	1.337
1100068	ENSG00000171587	1814	DSCAM	Down syndrome cell adhesion molecule	1826	21	n/a	n/a	1.29E-01	1.337
280126683	ENSG00000259078	0	CTD-2509G16.6	CTD-2509G16.6	0	14	n/a	n/a	8.28E-02	1.337
279772984	ENSG00000224152	0	AC009506.1	AC009506.1	0	2	n/a	n/a	3.96E-02	1.336
279750784	ENSG00000220614	0	RP11-480N24.4	RP11-480N24.4	0	6	n/a	n/a	3.75E-02	1.336
1092793	ENSG00000127083	4927	OMD	osteomodulin	4958	9	n/a	n/a	1.34E-01	1.336
1100082	ENSG00000171649	94249	ZIK1	zinc finger protein interacting with K protein 1 homolog (mouse)	284307	19	n/a	n/a	3.39E-02	1.336
280080335	ENSG00000255056	0	BAIAP2L1	BAI1-associated protein 2-like 1	0	7	n/a	n/a	2.06E-02	1.336
279987728	ENSG00000244683	0	AC092656.1	AC092656.1	0	4	n/a	n/a	2.26E-01	1.335
1099015	ENSG00000167258	31235	CDK12	cyclin-dependent kinase 12	51755	17	n/a	n/a	1.60E-02	1.335
1099067	ENSG00000167524	79036	AC005726.6	Uncharacterized serine/threonine-protein kinase SgK494	124923	17	n/a	n/a	1.09E-01	1.335
1099013	ENSG00000167244	3461	IGF2	insulin-like growth factor 2 (somatomedin A)	3481	11	n/a	n/a	3.84E-01	1.335
280087361	ENSG00000255515	0	RP11-178H8.3	RP11-178H8.3	0	11	n/a	n/a	6.39E-03	1.335
1092389	ENSG00000124212	5708	PTGIS	prostaglandin I2 (prostacyclin) synthase	5740	20	n/a	n/a	2.95E-02	1.334
1093339	ENSG00000131351	60271	HAUS8	HAUS augmin-like complex, subunit 8	93323	19	n/a	n/a	7.81E-02	1.334
279787991	ENSG00000225472	0	RP11-120J1.1	RP11-120J1.1	0	9	n/a	n/a	1.17E-01	1.334
1102974	ENSG00000185986	0	SDHAP3	succinate dehydrogenase complex, subunit A, flavoprotein pseudogene 3	0	5	n/a	n/a	1.50E-01	1.334
1098263	ENSG00000164292	22592	RHOBTB3	Rho-related BTB domain containing 3	22836	5	n/a	n/a	8.92E-02	1.334
279998646	ENSG00000248201	0	RP4-671G15.3	RP4-671G15.3	0	1	n/a	n/a	8.80E-02	1.334
1099675	ENSG00000169951	60196	ZNF764	zinc finger protein 764	92595	16	n/a	n/a	1.82E-02	1.334
1105538	ENSG00000205683	8059	DPF3	D4, zinc and double PHD fingers, family 3	8110	14	n/a	n/a	9.67E-02	1.333
1101314	ENSG00000177888	111094	ZBTB41	zinc finger and BTB domain containing 41	360023	1	n/a	n/a	2.14E-01	1.333
1100536	ENSG00000173714	79031	WFIKKN2	WAP, follistatin/kazal, immunoglobulin, kunitz and netrin domain containing 2	124857	17	n/a	n/a	3.03E-01	1.333
1101202	ENSG00000177303	36786	CASKIN2	CASK interacting protein 2	57513	17	n/a	n/a	1.09E-01	1.333
280005272	ENSG00000248719	0	RP11-377G16.2	RP11-377G16.2	0	4	n/a	n/a	4.69E-02	1.333
279982582	ENSG00000244186	0	DMD-AS1	DMD antisense RNA 1 (non-protein coding)	0	X	n/a	n/a	3.96E-02	1.333
1108441	ENSG00000235333	0	CTB-161A2.4	CTB-161A2.4	0	7	n/a	n/a	2.42E-01	1.333
1088240	ENSG00000077063	58208	CTTNBP2	cortactin binding protein 2	83992	7	n/a	n/a	7.64E-02	1.333
280060383	ENSG00000253710	133354	ALG11	asparagine-linked glycosylation 11, alpha-1,2-mannosyltransferase homolog (yeast)	440138	13	n/a	n/a	4.06E-02	1.332
1088778	ENSG00000090889	23888	KIF4A	kinesin family member 4A	24137	X	n/a	n/a	1.01E-01	1.332
279887415	ENSG00000234286	0	AC006026.13	AC006026.13	0	7	n/a	n/a	2.26E-01	1.332
279951266	ENSG00000240758	0	RP11-155G14.5	RP11-155G14.5	0	7	n/a	n/a	7.70E-02	1.332
1095126	ENSG00000142065	36950	ZFP14	zinc finger protein 14 homolog (mouse)	57677	19	n/a	n/a	3.66E-02	1.332
1104041	ENSG00000196705	82208	ZNF431	zinc finger protein 431	170959	19	n/a	n/a	3.30E-02	1.332
279724059	ENSG00000213688	0	FOXO3B	forkhead box O3B pseudogene	0	17	n/a	n/a	3.59E-02	1.332
1093180	ENSG00000130449	36961	ZSWIM6	zinc finger, SWIM-type containing 6	57688	5	n/a	n/a	6.43E-03	1.332
279704171	ENSG00000206838	0	SNORA5A	small nucleolar RNA, H/ACA box 5A	0	7	n/a	n/a	1.71E-01	1.331
279863644	ENSG00000232172	0	RP11-57C19.2	RP11-57C19.2	0	9	n/a	n/a	2.48E-01	1.331
1103286	ENSG00000187260	110422	WDR86	WD repeat domain 86	349136	7	n/a	n/a	1.38E-01	1.331
279769354	ENSG00000223878	0	AC005517.3	AC005517.3	0	17	n/a	n/a	5.30E-02	1.331
1089060	ENSG00000100077	154	ADRBK2	adrenergic, beta, receptor kinase 2	157	22	n/a	n/a	1.90E-01	1.331
1095347	ENSG00000143515	36474	ATP8B2	ATPase, class I, type 8B, member 2	57198	1	n/a	n/a	4.55E-02	1.331
279993789	ENSG00000246716	0	AL359454.1	AL359454.1	0	13	n/a	n/a	4.14E-02	1.33
1099318	ENSG00000168411	34448	RFWD3	ring finger and WD repeat domain 3	55159	16	n/a	n/a	2.07E-02	1.33
1096237	ENSG00000150551	77767	LYPD1	LY6/PLAUR domain containing 1	116372	2	n/a	n/a	1.24E-01	1.33
1094785	ENSG00000139651	93921	ZNF740	zinc finger protein 740	283337	12	n/a	n/a	5.74E-03	1.33
1101709	ENSG00000180269	78987	GPR139	G protein-coupled receptor 139	124274	16	n/a	n/a	5.50E-02	1.33
1103390	ENSG00000187792	7578	ZNF70	zinc finger protein 70	7621	22	n/a	n/a	1.00E-01	1.33
1101125	ENSG00000176912	149616	C18orf56	chromosome 18 open reading frame 56	494514	18	n/a	n/a	1.35E-01	1.33
1102462	ENSG00000183856	79266	IQGAP3	IQ motif containing GTPase activating protein 3	128239	1	n/a	n/a	8.43E-02	1.329
1091639	ENSG00000117602	10964	RCAN3	RCAN family member 3	11123	1	n/a	n/a	1.28E-01	1.329
280080498	ENSG00000255073	0	ZFP91-CNTF	ZFP91-CNTF readthrough (non-protein coding)	0	11	n/a	n/a	7.81E-02	1.329
279995760	ENSG00000247516	0	RP11-480D4.3	RP11-480D4.3	0	5	n/a	n/a	9.38E-02	1.329
1096164	ENSG00000149591	6836	TAGLN	transgelin	6876	11	n/a	n/a	2.00E-01	1.329
1104320	ENSG00000197575	0	RPS17P2	ribosomal protein S17 pseudogene 2	0	5	n/a	n/a	2.91E-01	1.329
280070818	ENSG00000254435	0	CTD-2525J15.2	CTD-2525J15.2	0	19	n/a	n/a	8.01E-02	1.329
279898804	ENSG00000235280	0	MCF2L-AS1	MCF2L antisense RNA 1 (non-protein coding)	0	13	n/a	n/a	3.68E-02	1.329
279875170	ENSG00000233205	0	AC108479.2	AC108479.2	0	2	n/a	n/a	1.47E-01	1.328
1094563	ENSG00000138316	80112	ADAMTS14	ADAM metallopeptidase with thrombospondin type 1 motif, 14	140766	10	n/a	n/a	3.93E-02	1.328
280091968	ENSG00000255994	0	C14orf162	chromosome 14 open reading frame 162	0	14	n/a	n/a	4.06E-02	1.328
279936408	ENSG00000238942	0	snR39B	Small nucleolar RNA snR39B	0	3	n/a	n/a	2.01E-01	1.328
279832711	ENSG00000229422	0	RP11-262H14.5	RP11-262H14.5	0	9	n/a	n/a	5.95E-02	1.327
279726195	ENSG00000213959	0	RP5-1100H13.3	RP5-1100H13.3	0	20	n/a	n/a	1.25E-01	1.327
1103701	ENSG00000188994	22791	ZNF292	zinc finger protein 292	23036	6	n/a	n/a	7.66E-02	1.327
1095563	ENSG00000144857	60076	BOC	Boc homolog (mouse)	91653	3	n/a	n/a	1.95E-01	1.327
279844725	ENSG00000230508	0	RPL19P21	ribosomal protein L19 pseudogene 21	0	X	n/a	n/a	2.06E-01	1.327
279941112	ENSG00000239569	0	RP11-325F22.4	RP11-325F22.4	0	7	n/a	n/a	1.52E-01	1.327
280111205	ENSG00000258034	0	RP11-493P1.2	RP11-493P1.2	0	12	n/a	n/a	1.46E-01	1.326
1086944	ENSG00000005156	3955	LIG3	ligase III, DNA, ATP-dependent	3980	17	n/a	n/a	8.31E-03	1.326
1095819	ENSG00000146858	60136	ZC3HAV1L	zinc finger CCCH-type, antiviral 1-like	92092	7	n/a	n/a	6.36E-02	1.326
1087806	ENSG00000065526	22768	SPEN	spen homolog, transcriptional regulator (Drosophila)	23013	1	n/a	n/a	1.85E-01	1.326
1095161	ENSG00000142449	58668	FBN3	fibrillin 3	84467	19	n/a	n/a	2.26E-01	1.326
279821900	ENSG00000228452	0	RP5-994D16.9	RP5-994D16.9	0	1	n/a	n/a	3.51E-02	1.326
1093233	ENSG00000130723	58922	PRRC2B	proline-rich coiled-coil 2B	84726	9	n/a	n/a	1.30E-01	1.326
1098091	ENSG00000163808	36271	KIF15	kinesin family member 15	56992	3	n/a	n/a	1.40E-01	1.325
279954768	ENSG00000241202	0	ZIC4-AS1	ZIC4 antisense RNA 1 (non-protein coding)	0	3	n/a	n/a	2.74E-01	1.325
1093851	ENSG00000134686	1899	PHC2	polyhomeotic homolog 2 (Drosophila)	1912	1	n/a	n/a	9.20E-02	1.325
1102841	ENSG00000185477	94594	GPRIN3	GPRIN family member 3	285513	4	n/a	n/a	2.07E-01	1.325
1100709	ENSG00000174718	34485	C12orf35	chromosome 12 open reading frame 35	55196	12	n/a	n/a	3.25E-02	1.325
280019414	ENSG00000249906	1020534	RP5-1029K10.2	RP5-1029K10.2	100288866	17	n/a	n/a	3.53E-02	1.325
1101307	ENSG00000177853	0	ZNF518A	zinc finger protein 518A	0	10	n/a	n/a	1.61E-02	1.325
1099096	ENSG00000167615	77547	LENG8	leukocyte receptor cluster (LRC) member 8	114823	19	n/a	n/a	2.81E-01	1.324
1100482	ENSG00000173457	26220	PPP1R14B	protein phosphatase 1, regulatory (inhibitor) subunit 14B	26472	11	n/a	n/a	1.78E-01	1.324
1101068	ENSG00000176619	59014	LMNB2	lamin B2	84823	19	n/a	n/a	1.07E-01	1.324
279707566	ENSG00000207421	0	SNORD38B	small nucleolar RNA, C/D box 38B	0	1	n/a	n/a	2.40E-01	1.324
279666457	ENSG00000202042	0	SNORD49B	small nucleolar RNA, C/D box 49B	0	17	n/a	n/a	2.19E-01	1.324
279662131	ENSG00000200785	0	SNORD8	small nucleolar RNA, C/D box 8	0	14	n/a	n/a	1.17E-01	1.324
1104449	ENSG00000197951	37305	ZNF71	zinc finger protein 71	58491	19	n/a	n/a	3.99E-02	1.324
279909931	ENSG00000236358	0	RP5-827C21.2	RP5-827C21.2	0	1	n/a	n/a	2.90E-01	1.324
280080787	ENSG00000255090	0	RP11-820L6.1	RP11-820L6.1	0	11	n/a	n/a	1.90E-02	1.324
1089187	ENSG00000100425	23527	BRD1	bromodomain containing 1	23774	22	n/a	n/a	2.41E-02	1.323
1098178	ENSG00000164066	26897	INTU	inturned planar cell polarity effector homolog (Drosophila)	27152	4	n/a	n/a	6.05E-02	1.323
280019438	ENSG00000249908	0	CTD-2589H19.4	CTD-2589H19.4	0	5	n/a	n/a	9.31E-02	1.323
1090544	ENSG00000109193	6743	SULT1E1	sulfotransferase family 1E, estrogen-preferring, member 1	6783	4	n/a	n/a	1.69E-01	1.323
279702981	ENSG00000206634	166834	SNORA22	small nucleolar RNA, H/ACA box 22	677807	7	n/a	n/a	2.14E-02	1.323
279749168	ENSG00000219451	85877	AC005251.3	AC005251.3	222901	7	n/a	n/a	2.36E-01	1.322
280131241	ENSG00000259344	0	RP11-566K19.6	RP11-566K19.6	0	15	n/a	n/a	1.46E-01	1.322
1093568	ENSG00000132781	4569	MUTYH	mutY homolog (E. coli)	4595	1	n/a	n/a	1.16E-01	1.322
280064014	ENSG00000253954	0	HMGN1P38	high mobility group nucleosome binding domain 1 pseudogene 38	0	15	n/a	n/a	1.41E-01	1.322
1103406	ENSG00000187840	1963	EIF4EBP1	eukaryotic translation initiation factor 4E binding protein 1	1978	8	n/a	n/a	1.39E-01	1.322
1091374	ENSG00000115738	3378	ID2	inhibitor of DNA binding 2, dominant negative helix-loop-helix protein	3398	2	n/a	n/a	1.27E-01	1.322
1090146	ENSG00000106086	58921	PLEKHA8	pleckstrin homology domain containing, family A (phosphoinositide binding specific) member 8	84725	7	n/a	n/a	6.39E-03	1.321
280023459	ENSG00000250234	0	CTD-2024P10.1	CTD-2024P10.1	0	5	n/a	n/a	4.55E-02	1.321
1103056	ENSG00000186300	80697	ZNF555	zinc finger protein 555	148254	19	n/a	n/a	3.38E-03	1.321
1102090	ENSG00000182368	1002489	FAM27A	family with sequence similarity 27, member A	548321	9	n/a	n/a	4.75E-02	1.321
280121392	ENSG00000258777	0	RP11-618G20.4	RP11-618G20.4	0	14	n/a	n/a	6.93E-02	1.321
279947570	ENSG00000240311	0	LA16c-306E5.1	LA16c-306E5.1	0	16	n/a	n/a	2.15E-01	1.321
1090095	ENSG00000105855	3671	ITGB8	integrin, beta 8	3696	7	n/a	n/a	1.82E-01	1.321
1097995	ENSG00000163531	22869	NFASC	neurofascin	23114	1	n/a	n/a	1.24E-01	1.321
1087917	ENSG00000068489	35060	PRR11	proline rich 11	55771	17	n/a	n/a	9.84E-02	1.32
1092762	ENSG00000126787	9643	DLGAP5	discs, large (Drosophila) homolog-associated protein 5	9787	14	n/a	n/a	1.34E-01	1.32
1094377	ENSG00000137404	11109	NRM	nurim (nuclear envelope membrane protein)	11270	6	n/a	n/a	9.97E-02	1.32
1093255	ENSG00000130787	8906	HIP1R	huntingtin interacting protein 1 related	9026	12	n/a	n/a	1.50E-01	1.32
280077641	ENSG00000254909	0	RP11-110I1.5	RP11-110I1.5	0	11	n/a	n/a	2.51E-01	1.32
1106130	ENSG00000214670	0	AC007956.1	Full-length cDNA 5-PRIME end of clone CS0CAP004YO05 of Thymus of Homo sapiens (human)	0	14	n/a	n/a	1.39E-01	1.319
279797539	ENSG00000226266	0	AC009961.3	AC009961.3	0	2	n/a	n/a	1.81E-02	1.319
1089175	ENSG00000100393	2018	EP300	E1A binding protein p300	2033	22	n/a	n/a	1.15E-01	1.318
1100699	ENSG00000174652	10623	ZNF266	zinc finger protein 266	10781	19	n/a	n/a	6.76E-02	1.318
1087128	ENSG00000010379	6504	SLC6A13	solute carrier family 6 (neurotransmitter transporter, GABA), member 13	6540	12	n/a	n/a	2.52E-01	1.318
1094802	ENSG00000139767	58731	SRRM4	serine/arginine repetitive matrix 4	84530	12	n/a	n/a	1.13E-01	1.318
1090689	ENSG00000110660	34022	SLC35F2	solute carrier family 35, member F2	54733	11	n/a	n/a	9.94E-02	1.318
279902605	ENSG00000235651	0	AC064850.4	AC064850.4	0	2	n/a	n/a	7.36E-02	1.318
279813475	ENSG00000227700	0	RP11-301M17.1	RP11-301M17.1	0	1	n/a	n/a	9.29E-02	1.318
279964859	ENSG00000242294	0	CTB-161A2.3	CTB-161A2.3	0	7	n/a	n/a	1.08E-01	1.318
279952638	ENSG00000240929	0	RP5-998N21.5	RP5-998N21.5	0	1	n/a	n/a	3.45E-02	1.317
1099771	ENSG00000170381	9579	SEMA3E	sema domain, immunoglobulin domain (Ig), short basic domain, secreted, (semaphorin) 3E	9723	7	n/a	n/a	2.54E-01	1.317
279905529	ENSG00000235954	94423	TTC28-AS1	TTC28 antisense RNA 1 (non-protein coding)	284900	22	n/a	n/a	3.25E-02	1.317
280053492	ENSG00000253200	0	RP11-582J16.5	Uncharacterized protein	0	8	n/a	n/a	1.28E-02	1.317
279711594	ENSG00000211502	0	MIR675	microRNA 675	0	11	n/a	n/a	2.03E-01	1.317
279855189	ENSG00000231445	0	TIMM8AP1	translocase of inner mitochondrial membrane 8 homolog A (yeast) pseudogene 1	0	2	n/a	n/a	2.48E-02	1.316
279987831	ENSG00000244691	0	RP11-600F24.2	RP11-600F24.2	0	14	n/a	n/a	9.15E-02	1.316
280070669	ENSG00000254422	0	RP11-864G5.3	RP11-864G5.3	0	11	n/a	n/a	2.56E-01	1.316
1090847	ENSG00000111780	0	GATC	glutamyl-tRNA(Gln) amidotransferase, subunit C homolog (bacterial)	0	12	n/a	n/a	2.25E-01	1.316
1096891	ENSG00000156150	254	ALX3	ALX homeobox 3	257	1	n/a	n/a	5.29E-02	1.316
280081040	ENSG00000255104	0	AC005324.8-001	AC005324.8-001	0	17	n/a	n/a	2.12E-02	1.316
1097580	ENSG00000161664	60195	ASB16	ankyrin repeat and SOCS box containing 16	92591	17	n/a	n/a	1.14E-01	1.316
1095109	ENSG00000141905	4756	NFIC	nuclear factor I/C (CCAAT-binding transcription factor)	4782	19	n/a	n/a	2.13E-01	1.316
1095038	ENSG00000141441	41337	FAM59A	family with sequence similarity 59, member A	64762	18	n/a	n/a	1.70E-01	1.316
279859969	ENSG00000231871	0	RP11-90L20.3	RP11-90L20.3	0	1	n/a	n/a	1.50E-01	1.315
280099072	ENSG00000256847	0	CTD-3110P2.2	CTD-3110P2.2	0	11	n/a	n/a	1.75E-01	1.315
1102479	ENSG00000183960	79462	KCNH8	potassium voltage-gated channel, subfamily H (eag-related), member 8	131096	3	n/a	n/a	6.14E-02	1.315
1089275	ENSG00000100842	10132	EFS	embryonal Fyn-associated substrate	10278	14	n/a	n/a	2.33E-01	1.315
279729781	ENSG00000214321	0	CBX1P4	chromobox homolog 1 pseudogene 4	0	X	n/a	n/a	5.80E-02	1.315
279691013	ENSG00000205181	0	RP5-1022P6.6	RP5-1022P6.6	0	20	n/a	n/a	2.08E-02	1.315
280083474	ENSG00000255248	0	RP11-166D19.1	RP11-166D19.1	0	11	n/a	n/a	7.14E-02	1.315
1088124	ENSG00000074047	2719	GLI2	GLI family zinc finger 2	2736	2	n/a	n/a	1.36E-01	1.315
279936527	ENSG00000238961	166122	SNORA47	small nucleolar RNA, H/ACA box 47	677828	5	n/a	n/a	1.90E-01	1.315
1094628	ENSG00000138670	81098	RASGEF1B	RasGEF domain family, member 1B	153020	4	n/a	n/a	1.28E-01	1.315
280104782	ENSG00000257386	0	RP11-56G10.2	RP11-56G10.2	0	12	n/a	n/a	8.34E-02	1.315
1099830	ENSG00000170616	57726	SCRT1	scratch homolog 1, zinc finger protein (Drosophila)	83482	8	n/a	n/a	2.37E-01	1.314
1094003	ENSG00000135476	9556	ESPL1	extra spindle pole bodies homolog 1 (S. cerevisiae)	9700	12	n/a	n/a	8.35E-02	1.314
279744650	ENSG00000216368	0	RP3-486D24.1	RP3-486D24.1	0	6	n/a	n/a	9.49E-02	1.314
1100622	ENSG00000174197	23024	MGA	MAX gene associated	23269	15	n/a	n/a	3.86E-02	1.314
1101817	ENSG00000180900	23268	SCRIB	scribbled homolog (Drosophila)	23513	8	n/a	n/a	2.10E-01	1.314
1105222	ENSG00000204624	36813	PTCHD2	patched domain containing 2	57540	1	n/a	n/a	2.40E-01	1.314
280081407	ENSG00000255125	0	RP11-685M7.5	RP11-685M7.5	0	11	n/a	n/a	5.82E-02	1.314
1091020	ENSG00000112936	726	C7	complement component 7	730	5	n/a	n/a	2.98E-01	1.314
1089095	ENSG00000100197	1553	CYP2D6	cytochrome P450, family 2, subfamily D, polypeptide 6	1565	22	n/a	n/a	3.33E-02	1.314
280062352	ENSG00000253830	0	AC005895.3	AC005895.3	0	5	n/a	n/a	1.89E-01	1.314
1102445	ENSG00000183793	1003245	RP11-82O18.1	Uncharacterized protein	100288332	16	n/a	n/a	1.31E-01	1.314
280071420	ENSG00000254485	0	RP11-380O24.1	RP11-380O24.1	0	3	n/a	n/a	1.50E-02	1.314
279720741	ENSG00000213303	0	CTC-398G3.2	CTC-398G3.2	0	19	n/a	n/a	3.62E-02	1.314
280115622	ENSG00000258445	0	RP11-307P22.1	RP11-307P22.1	0	14	n/a	n/a	1.20E-01	1.314
1105075	ENSG00000204291	1297	COL15A1	collagen, type XV, alpha 1	1306	9	n/a	n/a	2.77E-01	1.314
1094204	ENSG00000136518	83	ACTL6A	actin-like 6A	86	3	n/a	n/a	1.10E-01	1.314
1090667	ENSG00000110367	1644	DDX6	DEAD (Asp-Glu-Ala-Asp) box polypeptide 6	1656	11	n/a	n/a	1.11E-01	1.313
279899499	ENSG00000235354	0	CTA-276O3.4	CTA-276O3.4	0	7	n/a	n/a	2.82E-01	1.313
1105174	ENSG00000204519	59871	ZNF551	zinc finger protein 551	90233	19	n/a	n/a	9.91E-03	1.313
279883117	ENSG00000233899	0	RP4-742C19.8	RP4-742C19.8	0	22	n/a	n/a	6.28E-02	1.313
280020311	ENSG00000249962	0	RP11-80H5.5	RP11-80H5.5	0	10	n/a	n/a	1.62E-01	1.313
1091014	ENSG00000112852	35416	PCDHB2	protocadherin beta 2	56133	5	n/a	n/a	3.92E-02	1.313
1088117	ENSG00000073792	10497	IGF2BP2	insulin-like growth factor 2 mRNA binding protein 2	10644	3	n/a	n/a	3.94E-02	1.313
280098805	ENSG00000256804	0	RP13-977J11.5	RP13-977J11.5	0	12	n/a	n/a	9.09E-02	1.313
1098557	ENSG00000165480	85714	SKA3	spindle and kinetochore associated complex subunit 3	221150	13	n/a	n/a	1.15E-01	1.313
1088040	ENSG00000071894	29629	CPSF1	cleavage and polyadenylation specific factor 1, 160kDa	29894	8	n/a	n/a	1.57E-01	1.313
1091570	ENSG00000117139	10607	KDM5B	lysine (K)-specific demethylase 5B	10765	1	n/a	n/a	2.11E-02	1.312
280107576	ENSG00000257674	0	RP11-76E16.2	RP11-76E16.2	0	12	n/a	n/a	4.48E-02	1.312
280069356	ENSG00000254332	0	GS1-44D20.1	GS1-44D20.1	0	8	n/a	n/a	7.77E-02	1.311
279932098	ENSG00000238274	0	LINC00340	long intergenic non-protein coding RNA 340	0	6	n/a	n/a	1.90E-01	1.311
1096106	ENSG00000149212	80328	SESN3	sestrin 3	143686	11	n/a	n/a	1.53E-01	1.311
1100086	ENSG00000171681	35018	ATF7IP	activating transcription factor 7 interacting protein	55729	12	n/a	n/a	8.59E-02	1.311
1107738	ENSG00000230778	1015684	ANKRD63	ankyrin repeat domain 63	100131244	15	n/a	n/a	3.35E-02	1.311
279991298	ENSG00000245865	0	AC134943.1	AC134943.1	0	3	n/a	n/a	7.03E-02	1.311
1091170	ENSG00000114316	7332	USP4	ubiquitin specific peptidase 4 (proto-oncogene)	7375	3	n/a	n/a	2.33E-02	1.311
279995447	ENSG00000247373	0	RP11-486O12.2	RP11-486O12.2	0	12	n/a	n/a	2.82E-02	1.311
1088144	ENSG00000074657	34494	ZNF532	zinc finger protein 532	55205	18	n/a	n/a	6.79E-02	1.31
279816877	ENSG00000228010	0	AC073343.13	AC073343.13	0	7	n/a	n/a	3.53E-02	1.31
1096038	ENSG00000148600	60149	CDHR1	cadherin-related family member 1	92211	10	n/a	n/a	1.35E-01	1.31
1102541	ENSG00000184254	217	ALDH1A3	aldehyde dehydrogenase 1 family, member A3	220	15	n/a	n/a	1.39E-01	1.31
1093703	ENSG00000133800	10736	LYVE1	lymphatic vessel endothelial hyaluronan receptor 1	10894	11	n/a	n/a	2.83E-01	1.31
279862106	ENSG00000232041	0	PSMD10P3	proteasome 26S subunit, non-ATPase, 10 pseudogene 3	0	13	n/a	n/a	1.63E-01	1.31
279913934	ENSG00000236735	0	RPL31P63	ribosomal protein L31 pseudogene 63	0	X	n/a	n/a	2.27E-01	1.31
280059971	ENSG00000253677	0	UBE2HP1	ubiquitin-conjugating enzyme E2H pseudogene 1	0	8	n/a	n/a	1.20E-01	1.31
279948849	ENSG00000240459	0	RP11-477G18.1	RP11-477G18.1	0	4	n/a	n/a	1.22E-01	1.31
279977670	ENSG00000243680	0	CTC-471J1.1	CTC-471J1.1	0	19	n/a	n/a	2.26E-01	1.309
280062799	ENSG00000253866	0	TMEM97P2	transmembrane protein 97 pseudogene 2	0	8	n/a	n/a	5.33E-02	1.309
279788042	ENSG00000225475	0	RP11-377K22.2	RP11-377K22.2	0	1	n/a	n/a	1.73E-01	1.309
1089911	ENSG00000105011	35012	ASF1B	ASF1 anti-silencing function 1 homolog B (S. cerevisiae)	55723	19	n/a	n/a	1.52E-01	1.309
1096720	ENSG00000154556	8408	SORBS2	sorbin and SH3 domain containing 2	8470	4	n/a	n/a	6.89E-03	1.309
1102450	ENSG00000183808	123534	RBM12B	RNA binding motif protein 12B	389677	8	n/a	n/a	2.14E-02	1.308
1091799	ENSG00000119403	25896	PHF19	PHD finger protein 19	26147	9	n/a	n/a	1.29E-01	1.308
1101739	ENSG00000180447	2603	GAS1	growth arrest-specific 1	2619	9	n/a	n/a	1.95E-01	1.308
1098097	ENSG00000163817	34005	SLC6A20	solute carrier family 6 (proline IMINO transporter), member 20	54716	3	n/a	n/a	1.09E-01	1.308
280017399	ENSG00000249761	0	CTD-2278B20.1	CTD-2278B20.1	0	5	n/a	n/a	2.49E-01	1.308
279875429	ENSG00000233222	0	RP11-216N14.9	RP11-216N14.9	0	1	n/a	n/a	9.36E-02	1.308
1096983	ENSG00000156959	119574	LHFPL4	lipoma HMGIC fusion partner-like 4	375323	3	n/a	n/a	1.46E-01	1.308
279663559	ENSG00000201229	0	SNORA63	Small nucleolar RNA SNORA63	0	3	n/a	n/a	1.70E-01	1.307
1102804	ENSG00000185278	58813	ZBTB37	zinc finger and BTB domain containing 37	84614	1	n/a	n/a	5.00E-02	1.307
1103564	ENSG00000188486	2997	H2AFX	H2A histone family, member X	3014	11	n/a	n/a	2.01E-01	1.307
1095095	ENSG00000141736	2049	ERBB2	v-erb-b2 erythroblastic leukemia viral oncogene homolog 2, neuro/glioblastoma derived oncogene homolog (avian)	2064	17	n/a	n/a	1.57E-01	1.307
1092554	ENSG00000125430	9809	HS3ST3B1	heparan sulfate (glucosamine) 3-O-sulfotransferase 3B1	9953	17	n/a	n/a	8.99E-03	1.307
1088859	ENSG00000092758	1290	COL9A3	collagen, type IX, alpha 3	1299	20	n/a	n/a	2.28E-01	1.307
1102228	ENSG00000182983	123280	ZNF662	zinc finger protein 662	389114	3	n/a	n/a	3.04E-02	1.307
280114284	ENSG00000258366	31230	RTEL1	Regulator of telomere elongation helicase 1	51750	20	n/a	n/a	1.52E-01	1.307
1097415	ENSG00000160305	22936	DIP2A	DIP2 disco-interacting protein 2 homolog A (Drosophila)	23181	21	n/a	n/a	3.53E-02	1.307
1087920	ENSG00000068654	25634	POLR1A	polymerase (RNA) I polypeptide A, 194kDa	25885	2	n/a	n/a	8.98E-02	1.307
279579264	ENSG00000187953	134310	PMS2CL	PMS2 C-terminal like pseudogene	441194	7	n/a	n/a	6.39E-02	1.307
1097658	ENSG00000162337	4016	LRP5	low density lipoprotein receptor-related protein 5	4041	11	n/a	n/a	1.55E-01	1.307
1102017	ENSG00000182095	58828	TNRC18	trinucleotide repeat containing 18	84629	7	n/a	n/a	2.26E-01	1.307
1097682	ENSG00000162415	36916	ZSWIM5	zinc finger, SWIM-type containing 5	57643	1	n/a	n/a	3.54E-02	1.307
1094393	ENSG00000137486	405	ARRB1	arrestin, beta 1	408	11	n/a	n/a	6.79E-02	1.306
1099208	ENSG00000167978	23279	SRRM2	serine/arginine repetitive matrix 2	23524	16	n/a	n/a	1.88E-01	1.306
279719187	ENSG00000213087	0	RP11-613F7.1	RP11-613F7.1	0	6	n/a	n/a	2.27E-01	1.306
1092534	ENSG00000125266	1935	EFNB2	ephrin-B2	1948	13	n/a	n/a	4.24E-02	1.306
1091742	ENSG00000118707	37896	TGIF2	TGFB-induced factor homeobox 2	60436	20	n/a	n/a	2.05E-01	1.306
1106728	ENSG00000224113	0	AC004223.1	Uncharacterized proteincDNA FLJ52625	0	17	n/a	n/a	7.73E-02	1.306
280050719	ENSG00000252912	0	5S_rRNA	5S ribosomal RNA	0	17	n/a	n/a	3.66E-02	1.306
1087478	ENSG00000046604	1817	DSG2	desmoglein 2	1829	18	n/a	n/a	6.75E-02	1.306
1096381	ENSG00000151746	633	BICD1	bicaudal D homolog 1 (Drosophila)	636	12	n/a	n/a	3.72E-02	1.306
280008944	ENSG00000249044	0	RP11-330M2.7	RP11-330M2.7	0	9	n/a	n/a	1.34E-01	1.306
279738082	ENSG00000215210	0	RBMXP2	RNA binding motif protein, X-linked pseudogene 2	0	9	n/a	n/a	5.90E-02	1.306
1087967	ENSG00000070018	4015	LRP6	low density lipoprotein receptor-related protein 6	4040	12	n/a	n/a	4.25E-02	1.306
279852262	ENSG00000231198	0	AC004987.10	AC004987.10	0	7	n/a	n/a	1.64E-01	1.306
1106007	ENSG00000214176	0	AC103810.1	Uncharacterized proteincDNA FLJ60005, moderately similar to Homo sapiens pleckstrin homology domain containing, family M member 1, mRNA	0	17	n/a	n/a	7.09E-02	1.305
279958369	ENSG00000241600	0	ZNF578	ZNF578	0	19	n/a	n/a	3.67E-02	1.305
1090428	ENSG00000108465	56080	CDK5RAP3	CDK5 regulatory subunit associated protein 3	80279	17	n/a	n/a	2.27E-01	1.305
1102956	ENSG00000185942	94817	NKAIN3	Na+/K+ transporting ATPase interacting 3	286183	8	n/a	n/a	6.65E-02	1.305
279997535	ENSG00000248113	0	RP11-791G16.4	RP11-791G16.4	0	4	n/a	n/a	1.30E-01	1.305
1096018	ENSG00000148400	4820	NOTCH1	notch 1	4851	9	n/a	n/a	2.68E-01	1.305
279849875	ENSG00000230979	0	AC079250.1	AC079250.1	0	2	n/a	n/a	2.25E-01	1.305
280123593	ENSG00000258903	0	RP11-355I22.2	RP11-355I22.2	0	14	n/a	n/a	2.52E-01	1.305
280021305	ENSG00000250045	0	CBX3P3	chromobox homolog 3 pseudogene 3	0	5	n/a	n/a	2.82E-02	1.305
279940846	ENSG00000239528	0	CTB-118N6.1	CTB-118N6.1	0	5	n/a	n/a	1.07E-01	1.304
1096016	ENSG00000148396	9775	SEC16A	SEC16 homolog A (S. cerevisiae)	9919	9	n/a	n/a	4.77E-02	1.304
280008739	ENSG00000249019	0	RP11-539G18.1	RP11-539G18.1	0	4	n/a	n/a	1.17E-01	1.304
279767421	ENSG00000223726	0	CTA-929C8.7	CTA-929C8.7	0	22	n/a	n/a	7.67E-02	1.304
1095319	ENSG00000143409	35082	FAM63A	family with sequence similarity 63, member A	55793	1	n/a	n/a	9.19E-02	1.304
1091654	ENSG00000117724	1056	CENPF	centromere protein F, 350/400kDa (mitosin)	1063	1	n/a	n/a	1.53E-01	1.304
1104548	ENSG00000198221	158874	C6orf124	chromosome 6 open reading frame 124	653483	6	n/a	n/a	1.16E-01	1.304
280080203	ENSG00000255050	0	RP11-661A12.9	RP11-661A12.9	0	8	n/a	n/a	3.56E-02	1.304
1098913	ENSG00000166860	9736	ZBTB39	zinc finger and BTB domain containing 39	9880	12	n/a	n/a	2.23E-03	1.304
279484406	ENSG00000177839	0	PCDHB9	protocadherin beta 9	0	5	n/a	n/a	5.43E-03	1.304
1087988	ENSG00000070476	55200	ZXDC	ZXD family zinc finger C	79364	3	n/a	n/a	2.58E-02	1.304
279760931	ENSG00000222720	0	AC027307.1	AC027307.1	0	19	n/a	n/a	2.29E-01	1.304
1099495	ENSG00000169184	4304	MN1	meningioma (disrupted in balanced translocation) 1	4330	22	n/a	n/a	1.31E-01	1.303
280135369	ENSG00000259568	0	RP13-262C2.2	RP13-262C2.2	0	15	n/a	n/a	1.58E-01	1.303
279744183	ENSG00000216090	0	MIR937	microRNA 937	0	8	n/a	n/a	1.97E-01	1.303
279918691	ENSG00000237161	0	RP11-32B5.1	RP11-32B5.1	0	15	n/a	n/a	1.54E-01	1.303
1091937	ENSG00000120318	41012	ARAP3	ArfGAP with RhoGAP domain, ankyrin repeat and PH domain 3	64411	5	n/a	n/a	1.06E-01	1.303
279503493	ENSG00000180673	0	RP11-323K3.1	RP11-323K3.1	0	4	n/a	n/a	1.20E-01	1.303
1097546	ENSG00000161298	59101	ZNF382	zinc finger protein 382	84911	19	n/a	n/a	3.76E-02	1.302
279932855	ENSG00000238369	0	snoU13	Small nucleolar RNA U13	0	5	n/a	n/a	1.60E-01	1.302
280079048	ENSG00000254995	0	STX16-NPEPL1	STX16-NPEPL1 readthrough (non-protein coding)	0	20	n/a	n/a	1.68E-01	1.302
1087825	ENSG00000065923	58877	SLC9A7	solute carrier family 9 (sodium/hydrogen exchanger), member 7	84679	X	n/a	n/a	1.67E-01	1.302
279956892	ENSG00000241464	0	CTC-251H24.1	CTC-251H24.1	0	19	n/a	n/a	7.60E-02	1.302
1089654	ENSG00000103168	8894	TAF1C	TATA box binding protein (TBP)-associated factor, RNA polymerase I, C, 110kDa	9013	16	n/a	n/a	1.50E-01	1.302
280060410	ENSG00000253711	0	RP11-787D18.1	RP11-787D18.1	0	8	n/a	n/a	2.41E-02	1.302
279995367	ENSG00000247330	0	AL355999.1	AL355999.1	0	1	n/a	n/a	6.32E-02	1.302
1104348	ENSG00000197653	83407	DNAH10	dynein, axonemal, heavy chain 10	196385	12	n/a	n/a	1.48E-01	1.302
279752310	ENSG00000221170	1023054	MIR1304	microRNA 1304	100302240	11	n/a	n/a	3.10E-01	1.302
280125736	ENSG00000259027	0	RP11-361H10.4	RP11-361H10.4	0	14	n/a	n/a	8.50E-02	1.301
280137538	ENSG00000259715	0	CTD-3110H11.1	CTD-3110H11.1	0	15	n/a	n/a	1.35E-01	1.301
1101054	ENSG00000176533	2771	GNG7	guanine nucleotide binding protein (G protein), gamma 7	2788	19	n/a	n/a	1.08E-01	1.301
279908499	ENSG00000236229	0	VEZF1P1	vascular endothelial zinc finger 1 pseudogene 1	0	3	n/a	n/a	4.77E-02	1.301
280034334	ENSG00000251102	0	CTD-2341D24.1	CTD-2341D24.1	0	5	n/a	n/a	5.44E-02	1.301
279845772	ENSG00000230590	1023132	FTX	FTX transcript, XIST regulator (non-protein coding)	100302692	X	n/a	n/a	7.02E-02	1.301
1087722	ENSG00000062822	5392	POLD1	polymerase (DNA directed), delta 1, catalytic subunit 125kDa	5424	19	n/a	n/a	1.72E-01	1.301
1094917	ENSG00000140548	119492	ZNF710	zinc finger protein 710	374655	15	n/a	n/a	1.71E-01	1.301
280023673	ENSG00000250251	0	PKD1P6	polycystic kidney disease 1 (autosomal dominant) pseudogene 6	0	16	n/a	n/a	1.44E-01	1.3
279752548	ENSG00000221211	0	AC078794.1	AC078794.1	0	3	n/a	n/a	3.29E-02	1.3
1102624	ENSG00000184596	0	AF207550.1	AF207550.1	0	X	n/a	n/a	1.03E-01	1.3
1099060	ENSG00000167491	34104	GATAD2A	GATA zinc finger domain containing 2A	54815	19	n/a	n/a	9.44E-02	1.3
1087526	ENSG00000049239	9421	H6PD	hexose-6-phosphate dehydrogenase (glucose 1-dehydrogenase)	9563	1	n/a	n/a	1.03E-01	1.3
1100897	ENSG00000175697	81670	GPR156	G protein-coupled receptor 156	165829	3	n/a	n/a	1.34E-01	1.3
1096537	ENSG00000152977	7502	ZIC1	Zic family member 1	7545	3	n/a	n/a	3.00E-01	1.3
279865652	ENSG00000232383	0	AC010677.5	AC010677.5	0	7	n/a	n/a	2.94E-01	1.299
279795891	ENSG00000226121	0	AC009487.6	AC009487.6	0	2	n/a	n/a	4.07E-02	1.299
1101514	ENSG00000179051	35207	RCC2	regulator of chromosome condensation 2	55920	1	n/a	n/a	6.76E-02	1.299
1104793	ENSG00000198885	80924	ITPRIPL1	inositol 1,4,5-trisphosphate receptor interacting protein-like 1	150771	2	n/a	n/a	2.06E-02	1.299
1094822	ENSG00000139946	36437	PELI2	pellino homolog 2 (Drosophila)	57161	14	n/a	n/a	1.04E-01	1.299
1087850	ENSG00000066468	2248	FGFR2	fibroblast growth factor receptor 2	2263	10	n/a	n/a	2.62E-01	1.299
1088808	ENSG00000091490	22986	SEL1L3	sel-1 suppressor of lin-12-like 3 (C. elegans)	23231	4	n/a	n/a	5.73E-02	1.299
1088252	ENSG00000077264	5031	PAK3	p21 protein (Cdc42/Rac)-activated kinase 3	5063	X	n/a	n/a	2.51E-01	1.299
280018615	ENSG00000249855	0	RP11-159F24.4	RP11-159F24.4	0	5	n/a	n/a	2.60E-01	1.299
280128642	ENSG00000259192	0	AC109631.1	AC109631.1	0	15	n/a	n/a	6.88E-02	1.299
279888749	ENSG00000234420	0	ZNF37BP	zinc finger protein 37B, pseudogene	0	10	n/a	n/a	8.63E-02	1.299
280096483	ENSG00000256512	0	RP11-860B13.3	RP11-860B13.3	0	12	n/a	n/a	2.52E-01	1.298
1094757	ENSG00000139517	85853	LNX2	ligand of numb-protein X 2	222484	13	n/a	n/a	1.50E-01	1.298
1088171	ENSG00000075240	22906	GRAMD4	GRAM domain containing 4	23151	22	n/a	n/a	1.46E-01	1.298
1100056	ENSG00000171532	4735	NEUROD2	neurogenic differentiation 2	4761	17	n/a	n/a	1.91E-01	1.298
1092446	ENSG00000124529	8308	HIST1H4B	histone cluster 1, H4b	8366	6	n/a	n/a	7.73E-02	1.298
279901213	ENSG00000235522	0	AC009505.2	AC009505.2	0	2	n/a	n/a	1.15E-01	1.298
1097572	ENSG00000161640	76984	SIGLEC11	sialic acid binding Ig-like lectin 11	114132	19	n/a	n/a	3.41E-03	1.298
280015065	ENSG00000249592	1001327	RP11-440L14.1	RP11-440L14.1	100129917	4	n/a	n/a	2.01E-02	1.298
1089895	ENSG00000104951	92065	IL4I1	interleukin 4 induced 1	259307	19	n/a	n/a	3.52E-02	1.298
1095696	ENSG00000145908	60125	ZNF300	zinc finger protein 300	91975	5	n/a	n/a	4.69E-02	1.298
279818068	ENSG00000228121	0	PHBP3	prohibitin pseudogene 3	0	1	n/a	n/a	9.86E-02	1.298
279893050	ENSG00000234771	94827	RP11-395P17.3	RP11-395P17.3	100289019	9	n/a	n/a	1.99E-01	1.297
1098462	ENSG00000165061	55501	ZMAT4	zinc finger, matrin-type 4	79698	8	n/a	n/a	4.82E-02	1.297
280116719	ENSG00000258508	0	RP11-73E17.1	RP11-73E17.1	0	14	n/a	n/a	8.40E-02	1.297
1097619	ENSG00000161996	83472	WDR90	WD repeat domain 90	197335	16	n/a	n/a	1.35E-01	1.297
1104602	ENSG00000198429	7577	ZNF69	zinc finger protein 69	7620	19	n/a	n/a	1.36E-01	1.297
279925559	ENSG00000237729	0	AC002075.4	AC002075.4	0	7	n/a	n/a	2.25E-01	1.297
279867254	ENSG00000232525	0	RP11-51B10.3	RP11-51B10.3	0	10	n/a	n/a	2.67E-01	1.297
1094053	ENSG00000135747	60284	ZNF670	zinc finger protein 670	93474	1	n/a	n/a	7.11E-03	1.297
279963864	ENSG00000242215	0	RP11-513M16.2	RP11-513M16.2	0	9	n/a	n/a	1.38E-01	1.297
1095464	ENSG00000144218	3874	AFF3	AF4/FMR2 family, member 3	3899	2	n/a	n/a	1.72E-01	1.296
1098435	ENSG00000164938	60873	TP53INP1	tumor protein p53 inducible nuclear protein 1	94241	8	n/a	n/a	6.35E-02	1.296
1095626	ENSG00000145391	56625	SETD7	SET domain containing (lysine methyltransferase) 7	80854	4	n/a	n/a	1.09E-01	1.296
1100542	ENSG00000173757	6737	STAT5B	signal transducer and activator of transcription 5B	6777	17	n/a	n/a	3.96E-02	1.296
1095336	ENSG00000143476	30994	DTL	denticleless homolog (Drosophila)	51514	1	n/a	n/a	1.16E-01	1.296
1098800	ENSG00000166398	9566	KIAA0355	KIAA0355	9710	19	n/a	n/a	1.18E-02	1.296
1089018	ENSG00000099937	3036	SERPIND1	serpin peptidase inhibitor, clade D (heparin cofactor), member 1	3053	22	n/a	n/a	2.83E-01	1.296
279807384	ENSG00000227117	0	CTA-85E5.10	CTA-85E5.10	0	22	n/a	n/a	3.24E-02	1.296
1097761	ENSG00000162714	59028	ZNF496	zinc finger protein 496	84838	1	n/a	n/a	1.38E-02	1.296
1104676	ENSG00000198663	85762	C6orf89	chromosome 6 open reading frame 89	221477	6	n/a	n/a	7.49E-02	1.295
1091841	ENSG00000119688	5794	ABCD4	ATP-binding cassette, sub-family D (ALD), member 4	5826	14	n/a	n/a	1.46E-01	1.295
1090181	ENSG00000106344	34420	RBM28	RNA binding motif protein 28	55131	7	n/a	n/a	6.17E-02	1.295
1106400	ENSG00000215790	9762	SLC35E2	solute carrier family 35, member E2	9906	1	n/a	n/a	2.25E-01	1.295
1100123	ENSG00000171827	80699	ZNF570	zinc finger protein 570	148268	19	n/a	n/a	5.71E-02	1.295
279809889	ENSG00000227344	0	RP11-266F12.1	RP11-266F12.1	0	7	n/a	n/a	7.68E-02	1.294
1093720	ENSG00000133958	36851	UNC79	unc-79 homolog (C. elegans)	57578	14	n/a	n/a	4.33E-02	1.294
1092848	ENSG00000127586	40565	CHTF18	CTF18, chromosome transmission fidelity factor 18 homolog (S. cerevisiae)	63922	16	n/a	n/a	2.18E-01	1.294
1101379	ENSG00000178229	79080	ZNF543	zinc finger protein 543	125919	19	n/a	n/a	4.44E-02	1.294
280120546	ENSG00000258728	0	RP11-195F19.29	Galactose-1-phosphate uridyl transferase	0	9	n/a	n/a	7.22E-02	1.294
1093666	ENSG00000133422	22636	MORC2	MORC family CW-type zinc finger 2	22880	22	n/a	n/a	1.51E-02	1.294
279972406	ENSG00000243155	0	RP11-46A10.5	RP11-46A10.5	0	1	n/a	n/a	3.71E-02	1.294
1096356	ENSG00000151612	81065	ZNF827	zinc finger protein 827	152485	4	n/a	n/a	5.33E-02	1.294
279933989	ENSG00000238556	0	snoU13	Small nucleolar RNA U13	0	21	n/a	n/a	3.15E-01	1.294
1088100	ENSG00000073331	56017	ALPK1	alpha-kinase 1	80216	4	n/a	n/a	1.26E-02	1.294
279893354	ENSG00000234793	0	AC114730.7	AC114730.7	0	2	n/a	n/a	1.26E-01	1.294
1087037	ENSG00000007202	9559	KIAA0100	KIAA0100	9703	17	n/a	n/a	3.66E-02	1.293
1089452	ENSG00000101752	36807	MIB1	mindbomb homolog 1 (Drosophila)	57534	18	n/a	n/a	1.28E-01	1.293
279839342	ENSG00000230043	0	TMSL6	thymosin-like 6 (pseudogene)	0	20	n/a	n/a	2.29E-01	1.293
1097788	ENSG00000162783	30759	IER5	immediate early response 5	51278	1	n/a	n/a	7.11E-02	1.293
279943535	ENSG00000239881	0	RPS27P25	ribosomal protein S27 pseudogene 25	0	12	n/a	n/a	1.36E-01	1.293
1089132	ENSG00000100297	4149	MCM5	minichromosome maintenance complex component 5	4174	22	n/a	n/a	1.32E-01	1.293
1096072	ENSG00000148843	22739	PDCD11	programmed cell death 11	22984	10	n/a	n/a	2.07E-02	1.292
1090911	ENSG00000112182	37928	BACH2	BTB and CNC homology 1, basic leucine zipper transcription factor 2	60468	6	n/a	n/a	1.90E-01	1.292
1106008	ENSG00000214182	0	PTMAP5	prothymosin, alpha pseudogene 5	0	13	n/a	n/a	2.63E-01	1.292
279780486	ENSG00000224789	0	AC012363.4	AC012363.4	0	2	n/a	n/a	1.04E-01	1.292
280089671	ENSG00000255735	0	AC110619.1	AC110619.1	0	2	n/a	n/a	9.52E-02	1.292
1094949	ENSG00000140836	460	ZFHX3	zinc finger homeobox 3	463	16	n/a	n/a	4.67E-02	1.292
279881949	ENSG00000233799	0	AC139887.4	AC139887.4	0	4	n/a	n/a	9.65E-02	1.292
1088781	ENSG00000090924	41420	PLEKHG2	pleckstrin homology domain containing, family G (with RhoGef domain) member 2	64857	19	n/a	n/a	1.81E-01	1.292
280128838	ENSG00000259205	0	PRKXP1	protein kinase, X-linked, pseudogene 1	0	15	n/a	n/a	9.82E-02	1.291
1109089	ENSG00000243509	8696	TNFRSF6B	tumor necrosis factor receptor superfamily, member 6b, decoy	8771	20	n/a	n/a	1.76E-01	1.291
1096145	ENSG00000149503	3594	INCENP	inner centromere protein antigens 135/155kDa	3619	11	n/a	n/a	5.05E-02	1.291
279852997	ENSG00000231252	0	RP11-436K8.1	RP11-436K8.1	0	1	n/a	n/a	4.70E-02	1.291
1089113	ENSG00000100242	25526	SUN2	Sad1 and UNC84 domain containing 2	25777	22	n/a	n/a	8.92E-02	1.291
1099242	ENSG00000168078	35160	PBK	PDZ binding kinase	55872	8	n/a	n/a	2.27E-01	1.291
279966820	ENSG00000242517	0	AC018607.3	AC018607.3	0	8	n/a	n/a	7.22E-02	1.291
1097629	ENSG00000162065	36738	TBC1D24	TBC1 domain family, member 24	57465	16	n/a	n/a	1.22E-01	1.291
1090444	ENSG00000108557	10585	RAI1	retinoic acid induced 1	10743	17	n/a	n/a	1.80E-01	1.291
1100487	ENSG00000173480	80627	ZNF417	zinc finger protein 417	147687	19	n/a	n/a	1.09E-01	1.291
1104612	ENSG00000198464	80620	ZNF480	zinc finger protein 480	147657	19	n/a	n/a	2.52E-02	1.291
279983694	ENSG00000244265	0	SIAH2-AS1	SIAH2 antisense RNA 1 (non-protein coding)	0	3	n/a	n/a	8.73E-02	1.291
1091931	ENSG00000120278	36753	PLEKHG1	pleckstrin homology domain containing, family G (with RhoGef domain) member 1	57480	6	n/a	n/a	1.34E-01	1.291
279943599	ENSG00000239884	0	AC005696.1	AC005696.1	0	17	n/a	n/a	1.47E-01	1.291
1091861	ENSG00000119778	33745	ATAD2B	ATPase family, AAA domain containing 2B	54454	2	n/a	n/a	2.06E-02	1.291
279926700	ENSG00000237815	0	AC007000.11	AC007000.11	0	7	n/a	n/a	1.17E-01	1.29
1087641	ENSG00000057019	79476	DCBLD2	discoidin, CUB and LCCL domain containing 2	131566	3	n/a	n/a	1.74E-02	1.29
1091286	ENSG00000115252	5104	PDE1A	phosphodiesterase 1A, calmodulin-dependent	5136	2	n/a	n/a	1.67E-01	1.29
1095760	ENSG00000146352	79617	CLVS2	clavesin 2	134829	6	n/a	n/a	1.47E-01	1.29
279952177	ENSG00000240874	0	CTD-2515H24.1	CTD-2515H24.1	0	15	n/a	n/a	7.65E-02	1.29
1093435	ENSG00000132003	41750	ZSWIM4	zinc finger, SWIM-type containing 4	65249	19	n/a	n/a	6.42E-02	1.29
1099097	ENSG00000167617	80686	CDC42EP5	CDC42 effector protein (Rho GTPase binding) 5	148170	19	n/a	n/a	2.01E-01	1.289
279778000	ENSG00000224566	0	RP5-881P19.6	RP5-881P19.6	0	1	n/a	n/a	9.43E-02	1.289
1100726	ENSG00000174807	36402	CD248	CD248 molecule, endosialin	57124	11	n/a	n/a	2.48E-01	1.289
1101579	ENSG00000179409	30118	GEMIN4	gem (nuclear organelle) associated protein 4	50628	17	n/a	n/a	5.63E-03	1.289
279855303	ENSG00000231458	0	AC098850.1	AC098850.1	0	17	n/a	n/a	3.81E-02	1.289
280014797	ENSG00000249558	0	RCC2P4	regulator of chromosome condensation 2 pseudogene 4	0	3	n/a	n/a	6.10E-03	1.289
1098306	ENSG00000164418	2881	GRIK2	glutamate receptor, ionotropic, kainate 2	2898	6	n/a	n/a	1.34E-01	1.289
280137089	ENSG00000259683	0	RP11-182J1.14	RP11-182J1.14	0	15	n/a	n/a	2.86E-01	1.289
1091052	ENSG00000113248	35404	PCDHB15	protocadherin beta 15	56121	5	n/a	n/a	2.11E-02	1.289
1092243	ENSG00000123080	1025	CDKN2C	cyclin-dependent kinase inhibitor 2C (p18, inhibits CDK4)	1031	1	n/a	n/a	2.12E-01	1.288
279785387	ENSG00000225236	0	AP000936.5	AP000936.5	0	11	n/a	n/a	1.18E-01	1.288
1104532	ENSG00000198169	59992	ZNF251	zinc finger protein 251	90987	8	n/a	n/a	3.54E-02	1.288
1097362	ENSG00000160072	58092	ATAD3B	ATPase family, AAA domain containing 3B	83858	1	n/a	n/a	1.80E-01	1.288
1102116	ENSG00000182504	55401	CEP97	centrosomal protein 97kDa	79598	3	n/a	n/a	5.00E-02	1.288
1103293	ENSG00000187372	35406	PCDHB13	protocadherin beta 13	56123	5	n/a	n/a	5.13E-02	1.288
1102793	ENSG00000185252	7582	ZNF74	zinc finger protein 74	7625	22	n/a	n/a	1.03E-01	1.288
1096461	ENSG00000152402	2960	GUCY1A2	guanylate cyclase 1, soluble, alpha 2	2977	11	n/a	n/a	2.36E-01	1.288
279670680	ENSG00000203688	0	RP11-351J23.1	RP11-351J23.1	0	6	n/a	n/a	1.27E-01	1.288
1101861	ENSG00000181090	55616	EHMT1	euchromatic histone-lysine N-methyltransferase 1	79813	9	n/a	n/a	3.25E-02	1.288
1095412	ENSG00000143867	79420	OSR1	odd-skipped related 1 (Drosophila)	130497	2	n/a	n/a	1.13E-01	1.288
279704094	ENSG00000206823	166857	SNORA24	small nucleolar RNA, H/ACA box 24	677809	4	n/a	n/a	2.32E-01	1.288
1102037	ENSG00000182173	94135	TSEN54	tRNA splicing endonuclease 54 homolog (S. cerevisiae)	283989	17	n/a	n/a	1.79E-01	1.288
1088719	ENSG00000089505	76672	CMTM1	CKLF-like MARVEL transmembrane domain containing 1	113540	16	n/a	n/a	6.80E-02	1.288
279494911	ENSG00000179342	0	GS1-124K5.9	GS1-124K5.9	0	7	n/a	n/a	6.89E-02	1.288
1108313	ENSG00000234432	0	AC092171.1	Uncharacterized proteincDNA FLJ43318 fis, clone NT2RI2018311	0	7	n/a	n/a	1.15E-01	1.287
279802530	ENSG00000226721	0	EEF1DP2	eukaryotic translation elongation factor 1 delta pseudogene 2	0	9	n/a	n/a	2.26E-01	1.287
1087673	ENSG00000059573	5800	ALDH18A1	aldehyde dehydrogenase 18 family, member A1	5832	10	n/a	n/a	1.86E-02	1.287
1099041	ENSG00000167383	7728	ZNF229	zinc finger protein 229	7772	19	n/a	n/a	1.38E-02	1.287
279781366	ENSG00000224875	0	AC083949.1	AC083949.1	0	2	n/a	n/a	6.97E-02	1.287
1092284	ENSG00000123384	4010	LRP1	low density lipoprotein receptor-related protein 1	4035	12	n/a	n/a	2.01E-01	1.287
280045469	ENSG00000252150	0	AC092574.2	AC092574.2	0	4	n/a	n/a	1.15E-01	1.287
279746220	ENSG00000217289	0	AC018865.5	AC018865.5	0	2	n/a	n/a	1.33E-01	1.287
1107460	ENSG00000228835	0	AC012123.1	Uncharacterized protein	0	18	n/a	n/a	2.16E-01	1.286
1098188	ENSG00000164082	2895	GRM2	glutamate receptor, metabotropic 2	2912	3	n/a	n/a	1.03E-01	1.286
1095362	ENSG00000143578	80703	CREB3L4	cAMP responsive element binding protein 3-like 4	148327	1	n/a	n/a	1.17E-01	1.286
279995611	ENSG00000247416	0	RP11-629G13.1	RP11-629G13.1	0	11	n/a	n/a	6.64E-02	1.286
1101306	ENSG00000177842	90121	ZNF620	zinc finger protein 620	253639	3	n/a	n/a	1.61E-02	1.286
279835160	ENSG00000229659	0	RP11-345K20.2	RP11-345K20.2	0	10	n/a	n/a	1.10E-01	1.286
1103991	ENSG00000196576	23407	PLXNB2	plexin B2	23654	22	n/a	n/a	1.83E-01	1.286
279705921	ENSG00000207145	166764	SNORA18	small nucleolar RNA, H/ACA box 18	677805	11	n/a	n/a	2.14E-01	1.286
1087761	ENSG00000064547	9046	LPAR2	lysophosphatidic acid receptor 2	9170	19	n/a	n/a	2.50E-01	1.286
280053844	ENSG00000253230	81300	RP11-403C10.2	RP11-403C10.2	157627	8	n/a	n/a	3.27E-01	1.286
1090601	ENSG00000109805	40784	NCAPG	non-SMC condensin I complex, subunit G	64151	4	n/a	n/a	1.13E-01	1.286
1096400	ENSG00000151892	2658	GFRA1	GDNF family receptor alpha 1	2674	10	n/a	n/a	2.44E-01	1.285
1108172	ENSG00000233476	0	EEF1A1P6	eukaryotic translation elongation factor 1 alpha 1 pseudogene 6	0	7	n/a	n/a	2.46E-01	1.285
280118831	ENSG00000258634	0	RP4-773N10.4	RP4-773N10.4	0	1	n/a	n/a	7.59E-02	1.285
1105125	ENSG00000204394	7364	VARS	valyl-tRNA synthetase	7407	6	n/a	n/a	2.72E-02	1.285
280004018	ENSG00000248636	0	RP11-768F21.1	RP11-768F21.1	0	12	n/a	n/a	8.44E-02	1.285
1104999	ENSG00000204049	1015635	AL391421.1	Uncharacterized proteincDNA FLJ43696 fis, clone TBAES2007964	100131132	10	n/a	n/a	2.16E-02	1.285
1103725	ENSG00000189079	83430	ARID2	AT rich interactive domain 2 (ARID, RFX-like)	196528	12	n/a	n/a	2.95E-02	1.285
1087621	ENSG00000055483	36875	USP36	ubiquitin specific peptidase 36	57602	17	n/a	n/a	9.47E-02	1.285
1099600	ENSG00000169635	22874	HIC2	hypermethylated in cancer 2	23119	22	n/a	n/a	1.64E-01	1.285
1092851	ENSG00000127603	23254	MACF1	microtubule-actin crosslinking factor 1	23499	1	n/a	n/a	1.50E-01	1.285
279787481	ENSG00000225423	0	RP11-122F14.3	RP11-122F14.3	0	10	n/a	n/a	1.40E-01	1.285
280050684	ENSG00000252907	0	AC105129.1	AC105129.1	0	15	n/a	n/a	2.32E-01	1.285
1089770	ENSG00000104213	5125	PDGFRL	platelet-derived growth factor receptor-like	5157	8	n/a	n/a	1.27E-01	1.285
1101369	ENSG00000178187	94642	ZNF454	zinc finger protein 454	285676	5	n/a	n/a	9.22E-02	1.284
1103770	ENSG00000189298	56118	ZKSCAN3	zinc finger with KRAB and SCAN domains 3	80317	6	n/a	n/a	6.91E-03	1.284
279769552	ENSG00000223901	0	AP001469.5	AP001469.5	0	21	n/a	n/a	1.25E-01	1.284
280075639	ENSG00000254768	0	CTD-2140G10.2	CTD-2140G10.2	0	11	n/a	n/a	1.57E-01	1.284
279958147	ENSG00000241572	0	PRICKLE2-AS1	PRICKLE2 antisense RNA 1 (non-protein coding)	0	3	n/a	n/a	2.41E-01	1.284
280119720	ENSG00000258682	0	CTD-2002H8.2	CTD-2002H8.2	0	14	n/a	n/a	4.67E-02	1.284
1109156	ENSG00000244617	80992	ASPRV1	aspartic peptidase, retroviral-like 1	151516	2	n/a	n/a	6.96E-02	1.284
280059868	ENSG00000253668	0	RP11-463C14.1	RP11-463C14.1	0	8	n/a	n/a	2.28E-01	1.284
279707832	ENSG00000207464	1013494	SNORD116-4	small nucleolar RNA, C/D box 116-4	100033416	15	n/a	n/a	2.07E-01	1.284
279490113	ENSG00000178715	0	RP11-169K16.8	RP11-169K16.8	0	1	n/a	n/a	2.60E-01	1.283
1104546	ENSG00000198216	773	CACNA1E	calcium channel, voltage-dependent, R type, alpha 1E subunit	777	1	n/a	n/a	1.68E-01	1.283
279985803	ENSG00000244485	0	RP11-150D5.1	RP11-150D5.1	0	16	n/a	n/a	2.59E-01	1.283
1089084	ENSG00000100147	55682	CCDC134	coiled-coil domain containing 134	79879	22	n/a	n/a	4.92E-02	1.283
1094985	ENSG00000141040	36610	ZNF287	zinc finger protein 287	57336	17	n/a	n/a	3.81E-02	1.283
1105023	ENSG00000204138	41822	PHACTR4	phosphatase and actin regulator 4	65979	1	n/a	n/a	1.46E-01	1.283
279968284	ENSG00000242659	0	RP11-271C24.2	RP11-271C24.2	0	3	n/a	n/a	2.27E-01	1.283
1102876	ENSG00000185630	5055	PBX1	pre-B-cell leukemia homeobox 1	5087	1	n/a	n/a	1.52E-01	1.283
280106509	ENSG00000257550	157126289	RP11-793H13.3	RP11-793H13.3	100652999	12	n/a	n/a	1.41E-01	1.283
1086933	ENSG00000004975	1844	DVL2	dishevelled, dsh homolog 2 (Drosophila)	1856	17	n/a	n/a	8.01E-02	1.283
1091157	ENSG00000114126	6987	TFDP2	transcription factor Dp-2 (E2F dimerization partner 2)	7029	3	n/a	n/a	1.57E-01	1.283
279902105	ENSG00000235605	0	RP5-827C21.1	RP5-827C21.1	0	1	n/a	n/a	3.11E-01	1.283
279870161	ENSG00000232754	0	RP1-85F18.6	RP1-85F18.6	0	22	n/a	n/a	1.59E-01	1.283
1094269	ENSG00000136861	35044	CDK5RAP2	CDK5 regulatory subunit associated protein 2	55755	9	n/a	n/a	6.79E-02	1.283
1102765	ENSG00000185130	8282	HIST1H2BL	histone cluster 1, H2bl	8340	6	n/a	n/a	4.66E-02	1.283
1091826	ENSG00000119632	58198	IFI27L2	interferon, alpha-inducible protein 27-like 2	83982	14	n/a	n/a	2.56E-01	1.283
1094024	ENSG00000135596	41353	MICAL1	microtubule associated monoxygenase, calponin and LIM domain containing 1	64780	6	n/a	n/a	2.25E-01	1.282
279903355	ENSG00000235720	0	RP11-340I6.6	RP11-340I6.6	0	7	n/a	n/a	1.31E-01	1.282
1089703	ENSG00000103460	27069	TOX3	TOX high mobility group box family member 3	27324	16	n/a	n/a	2.03E-01	1.282
1089020	ENSG00000099942	1390	CRKL	v-crk sarcoma virus CT10 oncogene homolog (avian)-like	1399	22	n/a	n/a	4.09E-02	1.282
279914641	ENSG00000236794	0	BCRP8	breakpoint cluster region pseudogene 8	0	22	n/a	n/a	3.26E-02	1.282
279799166	ENSG00000226405	0	RP5-984P4.1	RP5-984P4.1	0	20	n/a	n/a	1.47E-01	1.282
280046141	ENSG00000252248	0	AC093693.1	AC093693.1	0	7	n/a	n/a	1.40E-01	1.282
279976341	ENSG00000243554	0	AC004967.7	AC004967.7	0	7	n/a	n/a	8.51E-02	1.281
1088276	ENSG00000077942	2177	FBLN1	fibulin 1	2192	22	n/a	n/a	7.65E-02	1.281
279822895	ENSG00000228549	0	RP11-108M9.3	RP11-108M9.3	0	1	n/a	n/a	1.38E-01	1.281
279849611	ENSG00000230953	0	RP4-631H13.6	RP4-631H13.6	0	1	n/a	n/a	1.78E-01	1.281
1088463	ENSG00000083168	7947	KAT6A	K(lysine) acetyltransferase 6A	7994	8	n/a	n/a	7.97E-02	1.281
280088286	ENSG00000255575	0	RP1-267D11.1	RP1-267D11.1	0	12	n/a	n/a	1.84E-01	1.28
1095301	ENSG00000143355	36235	LHX9	LIM homeobox 9	56956	1	n/a	n/a	2.73E-01	1.28
279931147	ENSG00000238188	0	RP5-875H3.2	RP5-875H3.2	0	X	n/a	n/a	6.09E-02	1.28
1087376	ENSG00000033867	9356	SLC4A7	solute carrier family 4, sodium bicarbonate cotransporter, member 7	9497	3	n/a	n/a	3.86E-02	1.28
279958569	ENSG00000241624	0	RP4-697K14.12	RP4-697K14.12	0	20	n/a	n/a	6.05E-02	1.28
1108514	ENSG00000235878	0	AP001468.1	Uncharacterized protein	0	21	n/a	n/a	2.64E-01	1.28
1092898	ENSG00000128191	33778	DGCR8	DiGeorge syndrome critical region gene 8	54487	22	n/a	n/a	7.58E-02	1.28
1102596	ENSG00000184465	90131	WDR27	WD repeat domain 27	253769	6	n/a	n/a	7.65E-02	1.28
1094891	ENSG00000140455	9816	USP3	ubiquitin specific peptidase 3	9960	15	n/a	n/a	1.93E-02	1.28
280117281	ENSG00000258539	0	RP11-12J10.3	RP11-12J10.3	0	10	n/a	n/a	8.43E-02	1.28
1091270	ENSG00000115163	1051	CENPA	centromere protein A	1058	2	n/a	n/a	8.91E-02	1.279
279953175	ENSG00000241002	0	RP11-119H12.1	RP11-119H12.1	0	4	n/a	n/a	1.70E-01	1.279
279819364	ENSG00000228247	0	UBBP2	ubiquitin B pseudogene 2	0	1	n/a	n/a	2.15E-01	1.279
1094794	ENSG00000139718	22822	SETD1B	SET domain containing 1B	23067	12	n/a	n/a	1.71E-01	1.279
280101453	ENSG00000257076	0	RP11-546D6.2	Uncharacterized protein	0	12	n/a	n/a	3.58E-02	1.279
279708735	ENSG00000207636	1013208	MIR631	microRNA 631	693216	15	n/a	n/a	3.29E-01	1.279
279725290	ENSG00000213885	0	RPL13AP7	ribosomal protein L13a pseudogene 7	0	21	n/a	n/a	2.55E-01	1.279
1088188	ENSG00000075539	94597	FRYL	FRY-like	285527	4	n/a	n/a	3.55E-02	1.279
1098894	ENSG00000166803	9624	KIAA0101	KIAA0101	9768	15	n/a	n/a	2.01E-01	1.279
280080839	ENSG00000255091	0	RP11-495O11.1	RP11-495O11.1	0	11	n/a	n/a	1.76E-01	1.279
1104956	ENSG00000203896	34212	LIME1	Lck interacting transmembrane adaptor 1	54923	20	n/a	n/a	2.91E-01	1.278
1106273	ENSG00000215183	181486	MSMP	microseminoprotein, prostate associated	692094	9	n/a	n/a	8.07E-02	1.278
1096559	ENSG00000153132	1041	CLGN	calmegin	1047	4	n/a	n/a	1.34E-01	1.278
1100381	ENSG00000172943	22888	PHF8	PHD finger protein 8	23133	X	n/a	n/a	1.55E-02	1.278
1094056	ENSG00000135763	9672	URB2	URB2 ribosome biogenesis 2 homolog (S. cerevisiae)	9816	1	n/a	n/a	6.22E-03	1.278
280125612	ENSG00000259020	0	RP11-529H20.3	RP11-529H20.3	0	14	n/a	n/a	2.31E-01	1.278
1101294	ENSG00000177728	9628	KIAA0195	KIAA0195	9772	17	n/a	n/a	2.07E-01	1.278
1101252	ENSG00000177551	4777	NHLH2	nescient helix loop helix 2	4808	1	n/a	n/a	5.33E-02	1.278
1091941	ENSG00000120328	35407	PCDHB12	protocadherin beta 12	56124	5	n/a	n/a	5.13E-02	1.278
1088156	ENSG00000074964	34449	ARHGEF10L	Rho guanine nucleotide exchange factor (GEF) 10-like	55160	1	n/a	n/a	1.02E-01	1.278
279749692	ENSG00000219642	0	BMPR1APS1	bone morphogenetic protein receptor, type IA pseudogene 1	0	6	n/a	n/a	3.67E-02	1.277
1106512	ENSG00000221843	58436	C2orf16	chromosome 2 open reading frame 16	84226	2	n/a	n/a	3.93E-02	1.277
1096210	ENSG00000150093	3663	ITGB1	integrin, beta 1 (fibronectin receptor, beta polypeptide, antigen CD29 includes MDF2, MSK12)	3688	10	n/a	n/a	1.85E-01	1.277
1103584	ENSG00000188566	26903	NDOR1	NADPH dependent diflavin oxidoreductase 1	27158	9	n/a	n/a	1.71E-01	1.277
279809762	ENSG00000227329	0	RP11-258C19.4	RP11-258C19.4	0	X	n/a	n/a	1.52E-01	1.277
279961289	ENSG00000241948	0	AL133512.1	AL133512.1	0	X	n/a	n/a	3.70E-01	1.277
280138224	ENSG00000259753	0	RP11-290H9.2	RP11-290H9.2	0	17	n/a	n/a	2.09E-02	1.277
279920624	ENSG00000237307	0	SRRM1P3	serine/arginine repetitive matrix 1 pseudogene 3	0	X	n/a	n/a	1.07E-01	1.277
1105892	ENSG00000213694	1890	S1PR3	sphingosine-1-phosphate receptor 3	1903	9	n/a	n/a	1.64E-01	1.277
1094565	ENSG00000138336	56113	TET1	tet methylcytosine dioxygenase 1	80312	10	n/a	n/a	7.09E-02	1.277
1099105	ENSG00000167637	94263	ZNF283	zinc finger protein 283	284349	19	n/a	n/a	1.98E-02	1.277
1104700	ENSG00000198719	28250	DLL1	delta-like 1 (Drosophila)	28514	6	n/a	n/a	2.04E-01	1.277
280094138	ENSG00000256240	0	AC010620.1	AC010620.1	0	19	n/a	n/a	1.70E-01	1.277
1101791	ENSG00000180776	90138	ZDHHC20	zinc finger, DHHC-type containing 20	253832	13	n/a	n/a	9.29E-02	1.276
1089863	ENSG00000104852	6585	SNRNP70	small nuclear ribonucleoprotein 70kDa (U1)	6625	19	n/a	n/a	2.53E-01	1.276
1105416	ENSG00000205236	1016980	UPK3BL	uroplakin 3B-like	100134938	7	n/a	n/a	3.50E-02	1.276
279929038	ENSG00000238018	0	AC093110.3	AC093110.3	0	2	n/a	n/a	1.12E-01	1.276
1096139	ENSG00000149480	9095	MTA2	metastasis associated 1 family, member 2	9219	11	n/a	n/a	2.64E-02	1.276
1097767	ENSG00000162733	4890	DDR2	discoidin domain receptor tyrosine kinase 2	4921	1	n/a	n/a	1.11E-01	1.276
1102568	ENSG00000184347	6549	SLIT3	slit homolog 3 (Drosophila)	6586	5	n/a	n/a	1.51E-01	1.276
280112732	ENSG00000258186	0	SLC7A5P2	solute carrier family 7 (amino acid transporter light chain, L system), member 5 pseudogene 2	0	16	n/a	n/a	1.66E-01	1.276
1096509	ENSG00000152749	81485	GPR180	G protein-coupled receptor 180	160897	13	n/a	n/a	3.22E-02	1.276
1103206	ENSG00000186940	0	CHCHD2P9	coiled-coil-helix-coiled-coil-helix domain containing 2 pseudogene 9	0	9	n/a	n/a	2.79E-01	1.276
1100567	ENSG00000173898	6672	SPTBN2	spectrin, beta, non-erythrocytic 2	6712	11	n/a	n/a	2.29E-01	1.276
280095428	ENSG00000256392	0	RP11-347I19.3	RP11-347I19.3	0	12	n/a	n/a	1.81E-01	1.276
1094427	ENSG00000137693	10266	YAP1	Yes-associated protein 1	10413	11	n/a	n/a	2.47E-01	1.276
1101806	ENSG00000180855	10078	ZNF443	zinc finger protein 443	10224	19	n/a	n/a	2.82E-02	1.275
1090840	ENSG00000111728	6453	ST8SIA1	ST8 alpha-N-acetyl-neuraminide alpha-2,8-sialyltransferase 1	6489	12	n/a	n/a	8.14E-02	1.275
1087322	ENSG00000026036	0	RTEL1	regulator of telomere elongation helicase 1	0	20	n/a	n/a	1.70E-01	1.275
1100296	ENSG00000172534	3037	HCFC1	host cell factor C1 (VP16-accessory protein)	3054	X	n/a	n/a	1.63E-01	1.275
279828034	ENSG00000229007	0	EXOSC3P1	exosome component 3 pseudogene 1	0	21	n/a	n/a	1.31E-01	1.275
1095621	ENSG00000145375	81677	SPATA5	spermatogenesis associated 5	166378	4	n/a	n/a	1.30E-02	1.275
1099684	ENSG00000169981	7541	ZNF35	zinc finger protein 35	7584	3	n/a	n/a	6.89E-03	1.275
1101766	ENSG00000180626	58821	ZNF594	zinc finger protein 594	84622	17	n/a	n/a	2.07E-02	1.275
279902412	ENSG00000235635	0	AC016644.1	AC016644.1	0	5	n/a	n/a	4.93E-02	1.275
1093738	ENSG00000134057	886	CCNB1	cyclin B1	891	5	n/a	n/a	2.00E-01	1.275
279889195	ENSG00000234450	0	AC005534.6	AC005534.6	0	7	n/a	n/a	8.28E-02	1.274
280116788	ENSG00000258515	0	RP11-203M5.7	RP11-203M5.7	0	14	n/a	n/a	2.15E-01	1.274
1103437	ENSG00000187961	109679	KLHL17	kelch-like 17 (Drosophila)	339451	1	n/a	n/a	2.30E-01	1.274
279704395	ENSG00000206874	9169	SNORD26	small nucleolar RNA, C/D box 26	9302	11	n/a	n/a	2.22E-01	1.274
279749414	ENSG00000219532	0	RP3-323K23.3	RP3-323K23.3	0	6	n/a	n/a	5.60E-02	1.274
1097148	ENSG00000158296	41412	SLC13A3	solute carrier family 13 (sodium-dependent dicarboxylate transporter), member 3	64849	20	n/a	n/a	8.47E-02	1.274
1106079	ENSG00000214425	0	AC091132.2	LOC652203 proteinUncharacterized protein	0	17	n/a	n/a	1.41E-01	1.274
1102169	ENSG00000182732	9484	RGS6	regulator of G-protein signaling 6	9628	14	n/a	n/a	4.68E-02	1.274
279776311	ENSG00000224415	0	RP11-401L13.4	RP11-401L13.4	0	7	n/a	n/a	2.68E-01	1.274
1092940	ENSG00000128536	85847	CDHR3	cadherin-related family member 3	222256	7	n/a	n/a	5.48E-02	1.273
279766238	ENSG00000223624	0	RP1-125I3.4	RP1-125I3.4	0	1	n/a	n/a	5.88E-02	1.273
279801633	ENSG00000226648	0	RP1-1J6.2	RP1-1J6.2	0	20	n/a	n/a	5.30E-02	1.273
279950381	ENSG00000240652	0	RP11-832N8.1	RP11-832N8.1	0	11	n/a	n/a	2.28E-01	1.273
279987543	ENSG00000244671	0	AP000553.1	AP000553.1	0	22	n/a	n/a	1.47E-01	1.273
280119068	ENSG00000258651	0	RP11-545M17.1	RP11-545M17.1	0	14	n/a	n/a	2.25E-01	1.273
1091370	ENSG00000115687	22933	PASK	PAS domain containing serine/threonine kinase	23178	2	n/a	n/a	2.06E-02	1.272
1087055	ENSG00000007545	36858	CRAMP1L	Crm, cramped-like (Drosophila)	57585	16	n/a	n/a	6.70E-02	1.272
1095324	ENSG00000143434	10353	SEMA6C	sema domain, transmembrane domain (TM), and cytoplasmic domain, (semaphorin) 6C	10500	1	n/a	n/a	1.53E-01	1.272
1091234	ENSG00000114857	4789	NKTR	natural killer-tumor recognition sequence	4820	3	n/a	n/a	1.62E-01	1.272
279909300	ENSG00000236297	0	RP11-175P19.2	RP11-175P19.2	0	3	n/a	n/a	3.53E-02	1.272
1106857	ENSG00000224975	0	INE1	inactivation escape 1 (non-protein coding)	0	X	n/a	n/a	2.25E-01	1.272
1094069	ENSG00000135837	9713	CEP350	centrosomal protein 350kDa	9857	1	n/a	n/a	7.25E-02	1.272
280116676	ENSG00000258504	0	RP11-638I2.6	RP11-638I2.6	0	14	n/a	n/a	2.45E-01	1.272
1089707	ENSG00000103489	40764	XYLT1	xylosyltransferase I	64131	16	n/a	n/a	2.24E-01	1.272
279718819	ENSG00000213067	0	RP11-760D2.10	RP11-760D2.10	0	7	n/a	n/a	6.67E-03	1.272
279912624	ENSG00000236611	0	AP000343.2	AP000343.2	0	22	n/a	n/a	3.86E-02	1.272
1098818	ENSG00000166451	35127	CENPN	centromere protein N	55839	16	n/a	n/a	1.54E-01	1.272
279784907	ENSG00000225193	0	RPS12P26	ribosomal protein S12 pseudogene 26	0	15	n/a	n/a	2.26E-01	1.271
1099020	ENSG00000167280	41346	ENGASE	endo-beta-N-acetylglucosaminidase	64772	17	n/a	n/a	1.02E-01	1.271
279662957	ENSG00000201035	0	5S_rRNA	5S ribosomal RNA	0	19	n/a	n/a	9.53E-02	1.271
279789762	ENSG00000225610	0	AC007679.3	AC007679.3	0	2	n/a	n/a	1.18E-01	1.271
1107051	ENSG00000226174	158744	TEX22	testis expressed 22	647310	14	n/a	n/a	8.91E-02	1.271
279526051	ENSG00000183308	0	AC005037.3	AC005037.3	0	2	n/a	n/a	9.55E-02	1.271
280090057	ENSG00000255773	0	RP11-566K11.1	RP11-566K11.1	0	16	n/a	n/a	1.63E-01	1.271
1100187	ENSG00000172113	10055	NME6	non-metastatic cells 6, protein expressed in (nucleoside-diphosphate kinase)	10201	3	n/a	n/a	2.07E-02	1.271
279717194	ENSG00000212536	0	5S_rRNA	5S ribosomal RNA	0	20	n/a	n/a	1.02E-01	1.271
1097372	ENSG00000160145	8889	KALRN	kalirin, RhoGEF kinase	8997	3	n/a	n/a	1.58E-01	1.271
279865249	ENSG00000232335	0	RP11-435D7.3	RP11-435D7.3	0	1	n/a	n/a	8.66E-02	1.271
279807677	ENSG00000227141	0	RP11-545A16.3	RP11-545A16.3	0	1	n/a	n/a	5.31E-02	1.271
1088735	ENSG00000089916	34957	C14orf118	chromosome 14 open reading frame 118	55668	14	n/a	n/a	5.69E-02	1.271
1095776	ENSG00000146426	157121025	TIAM2	T-cell lymphoma invasion and metastasis 2	100505519	6	n/a	n/a	1.12E-01	1.271
1102460	ENSG00000183850	1003157	ZNF730	zinc finger protein 730	100129543	19	n/a	n/a	6.99E-03	1.271
1108038	ENSG00000232615	0	CTD-2012J19.1	CTD-2012J19.1	0	5	n/a	n/a	1.13E-01	1.27
1088669	ENSG00000088854	25692	C20orf194	chromosome 20 open reading frame 194	25943	20	n/a	n/a	1.22E-02	1.27
1103648	ENSG00000188785	80628	ZNF548	zinc finger protein 548	147694	19	n/a	n/a	6.85E-03	1.27
279810244	ENSG00000227370	0	RP4-669P10.19	RP4-669P10.19	0	22	n/a	n/a	2.32E-01	1.27
1104124	ENSG00000196967	83488	ZNF585A	zinc finger protein 585A	199704	19	n/a	n/a	2.84E-02	1.27
1101752	ENSG00000180537	85783	RNF182	ring finger protein 182	221687	6	n/a	n/a	1.45E-01	1.27
279636847	ENSG00000198150	1001720	AC135178.1	HCG1985372Uncharacterized proteincDNA FLJ37541 fis, clone BRCAN2026340	100128288	17	n/a	n/a	2.46E-01	1.27
279762975	ENSG00000223336	0	RNU2-6P	RNA, U2 small nuclear 6, pseudogene	0	13	n/a	n/a	1.25E-01	1.27
1094884	ENSG00000140400	4098	MAN2C1	mannosidase, alpha, class 2C, member 1	4123	15	n/a	n/a	1.82E-01	1.27
1092053	ENSG00000121289	59092	CEP89	centrosomal protein 89kDa	84902	19	n/a	n/a	7.42E-02	1.27
1086907	ENSG00000003989	6506	SLC7A2	solute carrier family 7 (cationic amino acid transporter, y+ system), member 2	6542	8	n/a	n/a	1.24E-01	1.27
1097639	ENSG00000162129	57272	CLPB	ClpB caseinolytic peptidase B homolog (E. coli)	81570	11	n/a	n/a	8.35E-02	1.27
279944347	ENSG00000239983	0	RP11-79E3.1	RP11-79E3.1	0	4	n/a	n/a	2.22E-01	1.27
279755642	ENSG00000221750	0	SNORA11	Small nucleolar RNA SNORA11	0	X	n/a	n/a	1.17E-01	1.269
279799782	ENSG00000226465	0	RP13-401N8.1	RP13-401N8.1	0	20	n/a	n/a	8.88E-02	1.269
279720315	ENSG00000213237	0	AC008155.1	AC008155.1	0	7	n/a	n/a	9.27E-02	1.269
1094806	ENSG00000139800	59575	ZIC5	Zic family member 5	85416	13	n/a	n/a	1.47E-01	1.269
1087147	ENSG00000011114	35016	BTBD7	BTB (POZ) domain containing 7	55727	14	n/a	n/a	3.37E-02	1.269
279839468	ENSG00000230056	0	DDX6P1	DEAD (Asp-Glu-Ala-Asp) box polypeptide 6 pseudogene 1	0	6	n/a	n/a	8.91E-02	1.269
279978671	ENSG00000243743	0	RP1-34B21.6	RP1-34B21.6	0	6	n/a	n/a	1.87E-01	1.269
1104110	ENSG00000196935	36795	SRGAP1	SLIT-ROBO Rho GTPase activating protein 1	57522	12	n/a	n/a	1.59E-01	1.269
1100574	ENSG00000173926	77655	3-Mar	membrane-associated ring finger (C3HC4) 3	115123	5	n/a	n/a	1.15E-01	1.269
280013984	ENSG00000249485	0	RBBP4P1	retinoblastoma binding protein 4 pseudogene 1	0	5	n/a	n/a	1.20E-01	1.269
279898297	ENSG00000235226	0	RP11-419N10.5	RP11-419N10.5	0	1	n/a	n/a	2.69E-01	1.268
1100357	ENSG00000172824	94091	CES4A	carboxylesterase 4A	283848	16	n/a	n/a	2.30E-01	1.268
279881063	ENSG00000233718	10261	MYCNOS	MYCN opposite strand/antisense RNA (non-protein coding)	10408	2	n/a	n/a	6.14E-02	1.268
1089384	ENSG00000101333	5300	PLCB4	phospholipase C, beta 4	5332	20	n/a	n/a	5.57E-02	1.268
279664168	ENSG00000201403	0	SNORD14B	small nucleolar RNA, C/D box 14B	0	11	n/a	n/a	2.23E-01	1.268
1104140	ENSG00000197020	81588	ZNF100	zinc finger protein 100	163227	19	n/a	n/a	6.90E-03	1.268
280094131	ENSG00000256239	0	AL589642.1	AL589642.1	0	9	n/a	n/a	5.15E-02	1.268
1092209	ENSG00000122728	79744	TAF1L	TAF1 RNA polymerase II, TATA box binding protein (TBP)-associated factor, 210kDa-like	138474	9	n/a	n/a	5.15E-02	1.268
1095069	ENSG00000141562	26250	NARF	nuclear prelamin A recognition factor	26502	17	n/a	n/a	9.58E-02	1.268
279736905	ENSG00000215093	0	EEF1A1P29	eukaryotic translation elongation factor 1 alpha 1 pseudogene 29	0	X	n/a	n/a	2.87E-01	1.268
1088249	ENSG00000077235	2958	GTF3C1	general transcription factor IIIC, polypeptide 1, alpha 220kDa	2975	16	n/a	n/a	1.96E-02	1.268
1108892	ENSG00000239306	10285	RBM14	RNA binding motif protein 14	10432	11	n/a	n/a	3.99E-02	1.268
1095646	ENSG00000145604	6466	SKP2	S-phase kinase-associated protein 2 (p45)	6502	5	n/a	n/a	6.43E-02	1.268
1094914	ENSG00000140538	4885	NTRK3	neurotrophic tyrosine kinase, receptor, type 3	4916	15	n/a	n/a	1.42E-01	1.268
279802684	ENSG00000226741	157123811	CTA-929C8.6	CTA-929C8.6	100507657	22	n/a	n/a	2.58E-02	1.267
279891170	ENSG00000234630	0	LL22NC03-2H8.4	LL22NC03-2H8.4	0	22	n/a	n/a	1.76E-01	1.267
1086883	ENSG00000002016	5861	RAD52	RAD52 homolog (S. cerevisiae)	5893	12	n/a	n/a	9.80E-02	1.267
1100786	ENSG00000175106	83612	FAM18B2	family with sequence similarity 18, member B2	201158	17	n/a	n/a	6.05E-03	1.267
1094122	ENSG00000136068	2301	FLNB	filamin B, beta	2317	3	n/a	n/a	9.49E-02	1.267
1104335	ENSG00000197608	94277	ZNF841	zinc finger protein 841	284371	19	n/a	n/a	1.47E-01	1.267
280094628	ENSG00000256302	0	RP11-705C15.5	RP11-705C15.5	0	12	n/a	n/a	5.13E-02	1.267
1089112	ENSG00000100241	6271	SBF1	SET binding factor 1	6305	22	n/a	n/a	1.86E-01	1.267
279616769	ENSG00000197083	0	ZNF300P1	zinc finger protein 300 pseudogene 1	0	5	n/a	n/a	5.31E-02	1.267
280103888	ENSG00000257331	0	RP11-478B9.3	RP11-478B9.3	0	12	n/a	n/a	1.13E-01	1.267
279938216	ENSG00000239223	0	RP11-173M1.1	RP11-173M1.1	0	17	n/a	n/a	3.04E-01	1.267
279973085	ENSG00000243230	0	RP11-286H14.8	RP11-286H14.8	0	7	n/a	n/a	1.62E-01	1.266
279669890	ENSG00000203546	0	RP11-176H8.1	Uncharacterized protein	0	14	n/a	n/a	1.10E-01	1.266
280124941	ENSG00000258982	0	RP11-638I2.4	RP11-638I2.4	0	14	n/a	n/a	2.26E-01	1.266
280011215	ENSG00000249252	0	RP11-665G4.1	RP11-665G4.1	0	4	n/a	n/a	6.78E-02	1.266
1098768	ENSG00000166272	34127	C10orf26	chromosome 10 open reading frame 26	54838	10	n/a	n/a	4.78E-02	1.266
279810839	ENSG00000227436	0	AC006026.11	AC006026.11	0	7	n/a	n/a	1.14E-01	1.266
1102199	ENSG00000182871	56555	COL18A1	collagen, type XVIII, alpha 1	80781	21	n/a	n/a	2.38E-01	1.266
280120726	ENSG00000258738	0	RP11-73E17.2	RP11-73E17.2	0	14	n/a	n/a	2.84E-02	1.266
1100277	ENSG00000172461	10543	FUT9	fucosyltransferase 9 (alpha (1,3) fucosyltransferase)	10690	6	n/a	n/a	2.26E-01	1.266
279837735	ENSG00000229917	0	AC007014.1	AC007014.1	0	16	n/a	n/a	8.08E-02	1.266
1095507	ENSG00000144554	2162	FANCD2	Fanconi anemia, complementation group D2	2177	3	n/a	n/a	7.80E-02	1.266
1089297	ENSG00000100968	4750	NFATC4	nuclear factor of activated T-cells, cytoplasmic, calcineurin-dependent 4	4776	14	n/a	n/a	1.11E-01	1.266
1094456	ENSG00000137812	36360	CASC5	cancer susceptibility candidate 5	57082	15	n/a	n/a	8.19E-02	1.265
279868780	ENSG00000232640	0	RP1-266L20.2	RP1-266L20.2	0	6	n/a	n/a	8.27E-02	1.265
1104165	ENSG00000197081	3462	IGF2R	insulin-like growth factor 2 receptor	3482	6	n/a	n/a	1.29E-01	1.265
1096150	ENSG00000149531	94403	FRG1B	FSHD region gene 1 family, member B	284802	20	n/a	n/a	6.40E-02	1.265
1098509	ENSG00000165244	83387	ZNF367	zinc finger protein 367	195828	9	n/a	n/a	6.27E-02	1.265
280117541	ENSG00000258555	0	KB-1896H10.1	Uncharacterized protein	0	22	n/a	n/a	5.36E-02	1.265
279891610	ENSG00000234664	0	HMGN2P5	high mobility group nucleosomal binding domain 2 pseudogene 5	0	15	n/a	n/a	1.59E-01	1.265
1092068	ENSG00000121406	90317	ZNF549	zinc finger protein 549	256051	19	n/a	n/a	1.30E-02	1.265
1099117	ENSG00000167670	9891	CHAF1A	chromatin assembly factor 1, subunit A (p150)	10036	19	n/a	n/a	1.60E-01	1.265
1100236	ENSG00000172318	8638	B3GALT1	UDP-Gal:betaGlcNAc beta 1,3-galactosyltransferase, polypeptide 1	8708	2	n/a	n/a	2.11E-01	1.265
1102984	ENSG00000186019	1023493	ZNF224	zinc finger protein 224	100379224	19	n/a	n/a	1.29E-02	1.265
1094315	ENSG00000137070	3565	IL11RA	interleukin 11 receptor, alpha	3590	9	n/a	n/a	1.27E-01	1.265
1106155	ENSG00000214756	169143	METTL12	methyltransferase like 12	751071	11	n/a	n/a	6.40E-02	1.265
1105211	ENSG00000204604	59888	ZNF468	zinc finger protein 468	90333	19	n/a	n/a	3.56E-02	1.264
1093065	ENSG00000129521	76550	EGLN3	egl nine homolog 3 (C. elegans)	112399	14	n/a	n/a	9.87E-02	1.264
1091013	ENSG00000112851	35201	ERBB2IP	erbb2 interacting protein	55914	5	n/a	n/a	1.56E-01	1.264
1104806	ENSG00000198909	4190	MAP3K3	mitogen-activated protein kinase kinase kinase 3	4215	17	n/a	n/a	6.43E-02	1.264
1088159	ENSG00000075043	3760	KCNQ2	potassium voltage-gated channel, KQT-like subfamily, member 2	3785	20	n/a	n/a	2.53E-01	1.264
279716928	ENSG00000212464	0	SNORA12	small nucleolar RNA, H/ACA box 12	0	10	n/a	n/a	2.33E-01	1.264
279913267	ENSG00000236677	0	AP000688.11	AP000688.11	0	21	n/a	n/a	7.02E-02	1.264
279840524	ENSG00000230149	0	RP3-508I15.19	RP3-508I15.19	0	22	n/a	n/a	1.23E-01	1.264
1091647	ENSG00000117650	4725	NEK2	NIMA (never in mitosis gene a)-related kinase 2	4751	1	n/a	n/a	1.28E-01	1.264
1096471	ENSG00000152454	10027	ZNF256	zinc finger protein 256	10172	19	n/a	n/a	4.77E-02	1.264
279947619	ENSG00000240322	0	AC073342.2	AC073342.2	0	7	n/a	n/a	8.38E-02	1.264
1097414	ENSG00000160299	5084	PCNT	pericentrin	5116	21	n/a	n/a	2.27E-01	1.264
1098871	ENSG00000166704	55897	ZNF606	zinc finger protein 606	80095	19	n/a	n/a	1.42E-02	1.263
1094017	ENSG00000135540	36500	NHSL1	NHS-like 1	57224	6	n/a	n/a	1.31E-01	1.263
279996668	ENSG00000247853	1013899	SCARNA11	SCARNA11	100127974	12	n/a	n/a	3.55E-02	1.263
1090384	ENSG00000108175	36454	ZMIZ1	zinc finger, MIZ-type containing 1	57178	10	n/a	n/a	1.40E-01	1.263
1099161	ENSG00000167785	80685	ZNF558	zinc finger protein 558	148156	19	n/a	n/a	5.67E-03	1.263
1091049	ENSG00000113212	35412	PCDHB7	protocadherin beta 7	56129	5	n/a	n/a	6.76E-02	1.263
280019538	ENSG00000249913	0	RP4-671G15.2	RP4-671G15.2	0	1	n/a	n/a	1.01E-01	1.263
279818101	ENSG00000228125	0	RP11-516A11.3	RP11-516A11.3	0	X	n/a	n/a	1.27E-01	1.263
279990172	ENSG00000245526	165799	LINC00461	long intergenic non-protein coding RNA 461	645323	5	n/a	n/a	8.28E-02	1.263
1087897	ENSG00000067900	6061	ROCK1	Rho-associated, coiled-coil containing protein kinase 1	6093	18	n/a	n/a	8.84E-02	1.263
1089070	ENSG00000100101	0	NOL12	nucleolar protein 12	0	22	n/a	n/a	2.26E-01	1.263
1100268	ENSG00000172425	80337	TTC36	tetratricopeptide repeat domain 36	143941	11	n/a	n/a	9.39E-02	1.262
279958600	ENSG00000241627	0	UBQLN4P1	ubiquilin 4 pseudogene 1	0	3	n/a	n/a	2.47E-02	1.262
279812957	ENSG00000227638	0	HNRNPA1P14	heterogeneous nuclear ribonucleoprotein A1 pseudogene 14	0	9	n/a	n/a	8.32E-02	1.262
279868131	ENSG00000232597	0	AC013727.1	AC013727.1	0	2	n/a	n/a	1.57E-01	1.262
279709064	ENSG00000207715	0	AC009065.2	AC009065.2	0	16	n/a	n/a	2.74E-01	1.262
1105978	ENSG00000214050	81297	FBXO16	F-box protein 16	157574	8	n/a	n/a	1.61E-02	1.262
279661207	ENSG00000200503	1013520	SNORD115-5	small nucleolar RNA, C/D box 115-5	100033442	15	n/a	n/a	1.07E-01	1.262
280129834	ENSG00000259258	0	RP11-325L12.3	RP11-325L12.3	0	15	n/a	n/a	6.70E-02	1.262
1099264	ENSG00000168214	3495	RBPJ	recombination signal binding protein for immunoglobulin kappa J region	3516	4	n/a	n/a	1.16E-01	1.262
1095373	ENSG00000143631	2296	FLG	filaggrin	2312	1	n/a	n/a	1.01E-01	1.262
1094855	ENSG00000140263	6612	SORD	sorbitol dehydrogenase	6652	15	n/a	n/a	7.95E-02	1.262
1087691	ENSG00000060656	9931	PTPRU	protein tyrosine phosphatase, receptor type, U	10076	1	n/a	n/a	1.59E-01	1.262
1102348	ENSG00000183495	36907	EP400	E1A binding protein p400	57634	12	n/a	n/a	1.68E-01	1.262
280094044	ENSG00000256229	59953	ZNF486	zinc finger protein 486	90649	19	n/a	n/a	2.09E-02	1.261
280076957	ENSG00000254860	0	RP11-318C2.5	RP11-318C2.5	0	11	n/a	n/a	1.33E-01	1.261
1100514	ENSG00000173611	94825	SCAI	suppressor of cancer cell invasion	286205	9	n/a	n/a	1.49E-01	1.261
1095247	ENSG00000143126	1939	CELSR2	cadherin, EGF LAG seven-pass G-type receptor 2 (flamingo homolog, Drosophila)	1952	1	n/a	n/a	2.20E-01	1.261
1103649	ENSG00000188786	4494	MTF1	metal-regulatory transcription factor 1	4520	1	n/a	n/a	7.41E-02	1.261
279731422	ENSG00000214561	0	RBBP4P4	retinoblastoma binding protein 4 pseudogene 4	0	6	n/a	n/a	4.77E-02	1.261
279946290	ENSG00000240211	0	RP11-758P17.3	RP11-758P17.3	0	7	n/a	n/a	2.96E-01	1.261
1090988	ENSG00000112664	11006	NUDT3	nudix (nucleoside diphosphate linked moiety X)-type motif 3	11165	6	n/a	n/a	8.11E-02	1.261
279979681	ENSG00000243854	0	AC024902.1	AC024902.1	0	12	n/a	n/a	1.50E-01	1.261
1105108	ENSG00000204366	85771	ZBTB12	zinc finger and BTB domain containing 12	221527	6	n/a	n/a	1.62E-01	1.261
1091172	ENSG00000114346	1882	ECT2	epithelial cell transforming sequence 2 oncogene	1894	3	n/a	n/a	1.50E-01	1.261
1102783	ENSG00000185219	110735	ZNF445	zinc finger protein 445	353274	3	n/a	n/a	8.51E-02	1.261
279720762	ENSG00000213307	0	RPL18P11	ribosomal protein L18 pseudogene 11	0	15	n/a	n/a	2.17E-01	1.26
1087800	ENSG00000065413	60057	ANKRD44	ankyrin repeat domain 44	91526	2	n/a	n/a	9.90E-02	1.26
1088638	ENSG00000088179	5743	PTPN4	protein tyrosine phosphatase, non-receptor type 4 (megakaryocyte)	5775	2	n/a	n/a	7.95E-02	1.26
1099074	ENSG00000167543	59881	TP53I13	tumor protein p53 inducible protein 13	90313	17	n/a	n/a	2.27E-01	1.26
280050012	ENSG00000252809	0	AC135050.3	AC135050.3	0	16	n/a	n/a	3.12E-01	1.26
1089815	ENSG00000104517	30847	UBR5	ubiquitin protein ligase E3 component n-recognin 5	51366	8	n/a	n/a	7.72E-02	1.26
1090305	ENSG00000107438	9001	PDLIM1	PDZ and LIM domain 1	9124	10	n/a	n/a	2.29E-01	1.26
280110921	ENSG00000257999	0	RP11-61E11.2	RP11-61E11.2	0	12	n/a	n/a	3.25E-02	1.26
279984182	ENSG00000244307	0	AF235103.1	AF235103.1	0	8	n/a	n/a	1.20E-01	1.26
279492935	ENSG00000179061	0	AC012074.1	AC012074.1	0	2	n/a	n/a	1.07E-01	1.26
1094545	ENSG00000138180	34454	CEP55	centrosomal protein 55kDa	55165	10	n/a	n/a	8.32E-02	1.26
1099591	ENSG00000169604	58379	ANTXR1	anthrax toxin receptor 1	84168	2	n/a	n/a	1.54E-01	1.259
279800643	ENSG00000226544	0	RPL7P22	ribosomal protein L7 pseudogene 22	0	5	n/a	n/a	3.30E-02	1.259
1092130	ENSG00000122026	6112	RPL21	ribosomal protein L21	6144	13	n/a	n/a	8.97E-02	1.259
279753521	ENSG00000221381	169375	SNORD88B	small nucleolar RNA, C/D box 88B	692203	19	n/a	n/a	1.40E-01	1.259
1097985	ENSG00000163516	34428	ANKZF1	ankyrin repeat and zinc finger domain containing 1	55139	2	n/a	n/a	1.78E-01	1.259
279996191	ENSG00000247679	0	RP11-1277A3.1	RP11-1277A3.1	0	5	n/a	n/a	1.64E-01	1.259
1091024	ENSG00000112977	1599	DAP	death-associated protein	1611	5	n/a	n/a	8.95E-02	1.259
1099753	ENSG00000170312	978	CDK1	cyclin-dependent kinase 1	983	10	n/a	n/a	2.37E-01	1.259
1106056	ENSG00000214331	94118	AC009053.1	Uncharacterized proteincDNA FLJ39449 fis, clone PROST2008360, highly similar to Homo sapiens pyruvate dehydrogenase phosphatase regulatory subunit (PDPR), mRNA	283922	16	n/a	n/a	3.51E-02	1.259
279704836	ENSG00000206956	26546	SNORD49A	small nucleolar RNA, C/D box 49A	26800	17	n/a	n/a	2.77E-01	1.259
280065992	ENSG00000254099	0	AC005740.5	AC005740.5	0	5	n/a	n/a	1.50E-01	1.259
279670362	ENSG00000203616	0	RHOT1P2	ras homolog gene family, member T1 pseudogene 2	0	21	n/a	n/a	5.49E-02	1.259
280109905	ENSG00000257907	0	EEF1A1P17	eukaryotic translation elongation factor 1 alpha 1 pseudogene 17	0	12	n/a	n/a	3.02E-01	1.259
1098482	ENSG00000165138	83731	ANKS6	ankyrin repeat and sterile alpha motif domain containing 6	203286	9	n/a	n/a	7.66E-02	1.259
1088179	ENSG00000075391	9322	RASAL2	RAS protein activator like 2	9462	1	n/a	n/a	6.42E-02	1.258
279789594	ENSG00000225591	0	RP11-360D2.2	RP11-360D2.2	0	1	n/a	n/a	2.87E-01	1.258
1104630	ENSG00000198521	7551	ZNF43	zinc finger protein 43	7594	19	n/a	n/a	2.14E-02	1.258
279731582	ENSG00000214593	0	RP11-65N13.6	RP11-65N13.6	0	9	n/a	n/a	2.93E-01	1.258
1087375	ENSG00000033800	8488	PIAS1	protein inhibitor of activated STAT, 1	8554	15	n/a	n/a	1.45E-01	1.258
1092692	ENSG00000126070	82977	EIF2C3	eukaryotic translation initiation factor 2C, 3	192669	1	n/a	n/a	6.76E-02	1.258
1103845	ENSG00000196182	58148	STK40	serine/threonine kinase 40	83931	1	n/a	n/a	1.02E-01	1.258
1096347	ENSG00000151532	80297	VTI1A	vesicle transport through interaction with t-SNAREs homolog 1A (yeast)	143187	10	n/a	n/a	1.37E-02	1.258
279787594	ENSG00000225436	0	AC005971.3	AC005971.3	0	17	n/a	n/a	2.20E-01	1.258
1095475	ENSG00000144290	36558	SLC4A10	solute carrier family 4, sodium bicarbonate transporter, member 10	57282	2	n/a	n/a	1.36E-01	1.258
1092367	ENSG00000124145	6349	SDC4	syndecan 4	6385	20	n/a	n/a	1.13E-01	1.258
1087796	ENSG00000065328	34677	MCM10	minichromosome maintenance complex component 10	55388	10	n/a	n/a	9.29E-02	1.258
1095438	ENSG00000144028	22775	SNRNP200	small nuclear ribonucleoprotein 200kDa (U5)	23020	2	n/a	n/a	6.10E-02	1.257
279895819	ENSG00000235008	0	RP3-497J21.1	RP3-497J21.1	0	6	n/a	n/a	2.14E-02	1.257
1097078	ENSG00000157741	90159	UBN2	ubinuclein 2	254048	7	n/a	n/a	5.29E-02	1.257
1105037	ENSG00000204175	0	GPRIN2	G protein regulated inducer of neurite outgrowth 2	0	10	n/a	n/a	2.01E-01	1.257
1092685	ENSG00000126001	11030	CEP250	centrosomal protein 250kDa	11190	20	n/a	n/a	2.55E-01	1.257
1091347	ENSG00000115548	35106	KDM3A	lysine (K)-specific demethylase 3A	55818	2	n/a	n/a	8.18E-02	1.257
1104030	ENSG00000196670	165058	ZFP62	zinc finger protein 62 homolog (mouse)	643836	5	n/a	n/a	3.05E-02	1.257
1104175	ENSG00000197122	6674	SRC	v-src sarcoma (Schmidt-Ruppin A-2) viral oncogene homolog (avian)	6714	20	n/a	n/a	5.41E-02	1.257
1092465	ENSG00000124608	36778	AARS2	alanyl-tRNA synthetase 2, mitochondrial (putative)	57505	6	n/a	n/a	9.59E-02	1.257
279759440	ENSG00000222317	0	RN5S118	RNA, 5S ribosomal 118	0	2	n/a	n/a	1.46E-01	1.257
1088367	ENSG00000080345	34472	RIF1	RAP1 interacting factor homolog (yeast)	55183	2	n/a	n/a	1.28E-01	1.257
1104136	ENSG00000197008	7653	ZNF138	zinc finger protein 138	7697	7	n/a	n/a	4.62E-02	1.257
1099596	ENSG00000169618	10729	PROKR1	prokineticin receptor 1	10887	2	n/a	n/a	8.59E-02	1.257
1101724	ENSG00000180357	22815	ZNF609	zinc finger protein 609	23060	15	n/a	n/a	1.48E-01	1.257
1109101	ENSG00000243708	0	PLA2G4B	phospholipase A2, group IVB (cytosolic)	0	15	n/a	n/a	2.92E-01	1.257
1091378	ENSG00000115760	36721	BIRC6	baculoviral IAP repeat containing 6	57448	2	n/a	n/a	1.05E-01	1.257
279662593	ENSG00000200913	0	SNORD46	small nucleolar RNA, C/D box 46	0	1	n/a	n/a	2.23E-01	1.257
280093002	ENSG00000256087	9524	ZNF432	zinc finger protein 432	9668	19	n/a	n/a	1.21E-01	1.256
279999274	ENSG00000248255	0	AC126775.1	AC126775.1	0	5	n/a	n/a	1.60E-01	1.256
280038484	ENSG00000251414	0	RP11-843P14.1	RP11-843P14.1	0	5	n/a	n/a	1.47E-01	1.256
279833281	ENSG00000229473	0	RGS17P1	regulator of G-protein signaling 17 pseudogene 1	0	13	n/a	n/a	1.67E-01	1.256
1088376	ENSG00000080603	10689	SRCAP	Snf2-related CREBBP activator protein	10847	16	n/a	n/a	2.00E-01	1.256
1091524	ENSG00000116809	7665	ZBTB17	zinc finger and BTB domain containing 17	7709	1	n/a	n/a	2.18E-01	1.256
1099026	ENSG00000167306	4619	MYO5B	myosin VB	4645	18	n/a	n/a	2.26E-01	1.256
1087017	ENSG00000006704	9427	GTF2IRD1	GTF2I repeat domain containing 1	9569	7	n/a	n/a	7.36E-02	1.256
279781219	ENSG00000224858	0	AC011816.4	AC011816.4	0	3	n/a	n/a	1.87E-01	1.256
1097593	ENSG00000161847	79085	RAVER1	ribonucleoprotein, PTB-binding 1	125950	19	n/a	n/a	1.30E-01	1.255
279949051	ENSG00000240495	0	AC110926.1	AC110926.1	0	2	n/a	n/a	2.26E-01	1.255
1087853	ENSG00000066629	1994	EML1	echinoderm microtubule associated protein like 1	2009	14	n/a	n/a	1.11E-01	1.255
1104179	ENSG00000197128	125245	ZNF772	zinc finger protein 772	400720	19	n/a	n/a	3.98E-02	1.255
1090685	ENSG00000110583	55632	NAA40	N(alpha)-acetyltransferase 40, NatD catalytic subunit, homolog (S. cerevisiae)	79829	11	n/a	n/a	5.23E-02	1.255
279720294	ENSG00000213234	0	ST13P10	suppression of tumorigenicity 13 (colon carcinoma) (Hsp70 interacting protein) pseudogene 10	0	11	n/a	n/a	5.49E-02	1.255
279704759	ENSG00000206941	0	SNORD15A	small nucleolar RNA, C/D box 15A	0	11	n/a	n/a	1.02E-01	1.255
1097300	ENSG00000159433	36792	STARD9	StAR-related lipid transfer (START) domain containing 9	57519	15	n/a	n/a	9.14E-02	1.255
1099224	ENSG00000168014	25754	C2CD3	C2 calcium-dependent domain containing 3	26005	11	n/a	n/a	5.28E-02	1.255
279761470	ENSG00000222894	0	AL662800.1	AL662800.1	0	6	n/a	n/a	2.01E-01	1.254
279923071	ENSG00000237512	168318	RP11-790G19.2	RP11-790G19.2	728978	10	n/a	n/a	9.80E-02	1.254
280061901	ENSG00000253793	0	RP11-293D9.2	RP11-293D9.2	0	8	n/a	n/a	1.07E-01	1.254
1105684	ENSG00000206557	79470	TRIM71	tripartite motif containing 71	131405	3	n/a	n/a	2.72E-02	1.254
1086870	ENSG00000000971	3057	CFH	complement factor H	3075	1	n/a	n/a	3.13E-01	1.254
1096280	ENSG00000151012	23410	SLC7A11	solute carrier family 7 (anionic amino acid transporter light chain, xc- system), member 11	23657	4	n/a	n/a	2.89E-01	1.254
279971278	ENSG00000243023	0	UBA52P3	ubiquitin A-52 residue ribosomal protein fusion product 1 pseudogene 3	0	14	n/a	n/a	2.77E-01	1.254
1087970	ENSG00000070047	36934	PHRF1	PHD and ring finger domains 1	57661	11	n/a	n/a	1.83E-01	1.254
1088311	ENSG00000078699	9016	CBFA2T2	core-binding factor, runt domain, alpha subunit 2; translocated to, 2	9139	20	n/a	n/a	1.36E-01	1.254
1098955	ENSG00000166987	77509	MBD6	methyl-CpG binding domain protein 6	114785	12	n/a	n/a	1.82E-01	1.254
280130820	ENSG00000259316	0	CTD-2116N17.1	CTD-2116N17.1	0	15	n/a	n/a	4.77E-02	1.254
1104760	ENSG00000198830	3131	HMGN2	high mobility group nucleosomal binding domain 2	3151	1	n/a	n/a	2.47E-01	1.254
1090255	ENSG00000106819	34118	ASPN	asporin	54829	9	n/a	n/a	2.65E-01	1.254
280098412	ENSG00000256737	0	RBBP4P5	retinoblastoma binding protein 4 pseudogene 5	0	14	n/a	n/a	1.01E-01	1.254
279906238	ENSG00000236015	0	AC011290.5	AC011290.5	0	7	n/a	n/a	8.23E-02	1.254
279912354	ENSG00000236567	0	RP11-39K24.7	RP11-39K24.7	0	9	n/a	n/a	9.15E-02	1.254
279847581	ENSG00000230772	0	VN1R108P	vomeronasal 1 receptor 108 pseudogene	0	20	n/a	n/a	1.26E-01	1.253
279668207	ENSG00000202566	1013117	MIR421	microRNA 421	693122	X	n/a	n/a	1.08E-01	1.253
1090894	ENSG00000112079	11164	STK38	serine/threonine kinase 38	11329	6	n/a	n/a	3.62E-02	1.253
1091783	ENSG00000119280	59076	C1orf198	chromosome 1 open reading frame 198	84886	1	n/a	n/a	9.03E-02	1.253
1101337	ENSG00000178031	60237	ADAMTSL1	ADAMTS-like 1	92949	9	n/a	n/a	1.62E-01	1.253
280081601	ENSG00000255137	0	RP11-290D2.4	RP11-290D2.4	0	13	n/a	n/a	1.61E-01	1.253
279657791	ENSG00000199477	0	SNORA31	small nucleolar RNA, H/ACA box 31	0	13	n/a	n/a	1.61E-01	1.253
280129674	ENSG00000259248	1015494	RP11-265M18.2	RP11-265M18.2	100130855	15	n/a	n/a	1.11E-02	1.253
1092091	ENSG00000121716	29723	PILRB	paired immunoglobin-like type 2 receptor beta	29990	7	n/a	n/a	2.84E-01	1.253
1092688	ENSG00000126012	8190	KDM5C	lysine (K)-specific demethylase 5C	8242	X	n/a	n/a	1.04E-01	1.253
1095056	ENSG00000141510	7114	TP53	tumor protein p53	7157	17	n/a	n/a	2.02E-01	1.253
1096431	ENSG00000152154	79440	TMEM178	transmembrane protein 178	130733	2	n/a	n/a	6.20E-02	1.253
1107540	ENSG00000229397	0	RP11-230C9.2	RP11-230C9.2	0	6	n/a	n/a	1.94E-01	1.252
279956594	ENSG00000241409	0	AC064852.4	AC064852.4	0	2	n/a	n/a	2.09E-01	1.252
279815325	ENSG00000227854	0	RP11-307O1.1	RP11-307O1.1	0	1	n/a	n/a	1.93E-01	1.252
1105351	ENSG00000205014	0	AC009113.1	Uncharacterized protein	0	16	n/a	n/a	9.59E-02	1.252
279750619	ENSG00000220505	0	RP11-111D3.1	RP11-111D3.1	0	6	n/a	n/a	1.62E-01	1.252
279747828	ENSG00000218418	0	RP11-296E7.1	RP11-296E7.1	0	6	n/a	n/a	1.53E-01	1.252
279761813	ENSG00000222999	0	AC105247.1	AC105247.1	0	18	n/a	n/a	2.19E-01	1.252
1103832	ENSG00000196152	7590	ZNF79	zinc finger protein 79	7633	9	n/a	n/a	9.20E-02	1.252
279720824	ENSG00000213326	0	RPS7P11	ribosomal protein S7 pseudogene 11	0	17	n/a	n/a	3.08E-01	1.251
279943042	ENSG00000239801	0	RP11-755B10.2	RP11-755B10.2	0	3	n/a	n/a	3.89E-02	1.251
279913348	ENSG00000236686	0	BZW1P1	basic leucine zipper and W2 domains 1 pseudogene 1	0	3	n/a	n/a	8.44E-02	1.251
1096775	ENSG00000155052	79385	CNTNAP5	contactin associated protein-like 5	129684	2	n/a	n/a	2.38E-01	1.251
279739363	ENSG00000215347	0	SLC25A5P1	solute carrier family 25 (mitochondrial carrier; adenine nucleotide translocator), member 5 pseudogene 1	0	22	n/a	n/a	1.11E-01	1.251
1093788	ENSG00000134297	30536	PLEKHA8P1	pleckstrin homology domain containing, family A member 8 pseudogene 1	51054	12	n/a	n/a	5.30E-02	1.251
1106366	ENSG00000215527	0	AP005482.1	Uncharacterized protein	0	18	n/a	n/a	2.17E-01	1.251
1090056	ENSG00000105679	26078	GAPDHS	glyceraldehyde-3-phosphate dehydrogenase, spermatogenic	26330	19	n/a	n/a	6.73E-02	1.251
1089057	ENSG00000100065	29510	CARD10	caspase recruitment domain family, member 10	29775	22	n/a	n/a	1.04E-01	1.251
280130542	ENSG00000259297	0	DNM1P44	DNM1 pseudogene 44	0	15	n/a	n/a	2.79E-01	1.251
1097640	ENSG00000162139	10667	NEU3	sialidase 3 (membrane sialidase)	10825	11	n/a	n/a	2.48E-02	1.251
279759699	ENSG00000222383	0	5S_rRNA	5S ribosomal RNA	0	6	n/a	n/a	5.71E-02	1.251
279960896	ENSG00000241907	0	CTB-46E9.1	CTB-46E9.1	0	5	n/a	n/a	8.41E-02	1.251
279912449	ENSG00000236582	0	RP11-390B4.4	RP11-390B4.4	0	10	n/a	n/a	3.25E-02	1.251
279800279	ENSG00000226508	0	AC104655.3	AC104655.3	0	2	n/a	n/a	9.53E-02	1.251
1098239	ENSG00000164190	25585	NIPBL	Nipped-B homolog (Drosophila)	25836	5	n/a	n/a	1.00E-01	1.251
280094280	ENSG00000256262	0	RP11-117B7.1	RP11-117B7.1	0	12	n/a	n/a	7.29E-02	1.25
279891163	ENSG00000234629	0	WDR82P1	WD repeat domain 82 pseudogene 1	0	3	n/a	n/a	1.24E-01	1.25
279708826	ENSG00000207650	1013148	MIR570	microRNA 570	693155	3	n/a	n/a	2.94E-01	1.25
1093680	ENSG00000133619	58825	KRBA1	KRAB-A domain containing 1	84626	7	n/a	n/a	9.14E-02	1.25
1090944	ENSG00000112312	30535	GMNN	geminin, DNA replication inhibitor	51053	6	n/a	n/a	2.09E-01	1.25
1096594	ENSG00000153446	80536	C16orf89	chromosome 16 open reading frame 89	146556	16	n/a	n/a	2.68E-01	1.25
1098828	ENSG00000166483	7422	WEE1	WEE1 homolog (S. pombe)	7465	11	n/a	n/a	1.59E-01	1.25
279826323	ENSG00000228844	0	RP11-467I20.3	RP11-467I20.3	0	1	n/a	n/a	3.09E-01	1.25
1093654	ENSG00000133302	58460	ANKRD32	ankyrin repeat domain 32	84250	5	n/a	n/a	2.76E-01	1.25
1101201	ENSG00000177302	7113	TOP3A	topoisomerase (DNA) III alpha	7156	17	n/a	n/a	6.05E-02	1.25
279877457	ENSG00000233396	0	RP11-458D21.1	RP11-458D21.1	0	1	n/a	n/a	1.11E-02	1.25
1087833	ENSG00000066084	36882	DIP2B	DIP2 disco-interacting protein 2 homolog B (Drosophila)	57609	12	n/a	n/a	9.14E-02	1.25
279985687	ENSG00000244480	0	AC005154.7	AC005154.7	0	7	n/a	n/a	1.09E-01	1.25
1102681	ENSG00000184863	81258	RBM33	RNA binding motif protein 33	155435	7	n/a	n/a	1.91E-01	1.25
1095134	ENSG00000142173	1283	COL6A2	collagen, type VI, alpha 2	1292	21	n/a	n/a	2.78E-01	1.249
1104269	ENSG00000197417	23482	SHPK	sedoheptulokinase	23729	17	n/a	n/a	8.43E-02	1.249
1103605	ENSG00000188647	119609	PTAR1	protein prenyltransferase alpha subunit repeat containing 1	375743	9	n/a	n/a	1.71E-01	1.249
280069363	ENSG00000254333	0	CTC-367J11.1	CTC-367J11.1	0	5	n/a	n/a	1.28E-01	1.249
279526920	ENSG00000183405	0	RPS7P1	ribosomal protein S7 pseudogene 1	0	17	n/a	n/a	2.26E-01	1.249
279953224	ENSG00000241013	0	HIST2H2BB	histone cluster 2, H2bb	0	1	n/a	n/a	4.67E-02	1.249
1092586	ENSG00000125633	33811	CCDC93	coiled-coil domain containing 93	54520	2	n/a	n/a	1.00E-01	1.249
1091953	ENSG00000120451	124990	SNX19	sorting nexin 19	399979	11	n/a	n/a	8.66E-02	1.249
1089134	ENSG00000100299	407	ARSA	arylsulfatase A	410	22	n/a	n/a	1.45E-01	1.249
1094825	ENSG00000139973	58085	SYT16	synaptotagmin XVI	83851	14	n/a	n/a	2.34E-01	1.249
280131720	ENSG00000259366	0	CTD-2647L4.4	CTD-2647L4.4	0	8	n/a	n/a	2.18E-01	1.249
1102617	ENSG00000184564	58400	SLITRK6	SLIT and NTRK-like family, member 6	84189	13	n/a	n/a	2.52E-01	1.249
1093763	ENSG00000134207	80700	SYT6	synaptotagmin VI	148281	1	n/a	n/a	1.41E-01	1.248
1103658	ENSG00000188818	55647	ZDHHC11	zinc finger, DHHC-type containing 11	79844	5	n/a	n/a	6.65E-02	1.248
1091443	ENSG00000116194	8946	ANGPTL1	angiopoietin-like 1	9068	1	n/a	n/a	8.51E-02	1.248
1090884	ENSG00000112029	26019	FBXO5	F-box protein 5	26271	6	n/a	n/a	1.10E-01	1.248
1105483	ENSG00000205476	106012	CCDC85C	coiled-coil domain containing 85C	317762	14	n/a	n/a	5.16E-02	1.248
1088292	ENSG00000078246	7246	TULP3	tubby like protein 3	7289	12	n/a	n/a	1.23E-01	1.248
279746160	ENSG00000217239	0	RP1-182O16.1	RP1-182O16.1	0	6	n/a	n/a	3.24E-01	1.248
1101870	ENSG00000181192	34815	DHTKD1	dehydrogenase E1 and transketolase domain containing 1	55526	10	n/a	n/a	6.70E-02	1.248
1092116	ENSG00000121903	7536	ZSCAN20	zinc finger and SCAN domain containing 20	7579	1	n/a	n/a	8.80E-03	1.248
279809750	ENSG00000227325	0	AC021106.1	AC021106.1	0	4	n/a	n/a	2.44E-01	1.248
1088154	ENSG00000074855	36992	ANO8	anoctamin 8	57719	19	n/a	n/a	2.55E-01	1.248
1091828	ENSG00000119638	60095	NEK9	NIMA (never in mitosis gene a)- related kinase 9	91754	14	n/a	n/a	7.66E-02	1.248
279664175	ENSG00000201405	0	Y_RNA	Y RNA	0	1	n/a	n/a	8.14E-02	1.248
1088885	ENSG00000094804	985	CDC6	cell division cycle 6 homolog (S. cerevisiae)	990	17	n/a	n/a	1.03E-01	1.247
280096003	ENSG00000256458	0	RP11-363J17.1	RP11-363J17.1	0	2	n/a	n/a	8.08E-02	1.247
1091890	ENSG00000119969	3053	HELLS	helicase, lymphoid-specific	3070	10	n/a	n/a	6.06E-02	1.247
280091442	ENSG00000255929	0	RP11-867G2.8	RP11-867G2.8	0	11	n/a	n/a	3.92E-02	1.247
1105692	ENSG00000211445	2861	GPX3	glutathione peroxidase 3 (plasma)	2878	5	n/a	n/a	3.47E-01	1.247
280103724	ENSG00000257307	0	RP11-317N8.4	RP11-317N8.4	0	14	n/a	n/a	1.65E-01	1.247
279845442	ENSG00000230562	0	AC019201.1	AC019201.1	0	2	n/a	n/a	3.38E-02	1.247
1092876	ENSG00000127951	10717	FGL2	fibrinogen-like 2	10875	7	n/a	n/a	1.82E-01	1.247
279945252	ENSG00000240067	0	AC079089.2	AC079089.2	0	8	n/a	n/a	1.40E-01	1.247
280044482	ENSG00000252007	0	AC011475.2	AC011475.2	0	19	n/a	n/a	9.77E-02	1.247
280062761	ENSG00000253861	0	CTC-293A9.2	CTC-293A9.2	0	5	n/a	n/a	2.01E-01	1.247
1090237	ENSG00000106683	3959	LIMK1	LIM domain kinase 1	3984	7	n/a	n/a	6.04E-02	1.247
1093002	ENSG00000129003	34121	VPS13C	vacuolar protein sorting 13 homolog C (S. cerevisiae)	54832	15	n/a	n/a	1.14E-01	1.246
280001379	ENSG00000248409	0	KB-1269D1.8	KB-1269D1.8	0	22	n/a	n/a	1.30E-01	1.246
279883808	ENSG00000233961	0	RP11-87H9.2	RP11-87H9.2	0	9	n/a	n/a	6.04E-02	1.246
1103375	ENSG00000187741	2160	FANCA	Fanconi anemia, complementation group A	2175	16	n/a	n/a	1.35E-01	1.246
1100627	ENSG00000174231	10447	PRPF8	PRP8 pre-mRNA processing factor 8 homolog (S. cerevisiae)	10594	17	n/a	n/a	5.65E-02	1.246
1101401	ENSG00000178386	7722	ZNF223	zinc finger protein 223	7766	19	n/a	n/a	3.49E-02	1.246
1102470	ENSG00000183891	79422	TTC32	tetratricopeptide repeat domain 32	130502	2	n/a	n/a	1.03E-01	1.246
1089928	ENSG00000105146	6755	AURKC	aurora kinase C	6795	19	n/a	n/a	2.49E-02	1.246
1092215	ENSG00000122778	36943	KIAA1549	KIAA1549	57670	7	n/a	n/a	1.42E-01	1.246
1088642	ENSG00000088280	34905	ASAP3	ArfGAP with SH3 domain, ankyrin repeat and PH domain 3	55616	1	n/a	n/a	1.23E-01	1.246
1088135	ENSG00000074356	34710	C17orf85	chromosome 17 open reading frame 85	55421	17	n/a	n/a	6.69E-03	1.246
279964544	ENSG00000242268	157123815	RP11-368I23.2	RP11-368I23.2	100507661	3	n/a	n/a	8.98E-02	1.246
279811474	ENSG00000227491	0	CCNJP1	cyclin J pseudogene 1	0	7	n/a	n/a	6.77E-03	1.246
279797508	ENSG00000226261	0	AC064836.3	AC064836.3	0	2	n/a	n/a	1.03E-01	1.246
279813770	ENSG00000227722	0	RP5-1059H15.1	RP5-1059H15.1	0	1	n/a	n/a	1.19E-01	1.245
1103573	ENSG00000188517	58771	COL25A1	collagen, type XXV, alpha 1	84570	4	n/a	n/a	2.64E-01	1.245
279900365	ENSG00000235437	0	RP11-357C3.3	RP11-357C3.3	0	X	n/a	n/a	1.04E-01	1.245
279794754	ENSG00000226029	0	RP4-798A10.2	RP4-798A10.2	0	1	n/a	n/a	2.22E-01	1.245
1086941	ENSG00000005100	36198	DHX33	DEAH (Asp-Glu-Ala-His) box polypeptide 33	56919	17	n/a	n/a	2.84E-02	1.245
1092901	ENSG00000128228	23506	SDF2L1	stromal cell-derived factor 2-like 1	23753	22	n/a	n/a	2.26E-01	1.245
1098137	ENSG00000163945	36927	KIAA1530	KIAA1530	57654	4	n/a	n/a	6.96E-02	1.244
1100672	ENSG00000174485	10114	DENND4A	DENN/MADD domain containing 4A	10260	15	n/a	n/a	1.35E-01	1.244
280067956	ENSG00000254230	0	RP11-582J16.3	RP11-582J16.3	0	8	n/a	n/a	1.73E-01	1.244
279760819	ENSG00000222687	0	SNORA35	Small nucleolar RNA SNORA35	0	X	n/a	n/a	7.96E-02	1.244
1093874	ENSG00000134815	9560	DHX34	DEAH (Asp-Glu-Ala-His) box polypeptide 34	9704	19	n/a	n/a	1.77E-01	1.244
1105514	ENSG00000205581	3130	HMGN1	high mobility group nucleosome binding domain 1	3150	21	n/a	n/a	2.66E-01	1.244
279938082	ENSG00000239208	0	AC092295.5	AC092295.5	0	19	n/a	n/a	1.54E-01	1.244
1086951	ENSG00000005243	30708	COPZ2	coatomer protein complex, subunit zeta 2	51226	17	n/a	n/a	2.16E-01	1.244
1099241	ENSG00000168077	30916	SCARA3	scavenger receptor class A, member 3	51435	8	n/a	n/a	2.16E-01	1.244
1101485	ENSG00000178927	55227	C17orf62	chromosome 17 open reading frame 62	79415	17	n/a	n/a	4.82E-02	1.244
1096345	ENSG00000151503	23065	NCAPD3	non-SMC condensin II complex, subunit D3	23310	11	n/a	n/a	2.12E-02	1.244
1106128	ENSG00000214655	22808	KIAA0913	KIAA0913	23053	10	n/a	n/a	1.25E-01	1.244
1096909	ENSG00000156273	568	BACH1	BTB and CNC homology 1, basic leucine zipper transcription factor 1	571	21	n/a	n/a	7.81E-02	1.244
279970896	ENSG00000242984	0	AC103783.1	AC103783.1	0	8	n/a	n/a	2.28E-01	1.244
279810263	ENSG00000227372	36488	TP73-AS1	TP73 antisense RNA 1 (non-protein coding)	57212	1	n/a	n/a	1.63E-01	1.244
279997128	ENSG00000248044	0	CTD-2653M23.2	CTD-2653M23.2	0	5	n/a	n/a	3.24E-02	1.243
1091038	ENSG00000113108	10161	APBB3	amyloid beta (A4) precursor protein-binding, family B, member 3	10307	5	n/a	n/a	1.27E-01	1.243
279868010	ENSG00000232586	157124023	RP11-46A10.4	RP11-46A10.4	100509205	1	n/a	n/a	1.30E-01	1.243
1088149	ENSG00000074755	22895	ZZEF1	zinc finger, ZZ-type with EF-hand domain 1	23140	17	n/a	n/a	1.35E-01	1.243
1087002	ENSG00000006459	56624	JHDM1D	jumonji C domain containing histone demethylase 1 homolog D (S. cerevisiae)	80853	7	n/a	n/a	1.24E-01	1.243
1089433	ENSG00000101546	55666	RBFA	ribosome binding factor A (putative)	79863	18	n/a	n/a	8.31E-02	1.243
280098583	ENSG00000256761	0	AL008733.1	AL008733.1	0	1	n/a	n/a	2.45E-01	1.243
1088186	ENSG00000075429	26836	CACNG5	calcium channel, voltage-dependent, gamma subunit 5	27091	17	n/a	n/a	5.69E-02	1.243
279912261	ENSG00000236552	171027	RPL13AP5	ribosomal protein L13a pseudogene 5	728658	10	n/a	n/a	3.04E-01	1.243
279808225	ENSG00000227188	0	RP5-1104E15.6	RP5-1104E15.6	0	22	n/a	n/a	5.92E-02	1.243
1105883	ENSG00000213626	57288	LBH	limb bud and heart development homolog (mouse)	81606	2	n/a	n/a	2.58E-02	1.243
1092480	ENSG00000124713	26977	GNMT	glycine N-methyltransferase	27232	6	n/a	n/a	8.98E-02	1.243
1101368	ENSG00000178184	58753	PARD6G	par-6 partitioning defective 6 homolog gamma (C. elegans)	84552	18	n/a	n/a	1.41E-02	1.243
1090150	ENSG00000106113	1386	CRHR2	corticotropin releasing hormone receptor 2	1395	7	n/a	n/a	1.37E-01	1.243
1100996	ENSG00000176225	25663	RTTN	rotatin	25914	18	n/a	n/a	6.79E-02	1.243
279815843	ENSG00000227898	0	RP13-100B2.4	RP13-100B2.4	0	9	n/a	n/a	2.28E-01	1.243
1099580	ENSG00000169554	9695	ZEB2	zinc finger E-box binding homeobox 2	9839	2	n/a	n/a	2.02E-01	1.243
1095266	ENSG00000143190	5419	POU2F1	POU class 2 homeobox 1	5451	1	n/a	n/a	1.49E-01	1.243
279664560	ENSG00000201512	167083	SNORA71C	small nucleolar RNA, H/ACA box 71C	677839	20	n/a	n/a	7.82E-02	1.243
1103038	ENSG00000186230	123037	ZNF749	zinc finger protein 749	388567	19	n/a	n/a	2.72E-02	1.242
280050068	ENSG00000252817	0	AL590431.1	AL590431.1	0	1	n/a	n/a	1.72E-01	1.242
1094778	ENSG00000139631	30861	CSAD	cysteine sulfinic acid decarboxylase	51380	12	n/a	n/a	2.91E-01	1.242
1101534	ENSG00000179134	34384	SAMD4B	sterile alpha motif domain containing 4B	55095	19	n/a	n/a	1.45E-01	1.242
1108921	ENSG00000239887	125289	C1orf226	chromosome 1 open reading frame 226	400793	1	n/a	n/a	2.25E-01	1.242
1092657	ENSG00000125885	58716	MCM8	minichromosome maintenance complex component 8	84515	20	n/a	n/a	8.33E-02	1.242
1093270	ENSG00000130856	7732	ZNF236	zinc finger protein 236	7776	18	n/a	n/a	6.78E-02	1.242
280090926	ENSG00000255864	0	RP11-444D3.1	RP11-444D3.1	0	12	n/a	n/a	8.51E-02	1.242
1104474	ENSG00000198015	28713	MRPL42	mitochondrial ribosomal protein L42	28977	12	n/a	n/a	6.82E-02	1.242
278664173	ENSG00000080947	77543	CROCCP3	ciliary rootlet coiled-coil, rootletin pseudogene 3	114819	1	n/a	n/a	2.29E-01	1.242
1094217	ENSG00000136603	6462	SKIL	SKI-like oncogene	6498	3	n/a	n/a	2.16E-01	1.242
279862629	ENSG00000232085	0	RP11-261C10.4	RP11-261C10.4	0	1	n/a	n/a	2.54E-01	1.242
1090777	ENSG00000111325	55479	OGFOD2	2-oxoglutarate and iron-dependent oxygenase domain containing 2	79676	12	n/a	n/a	1.41E-01	1.242
279852978	ENSG00000231249	0	AC024168.2	AC024168.2	0	3	n/a	n/a	4.77E-02	1.242
1089529	ENSG00000102221	9623	PHF16	PHD finger protein 16	9767	X	n/a	n/a	1.32E-02	1.242
279968042	ENSG00000242634	0	RP11-342M21.1	RP11-342M21.1	0	15	n/a	n/a	2.27E-01	1.241
280013124	ENSG00000249412	0	CTC-563A5.2	CTC-563A5.2	0	5	n/a	n/a	5.26E-02	1.241
279971885	ENSG00000243085	0	RP11-392E22.3	RP11-392E22.3	0	9	n/a	n/a	1.06E-01	1.241
1088195	ENSG00000075702	94292	WDR62	WD repeat domain 62	284403	19	n/a	n/a	1.14E-01	1.241
1102196	ENSG00000182858	54926	ALG12	asparagine-linked glycosylation 12, alpha-1,6-mannosyltransferase homolog (S. cerevisiae)	79087	22	n/a	n/a	1.30E-01	1.241
1105997	ENSG00000214128	81221	TMEM213	transmembrane protein 213	155006	7	n/a	n/a	6.00E-02	1.241
1092827	ENSG00000127452	34139	FBXL12	F-box and leucine-rich repeat protein 12	54850	19	n/a	n/a	1.27E-01	1.241
1091129	ENSG00000113810	9906	SMC4	structural maintenance of chromosomes 4	10051	3	n/a	n/a	1.73E-01	1.241
1097004	ENSG00000157106	22804	SMG1	smg-1 homolog, phosphatidylinositol 3-kinase-related kinase (C. elegans)	23049	16	n/a	n/a	1.78E-01	1.241
1099108	ENSG00000167644	40706	C19orf33	chromosome 19 open reading frame 33	64073	19	n/a	n/a	8.71E-02	1.241
279667864	ENSG00000202441	0	RNY4P10	RNA, Ro-associated Y4 pseudogene 10	0	6	n/a	n/a	1.15E-01	1.241
1092877	ENSG00000127952	31137	STYXL1	serine/threonine/tyrosine interacting-like 1	51657	7	n/a	n/a	9.15E-02	1.241
1090028	ENSG00000105607	2623	GCDH	glutaryl-CoA dehydrogenase	2639	19	n/a	n/a	9.69E-02	1.241
1102047	ENSG00000182199	6436	SHMT2	serine hydroxymethyltransferase 2 (mitochondrial)	6472	12	n/a	n/a	1.40E-01	1.241
279760021	ENSG00000222460	0	7SK	7SK RNA	0	20	n/a	n/a	1.35E-01	1.241
1101263	ENSG00000177599	79102	ZNF491	zinc finger protein 491	126069	19	n/a	n/a	5.80E-02	1.241
1103535	ENSG00000188368	94256	PRR19	proline rich 19	284338	19	n/a	n/a	2.60E-01	1.24
1087900	ENSG00000068001	8623	HYAL2	hyaluronoglucosaminidase 2	8692	3	n/a	n/a	3.14E-02	1.24
279926263	ENSG00000237779	0	ZNF638-IT1	ZNF638 intronic transcript 1 (non-protein coding)	0	2	n/a	n/a	3.85E-02	1.24
1099081	ENSG00000167555	58637	ZNF528	zinc finger protein 528	84436	19	n/a	n/a	1.25E-01	1.24
1104074	ENSG00000196810	0	C4orf42	chromosome 4 open reading frame 42	0	4	n/a	n/a	9.05E-02	1.24
279881574	ENSG00000233762	0	AC007969.5	AC007969.5	0	2	n/a	n/a	2.93E-01	1.24
1100564	ENSG00000173889	55814	PHC3	polyhomeotic homolog 3 (Drosophila)	80012	3	n/a	n/a	1.33E-01	1.24
1097910	ENSG00000163257	34165	DCAF16	DDB1 and CUL4 associated factor 16	54876	4	n/a	n/a	1.15E-01	1.24
1103240	ENSG00000187079	6961	TEAD1	TEA domain family member 1 (SV40 transcriptional enhancer factor)	7003	11	n/a	n/a	2.27E-01	1.24
1092852	ENSG00000127616	6558	SMARCA4	SWI/SNF related, matrix associated, actin dependent regulator of chromatin, subfamily a, member 4	6597	19	n/a	n/a	1.41E-01	1.24
1102592	ENSG00000184445	9591	KNTC1	kinetochore associated 1	9735	12	n/a	n/a	5.71E-02	1.24
1096440	ENSG00000152223	36997	EPG5	ectopic P-granules autophagy protein 5 homolog (C. elegans)	57724	18	n/a	n/a	6.82E-02	1.24
279785060	ENSG00000225206	125277	MIR2682	microRNA 2682	400765	1	n/a	n/a	1.85E-01	1.24
1104089	ENSG00000196865	119460	NHLRC2	NHL repeat containing 2	374354	10	n/a	n/a	6.23E-02	1.24
280069349	ENSG00000254331	0	CKS1BP7	CDC28 protein kinase regulatory subunit 1B pseudogene 7	0	8	n/a	n/a	2.26E-01	1.24
1089269	ENSG00000100813	22740	ACIN1	apoptotic chromatin condensation inducer 1	22985	14	n/a	n/a	1.71E-01	1.24
1105365	ENSG00000205041	1015671	AC118344.1	NINP6167Uncharacterized protein	100507646	19	n/a	n/a	9.65E-02	1.24
1095277	ENSG00000143228	57783	NUF2	NUF2, NDC80 kinetochore complex component, homolog (S. cerevisiae)	83540	1	n/a	n/a	1.89E-01	1.24
279910785	ENSG00000236431	0	AC009237.11	AC009237.11	0	2	n/a	n/a	6.69E-02	1.24
279934948	ENSG00000238715	0	snoU13	Small nucleolar RNA U13	0	15	n/a	n/a	8.35E-02	1.24
1101494	ENSG00000178966	55812	RMI1	RMI1, RecQ mediated genome instability 1, homolog (S. cerevisiae)	80010	9	n/a	n/a	1.07E-01	1.239
1096774	ENSG00000155034	55830	FBXL18	F-box and leucine-rich repeat protein 18	80028	7	n/a	n/a	1.94E-01	1.239
1093994	ENSG00000135446	1014	CDK4	cyclin-dependent kinase 4	1019	12	n/a	n/a	1.71E-01	1.239
1097406	ENSG00000160256	59562	FAM207A	family with sequence similarity 207, member A	85395	21	n/a	n/a	2.26E-01	1.239
279908738	ENSG00000236248	0	AC104389.32	AC104389.32	0	11	n/a	n/a	1.70E-01	1.239
1101529	ENSG00000179104	81467	TMTC2	transmembrane and tetratricopeptide repeat containing 2	160335	12	n/a	n/a	2.25E-01	1.239
279710786	ENSG00000208342	0	SNORD96A	small nucleolar RNA, C/D box 96A	0	5	n/a	n/a	3.02E-01	1.239
[truncated: 1 more rows]
