# Supplementary material for: Identification of the Molecular Events Involved in the Development of Prefrontal Cortex Through the Analysis of RNA-Seq Data From BrainSpan
Source: ASN Neuro. 2019 Jun 18;11:1759091419854627. doi: 10.1177/1759091419854627 (PMC6582306; doi:10.1177/1759091419854627)
Supplement: Supplemental Material6 - Supplemental material for Identification of the Molecular Events Involved in the Development of Prefrontal Cortex Through the Analysis of RNA-Seq Data From BrainSpan [file Supplemental_Material6.zip › PFC/5/Expression.csv]

1101406	5.8989	3.2223	5.1847	0.1114	0.9087	4.9806	3.1769	5.0794	1.2138	1.0563	4.3527	3.1795	4.1690	0.8491	4.0059	5.4452	1.1428
1101114	7.2435	6.6392	6.6739	1.8978	3.7064	6.6549	7.0942	6.3237	4.0587	3.8111	7.1706	6.0658	6.6360	3.7478	6.1575	6.7674	3.8604
1096861	6.4369	5.8716	6.0172	0.6536	3.6589	6.2865	4.9254	5.9989	2.8332	3.3862	6.0726	5.8341	6.0292	3.2273	6.0448	6.0237	3.4802
1098758	4.4006	4.0224	4.7387	0.1638	2.0640	4.5498	4.1566	4.3131	0.7224	1.7242	3.6234	5.0409	4.4715	1.6980	4.5481	4.0141	1.7632
1088168	4.5661	4.7305	5.9183	1.0646	3.0042	4.7486	4.7562	5.4087	1.8819	2.8131	4.8478	6.4655	5.9779	3.1595	6.1804	5.6451	2.6594
1088254	7.1552	7.3983	7.9510	1.5130	5.6378	7.3044	7.5710	7.5780	5.1229	5.4775	7.0843	7.5373	7.7402	5.3153	7.4172	7.6198	5.6251
1092010	4.1788	2.7442	3.9455	0.7831	1.0225	3.8829	3.6089	3.6759	0.9345	1.2382	4.2404	3.1833	4.1953	1.1385	3.5960	3.7826	1.2669
1105859	5.1337	4.3119	4.4292	0.9486	1.9568	4.7769	4.5786	4.2299	2.2152	2.0793	4.6911	3.7518	4.0835	1.8890	3.8699	4.2601	1.6842
1091771	5.8804	6.3328	6.9129	1.0932	4.5344	6.5021	4.4571	6.7527	3.8088	4.2104	5.5535	6.6464	6.3432	4.0511	6.5839	6.6034	4.2567
1094333	4.2308	4.1785	3.4504	0.5868	1.9500	4.5136	4.8307	3.1966	0.0000	2.1230	4.7933	3.6640	4.2172	1.8882	3.0480	3.5297	2.1531
1102803	8.6465	8.6048	9.8183	1.1730	8.3418	9.0036	8.6882	9.7413	6.5540	7.8209	8.2754	8.9243	9.6599	7.7549	8.9033	9.5668	8.0062
280100965	3.4978	4.1147	4.8640	0.1738	2.4213	4.4659	2.6721	4.2419	0.5118	2.0144	2.8948	4.7564	4.3485	1.8385	4.4591	3.7056	2.3383
280041412	5.0407	5.3388	4.9326	0.6906	4.0379	5.6038	4.9096	4.9935	1.0877	3.1434	4.5493	5.5372	4.6460	3.3442	5.3131	4.5881	3.4789
1096534	4.9274	3.4329	5.4356	1.0590	2.8431	5.0155	2.4171	5.1693	1.6157	2.6751	4.6464	4.3971	5.2253	2.2952	4.7659	5.1529	2.7821
1100801	6.5988	5.5331	6.1323	2.2153	4.2457	6.0681	3.9010	6.0710	2.8049	3.9537	6.0286	5.7392	5.5602	3.6660	6.1102	6.2902	3.7911
1099495	6.0118	5.8537	6.2778	2.1911	4.1280	6.2373	5.3367	6.2337	3.5912	4.0695	5.6659	6.0445	5.9887	3.6537	6.0018	6.0518	4.0026
1095340	3.2370	2.7206	3.8420	0.0742	1.0081	3.2116	2.9195	3.3951	1.0402	1.0138	2.8237	2.7564	3.5306	0.8499	2.8201	3.7604	0.9124
1087476	3.3342	3.2434	3.8052	0.8969	1.4640	3.6664	4.1786	3.7484	0.5786	1.4982	3.3949	2.9080	3.8122	1.3518	3.2756	3.7127	1.4965
279967014	4.0550	3.3052	3.0122	0.0000	1.1586	3.6033	3.6248	2.6813	1.7692	1.0513	4.1918	2.9101	2.9101	1.2006	3.1519	2.8589	0.6305
1096340	5.0261	4.6371	5.6951	1.5090	3.3921	5.1762	4.2300	5.4232	2.1125	3.1372	4.6432	4.9912	5.4645	3.0355	5.0530	5.4536	3.3785
1089087	4.3323	4.5644	4.6080	1.7179	2.0440	4.5921	4.8610	4.4521	2.2481	2.1442	4.1008	4.0958	4.3902	2.1323	4.1751	4.1817	2.3848
1093794	5.4181	5.1362	5.0572	1.0408	3.5121	5.6805	4.6808	4.9685	2.7670	3.2791	5.4398	5.1851	4.8985	3.2500	5.3219	5.1312	3.5597
279909794	4.5607	3.9530	3.5696	1.2948	2.0422	4.3496	3.5983	3.4316	0.7945	1.8035	3.8007	4.2600	3.3541	1.7138	4.1658	3.0447	1.7770
1091042	5.5462	5.7794	6.3976	3.0000	3.9897	5.9117	5.5818	6.2980	4.0605	3.8773	5.4565	6.1933	6.3359	3.8625	6.2854	6.3277	3.9052
1102299	3.4963	4.1018	4.4987	0.3077	2.7909	4.3198	3.4058	4.0157	0.3714	2.3815	3.1302	4.5413	4.2118	2.1039	4.2572	3.5837	2.4802
1091950	6.0722	5.5116	5.8693	3.4132	3.5022	5.8031	4.8468	5.8998	4.0066	3.5705	5.9044	5.6512	5.6108	3.2778	5.8802	6.0440	3.3835
1098341	7.6600	7.9423	7.5837	3.1203	5.9852	7.5677	7.1334	7.9556	6.3346	5.6717	7.6838	7.9452	7.6467	6.4301	8.1826	7.9185	5.9073
280014291	3.6675	2.2114	3.0986	0.2518	0.7744	3.1458	1.4218	3.2204	1.1463	0.5070	3.2652	2.3808	2.8349	0.9000	3.1342	3.0564	0.6558
1102601	5.7503	6.0518	6.3173	3.5505	3.8550	5.8418	5.3780	6.0972	4.3059	3.8229	5.4865	6.0262	5.8348	3.2973	6.0609	6.3376	3.8867
1101752	3.6824	4.2848	4.2635	2.0596	1.9862	3.9629	3.6854	3.9013	1.2671	1.7840	4.4147	3.6643	4.6521	2.2922	3.7687	4.0882	2.0293
1092850	7.7411	7.6854	8.0643	3.3462	6.7983	7.5208	7.2995	8.2337	4.6763	6.3213	7.4430	7.9330	7.8776	6.3833	8.0152	7.9637	6.5660
1099079	7.4819	7.1544	6.8313	3.5866	5.7627	7.2722	6.6496	6.8951	3.4831	5.3866	7.3543	7.4429	6.3258	5.4330	7.7084	6.2684	5.9332
1090911	4.0724	4.3999	4.5367	0.9043	2.6290	4.4643	3.9466	4.2808	2.2485	2.2837	3.8477	4.4332	4.4184	2.4356	4.2797	4.2590	2.5027
1096240	5.3193	5.5523	5.4321	1.4122	4.0853	6.1042	4.5870	5.8832	2.9113	3.8807	5.4763	5.4260	5.4474	4.0925	5.5419	5.3189	3.8737
279750548	6.8281	6.7270	6.6198	1.6169	5.9590	6.8873	6.1782	6.7453	3.3830	5.4175	6.5452	7.1252	6.2907	5.6480	6.8590	6.3416	5.3697
1094919	4.9661	5.4672	5.9195	0.3995	4.3090	5.4855	5.3557	6.0032	3.6625	4.0178	5.1557	5.7011	6.1744	4.3521	5.6279	5.8045	4.4133
1091072	4.5171	4.2487	4.1570	1.5264	2.1185	4.0356	4.8176	4.0378	2.7523	2.0790	4.3551	3.7258	4.0713	2.1283	3.9672	4.2136	2.1114
1095763	4.3098	3.9319	4.4737	0.5754	2.6687	4.3853	3.3233	4.6054	2.0013	2.3499	3.7038	3.7629	4.3063	2.5012	4.3726	4.5822	2.5763
1099413	7.2793	6.9529	7.2323	1.8958	6.0774	7.0920	6.5696	7.2926	5.1085	5.7087	7.0031	6.9797	7.0770	5.6564	7.1701	7.3405	5.8183
1099771	1.9921	1.7304	3.3064	0.5226	0.6229	2.1202	2.6605	2.5785	0.0768	0.5409	1.7027	2.6968	3.0838	0.5094	3.0364	2.6667	0.4962
279858733	4.3017	4.2875	4.5667	0.5701	2.4597	3.9581	6.1283	3.8532	2.4763	2.9129	4.7287	3.7783	4.5904	2.6949	3.7293	4.1254	2.8636
1104638	3.3593	3.2796	4.0857	1.6929	1.7465	3.5537	3.7242	3.8290	0.7126	1.6535	2.7451	3.5384	3.8317	1.5601	3.4117	3.5894	1.6703
1095130	2.9396	2.0549	3.0479	0.6389	0.5912	2.7317	2.8970	2.5946	0.7174	0.7154	3.3039	1.9563	3.2818	0.6850	2.0733	2.8871	0.6954
1097135	7.3609	6.0969	6.6908	1.5160	5.2698	6.7006	5.8978	6.7109	4.6190	4.9660	7.0388	5.0686	6.1614	4.7736	5.7172	7.1461	5.1658
1094494	3.5073	4.2667	4.5401	0.6708	2.4188	3.7113	3.9061	4.2204	2.0857	2.1968	3.2815	4.2064	4.2680	2.2106	4.2010	4.3508	2.4978
1104361	3.8573	3.4724	4.4215	0.3483	2.7060	4.2515	2.2395	4.6836	1.6318	2.3319	3.0498	4.6602	3.7181	2.1005	4.5967	4.4061	2.4195
1098995	7.4348	7.8429	7.1403	1.4892	6.6233	7.7053	7.1796	7.3180	5.4566	6.1765	7.4828	7.5169	7.0824	6.2365	7.5766	6.8187	6.1806
279760546	4.4299	4.4831	4.3772	0.0000	3.2353	5.1591	4.9422	3.7300	1.4293	2.6386	4.1374	5.1534	4.2852	3.5061	4.6325	2.3517	3.1418
1097151	4.9677	4.6037	4.7891	2.6266	2.6878	5.0274	4.7819	4.5221	3.0339	2.6352	4.9698	4.6337	4.9570	2.8142	4.5995	4.5628	2.7962
1090653	3.9458	4.1417	5.0789	1.4788	2.9982	4.3922	4.7762	4.5205	1.7138	2.6071	3.3835	4.9376	4.9715	2.8946	4.5144	3.9722	2.8513
1100470	4.1505	3.7455	2.9160	1.0052	1.4665	3.6596	4.3356	2.8815	2.0509	1.2235	4.8594	2.1992	3.7313	1.5930	2.2044	3.1632	1.3388
1097281	4.1698	3.4961	3.6822	1.0716	2.5210	4.6363	2.4826	3.5764	0.4307	2.0275	3.5797	4.6326	3.4827	2.3466	4.1973	2.9821	2.0417
279891511	2.4989	3.6634	3.2421	1.2391	1.5984	2.9731	4.5866	2.8167	0.0000	1.3350	2.0299	4.6544	3.3612	1.8376	3.6899	2.1080	1.5815
279760238	4.9319	4.6991	4.2813	0.6565	3.0259	5.7051	4.4586	3.7150	1.5886	3.3508	4.5796	4.9310	4.1025	2.7816	4.1901	3.4977	3.5387
1100781	3.9395	3.8813	4.5383	1.3094	2.4140	4.0047	3.8537	4.3559	2.2222	2.2520	3.8613	3.8759	4.5048	2.2324	4.0888	4.5264	2.5189
1093750	4.8964	3.4411	5.0361	2.2455	2.5620	4.2006	4.6781	4.8927	2.5464	2.6932	4.4934	3.9716	5.0381	2.5440	4.2608	5.3611	3.0056
1090789	2.2950	2.8883	3.8769	0.5949	1.2510	2.9473	3.5157	2.8772	0.6509	1.1454	1.7346	3.9751	3.7287	1.4216	3.1468	2.3300	1.3071
1089482	5.2772	4.5068	5.1590	1.2356	3.7232	5.0367	4.8367	5.0021	1.9021	3.4810	4.6848	4.3203	4.9322	3.4073	4.5348	5.2763	3.6908
1093749	5.1098	5.8033	6.3054	2.8343	4.6036	5.3834	6.4007	6.1095	3.0637	4.2743	5.1104	6.4952	6.4232	4.6607	6.3014	6.0960	4.5519
1100372	4.1647	4.9285	5.0798	1.5253	3.3451	4.5350	5.3382	4.8063	2.4122	3.1453	3.7938	5.3702	5.0542	3.2993	4.9837	4.8177	3.4261
279898164	6.3139	6.1817	6.8158	2.2806	5.5270	6.3329	5.8841	6.9579	3.4218	5.1791	6.3588	6.3196	6.5995	5.1034	5.9587	6.6640	5.2577
1103786	5.1463	5.7384	6.0679	2.2626	4.2121	5.1322	5.7413	5.8804	3.9837	4.0042	5.1553	5.9613	6.0740	4.0649	5.9119	5.9485	4.1346
1106520	4.1738	4.7653	4.4599	1.1659	2.8791	4.9243	4.3625	4.2010	2.7224	2.6751	3.8267	5.0577	4.3589	2.7708	4.7969	3.8479	2.8468
279937843	11.3787	11.1611	11.3244	5.6025	10.6938	11.5920	10.6278	11.5480	8.4980	10.2141	11.3352	11.3294	11.0585	10.5137	11.7364	11.0336	10.6392
1093756	1.6988	2.4361	1.7629	0.1476	0.0515	1.3387	2.8953	1.9369	0.0000	0.0000	1.8537	1.8494	1.9445	0.0398	2.0011	1.8116	0.0000
280084810	4.9164	5.4852	5.7380	2.1917	3.8963	5.0508	5.6103	5.4810	3.7084	3.7137	4.8732	5.8659	5.7331	3.8074	5.6853	5.4896	3.8836
1106058	4.8138	5.3826	5.6317	2.1240	3.7960	4.9501	5.5148	5.3734	3.6051	3.6133	4.7689	5.7655	5.6257	3.7068	5.5832	5.3801	3.7829
1090324	4.7047	4.8433	5.4951	1.7119	3.5180	4.8195	4.5541	5.2207	3.1434	3.3587	4.5165	5.1461	5.1808	3.3072	5.0095	5.4332	3.4811
280009511	4.2136	3.3015	3.9839	1.0841	2.2410	3.8761	1.8946	3.7901	1.1063	1.8457	3.7564	3.3639	3.6774	1.7403	3.2327	4.0959	1.9218
1090762	4.3483	4.9427	4.4218	1.0851	2.9835	4.9264	4.0938	4.2656	2.5531	3.1296	4.0914	4.7593	4.0703	2.1161	4.6045	3.8956	3.1618
1101763	4.5187	3.8996	4.6999	1.1897	2.9311	4.4833	3.2752	4.6747	1.8739	2.7783	4.1940	3.9152	4.3740	2.6003	4.2813	4.5647	2.8393
1098685	3.6942	3.1156	4.8971	1.0974	3.0417	3.5808	3.1785	5.0201	0.7625	2.8315	2.6801	4.6934	4.6151	2.6109	4.6940	4.5110	2.6717
280071565	3.3706	4.4693	4.3842	0.0000	3.5081	4.2146	4.5440	4.0323	0.0000	3.0857	2.8540	4.8223	4.0596	3.0857	4.2097	3.2144	3.0876
1100471	4.6234	4.4120	5.2063	1.9590	3.0222	4.8175	4.0161	5.0770	2.9011	3.0608	4.3956	4.6452	5.0298	2.8770	4.7184	4.9930	3.1986
1089821	5.0402	5.2437	5.8080	3.1725	3.7209	5.2346	4.9902	6.0064	3.6372	3.7739	5.0293	5.7609	5.6375	3.6427	5.7682	5.8674	3.6860
1092798	3.7425	3.3785	3.2457	1.1871	1.8171	3.7036	4.1551	3.1559	1.2284	1.9306	3.8038	3.6229	3.4854	2.0273	3.5153	3.4998	1.9720
1102748	4.4872	4.4420	4.7729	2.3149	2.5952	4.6627	3.9506	4.6385	2.7013	2.7486	4.3244	4.4783	4.8035	2.6420	4.4358	4.5585	2.7655
1092487	7.2263	6.7503	7.2826	3.4757	5.6548	6.8353	7.6808	6.9407	5.1490	5.4865	7.1164	6.5055	7.2253	5.6971	6.5780	7.4650	5.7115
1106336	4.1923	3.4074	3.1201	0.2382	1.5018	4.0853	3.5212	3.0449	2.7053	1.8825	4.3127	2.7510	2.9839	1.4143	2.7585	3.1941	1.5220
1108513	2.9422	4.1057	4.7319	1.2690	2.8089	3.6906	4.1393	4.2467	0.7885	2.5278	2.8230	4.3972	4.6852	2.6027	3.9002	3.8292	2.6684
1091112	8.7130	8.7224	9.2816	4.8991	7.8934	8.8737	8.6688	9.2283	7.1343	7.5687	8.6928	8.9979	9.2935	7.5485	8.9852	9.1020	7.6680
279725262	4.3374	4.2789	1.1880	2.9616	0.5135	2.3890	3.5624	2.3316	0.0000	0.9221	2.8335	3.9747	1.4231	0.7230	2.8270	1.6161	0.6164
1088445	4.0391	3.8527	4.3270	1.6902	2.3891	4.0053	3.6963	4.3385	2.1681	2.6245	3.6242	4.0812	4.1630	2.0510	4.1056	4.5144	2.4594
280089664	4.8487	4.4763	4.5116	2.2476	2.6083	4.0038	4.3575	4.5266	2.8685	2.8728	4.3506	4.3380	4.0335	2.2868	4.2323	4.5543	2.4211
280062761	3.9716	4.3645	5.2379	2.2482	3.0457	4.8608	4.8086	4.7316	2.1918	2.9017	3.5418	5.1140	5.1162	3.2094	4.7405	4.3036	3.1661
1098196	3.6279	4.3928	4.4805	1.3206	2.2354	3.6960	3.7800	3.4205	2.3913	2.2607	3.9895	3.5484	5.0647	2.2509	3.1388	4.4070	2.3560
1091406	5.1499	3.9446	4.4667	1.6498	3.0158	4.4734	4.8991	4.3612	2.1749	3.0840	4.9947	3.4682	4.6159	2.9549	3.9617	4.9634	3.0742
1098589	5.8045	6.2395	6.3536	1.1713	5.1348	6.0869	5.5769	6.0824	3.1582	4.8880	5.3844	5.1114	6.0798	4.6709	5.3845	6.3003	5.1756
1102349	4.8938	4.4697	4.1019	1.2038	2.8910	4.7903	4.5367	3.8485	2.8026	2.7012	4.4653	4.4644	3.9247	2.8391	4.3782	4.2572	2.8913
1087853	4.1614	3.8690	4.3387	1.6323	2.5169	4.3376	3.5405	4.2335	2.1182	2.3966	4.0030	3.8327	4.2965	2.4071	3.9374	4.2557	2.4460
279872402	3.0819	3.8317	3.9388	1.3395	3.0303	3.4379	3.6527	4.0671	0.0000	2.5835	3.0553	4.4940	4.1509	2.5197	4.2596	4.1269	2.5951
279795715	3.0917	0.0000	2.8963	0.5341	0.0307	2.8180	0.0134	2.9598	0.0000	0.0000	2.5378	0.1699	3.3961	0.1008	0.1713	3.0930	0.0000
1103999	4.7698	4.2691	4.5486	1.9065	2.9226	4.2210	4.2028	4.4687	2.6150	2.7217	4.3931	4.1923	4.3463	2.6343	4.4242	4.7098	2.8239
1099985	2.7002	3.1865	3.8280	0.0525	2.1783	3.5934	1.5305	4.4358	1.5587	2.1836	2.6944	4.3903	3.2610	1.7379	4.0659	4.0335	2.0088
280133333	4.2746	2.9693	4.6470	2.3175	2.2734	3.8842	4.5733	4.0012	2.1825	2.2413	3.9101	4.0877	4.4170	1.9506	4.0641	3.8008	2.5274
1108232	3.5700	3.7450	4.2719	1.2818	2.4183	3.4268	3.3076	4.0151	1.8268	2.1261	3.6772	4.1247	4.0346	2.0661	3.7934	4.3243	2.5000
279824366	3.1773	2.9888	2.6268	1.0414	0.9827	2.5317	3.0999	2.3963	0.3312	1.2153	2.7088	3.3085	2.5128	1.2838	2.8963	2.4113	1.0252
1105108	5.2293	4.8163	3.9608	2.3413	3.0663	5.2374	4.5104	4.1475	2.8438	2.9105	4.9966	4.6844	4.1971	2.7858	4.8141	4.1332	2.8929
280054360	3.8636	3.9724	4.5561	1.2280	2.5886	4.1199	3.3397	4.3257	2.1211	2.5577	3.6395	4.0209	4.2519	2.5229	3.9750	4.6455	2.5769
1100125	4.1745	4.1550	4.2232	1.5698	2.3756	4.1235	3.9980	4.1801	2.3760	2.3687	3.8107	4.1670	3.8056	2.4861	4.0330	4.2664	2.6072
279864150	2.6016	3.1410	3.7770	0.8089	1.9242	3.1341	3.0675	3.8052	1.4100	1.6731	2.7012	3.3821	3.8349	1.5433	3.3022	3.8050	1.8557
1101551	3.7269	4.3865	3.0813	2.7963	1.6240	4.3958	4.3296	3.1911	1.8616	1.5586	4.2562	4.0678	3.4634	2.0572	3.9965	2.4412	1.9646
1097697	6.4042	5.9447	5.9239	1.0174	5.3541	6.3164	5.8679	5.8405	3.9135	5.1649	6.2266	6.2019	6.2806	5.0307	6.1799	5.4667	5.1979
1095294	5.2779	5.4546	6.3289	2.0765	4.3733	5.4785	5.5325	6.0345	4.2135	4.2831	5.2101	5.6449	6.1877	4.1202	5.5440	6.0296	4.4692
1092047	2.6691	2.5130	2.9570	0.2789	0.9412	2.7389	2.9443	2.6281	0.9193	1.1010	2.6156	2.3047	2.7245	1.0472	2.5002	2.5615	0.9472
1095141	3.5250	3.3131	3.7748	1.1589	1.9041	3.6267	2.9482	3.5545	1.7981	1.8465	3.3010	3.7358	3.7049	1.7058	3.5827	3.2862	1.8436
1095464	3.6482	4.0445	4.5977	1.0437	3.0611	4.1249	3.6311	4.2546	2.0265	2.8336	3.9812	4.4844	4.7745	2.8122	4.3508	4.2747	2.8451
1090276	4.3735	3.9731	4.8569	1.6968	3.1854	4.0155	4.6350	4.5907	2.5402	3.0194	4.2509	4.6940	4.7671	2.9618	4.5661	5.0018	3.1755
1088323	4.4015	4.0448	4.6133	1.1300	2.7606	4.1654	3.7498	4.2706	2.9249	2.5216	3.8779	3.8748	4.1560	2.5063	4.2564	4.4357	2.6436
1090549	4.5356	4.9670	4.9270	1.4376	3.7932	4.9456	5.3495	4.6849	2.5971	3.5858	4.3117	5.4987	4.9789	3.6162	5.1306	4.2434	3.7260
1103158	7.3758	6.9366	6.9857	2.3716	6.0132	7.8310	5.9117	7.0434	5.5286	5.8073	6.6708	7.1622	6.5330	5.6678	7.1953	6.6541	5.7788
1102888	3.2941	4.0347	3.5383	1.4125	2.1750	3.9653	3.5476	4.0481	2.2064	2.1647	3.2663	4.7510	2.8338	2.0590	4.7676	3.2431	2.0567
1099078	11.5457	11.2422	11.7390	7.6086	10.8813	11.4715	10.6205	11.8449	8.6196	10.3707	11.5855	11.1689	11.5391	10.3484	11.5897	11.8660	10.6084
1103749	3.2659	3.3309	3.2929	1.6211	1.4280	3.0145	3.5295	3.1465	1.7171	1.4917	3.1173	3.2970	3.4007	1.4204	3.3133	3.2959	1.5783
279812689	5.2234	5.0772	5.8603	2.0565	4.3352	5.4290	5.3889	5.7321	3.5201	4.1408	5.1890	5.1694	5.6751	4.0519	5.2720	5.9775	4.2508
1104110	3.8845	3.9191	4.1935	1.3992	2.4768	4.1080	3.5907	4.0020	2.1662	2.3020	3.6591	4.0387	4.1382	2.3544	3.9866	3.7936	2.5736
1089327	6.6074	7.2325	7.0980	3.7809	5.7487	7.0246	5.8529	7.1955	4.6981	5.3981	6.5719	6.6938	6.9325	5.5204	6.8910	7.2015	5.5852
1092215	3.6139	3.8546	3.8284	1.2324	2.1470	3.7971	4.0539	3.5302	2.0957	2.1151	3.4845	3.9352	3.9167	2.2318	3.8141	3.4453	2.3509
279997246	4.4631	3.7061	4.4178	0.7886	2.8787	4.2510	3.6624	4.3690	2.6938	2.7356	4.3077	3.5429	4.3826	2.5389	3.7197	4.7299	2.8956
1088966	6.1199	5.0879	5.3959	2.9550	3.9195	5.6401	4.6106	5.2352	3.3510	3.8158	5.5999	5.0753	5.0584	3.6729	5.2121	5.2928	3.8072
1106130	2.4061	2.9710	2.6846	0.2855	1.6364	2.4052	3.3182	2.5602	0.0000	1.0317	1.9750	3.8735	2.9359	1.6680	3.0517	2.0052	1.5553
279865740	4.5599	4.1957	3.6957	2.1157	2.6602	3.7722	3.9274	3.4597	0.8937	2.4461	3.7783	4.3496	3.5788	2.6550	4.4581	3.6791	2.6816
1094209	4.5916	4.8272	5.3846	1.3056	4.2873	4.9860	4.5006	5.5014	3.0064	3.7988	4.4623	4.9583	5.2560	3.6459	4.9359	5.6456	3.7517
1088506	6.1290	5.7664	6.1836	1.6999	5.0425	6.3958	5.1071	6.1249	4.6370	4.7102	6.0557	5.8268	5.9554	4.6644	5.8456	6.0000	4.6965
1103836	2.9127	2.7110	3.5380	0.8407	1.5268	3.2616	2.9981	3.0070	0.8963	1.5438	2.4095	3.1756	3.3523	1.4972	2.9687	3.0955	1.7243
1092372	4.7699	4.7088	4.7208	3.2176	3.0001	4.8167	4.7086	4.6944	3.0624	2.9565	4.7518	4.5852	4.6778	2.8374	4.6629	4.8300	3.0514
1098246	4.2057	4.3994	4.2571	1.6693	2.7595	3.9265	4.4094	4.2745	2.8203	2.6266	3.9475	4.3513	4.1296	2.8073	4.6976	4.4800	2.8096
1092309	3.1213	3.1048	4.1253	1.4009	2.1198	3.1106	3.1492	3.9223	1.8046	1.8397	3.1769	3.3579	4.0875	1.9069	3.3841	4.3301	1.9525
1096957	2.9614	3.2048	3.6165	0.9625	1.7695	2.9490	2.9049	3.2131	1.4471	1.6051	3.1009	3.6543	3.4126	1.5721	3.2105	3.4485	1.9552
279778116	7.4524	6.9949	5.5954	4.9663	4.3872	6.6935	6.7710	5.6936	5.1655	4.7367	7.0294	6.6011	5.7505	4.6545	6.5072	5.7447	4.5779
1104280	6.4890	6.2894	6.1450	4.3730	4.3766	6.1453	6.0189	6.1583	5.3634	4.4769	6.3669	6.0388	5.9137	4.2725	6.3998	6.4904	4.3299
1093604	4.2632	4.5130	5.2670	0.9734	3.7626	4.5230	4.1507	5.1974	3.1551	3.4688	3.9878	5.2048	5.0091	3.4179	5.0266	5.2334	3.6482
279906666	2.7346	3.6501	3.1171	1.4761	1.7763	3.3257	4.0223	3.0996	0.4699	1.7366	2.6117	4.1038	3.3577	2.0428	3.9018	2.2540	2.1228
1100232	4.4685	4.4901	5.3024	1.8108	3.6441	4.6947	5.0407	5.0370	3.0567	3.4785	4.3811	4.8312	5.1824	3.4439	4.7657	5.2022	3.5904
280075036	4.5937	4.2047	3.9358	0.8740	3.0085	5.0241	5.0352	3.4267	2.3219	2.5938	4.2801	4.5739	3.6612	2.9812	4.1188	2.7374	2.9972
1089807	10.9090	10.6978	11.3915	5.7852	10.2979	10.7915	10.0187	11.4442	9.8708	9.9570	10.7642	10.7659	11.2356	9.7579	11.0524	11.5741	10.0476
1093389	7.6230	8.1735	8.6265	5.3106	7.0314	7.8082	8.3745	8.3915	6.2783	6.7723	7.5271	8.6586	8.5550	6.8510	8.4181	8.3094	7.0152
1088343	5.7809	5.6425	6.2761	4.2203	4.2714	5.9117	4.8770	6.3285	3.9376	4.4707	5.7781	5.8029	6.1029	4.2089	6.0207	6.3112	4.1783
1088082	8.7267	8.8096	8.8309	4.4592	7.9773	8.7904	8.2871	8.9603	7.0499	7.6259	8.5441	8.8517	8.6732	7.5567	8.9625	8.7846	7.7435
279793944	4.1700	4.0656	3.7726	0.4020	2.7864	4.6324	2.3502	3.7312	2.4298	2.4336	3.6351	4.3409	3.4267	2.2041	4.2182	3.5040	2.5040
280125486	7.1034	7.2027	7.9561	4.8140	6.3995	6.9837	7.5787	7.8097	5.2564	6.0880	6.5684	7.5592	7.8045	5.7594	7.6003	7.6372	6.2570
279885390	3.9252	3.3409	4.2354	1.4335	2.5580	3.7285	3.4910	4.0490	1.4598	2.5567	3.5724	3.7168	4.1953	2.4160	3.7759	4.2026	2.5972
1098136	3.2507	3.7842	4.1944	1.9799	2.3097	3.3723	4.2540	3.7972	1.6780	2.2215	3.1547	3.9712	4.1516	2.3127	3.8881	3.9142	2.2918
280049900	2.6727	2.7351	3.9193	0.1642	1.6252	3.0534	3.1815	3.0497	2.5877	1.1872	2.6395	3.4373	4.0469	2.0625	2.9687	2.2030	0.9019
280020510	4.0871	4.1929	4.7045	1.9775	3.2809	3.5463	4.2034	4.4869	0.3895	3.2586	4.0663	4.3428	4.3457	3.3619	4.3853	4.4240	3.3094
1098047	3.8800	2.2435	3.3095	0.1303	1.6070	3.0215	2.7584	3.0704	1.5816	1.4944	2.9738	2.0699	3.1911	1.4937	2.5403	3.7267	1.6352
1098331	2.1845	3.2837	3.6790	0.5156	2.4693	3.1971	3.2216	4.0522	1.5734	2.0226	2.8613	4.2106	3.8543	2.1748	4.0371	3.6808	2.2596
279795671	2.1970	2.0540	3.1160	1.0841	1.0880	1.9129	1.8519	2.8055	0.0000	0.7854	1.8842	2.1373	3.0707	0.8176	2.3226	3.3705	0.9498
1088083	4.7180	4.7197	4.3927	1.4415	3.5753	4.6637	4.3760	4.4373	2.0263	3.3324	4.4093	4.7400	4.1645	3.3481	4.7399	4.1367	3.4633
280012692	3.5105	3.0035	3.3669	1.0582	2.0226	3.7913	3.1513	3.3910	1.4377	1.9979	3.2404	3.1692	3.3748	1.8268	3.1734	3.2577	1.7697
1093584	7.1393	6.7899	7.9510	3.4051	6.6165	7.0008	6.6334	7.9928	5.2748	6.2227	6.7625	7.3408	7.9686	6.2832	7.4556	7.9250	6.6098
1104829	2.7162	3.3744	3.4264	0.7458	1.7991	3.2427	2.5419	3.5673	1.2558	1.8729	2.8236	3.4901	3.5414	1.8760	3.4401	3.2673	2.0416
279902027	4.6401	3.7455	4.0566	1.3633	2.3412	4.4316	2.4776	4.0019	3.3523	2.4536	4.2780	3.8494	3.7110	2.0284	4.1415	4.0778	2.4276
1100056	7.4384	7.2783	6.3775	4.5762	5.4120	7.6112	6.3233	6.5464	5.8970	5.3394	7.2330	7.1052	6.1748	5.0517	7.1481	6.1802	5.1634
279718840	3.4409	3.4071	3.2788	1.4259	2.0178	3.0216	3.7273	3.0276	1.1780	1.9775	3.0490	3.1227	3.1186	1.5039	3.2535	3.5463	1.8363
279709239	4.0873	3.8005	2.6185	0.7459	1.4507	4.6466	3.4348	2.9976	0.0000	2.6845	3.6466	3.5564	2.5850	2.6878	2.8052	1.7111	2.3146
1091196	3.1195	2.2685	2.9424	2.0356	0.7621	2.7954	2.8310	2.6260	1.0825	0.8798	2.5784	2.0700	3.0997	0.8480	2.4670	2.8989	0.8981
1099844	2.3291	1.9945	2.3292	0.4340	0.7492	2.1285	2.1760	1.9490	0.3663	0.6029	2.1410	2.0067	2.1528	0.4236	2.0819	2.3554	0.6292
1092813	3.4929	4.2815	4.2214	1.4296	2.7994	3.7923	3.8866	4.0676	2.0716	2.7064	3.6586	4.3071	4.2728	2.6315	4.0794	4.0534	2.7421
1093828	2.0916	3.4502	3.2625	1.3124	1.5864	3.1067	3.7820	3.0987	1.3060	1.6252	2.1852	4.1311	3.0979	1.7789	3.6426	2.8845	1.6565
1088243	6.4065	6.4795	6.6625	4.6424	4.8931	5.9842	6.8315	6.3183	4.9938	4.7781	6.1444	6.5249	6.6895	4.9139	6.6042	6.5542	4.9398
1088177	5.4152	5.7900	5.5831	1.8450	4.7725	5.8605	5.3344	5.3494	3.5257	4.5100	5.3025	5.9896	5.4638	4.2862	5.7728	4.9575	4.5626
1087582	10.8032	9.6239	10.1245	6.3116	9.4781	10.2589	10.3852	10.1548	8.3518	9.0597	10.8365	9.6077	10.2642	9.2552	9.8229	10.3974	9.1618
279771554	4.3518	4.2554	3.4884	0.9456	3.5385	5.0212	3.7226	3.7400	0.6999	2.9181	3.8233	4.5184	3.0181	2.9208	4.2745	2.7824	2.8153
1095089	6.4615	3.6275	6.9917	1.1665	4.9731	5.9477	2.7948	6.8594	3.9718	4.7443	4.8946	4.9460	6.0369	3.9920	5.4752	6.8167	4.7343
1090921	2.9926	2.7309	3.4227	0.7423	2.1571	3.4167	3.0097	3.5468	1.2222	1.8474	3.2257	3.1833	3.6648	1.9992	3.5537	3.3417	2.1336
1102876	4.3570	4.0089	5.1544	1.9509	3.4064	4.2536	4.3596	4.5440	2.4771	3.2599	4.4254	4.5117	5.3249	3.3742	4.4982	4.7956	3.3627
1094589	4.1954	4.2022	4.9125	1.6510	3.2193	4.1700	4.2291	4.6493	2.5554	3.1317	4.1896	4.2494	4.8308	3.1588	4.2544	4.8831	3.3156
279965886	3.6446	3.4193	3.5774	2.9941	1.5774	4.3239	3.5683	3.4288	1.1023	2.2751	3.2347	4.2968	3.2144	1.9585	3.9314	2.2684	1.7541
279863498	4.2971	4.9518	5.5420	3.8582	3.3706	4.9383	5.3702	4.6633	2.7560	3.2625	3.9936	5.7214	5.4334	3.3903	5.2340	4.2769	3.4883
1097736	5.1669	4.5184	4.7818	2.5846	3.3097	4.4876	4.5940	4.7525	2.9947	3.3296	4.4581	4.3983	4.5793	3.1531	4.5523	5.2905	3.2447
1102471	4.4248	4.5968	4.7461	1.2682	3.4658	4.3056	4.8306	4.3063	3.3888	3.1966	4.5516	4.2221	5.1182	3.1805	4.1307	4.7205	3.2301
1096999	5.1235	5.4445	5.5419	2.1909	4.4768	5.3331	5.2117	5.5115	3.5537	4.2997	5.0043	5.7177	5.5429	4.1091	5.6148	5.3607	4.2609
1089703	3.9332	3.5286	4.4969	1.1300	2.6775	4.1462	3.6696	4.7485	2.1343	2.6525	3.6450	2.9266	4.5016	2.5943	3.3599	4.7772	3.1619
1097869	3.2185	3.3391	3.9574	1.8996	1.9762	3.1104	3.8961	3.7906	2.1345	2.0146	3.1125	3.4802	4.0054	1.8877	3.5111	3.9954	2.0940
1097960	3.2436	3.4001	3.5766	1.3233	2.2756	3.3331	3.3558	3.7023	1.6340	2.1045	3.0117	3.7985	3.4488	1.9472	3.7506	3.6388	2.1201
1099974	5.3294	5.5037	5.8642	2.1302	4.5743	5.6036	5.3871	5.8401	4.2978	4.4816	5.5004	5.6349	5.7890	4.3875	5.6405	5.8918	4.4770
279939188	4.1287	4.1270	2.0815	1.3757	1.7847	3.4759	3.7249	2.3257	0.7450	1.8467	3.5860	3.7476	1.7646	1.6014	3.5029	2.0519	2.0333
1087350	4.9241	4.5098	4.7383	2.7445	3.0621	4.3061	4.7915	4.7103	3.5566	3.1819	4.5600	4.3231	4.6307	2.8359	4.8652	4.9125	3.1478
279813226	2.3651	3.1146	3.1316	0.4400	1.4541	3.3965	2.2082	3.0502	0.6078	1.8216	2.6276	3.3210	3.1422	1.4632	3.3631	2.4166	2.3090
1104418	6.0409	6.2823	6.9765	3.4352	5.7032	6.3828	5.7997	6.9134	4.4849	5.3034	5.8735	6.6188	6.9437	5.1882	6.6255	7.0346	5.4502
280094664	1.4835	2.4511	3.1891	0.4379	1.7313	2.4398	3.3967	1.9526	0.5735	1.0013	2.0823	3.1937	3.5291	1.2549	3.0879	1.7659	1.1992
1097042	3.5546	3.4999	5.0776	1.3066	3.2947	3.8888	4.1735	5.0544	2.0610	3.2361	3.5653	4.4684	5.2974	3.6615	4.6228	5.0092	3.3548
1094162	5.5045	4.9561	5.6131	2.0595	4.5563	5.3022	4.2625	5.6465	3.1108	4.1883	5.2339	5.0290	5.3679	4.0595	5.2189	5.9325	4.3334
1096866	2.8924	3.3494	3.9363	0.5113	2.2653	3.1299	3.3185	3.7025	1.7293	2.1010	2.6259	3.5915	3.8132	2.1257	3.5644	3.5328	2.3403
1089229	4.0699	4.2705	4.5840	1.5668	2.9734	3.9324	4.0863	4.3074	2.7512	2.8282	3.5009	4.4561	4.2867	2.7955	4.4552	4.3715	2.9984
1102222	3.6668	4.2256	3.4069	1.4406	2.4432	3.9843	3.2108	3.3824	1.9503	2.3733	3.6813	4.4586	3.3351	2.4167	4.2511	3.0997	2.2283
279720308	6.1446	6.5247	7.1743	3.7824	6.0166	6.0439	6.3595	7.1934	4.0759	5.5582	5.6992	7.1258	6.9920	5.5986	7.0954	7.1029	5.6948
1105955	1.6815	1.9057	3.0386	0.6659	0.8605	2.2341	1.5068	1.9443	0.0000	0.1863	1.4512	2.1647	2.7528	0.3427	2.0714	1.7344	0.8898
1099615	6.8949	6.8973	6.5915	4.5367	5.3103	7.4318	6.2508	6.5501	5.2482	5.2772	6.7443	7.2522	6.4205	5.1964	6.9093	5.8139	5.3444
279837964	5.9322	6.4577	7.2906	3.7169	6.0865	6.2130	6.5580	7.3397	3.9308	5.5787	5.4225	7.1047	7.2561	5.5662	7.0055	6.9790	5.9404
1102630	7.2029	7.1713	7.7724	2.7421	6.8971	7.2539	6.8810	7.7403	5.4545	6.3781	6.5397	7.2395	7.5314	6.3918	7.3167	7.8287	6.7326
1095600	3.4034	3.6804	4.4998	0.8260	3.1241	3.3786	5.0997	4.1790	2.3441	2.8947	3.6331	3.7817	4.6335	2.7392	3.8144	4.2175	2.9506
279904499	4.5307	4.0505	4.5345	1.2987	3.5954	4.4722	3.1470	4.5600	1.4501	3.2568	4.3960	3.8503	4.1276	2.9940	3.9574	4.6179	3.3333
1091478	5.8703	5.8220	5.4353	4.6489	3.6904	5.6000	5.7798	5.4261	4.8011	3.8322	5.7629	5.6689	5.2722	3.7245	5.8462	5.5709	3.8807
280011181	3.7879	0.8942	0.9706	0.0000	0.0000	3.2584	1.2481	0.3032	0.2146	0.0262	2.8178	0.6291	1.5092	0.0000	1.2918	0.7243	0.0000
1104545	10.8284	10.5122	10.1081	5.8162	9.7794	10.7216	9.7263	10.3350	8.6395	9.3766	10.6229	10.6832	9.7627	9.6843	10.8310	9.9734	9.6824
1105342	3.3691	3.4572	4.1877	1.9009	2.3519	3.4217	3.7866	3.9138	1.8091	2.3025	3.3484	3.5573	4.0134	2.1573	3.5785	4.0285	2.4053
279735887	5.1485	5.1620	5.2811	4.0111	4.0979	5.1895	5.4463	5.4030	2.7655	3.7917	4.9599	5.3455	5.3401	3.8354	5.4337	5.4155	3.9649
1099580	4.7113	4.8299	5.5557	3.7235	3.5459	5.0678	4.5986	5.0708	2.7185	3.3992	4.2335	5.3077	5.2601	3.5467	5.0980	4.9824	3.6739
1095501	6.6445	5.8419	5.2011	3.7718	4.0244	6.9915	5.6353	5.6106	6.0766	4.2845	7.0709	5.9030	4.9664	4.3402	6.2158	5.2951	3.9265
279799736	1.8724	2.1990	2.6401	0.2971	1.1612	2.7432	2.4743	1.9102	0.0000	0.9268	1.4776	2.7875	2.6457	1.0283	2.5007	1.4464	0.8511
279891163	3.7411	4.0829	4.6974	1.8632	3.3802	3.9908	4.5642	4.2474	1.2063	3.1881	3.4157	4.3331	4.5567	2.8599	4.0178	3.8853	3.1414
279720449	2.2270	2.3664	4.3284	0.4615	2.8228	3.6344	2.5555	4.2185	0.4730	2.3986	2.7636	2.9608	4.1885	2.1790	3.5973	3.7609	2.4433
1095381	3.8320	4.3108	4.9474	1.6202	3.3989	4.0220	4.6119	4.6115	2.6335	3.1280	3.6567	4.7303	4.8860	3.2847	4.5849	4.6764	3.4093
1103107	5.0725	5.2262	5.5076	2.0386	4.2485	5.2902	4.6680	5.3342	3.3821	4.0117	4.4234	5.3678	5.1520	3.8715	5.3198	5.3084	4.1848
1095237	5.0414	4.9837	5.4224	0.7708	4.5106	5.1985	5.4432	5.1078	3.2037	4.2647	4.7908	4.8725	5.5852	4.3724	4.8277	5.3527	4.5949
280100958	6.0268	5.6010	5.5474	4.3284	4.1305	5.6124	5.8508	5.6773	4.0332	4.2398	5.7823	5.4925	5.7494	4.1854	5.4468	5.8298	4.0727
279994444	5.5402	5.3618	5.2201	2.3385	4.2915	5.5237	5.0010	5.3542	4.3010	3.9125	5.4420	5.2584	5.2356	3.9391	5.4905	5.2566	4.0744
1087872	5.2219	5.9219	6.0512	4.2642	4.4703	5.6089	5.4921	5.8128	3.4710	4.2464	5.1928	6.0359	6.0981	4.5553	6.1259	5.6376	4.3213
280124391	8.9509	8.6331	8.2280	4.0228	7.9024	8.8464	7.8500	8.4541	6.7882	7.5038	8.7469	8.8024	7.8861	7.8082	8.9498	8.0934	7.8063
1091432	5.2264	5.1149	5.8931	4.8743	3.9384	5.7025	5.0304	6.0044	3.6040	4.2219	5.2925	5.5735	5.8496	3.6600	5.6595	5.6715	3.8487
279983921	3.2732	2.8644	3.0471	0.7093	1.8323	2.7735	2.5239	3.4546	1.2474	1.7514	2.9824	2.6592	2.8115	1.4860	2.7682	3.2371	1.5191
279746167	5.5583	5.2901	5.2292	3.5459	3.9810	4.9544	5.3508	5.1886	3.1756	4.0484	5.1805	5.3943	5.0691	3.8392	5.5094	5.1710	3.8827
1096433	4.0849	4.0209	4.6394	2.2035	2.8388	3.8682	4.1738	4.4633	2.8802	2.7327	3.8388	3.9115	4.4477	2.6929	4.0882	4.6338	2.7340
1095714	3.3264	3.2065	4.5524	1.4857	3.0277	3.7182	4.1126	3.9067	1.1731	2.6517	3.1226	4.0907	4.6047	2.7826	3.9079	3.9299	2.9603
280085800	2.8901	3.0685	3.2513	0.4125	2.4395	3.3593	2.8133	2.8123	0.1210	1.8287	1.9549	4.5244	2.8308	2.0341	3.9091	2.3929	2.5257
1099011	3.3880	3.6520	3.4234	1.5518	1.8258	3.2259	3.9649	3.1626	2.1541	1.7955	3.0717	3.6294	3.5401	1.9162	3.3881	3.0725	2.1445
1090799	3.3916	3.6823	3.9783	0.8075	2.7257	3.7252	3.3556	3.9018	2.2605	2.4555	3.2487	3.8821	3.9444	2.3608	3.8293	3.8384	2.5638
1107235	4.5630	5.3087	5.3799	1.9794	4.3901	5.3538	5.4881	5.1535	2.7035	3.9503	4.2648	5.8376	5.3593	4.4036	5.3600	4.4101	4.3277
1091023	6.3726	6.9549	7.2033	5.0553	5.5216	6.6813	7.0680	7.2266	5.3112	5.9665	6.4614	7.5824	7.1141	5.7300	7.6717	7.1092	5.6488
1106065	8.7602	8.7299	9.2736	5.1890	8.6121	8.7349	8.2979	9.3936	5.8718	8.1689	8.3596	9.0413	8.9785	8.1110	9.0025	9.0126	8.2722
1087918	6.0215	6.0370	6.6791	2.9601	5.6249	6.1400	5.9390	6.6312	4.1566	5.2253	5.9371	6.0473	6.6340	5.1887	6.0786	6.8196	5.4723
1096332	3.1846	3.6158	4.1444	1.7474	2.5189	3.3852	4.1966	3.7355	1.6299	2.4919	3.0684	3.9784	4.1381	2.3301	3.7334	3.8054	2.6554
1105037	2.4824	2.5093	2.3412	0.0962	1.3475	3.1496	2.2387	2.0713	1.1422	1.3778	2.7900	3.4196	2.9085	1.3244	2.9850	1.5185	1.2348
1105826	7.5117	7.3676	8.3504	3.9227	6.9390	7.3523	7.2619	8.3282	6.9550	6.6539	7.5096	7.3280	8.2052	6.4860	7.5869	8.6785	6.7145
1096482	4.1364	3.9334	4.2438	1.3787	3.1719	4.0165	3.9341	4.1902	2.4217	2.9072	4.1959	4.2691	4.3893	3.1083	4.3606	4.2458	3.1029
1089805	4.0127	4.0268	4.9925	0.8385	3.7686	4.2489	4.3096	4.7199	2.1643	3.3782	3.4587	4.5776	4.8304	3.5955	4.6087	4.6055	3.7083
279991276	6.1968	7.1770	7.3135	2.1356	6.5202	6.7182	5.8328	6.6385	3.3853	6.0631	5.3131	7.5764	6.9231	6.1822	7.0619	6.1237	6.5268
1104756	3.1607	3.6638	4.2536	2.2186	2.5785	3.3480	3.8579	4.0406	1.4208	2.3692	3.2010	3.8261	4.0765	2.6009	3.7753	4.0902	2.4035
279666387	4.0300	3.9101	2.2054	1.8857	2.0863	2.3660	3.0216	2.1958	0.0000	1.4634	3.4803	2.3993	1.4739	1.2724	2.8687	2.7743	1.1209
279851004	3.1325	3.3038	3.2629	0.1957	2.3381	3.2240	3.1284	2.8943	0.7069	2.2228	2.8758	3.2652	2.9710	2.1125	3.4348	2.9090	2.2651
1095195	6.5914	6.2462	6.5101	4.0658	5.2387	6.4972	5.9564	6.5779	4.7128	5.1927	6.4495	6.1010	6.2691	5.0011	6.3684	6.6021	5.1730
280095127	4.7039	4.3763	4.7135	2.9282	3.5015	3.6066	4.1598	4.8205	1.9380	3.5638	4.2200	4.6370	4.5233	3.0383	5.0243	4.8413	3.2330
1099826	4.8806	5.3003	5.1739	4.1719	3.7803	4.8461	5.4956	5.0632	3.0270	3.7579	4.8500	5.5297	5.1906	3.7006	5.5997	5.0463	3.7835
1088241	6.6540	6.0791	6.0409	2.7290	5.5212	6.4447	5.3107	6.1829	4.1704	5.0219	6.3850	5.8753	5.8628	4.9759	6.0225	6.0690	5.2319
1096868	3.0828	3.0836	3.7391	0.4484	2.3200	3.0868	3.0758	3.5355	1.5300	2.1580	2.4919	3.4629	3.5522	2.1325	3.2216	3.6638	2.2034
1103467	6.0309	5.7321	5.5499	2.5925	4.6724	6.1002	5.5353	5.5110	4.6268	4.6245	5.8733	5.6486	5.8577	4.5631	5.6963	5.6979	4.5796
280021880	3.9362	3.6316	2.9478	0.8630	2.3750	4.3036	3.5970	2.9230	2.0429	2.2013	3.7994	3.5787	3.2526	2.1989	3.4996	2.7948	2.3616
1104174	2.5906	2.7037	3.4732	1.4696	1.6482	2.4400	3.7459	2.9212	1.0345	1.5231	2.7495	2.6929	3.8123	1.8967	2.7582	3.4441	1.7854
1097837	3.4534	2.0185	3.7803	0.4141	1.8713	2.5178	3.0031	3.0740	1.7829	1.7100	3.4201	2.4849	3.7876	1.9245	2.5589	4.1642	2.1787
279870346	4.1383	2.8111	4.8582	2.1688	3.3754	4.2165	3.1771	4.3879	0.9418	3.1444	4.1216	3.7553	4.7265	2.8657	3.7131	4.9391	3.1654
280051692	2.8098	2.1548	2.4312	1.5331	0.4595	2.8667	2.5330	1.7669	0.0000	0.6211	2.3333	2.1059	1.5315	0.6557	1.9556	1.3422	0.9559
1091809	1.5615	2.4526	2.2214	0.5358	1.2237	1.8604	3.2401	2.1630	0.6745	1.3611	2.6657	3.1743	2.8580	1.2280	2.7464	2.2119	1.0234
1091912	3.9295	4.0670	4.9508	2.3825	2.9323	4.0362	4.4369	4.5054	3.2634	2.8513	3.7852	4.5529	4.6998	2.9447	4.2703	4.6604	2.9898
1091784	4.5574	5.3933	5.0938	1.2006	4.1734	5.2023	4.8627	5.0116	4.6031	3.8556	4.6588	5.4735	5.1508	3.7609	5.3483	4.7482	3.9240
1088557	6.9585	6.8346	6.8493	5.5757	5.6388	6.6296	6.9696	6.9631	5.0080	5.3911	6.6905	6.9551	6.8570	5.4437	7.1130	7.0534	5.5812
1094387	2.3048	1.3604	1.8432	0.0590	0.9846	2.2731	2.0867	2.0740	0.3307	0.8991	2.4557	2.5130	2.1555	0.8623	2.3841	2.0218	0.9281
1103780	4.0788	4.1703	4.3555	1.9123	3.1124	4.6316	4.2342	4.2787	2.8987	3.1082	4.1074	4.4100	4.4745	2.9042	4.2950	4.0458	3.0080
279872312	4.5951	4.9069	5.9046	3.3110	4.3634	4.9996	5.3218	5.4380	2.2218	4.0412	4.4967	5.2854	5.6607	4.1357	5.1025	5.4171	4.3570
1102979	2.7460	2.7595	2.3471	0.0000	1.4990	2.5228	1.5540	2.5735	1.0355	1.1671	3.1702	2.1992	2.2389	1.1468	2.4912	2.4092	1.1647
279707076	2.7134	2.9077	1.2409	0.1408	1.1320	2.2635	3.7200	2.1604	0.0000	1.2954	2.4344	2.8850	2.6799	1.7447	1.7525	1.5252	1.3043
1108458	5.0222	4.9432	4.6767	1.7434	3.6709	4.9899	4.7923	4.6743	3.8454	3.6978	4.9848	4.8506	4.8500	3.6297	5.0237	4.6898	3.8749
279908424	3.2363	3.3513	3.6288	0.6322	2.4731	2.7001	3.2299	3.5436	1.6589	2.4014	3.0380	3.0691	3.5691	1.5886	3.1579	3.6946	2.2960
1093592	3.8577	3.6033	4.5110	1.8203	2.8863	4.2032	3.8942	4.0995	2.3787	2.7557	3.3277	4.2336	4.1278	2.6622	4.1842	3.9211	2.7778
1095030	5.3630	5.4460	5.7649	3.8740	4.4674	5.4233	5.8027	5.7011	3.3964	4.2971	5.3392	5.4842	5.7929	4.3579	5.5538	5.8809	4.4839
1087506	2.3047	2.6401	3.3450	1.0070	1.4771	2.5284	2.7877	3.2576	1.4517	1.5125	2.2506	3.4972	3.1979	1.6038	3.1330	3.0820	1.7207
280001676	2.7470	1.8192	2.0094	0.4740	0.4742	2.1575	0.8276	1.9933	1.4257	0.3336	2.5963	1.9021	1.6528	0.6572	2.6445	2.4467	0.3787
1088537	3.1176	2.0200	2.3955	0.0388	1.2077	3.0093	2.0378	2.3727	1.3412	1.0084	3.0551	1.7345	2.4909	0.9750	2.0110	2.0909	1.1196
279949023	6.1927	6.2609	6.1017	4.7811	4.8934	5.7827	6.3330	6.0386	4.0886	4.8650	6.0228	6.2426	6.0467	4.7217	6.4610	6.1942	4.8990
279838077	4.0357	4.0528	4.1546	2.7059	2.9161	3.5884	4.2794	4.1785	1.8600	2.9631	3.6202	4.5057	3.9456	2.5772	4.1257	4.1788	2.6853
1088841	3.2528	3.6505	3.9250	2.8152	1.9908	3.5603	4.0037	3.6737	2.5611	2.0311	3.1882	4.0939	4.0347	2.1655	3.9052	3.6038	2.0949
1088166	2.4670	2.4914	2.8959	0.5882	1.4872	2.5200	2.7548	2.5407	0.9258	1.3908	2.6548	2.7260	3.2074	1.7736	2.8254	2.7372	1.4551
279736980	4.5418	4.9334	5.2557	2.9773	3.7349	4.9086	5.3815	4.8361	3.2724	3.6911	4.3341	5.5917	5.3078	3.7954	5.2845	4.5316	3.8374
1103519	3.1461	2.7082	2.4958	0.8450	1.4735	3.0003	2.7934	2.3780	1.0142	1.4298	3.1181	2.5757	2.6269	1.3595	2.4273	2.3816	1.4263
279912953	7.1986	7.4294	7.2538	2.9009	7.3005	7.8772	7.4130	7.1696	4.8569	7.0221	7.2107	7.9872	6.9259	6.6011	7.8111	6.9550	7.0048
1101440	3.5825	4.0465	4.8177	1.4490	3.4003	3.9495	4.4504	4.3087	2.4737	3.0672	3.4760	4.7098	4.6426	3.1427	4.3855	4.5399	3.4419
1097575	3.5780	3.2436	3.2137	0.3436	2.2964	3.6078	2.6603	3.3246	2.0986	2.0909	3.5709	3.3491	3.1523	2.1098	3.4315	3.1557	2.2481
1096061	7.5790	7.5608	8.4095	3.4133	7.4174	7.6208	7.4716	8.4125	6.5237	6.9961	7.3591	7.5240	8.1378	6.9947	7.7024	8.6312	7.1879
279899195	2.2853	2.1519	2.9186	0.8563	1.2802	2.5011	2.0140	3.0395	0.8752	1.1902	1.8284	2.6488	2.4999	0.8470	2.2690	2.7108	1.0129
279821871	2.2002	2.6148	3.0159	1.1193	1.4021	2.5318	2.8501	2.5686	0.4217	1.2578	2.0169	2.7411	3.1101	1.4849	2.7869	2.3604	1.4320
1093450	4.5152	4.3397	4.7562	2.8319	3.2915	4.8464	4.3942	4.4541	3.2637	3.2097	4.4490	5.0336	4.8395	3.2129	4.8358	4.2191	3.2545
1098833	5.4474	4.9343	4.3911	3.4263	3.0942	5.0957	4.9834	4.2637	3.9229	3.2540	5.4922	4.4500	4.4630	3.0888	4.6411	4.3180	3.2605
279484224	3.8294	3.4350	3.1157	1.0684	1.9170	4.3681	2.9629	2.8832	1.2950	2.1809	2.9445	3.7965	2.6130	2.3900	3.4780	2.2472	2.0351
1087356	3.4500	3.7893	3.9028	1.7960	2.6097	3.5641	4.0252	3.7745	2.1569	2.4938	3.3150	4.0300	4.1144	2.5193	3.9212	3.9512	2.7012
1093963	2.3614	3.5079	2.6158	0.7802	1.9831	3.1293	3.4321	3.2386	1.0877	1.9895	2.4630	3.7992	2.7119	2.1706	3.7281	2.6722	1.8118
1089144	6.0838	5.8969	6.5583	2.8870	5.3665	6.2095	5.9812	6.2568	4.7910	5.2224	5.9086	6.1660	6.4902	5.0560	6.0944	6.3301	5.2248
280018251	3.7293	4.5092	4.1795	3.1779	2.4632	4.0992	4.7699	4.0828	3.0095	2.9824	4.2894	4.3080	4.3681	2.7826	4.0722	4.1792	2.4697
279829341	7.0890	6.7045	6.8489	4.6119	5.8472	6.8069	6.2623	6.9448	4.6871	5.8708	6.7929	6.6941	6.6257	5.5083	6.9759	6.9002	5.6656
1093200	4.8766	4.9651	5.0943	2.7598	3.8486	5.1933	4.9714	4.9702	3.5394	3.6856	4.8104	5.1851	5.1404	3.8036	5.1616	4.8033	3.9447
279822895	2.2307	2.5182	1.5174	0.1048	0.7798	2.5504	2.2068	1.6844	0.4315	0.6820	1.7841	2.7060	1.3764	0.7277	2.4650	1.2661	0.9299
1095696	3.9113	3.6230	3.4322	1.0859	2.1525	3.8496	3.8398	3.2499	3.1656	2.2073	3.9820	3.2628	3.5950	2.1668	3.2924	3.6447	2.3597
1094107	3.9287	3.7451	4.2235	2.2414	2.6447	3.6630	4.0516	4.0532	2.5496	2.4803	3.6146	3.7624	4.1453	2.4983	3.8772	4.2169	2.6933
1089835	5.7692	7.2192	5.4690	4.5822	4.8877	6.2046	6.0459	5.8119	4.1991	4.7544	5.2275	7.7563	4.8494	4.8064	7.2869	5.3605	4.8262
1099645	4.7179	4.4556	5.3658	2.5883	3.5824	4.5578	5.3612	5.1539	3.3968	3.5855	4.6131	4.8149	5.5374	4.0532	4.8310	5.2107	4.1053
1096438	3.0216	3.7314	3.6092	1.2056	2.4860	3.3741	4.0508	3.3152	1.8696	2.3782	3.2087	4.2504	3.8211	2.5368	3.8933	3.2131	2.5848
1099923	6.7536	7.0744	7.5392	3.6901	6.5558	6.7001	6.6701	7.4465	5.4740	6.1678	6.4640	7.4509	7.3647	6.1619	7.3416	7.7191	6.3085
279809089	4.7250	4.4591	4.0928	1.9964	3.1483	4.2861	4.4000	4.1075	3.4285	3.0701	4.6146	4.3444	4.4490	3.3036	4.8097	4.4331	3.1719
1096517	4.6994	5.1316	4.4765	1.7148	3.6376	5.0051	3.6571	4.7489	2.9630	3.6530	4.0310	5.0384	3.7043	3.1062	4.6863	4.2861	3.4562
1087761	5.2494	4.3071	3.5686	0.6811	3.1001	5.3819	3.5519	3.8954	3.5464	3.0560	5.3286	3.7516	3.8357	3.2377	4.0031	3.5675	3.2650
1089658	7.6966	7.2120	7.6978	4.5833	6.4608	7.4749	6.5933	7.8105	6.0413	6.3388	7.3268	7.0706	7.3915	6.1796	7.2828	7.7785	6.3236
280011091	3.8247	4.6823	4.7986	2.4614	3.5761	4.4889	4.3389	4.6039	2.2559	3.3396	3.9702	4.9298	4.8352	3.4946	4.7797	4.2993	3.4699
1097980	2.0651	0.3068	0.6712	0.0357	0.0000	0.9884	3.8983	0.3250	0.1075	0.0283	3.4711	0.0484	2.2027	0.0352	0.0000	1.8555	0.0000
280078084	1.4276	1.7606	2.5433	0.0000	0.5976	2.2086	1.5515	2.5431	1.1650	0.4004	1.2682	2.4609	2.6926	0.5803	2.3617	1.3950	0.9558
1096351	2.9820	2.7853	3.3970	1.9054	1.9849	3.2338	1.7827	3.4206	1.3075	1.7407	2.8918	3.4350	3.3822	1.5548	3.5794	3.2190	1.7075
280011335	2.9586	1.9051	1.4798	1.2565	0.8487	1.7731	1.7726	1.4709	0.7503	0.8997	2.2478	2.6907	1.2984	0.6354	5.3973	1.7674	0.7278
1095879	5.6240	5.5215	5.8025	3.7969	4.3547	5.4015	5.4914	5.7098	4.5117	4.3055	5.7119	5.2683	5.6665	4.0255	5.4083	6.0250	4.2438
1099713	4.5754	4.8667	5.2647	3.9941	3.3225	4.3581	5.0921	5.1209	4.0575	3.5242	4.7015	4.9594	5.1993	3.2177	4.9935	5.4034	3.2587
279785060	1.9917	1.8364	2.2980	0.6487	0.8808	2.1707	2.2081	1.8589	0.3947	0.5400	2.3232	1.9211	3.0227	1.0218	1.5208	2.0403	0.7927
1098343	4.5021	4.1109	4.9787	2.5513	3.3539	4.5562	3.6114	4.8494	3.4110	2.9787	4.1442	4.2070	4.6297	2.8409	4.2733	4.9876	3.1526
280071018	2.3755	3.1859	3.1229	0.7707	1.7236	2.9072	3.2003	2.4770	1.0387	1.4471	1.8821	3.5460	3.1438	2.0750	2.9601	1.7920	1.2767
1100983	7.2873	7.1710	6.9009	4.4980	5.9110	7.1386	7.1084	6.9343	5.8708	5.7449	7.1511	6.9724	6.7495	5.9769	6.9884	7.0963	5.9155
279792729	3.5035	3.7633	4.3914	2.0548	2.3974	2.9435	4.1333	3.4275	1.7049	2.5612	3.4223	3.3388	4.4287	2.5757	3.4114	4.5039	2.8658
1090972	2.3716	2.6419	3.0915	0.5651	1.5600	2.5981	3.0356	2.8214	1.3950	1.3194	2.3257	2.9818	3.1853	1.8090	2.7409	2.8183	1.7003
1087927	4.2099	4.8255	5.0558	3.3811	3.8398	4.4031	5.1910	4.8644	2.5559	3.5525	4.0798	5.5443	5.0337	3.6045	5.1712	4.7512	3.7098
1088240	3.2415	3.6075	3.4521	2.0855	2.1692	3.6813	3.4430	3.2650	2.0217	1.9812	3.2861	4.0435	3.4464	2.1780	3.8342	3.0892	2.1974
279886131	5.5972	5.4850	5.5708	4.6170	4.5460	5.3450	5.2841	5.7338	3.1766	4.3170	5.2418	5.5574	5.6317	3.9086	5.7029	5.7372	4.3432
1103966	3.5940	2.7626	3.0240	0.3553	2.5225	3.1420	3.0564	2.9053	0.3611	2.2210	3.6345	2.0710	3.0635	2.0652	2.1433	3.4907	2.1120
1091998	3.1247	3.2396	3.2457	1.4622	2.1317	2.9953	3.4122	2.9859	1.7207	1.8115	3.1082	3.5984	3.4713	2.0667	3.5155	3.2085	2.0906
1091082	2.6254	2.4869	3.2014	0.7944	1.3758	2.4498	2.1324	2.7284	1.2407	1.3358	2.3517	2.6417	2.9848	1.3904	2.5908	2.9682	1.4738
279953770	2.8966	3.1499	3.9935	1.9722	2.4060	2.9394	3.4256	3.6734	0.9090	2.2856	2.5607	3.8427	3.8108	2.2756	3.9897	3.5496	2.4973
279725210	7.8603	7.6196	6.9962	4.4523	6.3685	6.9804	7.5267	6.9411	5.9750	6.2241	7.0387	7.6139	6.6440	5.9900	7.8267	7.0103	6.3749
1089153	2.7594	2.6050	3.1834	0.9737	1.6955	3.1676	2.6568	2.6303	0.9600	1.8825	2.2190	3.5292	2.8196	1.7073	3.0743	2.3513	1.4073
1101092	7.1319	7.4088	7.4666	3.8964	6.5420	7.5661	6.8794	7.4563	6.0613	6.2463	6.9744	7.3735	7.4083	6.4296	7.3588	7.4357	6.4361
1100236	1.6811	2.7665	2.7901	1.0118	1.1220	2.7755	2.9907	2.4168	0.4314	1.6081	1.7495	3.5891	3.0318	1.6677	2.7927	1.9330	1.4465
1090462	7.2994	7.3692	7.7652	6.0977	6.1145	7.2010	7.3033	7.7147	6.2022	6.0590	7.2898	7.2258	7.6213	5.9504	7.4026	7.8383	6.0661
1103864	10.2924	10.1808	10.4701	6.3471	9.8206	10.3406	9.6176	10.6611	8.5841	9.4619	10.2914	10.0133	10.2806	9.4958	10.2901	10.5969	9.6955
1093619	4.6431	5.6915	5.9009	2.3258	4.8351	5.0090	5.8688	5.7697	4.0351	4.5506	4.7812	6.1540	5.9274	4.8290	5.8290	5.7096	4.6162
1098144	3.2202	3.5200	3.6512	2.2199	2.0934	3.3179	3.7074	3.3046	1.6311	2.0841	3.1556	3.5761	3.6708	2.2057	3.4061	3.2458	2.1431
1103504	3.0670	3.1021	2.5696	1.0238	1.2808	2.7448	3.1430	2.3352	1.9361	1.4157	2.8390	3.1047	2.8807	1.4505	2.8256	2.2261	1.4914
1102586	4.5516	4.5857	4.9898	1.9646	3.6218	4.6957	4.6023	4.8386	3.6833	3.5565	4.4373	4.6646	4.9682	3.5417	4.6072	4.9938	3.7385
1088219	3.6347	4.2564	3.5788	2.1243	2.6759	3.9979	5.0432	3.6843	2.4192	2.6592	3.7898	4.1803	3.9076	2.8538	3.9176	3.2148	2.6130
279708938	1.8760	2.2084	2.2942	0.0000	0.3890	1.5788	1.3451	1.4029	0.0000	0.0000	1.0392	1.4780	1.4352	0.5923	1.9196	1.0676	0.4400
1091629	4.4453	4.5293	5.4766	2.8533	3.6410	4.4111	4.7197	5.3386	3.4257	3.5819	4.4748	4.4504	5.3095	3.6590	4.5961	5.6477	3.7734
279708840	3.5910	2.5129	2.8380	1.3203	2.4170	3.6918	3.0594	3.4469	0.0000	2.3685	3.0276	3.4977	2.8107	1.9846	2.9415	2.4156	2.1725
1101297	6.5934	6.6844	6.8461	4.5506	5.6376	6.5511	6.7603	6.8891	5.3619	5.6247	6.6917	6.6112	6.7488	5.5186	6.5523	7.0462	5.4869
1087835	4.3891	4.5614	4.6477	2.8734	3.4427	4.6344	4.6305	4.6062	2.8204	3.3691	4.4397	4.5119	4.6545	3.3167	4.6103	4.4657	3.3643
280089527	2.6819	3.1170	3.5324	0.9786	2.3388	2.7975	3.0434	3.2825	0.9468	2.1461	2.2857	3.5748	3.3311	1.9899	3.3760	3.4167	2.2294
1096763	3.0993	4.2837	3.8508	2.9793	2.3579	3.6071	3.8979	3.9249	2.3908	2.3682	3.6422	4.0574	3.7483	2.2364	4.0330	3.8006	2.3979
1096646	3.4808	3.7840	4.0840	2.0453	2.7219	3.3336	3.8738	3.8756	2.0370	2.6732	3.4125	3.9765	4.0058	2.5160	3.9417	4.1126	2.7061
1091485	7.8893	6.3837	7.2290	5.1082	5.6098	7.5461	5.5866	7.0331	6.5272	5.5554	8.0179	6.4483	7.1596	5.5601	6.7780	7.1424	5.6299
1091473	4.7654	4.8248	4.7947	2.5992	4.0911	4.8368	4.5216	4.8930	2.6108	3.8264	4.6033	4.9048	4.7504	3.6200	5.0708	4.8216	3.9236
1103756	3.6063	3.4018	3.0616	1.3335	2.6820	4.3700	3.0624	3.0678	0.7612	2.2514	3.5279	3.2984	3.3102	2.0918	3.2630	2.2755	2.5321
1095238	3.0742	3.2709	3.6447	1.1147	2.5956	3.3834	3.3377	3.6821	1.3552	2.3182	2.9626	3.6318	3.6132	2.5818	3.5194	3.7069	2.5586
1094485	5.5528	5.4963	5.8954	2.8464	4.8609	5.5263	5.9198	5.7739	4.0871	4.6579	5.4376	5.5218	6.0421	4.7909	5.5744	5.9729	4.8569
1091720	5.2123	4.8256	5.5965	3.0797	3.9693	4.6559	4.3186	5.4189	3.5787	3.8431	4.1184	5.2345	4.4626	3.5859	5.3574	5.8101	3.8479
1089653	5.8161	5.4556	6.0656	3.1727	4.9082	5.5563	5.4904	5.9304	3.8394	4.7005	5.6371	5.3295	6.2513	4.9045	5.5000	6.1495	4.8459
1093763	3.1620	3.3269	3.5029	1.4422	2.7960	3.7305	3.1798	3.5453	1.5120	2.5323	3.5098	3.9928	3.6547	2.5643	3.7447	3.5275	2.2699
1096110	2.9644	3.3552	3.2457	1.1007	1.8323	3.4036	3.6979	2.8949	2.0682	1.8337	3.0088	2.7348	3.4964	1.8931	2.7328	2.8038	1.9133
1093654	3.9637	1.7005	3.7452	0.4655	1.7927	2.7896	2.4298	3.2349	1.4380	1.7543	2.3049	1.6575	3.0374	1.4776	1.9961	4.1428	1.9000
1103100	6.0789	6.2423	7.3706	3.3296	5.9574	6.0633	6.6378	7.2858	5.6134	5.7190	5.8455	6.6000	7.1691	5.5089	6.6722	7.5106	5.8698
1095933	2.4839	2.8741	3.3997	1.1858	1.8933	2.7622	2.9716	2.9267	1.0513	1.7746	2.3581	3.3370	3.2747	1.9593	3.1232	3.0466	1.8170
280006830	4.3888	4.2847	4.1250	3.0723	3.0538	4.1069	4.6770	4.0777	2.0061	2.8967	4.4849	3.8926	3.9209	2.9925	4.0323	4.0288	3.0130
1094017	4.3431	4.0099	3.9041	2.7188	2.4805	4.4668	3.6486	3.9384	2.4544	2.6532	3.9363	3.8152	3.6256	2.6800	3.9859	3.7963	2.6666
1094584	4.9565	4.5618	5.3269	3.3430	3.6859	4.8274	4.5465	5.2097	3.8092	3.6985	4.8634	4.7890	5.2853	3.6160	4.9704	5.4990	3.7031
1097361	3.1424	3.1452	3.2758	1.2754	1.9858	3.1259	3.3029	2.9196	1.8260	1.8782	2.9132	3.2235	3.4244	1.8149	3.0531	2.6265	1.7942
279816800	3.4536	3.6526	4.3932	2.3594	2.8029	3.6232	4.0651	4.1702	1.9847	2.6729	3.4290	3.7377	4.3374	2.6171	3.7084	4.2012	2.8401
1092191	3.5678	3.5772	4.5270	1.7179	2.8155	3.5148	3.8824	4.1198	2.5472	2.5943	2.8839	4.1539	4.1307	2.8450	3.9210	4.3675	2.6899
280059868	2.1293	3.1310	2.8186	0.1031	2.1963	2.7348	3.3395	2.4365	1.4005	1.9039	2.3893	3.5452	2.2416	1.6222	4.5133	2.8336	2.2407
1103253	3.2163	2.4789	3.0295	0.2558	2.2668	3.0451	1.9470	3.2053	1.0429	2.1202	3.1800	2.6039	2.9186	1.7956	2.9417	3.2653	1.8342
279891806	2.1715	2.0450	2.2942	0.2684	1.2299	2.8115	1.7928	2.2059	0.6237	0.9944	1.4643	2.7835	2.0903	0.6904	2.5252	1.8891	1.2779
1093790	5.4875	6.1317	6.3009	3.4733	5.0554	5.7237	6.3241	5.9853	4.2674	4.8810	5.2003	6.3193	6.3119	5.1333	6.2491	5.9860	5.1641
1088531	5.9065	6.0930	6.6039	3.3160	5.6137	5.8718	6.2531	6.5144	4.5588	5.2690	5.6246	6.3925	6.5015	5.2448	6.3442	6.6014	5.4411
280088647	5.1077	5.1956	5.1204	3.1876	3.7800	5.1514	4.4036	5.3439	4.5743	3.4198	5.2103	4.6098	4.8462	3.3868	4.8601	5.5262	3.8249
1092074	3.6335	3.8210	4.8562	1.8719	3.3118	3.3592	4.0644	4.7484	2.6619	3.0667	3.6165	4.1956	4.8589	3.2443	4.1807	5.1835	3.1937
1087539	4.8478	5.3329	5.5699	3.0187	4.3852	4.9931	5.4409	5.5052	3.6401	4.1126	4.9724	5.1070	5.6630	4.1217	5.2094	5.4973	4.4134
1102990	2.1302	1.7086	2.7779	0.1961	0.8986	2.2395	0.9497	2.1944	1.4050	0.5387	1.9551	2.6524	1.9349	0.5870	1.9813	1.4482	0.3497
1092124	4.6315	4.2115	4.4099	2.5321	2.8416	4.1969	5.4460	4.0976	2.2945	3.0003	4.4467	3.0015	4.1446	3.3510	3.2964	4.1232	3.0709
279808690	3.0718	3.2390	3.7228	1.3032	2.7392	3.3943	3.4404	3.4219	0.8004	2.3832	2.5936	3.9129	3.7391	2.6884	3.7260	2.9947	2.4131
279949201	2.4808	3.1148	3.2767	0.4296	2.4118	2.1843	2.9892	3.4225	1.7700	1.9902	2.7278	3.1102	3.5717	2.0728	3.1570	3.9186	1.8533
1095776	3.1558	3.7338	3.1586	1.3230	2.3045	3.5624	2.8447	3.0947	1.8667	2.1860	3.1826	4.0229	3.0817	2.0926	3.7089	2.7852	2.0543
1087574	5.6362	5.8494	6.4431	4.9618	4.5721	5.4956	5.6995	6.4744	5.1603	5.0198	6.0247	6.2015	6.5332	4.5666	6.3991	6.7664	4.5605
1093744	4.6893	4.6808	4.4688	2.6926	3.5547	4.6979	4.7267	4.2324	2.9437	3.5328	4.6054	4.6420	4.8616	3.2852	4.4319	3.9952	3.2941
1099272	4.3924	4.5169	4.6137	2.7308	3.3761	4.2876	4.7238	4.5100	3.5236	3.3960	4.6054	4.6179	4.7699	3.2552	4.6636	4.7710	3.2636
1103393	2.0380	2.1651	1.9936	0.4685	0.8934	2.1303	2.6832	1.4820	0.5984	0.6097	1.7052	2.4513	2.1599	0.6474	1.9502	1.6221	1.0078
280115574	3.9220	4.2914	5.0962	3.0437	3.2813	4.2415	4.4721	4.9291	3.3101	3.1925	3.8655	4.5494	4.9598	3.0257	4.5369	4.8942	3.3086
1093376	4.3241	4.7459	4.7224	2.6963	3.8859	4.4728	4.5022	4.8636	2.9613	3.6620	4.8667	5.1969	5.0067	3.8705	5.3132	4.6989	3.7121
1103075	3.1333	2.5684	4.5923	1.0642	2.8464	3.2043	2.6208	3.9024	1.8120	2.5964	2.7888	4.3462	4.0818	2.3432	4.2512	3.7179	2.7592
1091951	5.9107	5.8020	6.0576	4.0765	4.8535	5.6412	5.5444	6.0700	4.5779	4.6457	5.8251	5.6636	5.9140	4.5052	5.9026	6.2991	4.6341
279901131	2.4362	2.7699	3.7774	0.7734	2.3519	3.2570	3.4338	3.4268	0.5118	2.4679	2.0470	3.9348	3.6873	2.2844	3.1436	2.4577	2.4086
1090904	3.0887	3.6706	3.7617	2.4094	2.1825	3.4037	3.5308	3.5440	2.2797	1.9952	3.1865	3.8676	3.7509	2.2438	3.6286	3.7012	2.2877
1089635	3.1234	3.2948	3.2551	1.1646	2.4454	3.7089	2.7551	3.6615	1.6002	2.3401	3.2471	2.9350	3.2992	1.9176	3.1912	3.5571	2.2464
279818910	1.6439	1.6643	2.9949	0.3994	0.6802	2.1226	2.4324	1.6743	0.0000	1.4297	0.8079	2.6661	2.5007	0.7018	2.7771	1.2077	1.1199
1091710	4.9575	4.4878	5.0003	1.7297	4.0260	4.8620	5.0203	4.7685	2.6151	4.0657	4.7076	4.4982	5.2128	4.1420	4.4102	4.9592	4.3312
1096726	4.3895	4.9380	5.5595	2.2157	4.5380	4.3938	5.2415	5.4344	3.1696	4.2335	4.5882	5.4197	5.4863	4.1970	5.1885	5.6233	4.3993
279906284	2.4443	3.0863	3.4766	0.7804	2.0258	2.4748	3.4995	2.8299	1.2352	2.1545	2.1038	3.8540	3.5524	2.0786	3.2382	2.8516	2.0151
1094411	1.3516	1.4143	1.7621	0.0000	0.1379	1.7014	2.0389	1.0951	0.3082	0.2153	1.1268	2.1982	1.6328	0.3365	1.7801	0.7148	0.2403
1088252	1.3108	2.5406	2.9212	0.9216	1.3339	2.1716	3.5528	1.8736	0.6988	1.1449	1.2848	3.7879	2.9253	1.3118	2.9902	1.5050	1.3182
1098526	2.1088	3.0369	2.7389	1.0935	1.1957	2.8715	2.3146	2.2851	1.3682	1.2264	2.0016	3.6813	2.2879	1.3293	2.9963	2.1435	1.3940
1092904	3.8370	4.2438	4.1835	1.1701	3.5495	4.4254	4.2960	3.9089	2.0913	3.4899	3.6666	4.7666	4.3680	3.2238	4.5531	3.5530	3.5434
279955647	2.6637	3.1287	4.1210	1.1702	2.6136	3.0403	3.4910	3.6202	1.1437	2.1058	2.5544	3.3654	3.9311	2.3058	2.9724	3.2401	2.4567
1089450	4.2872	4.7969	5.1998	1.8214	4.0189	4.5366	4.1125	5.1015	3.3500	3.5668	4.0910	4.9916	5.0748	3.9214	5.0896	5.0947	3.9824
1103743	7.8653	7.5336	7.7130	3.5341	7.1536	7.6279	7.0351	7.8275	6.5658	6.7340	7.7312	7.3646	7.5335	6.8041	7.5761	7.9400	6.9812
1099467	2.6576	3.5860	2.9749	1.1981	1.9081	3.5318	2.9749	3.1505	1.0960	2.0186	2.5776	3.7295	2.8162	2.1595	3.3141	2.4470	2.1287
279991298	3.5607	3.6652	3.9077	1.9371	2.6838	3.8450	3.9326	3.4420	1.7006	2.5162	3.2987	3.8769	3.8869	2.6497	3.7515	3.1300	2.5883
279963217	6.2604	6.5531	7.1900	4.5587	5.8755	5.8962	6.3570	7.4054	4.9609	5.4445	6.0174	6.3366	7.2714	5.5362	6.0373	7.6407	5.5197
1101565	1.5538	1.7251	2.3983	0.0706	0.4432	1.9599	1.8646	1.7674	0.2077	0.6162	0.9672	2.1743	1.8088	0.8204	1.8753	1.4480	0.5982
1103528	7.0557	6.6556	6.1807	2.7850	5.6005	7.2673	6.3296	6.2877	6.2136	5.5852	6.5374	6.7198	5.9790	5.3037	6.5729	5.8144	5.5639
279879685	3.0309	3.3416	4.2952	2.3331	2.4521	3.3650	3.5125	4.3351	1.7628	2.6659	3.0004	3.8294	4.2588	2.6294	3.8796	3.9526	2.5251
1092879	5.1904	4.9885	5.6531	4.2893	4.2050	5.0613	4.9511	5.6218	3.2783	3.9411	4.7989	5.4661	5.4185	4.1283	5.5219	5.6981	4.1167
1093789	7.6380	7.7327	8.5716	6.2227	7.1469	7.6196	7.8949	8.5660	6.4214	6.8581	7.7245	7.9121	8.5181	6.9498	7.9510	8.8231	7.0428
1089546	5.1275	5.1034	5.3929	3.5377	3.8177	4.9405	4.9964	5.3587	4.1257	4.0269	5.0543	5.0932	5.1099	3.8714	5.2264	5.4740	3.7777
1090200	2.8003	1.9465	1.8521	0.2874	0.4872	2.2931	2.7215	1.5142	1.9959	0.6036	2.8385	1.3550	2.0579	0.6388	1.6350	1.9000	0.6222
1090903	3.9780	3.3892	3.5046	1.3935	2.7780	4.3687	2.9461	3.4594	2.2306	2.7903	3.8510	4.0652	3.7988	2.1692	4.0041	2.9388	2.7700
1097757	2.6743	2.8690	3.2723	1.8526	1.6793	3.0303	3.3171	2.7716	1.2724	1.4044	2.3636	3.1857	3.0769	1.6150	2.8420	2.8440	1.9151
1087275	3.7795	4.2607	4.6684	2.6337	3.1165	3.5846	4.5533	4.3639	2.9965	2.8924	3.7590	4.3301	4.5773	3.0030	4.3140	4.7460	3.1135
279722866	5.1706	4.8504	3.9754	2.2221	3.1429	4.2877	4.4824	4.0812	3.6354	3.3434	4.5626	4.7972	3.5721	3.0581	5.2767	4.2196	3.6375
1104143	2.9910	2.9565	2.9927	1.4839	1.8414	3.0475	3.0094	2.8524	1.2881	1.7884	2.8642	3.0256	3.0513	1.7143	3.0812	2.9130	1.9299
279853522	3.6591	2.2200	1.6471	0.9493	0.8732	3.0101	2.9275	1.9918	2.7715	0.4575	3.9501	1.0989	2.2408	1.0601	2.2668	2.2185	0.9146
1104807	5.8269	6.4507	6.1957	1.9821	6.0602	6.3627	6.1292	6.3200	4.3234	5.6094	5.8312	6.7424	6.3311	5.8116	6.5437	5.8546	5.8042
1093854	3.7498	3.9327	4.2114	2.1622	2.6283	3.9119	3.7101	3.9372	2.9061	2.5796	3.5175	4.0526	4.0551	2.6132	4.0766	3.8994	2.7782
280110981	2.6852	2.9422	3.3126	2.1557	1.9531	2.8894	2.9531	4.1002	0.5600	2.0454	2.4510	3.1156	3.5061	1.8676	3.2292	2.9204	2.2184
1092216	3.1105	3.3039	3.5747	1.9030	2.1639	3.0823	3.6468	3.3723	2.1395	1.9275	3.0678	3.3434	3.5349	1.9988	3.3525	3.4323	2.1532
1087488	4.9346	4.9841	5.4375	3.1867	4.2365	4.8819	5.0677	5.3308	3.3335	4.0969	4.7422	5.0734	5.3992	3.9818	5.1199	5.4690	4.1526
1101171	3.2491	4.0229	4.3716	1.4377	2.9308	4.1022	3.0568	4.3300	2.4303	2.9155	2.9759	4.1853	3.6283	2.5259	4.0173	4.0341	2.8597
1104010	5.0196	5.7759	5.8105	3.6543	4.2342	5.0101	6.1457	5.3305	4.1489	4.1513	5.1106	5.6525	5.6708	4.5028	5.4886	5.5188	4.5404
1100852	5.3410	6.3704	6.7594	2.9222	5.6994	5.5537	5.4490	6.7546	4.6017	5.2565	5.5880	6.5266	6.7648	5.4003	6.4496	6.6940	5.5688
1090306	2.6617	2.3647	2.4382	1.4212	1.0319	2.2883	2.4854	2.3835	1.5303	1.0619	2.5529	2.2788	2.4528	0.9612	2.2737	2.6896	0.8738
1087422	3.1306	4.1764	3.9137	2.4303	2.2868	3.6921	4.8667	3.5076	2.4432	2.8181	3.4668	4.2198	4.1249	2.8368	3.8506	3.4697	2.5564
1095034	2.3910	2.4793	3.3282	0.3926	1.6982	2.8341	3.0457	2.4674	1.2003	1.5859	1.9083	3.1013	3.2570	1.6901	2.6067	2.2002	1.8257
280013619	3.5728	3.8888	3.8365	2.0765	2.9439	3.6732	4.3687	3.3897	0.8865	2.7253	2.9935	4.2991	3.7877	3.0328	4.0263	3.0670	2.8883
1104591	3.2800	3.7672	4.1413	1.5359	2.8339	3.2730	3.8876	3.9124	2.2108	2.7982	3.2109	4.1516	4.1636	2.8091	3.9685	3.9981	2.8397
279986979	2.5327	3.0146	3.9700	1.1848	2.4900	2.9907	3.3476	3.4837	1.0346	1.9833	2.4226	3.2264	3.7830	2.2009	2.8412	3.1447	2.3215
1101584	6.9581	8.1015	7.4497	4.5050	6.9524	7.6127	7.4990	7.3357	6.2611	6.5037	7.3601	7.9957	7.6229	6.6899	7.8531	7.5380	6.7998
280116923	2.9055	2.7641	3.4550	0.2291	2.5291	2.9702	2.3760	3.5894	1.4692	2.1732	2.9141	3.3006	3.4748	2.1801	3.3205	3.4887	2.5311
279862629	2.7807	3.4624	4.4884	1.0011	2.8640	3.6039	3.4853	3.8046	1.1373	2.6825	2.0833	3.8307	4.2510	2.9132	3.7645	3.3211	2.8813
280125736	3.4615	3.6920	2.9280	1.5821	2.3331	3.4063	3.8519	2.4715	0.8570	2.2248	3.0738	3.8625	3.0733	2.4927	3.3008	2.9095	2.4435
279846638	2.9759	2.9068	1.3609	1.7509	0.7976	2.1320	2.6120	1.4709	0.3979	1.1240	2.2014	3.1819	1.3382	1.0803	3.6307	1.5701	0.9775
1097683	3.1103	3.1200	2.8322	1.3597	1.7282	2.9510	2.8590	2.6213	1.6593	1.5881	2.9320	2.7982	2.6666	1.5212	2.8371	2.6160	1.5341
1088141	3.9193	3.6679	3.9114	2.7811	2.9994	4.0635	3.9480	3.6304	1.6934	2.9681	3.8098	4.2515	4.0673	2.6480	4.0673	3.9048	2.7936
279781493	5.1239	5.1333	5.9257	2.2803	5.1403	5.9902	5.3339	5.6275	3.1897	4.6489	5.0700	5.5598	5.6400	4.7509	5.4098	5.0637	4.9480
1094373	7.0372	6.6477	7.3447	3.7226	6.5743	6.9592	6.3322	7.3969	5.5066	6.1368	6.9744	6.5471	7.2233	6.0486	6.8289	7.6361	6.2773
1088991	6.5661	6.6692	6.0236	5.8357	4.8302	6.5337	6.5788	6.1674	5.2986	4.9529	6.6394	6.3369	6.0031	4.7290	6.5305	6.0521	4.8983
279594179	2.8558	3.1397	2.8548	0.9606	1.8799	2.7899	3.4038	2.5068	1.3459	1.7789	2.1555	3.5437	3.1944	1.8958	3.2868	2.6650	2.1185
1086914	6.0139	5.8260	6.0225	3.6127	5.1177	5.9102	5.9263	6.0061	4.2056	4.9522	5.9829	5.7188	5.8923	4.9682	5.8901	6.0695	5.0511
279829672	5.1463	5.1307	5.7349	3.4918	4.5278	4.8529	5.0088	5.6808	3.4777	4.3072	4.9176	5.2604	5.6644	4.1725	5.3448	5.9089	4.3269
1090627	5.3867	5.1831	5.3997	3.0459	4.4029	5.7607	4.8172	5.4241	4.2710	4.1880	5.1102	5.5037	5.2842	4.0210	5.3158	5.2006	4.2465
1094437	2.9444	3.5148	3.9107	1.1753	2.7786	3.1649	3.3237	3.8366	1.9853	2.5335	2.4538	4.0969	3.6737	2.3405	3.7928	3.7783	2.5113
279979009	2.6616	3.0864	2.9600	1.1267	2.0922	2.5234	2.7469	2.6331	0.1659	1.9113	2.2633	3.3859	2.5838	1.9479	3.9171	3.0083	2.4192
1100110	2.5815	2.9775	2.7007	1.3147	1.4591	2.7571	2.6470	2.8524	2.1400	1.5080	2.5959	2.9591	2.7007	1.2550	3.0087	2.8156	1.3579
1090067	2.6508	2.4254	2.7057	1.0587	1.2372	2.6235	2.7078	2.3024	0.9621	1.2815	2.4950	2.3177	2.4850	1.3099	2.3845	2.6297	1.6217
1089778	2.7435	2.8011	3.4622	1.2300	1.9683	2.7172	3.1400	3.0406	1.9407	1.8572	2.9274	3.5531	3.5573	2.1411	3.2534	3.4123	2.1012
1105569	4.6869	4.5803	4.2448	1.6856	3.6442	4.3330	3.7357	4.4881	2.7885	3.2403	4.1487	4.5333	4.1452	3.3490	4.6303	4.2038	3.6908
280070774	3.3498	3.6901	4.2533	1.7665	3.2532	3.6779	3.9336	4.3282	1.7266	2.9664	2.8617	4.0349	4.2887	2.9416	4.3779	4.0998	3.1236
1099625	8.3277	7.5557	7.5147	3.3531	7.2303	8.1476	6.4590	7.6939	6.6271	6.8136	8.1465	7.5806	7.2082	7.0473	7.8253	7.3435	7.0195
279928741	1.8914	2.1756	2.8620	0.4086	1.5337	2.4927	0.8960	2.4647	0.4459	0.8668	1.3190	2.5388	2.3360	0.8213	2.2827	1.9591	0.9834
280091123	0.7370	1.5154	1.8165	0.0000	0.3224	1.5077	1.6420	1.2659	0.0000	0.2466	1.0908	2.5972	1.6315	0.3371	2.0508	0.7294	0.5371
1103335	2.6016	2.2927	3.1513	0.9558	1.4403	2.3874	2.6239	2.8580	1.5041	1.5324	2.4191	2.3514	3.1678	1.4155	2.3984	3.0278	1.5222
1087446	3.8280	4.7530	4.6742	0.9014	4.0591	4.2329	4.0173	4.7809	3.1834	3.6542	3.6384	5.1826	4.4730	3.6299	5.0223	4.4713	3.7398
279759139	3.8339	3.9353	4.4848	1.0172	3.4493	3.9524	2.7878	3.8435	0.0000	2.9989	2.4614	3.7010	3.5572	3.0666	4.0674	2.6355	3.2905
1097259	5.0582	4.6377	4.9307	3.7348	3.7448	5.1210	4.3198	5.1695	3.2592	3.7644	4.7171	5.0123	4.7639	3.5671	5.1004	5.0024	3.7172
1091718	2.5166	2.8904	3.8432	1.9213	1.8513	2.7218	3.6267	3.0375	1.6093	1.8480	2.3814	3.7133	3.7136	2.0178	3.1373	2.9007	1.9878
1099458	4.3781	4.5980	5.1142	3.1973	3.6339	4.3030	4.9773	4.9062	3.1843	3.4961	4.2530	4.9808	5.1474	3.7691	4.8409	5.0914	3.8322
1092869	2.7741	2.8330	2.5910	1.5885	1.5466	2.7994	3.4256	2.3633	1.1559	1.5209	2.6009	3.1872	2.9918	1.7612	3.1160	2.2167	1.7131
280027194	5.2247	5.0226	5.3297	3.2169	4.0965	5.0544	4.8693	5.2337	3.7437	4.0014	4.8920	5.0730	5.1755	3.9339	4.9745	5.4144	4.1317
279499361	8.2976	7.4978	6.7484	5.6747	5.7983	7.6570	7.1220	6.8356	6.6950	5.8079	7.8228	6.8859	6.5484	5.8169	7.1613	6.7822	5.9351
1104637	4.3323	3.7809	4.7559	1.7016	3.5409	4.2590	4.1020	4.6081	2.2697	3.4224	4.0616	3.8118	4.6120	3.4807	3.9092	4.8655	3.7238
1087880	3.2423	3.2944	3.4046	2.2444	1.9538	3.1741	3.3844	3.4685	2.5122	2.0218	3.2095	3.2844	3.5303	1.8867	3.4709	3.4477	1.9685
1095038	3.5210	2.7434	4.1416	1.9122	2.5029	3.4037	2.9800	3.7875	1.8723	2.3026	3.2290	3.3619	4.2486	2.4542	3.4485	3.8944	2.5528
279820645	4.2171	3.5615	4.5244	2.3651	2.9836	4.0936	3.1099	4.5733	3.3649	2.6883	3.9946	3.4668	4.4909	2.2280	3.4104	4.5871	2.8425
280039366	2.8786	2.6525	2.2003	1.3723	1.4802	3.0464	2.4684	2.1506	0.9027	1.3034	2.7684	2.5838	2.5533	1.2807	2.5654	2.0990	1.3739
1090620	7.9997	7.8230	8.1826	6.8128	7.2189	7.9290	7.7830	8.2215	5.8276	7.0000	7.8769	7.9301	8.1099	6.7042	8.0851	8.2252	6.9882
280011422	4.3734	4.3758	4.1820	2.6900	2.9682	4.3191	4.5128	3.9014	2.4336	3.0258	3.9481	3.7454	3.8564	2.7077	3.7226	3.8835	3.0850
1088017	4.9396	5.4133	5.2393	5.6112	3.6330	5.0868	5.7977	5.0539	3.0935	3.7011	4.7892	5.7140	5.3835	3.9647	5.5683	4.6734	3.9121
1096640	3.9239	4.4059	5.6742	1.9014	4.0154	3.9020	4.0278	5.2259	3.1641	3.7190	3.5705	5.0379	5.5257	3.7420	4.8374	5.5134	4.0976
1095976	2.8522	3.0504	2.9971	2.0550	1.4995	2.8643	3.6990	2.4627	1.4017	1.3807	2.7624	2.8122	2.9437	1.6296	2.7267	2.3907	1.7197
1100667	4.9104	4.2781	5.2268	2.0438	4.8594	4.8129	5.1621	5.4428	1.6587	4.5781	4.9319	4.8565	5.5059	4.8623	5.0613	5.3480	4.7621
1089683	6.3600	6.6620	6.0534	3.7352	5.7658	6.2897	6.1408	5.9445	4.2436	5.2473	6.6724	6.3676	6.6290	5.9553	6.4370	6.6663	5.8280
279967198	7.6058	7.3740	8.3139	3.9442	7.1995	7.6275	7.1023	8.2502	7.1875	6.9636	7.7315	7.3004	8.1225	6.8952	7.6863	8.6187	7.0488
280137526	2.0124	3.1854	2.7867	0.8511	1.8208	2.8726	3.4278	2.5803	0.7688	1.7275	1.9072	3.7663	3.0681	1.8769	3.0138	1.9792	2.1215
1091377	6.1424	5.9702	6.0921	3.8212	5.1251	5.9437	6.2214	6.1558	4.6572	5.0049	6.1282	5.6385	6.1156	5.0466	5.8006	6.3347	5.1201
1094259	3.6020	4.2064	4.5010	1.7164	3.3074	4.2387	3.9069	4.4434	3.2406	3.0456	3.5797	4.2613	4.4414	2.9243	4.1433	4.2982	3.1337
279800478	3.5274	3.9454	3.4825	2.5330	2.8016	4.2073	4.0258	3.4547	1.4147	2.7267	3.4663	4.6080	3.5145	2.8055	4.2470	2.4752	2.5425
279668151	3.6202	3.5400	3.7648	2.2113	3.2434	3.9463	3.9660	3.5980	1.6767	3.0944	3.3534	3.9332	4.4197	2.6287	4.1923	4.2333	2.8495
1104810	6.0297	5.9951	5.5484	4.6429	4.3194	5.9486	5.9113	5.3734	5.3496	4.3914	6.1084	6.2687	5.5710	4.6167	6.2580	5.5390	4.3794
279909658	3.0934	2.8652	1.3234	1.3041	0.8312	1.8658	2.4182	0.8624	1.0059	0.7327	2.2911	3.0167	1.4546	0.9054	3.2171	1.4558	0.7281
1087153	2.6447	2.8140	3.3325	1.3673	1.7538	2.7178	3.1452	3.0364	1.7098	1.6640	2.6626	2.7532	3.2168	1.7962	2.7480	3.3059	1.8669
1102822	1.8323	1.3787	2.2113	0.7200	0.6187	1.9308	2.9146	1.0970	0.5414	0.3771	1.3933	2.8337	2.1859	0.9000	1.9232	1.0677	0.6693
1109145	3.8507	4.1422	4.7564	2.5779	3.3539	3.8657	4.4323	4.5343	2.2134	3.4104	3.8441	4.3689	4.5015	3.3155	4.2722	4.6401	3.3785
280099096	4.1745	4.0880	4.4911	2.5365	3.3236	3.8146	4.0564	4.4439	1.8150	3.4033	3.9124	3.8504	4.2135	3.0558	4.0749	4.6552	3.3344
1087743	4.4619	4.4832	5.1460	3.8056	3.3487	4.6961	3.4877	4.8010	2.7940	3.3219	3.9194	5.1562	4.4644	3.3695	4.9679	4.7766	3.3333
1089380	2.1095	2.1987	2.0479	0.3893	1.2937	2.8298	2.2745	1.5960	0.0485	1.0505	1.9788	2.8227	1.9366	1.0530	2.1338	0.9440	1.1518
280002995	4.6854	4.8568	3.8988	4.3674	3.2141	4.0551	4.8027	3.7730	1.3943	3.2844	4.4086	4.8160	3.6065	3.1358	5.2499	3.9415	3.3496
1092267	3.0445	2.9621	3.2554	1.4160	1.9011	2.9609	3.1998	2.9749	2.1027	1.8446	2.8343	3.3213	3.2960	1.9270	3.2235	3.1234	1.9738
1095865	4.3375	4.3364	4.5413	2.1690	3.5550	4.2691	4.6435	4.3904	3.1228	3.3796	4.2740	4.5104	4.6921	3.4152	4.4313	4.5378	3.5789
280080717	2.3084	2.5493	2.1086	1.0007	1.1531	2.2104	2.3465	2.0284	0.3124	1.3645	2.2347	2.9742	2.3024	1.3136	2.8133	1.8375	1.3969
280072356	2.6742	2.6110	2.7649	0.9143	1.6070	2.7977	2.8648	2.4551	1.3555	1.4600	2.4596	2.7964	2.9673	1.5305	2.5645	2.1589	1.5336
279918364	4.3529	4.2106	4.2866	2.4059	3.4719	4.2856	4.0528	4.2404	2.3302	3.2733	3.8384	4.3669	4.1251	2.9997	4.2312	4.0342	3.1479
1089763	4.0763	4.2203	3.6658	0.5695	3.3183	3.9020	3.5961	3.7601	2.6458	3.0383	4.0574	4.0943	3.5436	3.1711	4.4107	3.4030	3.0899
279719082	5.7145	5.4792	5.6056	3.0986	4.7369	5.3429	5.0045	5.3830	3.5266	4.5083	5.3823	5.3077	5.4002	4.7439	5.4622	5.8530	4.6090
1088329	5.9845	5.9226	6.6108	4.5852	5.2876	5.7175	6.1742	6.4418	4.4337	5.0935	5.8086	5.9641	6.4809	5.0103	6.0277	6.6869	5.1154
279896626	5.6593	5.8027	5.8002	3.9420	5.0501	5.4419	5.7701	5.5236	3.6052	4.5533	5.4477	5.4821	5.7796	4.9145	6.0169	6.0366	4.7022
280109348	3.4868	3.3245	2.1575	2.5046	1.3866	2.8374	3.5711	2.0737	1.6591	1.4104	3.0865	3.4437	2.2590	1.3047	3.3395	2.0128	1.5167
1094067	5.0231	5.2091	5.3552	3.8685	4.0360	5.0289	5.4127	5.2798	3.9495	3.9701	4.9843	5.1328	5.4189	4.0275	5.2270	5.3238	4.0056
1106260	3.9825	4.3370	5.0124	2.4564	3.6700	4.2315	4.5472	4.8684	3.1828	3.5855	3.9762	4.5467	4.9094	3.3665	4.5100	5.0456	3.5497
1095239	3.6887	3.9281	4.2997	2.3197	2.9304	3.8598	3.8854	4.1825	2.5353	2.7312	3.4994	3.9582	4.0812	2.8514	3.8660	4.2040	2.8898
1094624	3.6482	3.9277	4.0623	1.6790	3.1267	3.5658	3.8296	4.0325	2.4779	2.8012	3.3813	4.0529	3.9079	2.7976	4.0419	4.3037	2.9993
279880241	6.8407	6.1559	6.4371	3.9809	5.2202	6.3451	5.6907	6.4972	6.1395	5.0587	7.2809	5.5811	6.1823	4.9897	5.9663	6.7958	5.2341
1094354	2.4501	1.9627	2.3607	0.6291	1.4390	2.7007	2.0581	2.7171	1.0167	1.1156	2.1604	2.5029	2.0136	1.4122	2.4642	2.5586	1.1166
280107367	2.4933	3.3371	2.7161	4.4196	1.0850	2.5138	4.2811	1.6276	0.5268	1.2185	2.3015	4.2676	2.8302	1.3576	3.1365	2.2091	1.2661
1093173	3.9417	4.1374	3.8945	2.3696	2.7478	4.0731	4.3715	3.7510	3.2201	2.7116	3.9023	4.3154	4.0175	2.8663	4.2403	3.6213	2.8088
1104037	2.4681	2.9307	2.5597	1.0891	1.2995	2.4583	3.4312	2.2750	2.1833	1.2968	2.5052	2.6691	2.9432	1.3700	2.7225	2.6028	1.4709
279869514	4.3567	4.2859	4.5432	2.7211	3.5481	3.7997	4.4202	4.4633	1.5149	3.5937	4.1100	4.0323	4.5004	3.3858	4.0320	4.5330	3.5074
1090661	7.2508	7.2325	7.9979	5.6699	6.5185	7.1784	7.5547	7.8331	6.3056	6.4953	7.1324	7.4641	7.8476	6.3576	7.5167	7.9575	6.5010
1089574	2.9071	2.0811	2.5261	0.5509	0.9445	2.3697	1.7074	2.0909	1.5413	1.1349	2.6025	2.0805	2.4344	1.0622	2.2316	2.4400	1.2552
279828969	4.1066	4.1839	4.7034	3.3784	3.7715	4.9457	4.6782	4.5903	2.1077	3.3535	4.1954	4.3491	4.6869	3.2911	4.3782	4.4326	3.5576
279773016	2.7015	3.2058	4.1376	1.1300	2.8972	3.0950	3.8333	3.6938	1.9605	2.3143	2.5901	3.7552	4.1082	2.4096	3.4354	3.5782	2.6885
1096824	2.7248	2.4830	2.6065	1.2214	1.2202	2.7655	2.9600	2.2687	1.5795	1.3765	2.6510	2.3870	2.6910	1.3094	2.3118	2.3639	1.2984
1092323	2.9454	3.3366	4.0082	2.2938	2.2338	3.0595	3.6425	3.5480	2.3521	2.2027	2.9658	3.7717	3.8276	2.2135	3.6135	3.7859	2.3276
1099154	4.5971	3.5412	3.3665	1.1993	2.9202	4.2343	3.7522	3.6075	2.7707	2.7142	4.4787	3.5662	3.2032	2.9230	3.8390	3.3822	2.7688
279794601	5.9320	5.4389	6.3205	3.5360	5.1638	5.6058	5.5289	6.2239	4.1827	4.9233	5.7150	5.4503	6.1481	4.8999	5.5649	6.4111	5.0116
1104348	2.2325	1.7355	1.6215	0.3175	0.6490	2.5763	2.1084	1.4330	0.5571	0.6636	1.9847	1.8943	1.5769	0.6813	1.8938	1.0794	0.7404
1096850	3.6648	4.5765	4.7261	1.0421	4.0595	4.3248	3.9322	4.9111	3.4358	3.7719	3.9262	5.3407	4.7277	3.5585	4.9511	4.5211	3.8149
1101021	3.3689	2.9107	2.6455	1.2159	1.7348	3.3147	2.8308	2.5155	1.6168	1.6018	2.9727	2.5233	2.7446	1.6974	2.6931	2.7363	1.8099
1103535	5.5901	4.9128	4.0261	1.6491	3.8851	5.2720	4.1711	4.0445	3.4152	3.5259	5.2334	4.6175	3.6733	3.6596	4.6206	3.6811	3.6811
280124114	0.9546	1.9617	2.5092	0.3459	1.4720	1.6331	2.4908	2.1831	0.0000	0.8365	0.9420	2.8783	2.4477	0.8489	2.2724	1.3479	0.9210
1089249	4.7622	4.7933	5.2514	3.7181	3.7183	4.6117	5.0157	5.1257	3.6780	3.7682	4.6224	4.8481	5.1079	3.6540	4.9151	5.2544	3.7184
279484207	4.9819	5.1609	6.4991	3.8275	4.9825	5.4181	5.3150	6.4513	3.7837	4.5739	4.9854	5.5948	6.4207	4.8523	5.2480	6.4942	4.7466
1096392	2.7260	2.8349	3.4975	1.3948	1.8113	2.6780	3.6693	2.9366	1.8521	1.7479	2.3478	3.1845	3.4044	1.8910	2.9174	3.0754	2.0915
279728879	2.3465	1.5269	1.2652	0.2685	0.8143	1.0737	1.4037	1.1592	0.6429	0.6818	1.7333	2.2248	1.2458	0.5495	4.6109	1.6321	0.7158
279724247	3.4851	3.5611	3.2075	2.2709	2.4736	3.5050	3.4524	3.1056	0.7251	2.5744	3.3201	3.8549	3.2803	2.1638	3.6487	2.6019	2.6315
1094827	2.8701	3.0261	3.5209	1.6824	2.1638	2.8308	3.0972	3.4260	1.7791	2.0484	2.9215	3.1758	3.3443	1.9751	3.2186	3.6418	2.1297
1108677	3.9430	3.9365	3.2595	1.7680	2.3549	4.3795	3.4736	3.3230	3.2912	2.3010	3.8108	3.7112	3.2487	2.3891	3.6796	3.0876	2.2877
1091124	7.1716	6.8901	6.5257	4.1827	6.0850	7.1081	6.6192	6.6860	5.6800	5.8283	7.1022	6.8110	6.3343	5.7320	6.8947	6.4216	5.8195
280094124	3.4125	3.6787	3.7110	2.2528	2.8537	3.4584	3.9806	3.4397	0.9748	2.7258	3.1140	3.9136	3.6636	2.6320	3.7624	3.3456	2.7514
1101673	4.5963	4.1668	3.9019	2.1943	3.1287	4.3856	3.7904	3.8771	2.7125	2.9816	4.4151	3.9138	3.8206	2.9658	3.9802	3.7949	3.0236
1091061	3.4494	3.4707	3.8399	2.5030	2.1890	3.3263	3.8010	3.6055	2.4059	2.2986	3.4867	3.3465	3.8584	2.3432	3.4061	3.7183	2.3580
279931317	2.9615	2.9552	2.9043	1.8118	2.2128	2.1728	3.4984	2.9664	0.5167	1.7765	2.7195	3.4009	3.0320	2.2035	2.6021	3.0493	1.7462
1102642	2.1497	2.3380	2.6271	0.4991	1.5713	2.5702	2.3566	2.3474	0.5095	1.4926	2.1367	2.5239	2.5138	1.3945	2.3834	2.0932	1.4196
1095804	5.6909	5.5034	5.8164	3.9797	4.5854	5.4677	5.3791	5.7692	4.5160	4.5126	5.5537	5.5181	5.6471	4.4307	5.7107	6.0196	4.5198
279802830	3.9580	3.6934	2.6749	1.8824	2.0198	3.7625	3.9872	3.0191	3.4156	2.0000	5.0105	2.6496	3.3849	2.1501	3.1864	3.1430	2.2025
1095887	4.5545	4.3213	4.6594	2.8329	3.6270	4.5806	3.8296	4.8973	2.9638	3.6925	4.6773	4.6337	4.6216	3.4996	4.7403	4.7811	3.5105
280083352	3.4114	3.3039	3.0946	1.6557	2.4045	3.6135	3.0428	3.2897	1.3323	2.2939	3.3497	3.2866	3.0138	2.3445	3.3552	3.2259	2.2905
1101317	3.7403	3.7316	3.8641	2.2466	2.6934	3.8021	3.9150	3.5773	1.8188	2.7338	3.5932	3.7075	3.7818	2.7288	3.5471	3.7493	2.8425
280095829	3.5801	3.1878	3.2055	1.8864	2.5829	3.3426	3.4394	2.8615	0.7069	2.2757	2.9828	3.7634	3.2862	2.3334	4.0049	1.9311	2.3261
1104302	1.8792	2.1199	1.5850	0.0000	1.1015	1.9724	2.0521	2.0047	0.4927	0.7738	1.4341	2.2722	1.5934	0.8417	2.3345	1.6073	0.8724
1093645	3.8363	3.8810	3.9122	1.5806	3.0780	4.0230	3.9902	3.7661	2.6319	2.8602	3.7507	4.4821	3.7243	2.9257	4.1930	3.3150	3.0184
279413546	3.3941	3.2864	3.0774	1.6420	2.3892	3.5960	3.0253	3.2723	1.3206	2.2802	3.3339	3.2695	2.9968	2.3289	3.3372	3.2085	2.2756
1095788	3.1655	2.4386	3.4740	0.7502	2.0152	3.4725	1.9882	3.4890	1.8670	2.0689	2.7589	3.2149	3.0858	1.9171	3.1631	2.8865	2.1674
1088932	3.7276	3.6350	4.5042	1.5394	3.2124	3.7015	3.4976	4.3503	3.2638	2.9708	3.5651	3.9527	4.2616	2.6810	4.0849	4.4594	2.9040
1091570	3.9753	4.2178	4.5228	2.1893	3.5104	4.1556	4.5833	4.2979	2.4480	3.3784	3.9886	4.2443	4.4602	3.3981	4.2186	4.3305	3.4228
280013648	2.3324	1.6343	1.5887	0.3355	0.6540	2.0868	1.8862	1.3460	0.4187	0.6914	2.3190	1.5839	1.6726	0.6490	1.7767	1.5522	0.7607
1099671	4.1719	4.4990	4.3764	3.0278	3.4475	4.4190	4.7693	3.9534	1.9442	3.2957	3.7980	4.8166	4.2553	3.3813	4.6008	3.6550	3.4415
279719789	3.7016	3.7516	3.9890	2.1096	3.0074	3.7015	3.7465	4.0248	2.1417	2.8482	3.5314	3.8086	4.0766	2.6141	4.0501	4.0881	3.1798
1101179	2.6592	2.8471	3.4679	1.2103	2.3426	3.4284	3.6090	3.0782	1.3898	2.1513	2.3349	3.9425	3.2512	2.0888	3.2471	2.5913	2.3476
279904665	4.1580	3.8214	3.5882	2.0392	2.6003	3.6960	3.5740	3.5545	2.2176	2.6587	3.4891	4.0611	3.3310	2.6655	4.0728	3.5247	2.8573
1092172	3.0565	3.2213	3.6097	2.3111	2.0817	3.0025	3.7450	3.3378	1.8348	1.9796	2.8562	3.3307	3.5284	2.2261	3.2910	3.4557	2.1870
1095519	2.5944	2.8067	3.7125	0.8358	1.9729	2.9218	1.2526	3.4443	1.8292	1.7025	1.7469	3.2955	3.0098	1.6507	3.1033	3.2773	1.7625
279867539	3.6880	4.0856	4.6548	0.9513	3.9505	4.2641	3.8202	4.4486	2.4449	3.5308	3.6591	4.3707	4.5136	3.3257	4.1278	4.4647	3.7106
1086967	3.1563	3.7848	3.5121	2.2688	2.4909	3.5517	4.2903	3.3229	2.1515	2.3655	3.1341	4.2734	3.7870	2.6044	3.9613	3.1370	2.6656
1095126	2.2696	2.4877	2.5754	1.3213	1.1153	2.3176	2.9817	2.1002	1.0929	1.1249	2.1199	2.6156	2.6071	1.4390	2.5498	2.1800	1.3051
1103669	2.4822	2.8865	2.6721	0.8247	1.9640	2.9096	2.6918	2.7538	2.0904	1.7746	2.9160	3.2737	3.3005	1.6798	3.1937	2.8219	1.8499
1096577	3.4700	3.9986	4.6151	1.6885	3.3208	3.7668	3.9980	4.2144	2.4809	3.0112	3.1949	4.3728	4.5637	3.2289	4.1917	4.3209	3.4393
1095686	4.5497	4.9823	5.0906	3.3613	4.0584	4.7200	4.9919	5.1360	3.9849	3.8552	4.7106	5.1906	5.2838	3.7945	5.3226	5.2731	3.8728
1090691	4.5411	4.7690	4.9975	1.6339	4.5939	4.6635	3.8345	5.1916	3.2845	4.1364	4.5039	5.4524	5.1343	4.1354	5.5382	4.9785	4.2472
280104782	5.5937	5.9367	6.2608	4.7062	5.3551	5.9407	6.3992	5.8932	3.3501	5.1638	5.0957	6.5674	6.2576	5.0368	6.1985	5.5926	5.0447
1090463	3.4100	3.1789	3.2138	1.8318	2.2722	3.3446	3.3247	3.0071	1.7464	2.2676	3.4395	3.3458	3.2118	2.0489	3.3599	2.9311	2.1439
1086881	4.9012	5.1028	5.5468	4.3605	4.0566	4.7916	5.0839	5.5970	3.9840	4.2168	5.0348	5.4948	5.4971	4.0539	5.5256	5.7628	3.9545
1101802	6.0898	6.5961	5.9515	2.4129	5.8708	6.2181	6.6314	5.7131	5.1178	5.5993	6.4018	6.4174	6.5821	5.8029	6.3573	6.3848	5.8264
1090209	5.6426	5.4948	6.1331	3.4313	4.9786	5.4438	5.5101	6.2621	4.6844	4.7638	5.5392	5.6727	6.0260	4.9552	5.7754	6.4860	4.8968
1105662	2.9221	2.3251	2.3318	1.0781	1.0952	2.7342	2.2179	2.0730	1.0681	1.2688	2.4934	2.1391	2.0628	1.1979	2.2958	2.1284	1.1364
1095339	2.7260	2.6933	3.3074	1.5923	1.9267	2.8620	2.8664	3.0118	1.2517	1.8009	2.6859	2.7583	3.1030	1.7065	2.5370	3.1232	1.8138
1103011	2.6850	3.0669	3.7150	1.7034	2.2955	2.7819	3.1767	3.6037	1.7596	2.1238	2.5919	3.2093	3.5936	2.1396	3.1358	3.8455	2.1101
1091394	2.6359	2.4560	2.3078	0.2980	1.6479	2.7162	2.1032	2.6642	1.2245	1.4007	2.3035	2.2126	2.2446	1.3102	2.5953	2.3384	1.4399
1100199	3.0071	3.5378	3.7302	1.9842	2.5617	3.0363	3.6623	3.3566	1.4688	2.2072	2.8328	3.3588	3.7734	2.5287	3.3753	3.6769	2.4480
1087344	3.7057	4.0310	4.5874	2.9821	2.9764	3.5147	4.6111	4.3727	2.9856	2.9969	3.7477	4.2818	4.5665	2.9668	4.1577	4.5543	3.0836
279914634	2.7900	2.8556	3.8009	1.5169	2.6905	2.7639	3.5926	3.2793	0.0000	2.5210	2.5447	3.5885	3.6475	2.7194	2.8583	3.5886	2.6466
279968030	2.6805	2.5834	1.9303	2.1194	0.9964	2.4110	3.7703	1.2124	0.0000	1.3649	2.5546	2.8387	2.2483	1.1964	2.0748	1.2800	1.1173
279894513	1.7980	1.5163	1.2159	0.2590	0.6206	2.3359	1.0259	0.8792	0.0000	0.4405	1.6165	2.6606	1.3357	0.6885	2.1717	0.8340	0.3160
1089612	3.6748	1.3684	3.5121	0.6792	2.5129	4.1121	1.3899	4.3358	1.8177	2.4532	2.6356	4.0118	3.0890	2.4889	3.9017	3.7371	2.3977
1104707	5.6747	5.3573	5.3611	2.6776	4.8050	5.3131	4.8499	5.5399	4.2172	4.4577	5.1059	5.6169	5.0743	4.3783	5.7557	5.7408	4.7055
1100077	7.3086	8.3512	7.7841	4.5172	7.7844	8.4564	8.1439	8.3740	6.1574	7.6911	7.5693	8.6350	7.7129	7.1990	8.5486	7.7454	7.8451
1104070	3.0218	2.4364	2.6920	1.0183	1.6559	2.8123	2.3026	2.5717	1.5172	1.3566	2.7846	2.2140	2.4701	1.4569	2.5743	2.9506	1.5797
279918691	3.2947	4.0043	4.6166	2.6643	3.1846	3.4216	4.6865	4.0818	1.4284	3.1158	2.9232	4.3628	4.4088	3.1099	4.0383	3.9046	3.2246
1094372	3.2523	2.8984	2.9780	1.5741	1.7169	3.1289	2.8823	2.9167	2.3803	1.6022	3.1428	2.8531	3.0170	1.7676	2.9620	2.9388	1.8113
1104880	2.6625	2.9061	3.1675	0.9805	2.0204	2.4885	3.6502	2.7057	1.5993	1.9770	2.6277	3.4897	3.2765	2.1185	2.9942	2.9376	2.1226
1089188	3.4103	3.3564	3.2857	1.3930	2.2485	3.8234	3.5994	3.1417	2.5527	2.2195	3.3488	3.4655	3.2592	2.3639	3.3712	3.1266	2.3784
1101663	5.7915	5.1340	5.6579	2.9066	4.9531	5.5408	4.7128	5.6701	4.1080	4.6942	5.8205	5.2694	5.4601	4.6687	5.3698	5.8316	4.4116
1096664	1.6467	2.0995	2.2081	0.4415	1.2073	1.7453	2.4470	2.0804	0.6067	1.0821	1.9083	2.4146	2.6095	1.1618	2.3479	2.1585	1.2874
1089719	3.5002	3.7643	3.9898	3.1085	2.6727	3.4545	4.1662	3.7430	2.4207	2.3567	3.3269	4.0885	3.8764	2.5044	3.9778	3.9477	2.6431
1094007	5.5242	5.4015	5.0671	4.0425	3.7937	4.7975	5.2247	5.1734	4.7696	3.9298	5.4578	4.8601	5.0000	3.7102	5.3501	5.5113	3.9324
1094365	10.1142	10.0506	9.3238	7.4253	8.8742	9.8187	9.4356	9.5083	8.5817	8.6110	10.0989	9.9079	9.1450	8.8640	10.1457	9.4106	8.8742
1090251	2.9556	3.2174	3.2721	1.5941	1.9846	2.9292	3.4167	3.0718	1.6732	2.1222	3.1437	3.0448	3.3993	2.1940	2.9812	3.1651	2.1998
279947211	4.3022	4.0824	4.0148	2.5470	3.3182	4.3871	3.9559	4.5170	2.6259	2.9809	3.8812	4.5086	4.0128	2.9442	4.1093	4.0753	3.4880
279503493	2.8066	2.9513	3.6045	2.2839	2.0165	2.7877	3.6946	3.1207	1.2867	1.9881	2.4417	3.4752	3.4040	2.1599	3.2918	3.1300	2.0949
1101971	2.7571	3.3023	3.6636	1.4287	2.2732	3.0129	3.8472	3.2135	2.1071	2.1113	3.0381	3.4145	3.6537	2.4205	3.1793	3.3721	2.4485
1096480	3.7982	3.7926	4.5287	3.0507	2.7465	3.5704	4.0501	4.1766	2.7910	2.7922	3.7285	4.0965	4.3145	2.9514	4.0055	4.4283	2.8406
1099809	3.4632	3.4670	3.6339	1.8847	2.4547	3.4164	3.3518	3.4782	2.3507	2.4635	3.3069	3.8060	3.6204	2.3494	3.6758	3.4947	2.5208
279927600	3.4289	3.6735	3.9483	2.4126	2.4519	2.7623	3.9000	3.9449	2.1491	2.7282	3.1653	3.5771	3.7648	2.2980	3.4638	4.1962	2.6004
1095240	4.7317	4.6173	4.7522	2.8544	3.7309	4.9691	4.4422	4.8579	3.8776	3.6087	4.6426	4.5185	4.8409	3.4861	4.5599	4.7352	3.5457
1088513	6.6834	6.9982	6.7171	4.0365	6.3175	7.0019	6.6932	6.7959	5.5816	6.0228	6.4711	7.1934	6.7953	5.8472	7.0576	6.5615	6.0152
1105842	5.3059	5.2620	4.5293	4.6992	3.2859	4.4593	5.5650	4.1555	3.3152	3.8236	4.8591	5.3443	4.4196	3.6056	5.5165	4.3451	3.5279
279747005	1.7651	2.0457	1.9323	0.0000	0.9135	1.6733	2.0458	1.9338	0.3918	1.1102	1.8916	2.0472	2.0002	0.8048	1.8693	1.8314	1.1923
1087544	2.4462	3.0874	3.4327	1.0696	2.2744	2.7528	3.4738	3.1492	1.6191	2.1135	2.4672	3.5073	3.4116	2.2781	3.2802	3.3556	2.3295
1092100	6.1853	6.2639	6.5322	4.6842	5.2671	5.9883	6.3917	6.4735	4.9649	5.2957	6.1987	6.0940	6.4505	5.3008	6.2237	6.7444	5.3637
279746815	3.6265	3.5132	3.6856	1.9056	2.9664	3.5913	3.5065	3.5337	1.3484	2.7013	3.4680	3.4529	3.5549	2.4521	3.4693	3.5595	2.8400
1104670	3.8887	3.8776	4.3588	2.8835	3.2011	3.7729	4.5102	4.0677	2.0044	2.9834	3.8009	4.0097	4.3402	3.1146	3.8925	4.2742	3.2085
279727644	2.8873	3.6968	4.1052	2.1464	3.0387	3.5070	4.4907	3.5597	1.4199	2.6979	2.6601	4.4870	4.2654	2.9315	4.0070	3.0883	2.9598
280090448	1.0559	2.0170	2.2128	0.0000	0.9464	1.7736	2.2400	2.1641	0.3117	0.5566	0.9138	2.2881	2.3963	0.9286	1.7264	0.8753	0.9491
279984276	5.1301	5.0880	5.9899	5.0013	4.1999	5.5503	4.6951	6.2199	4.5585	4.2666	5.5071	5.0837	5.8975	3.9702	5.4601	6.1043	4.0995
1097191	4.1558	4.4006	4.3634	3.0453	3.2646	4.0986	4.3501	4.4425	2.9314	3.2217	4.3436	4.3781	4.3504	3.2369	4.5645	4.4186	3.3858
1097892	3.0402	3.2366	3.6955	0.8180	2.5476	2.9214	3.3523	3.4829	1.9016	2.6141	2.9514	3.1284	3.4854	2.1308	3.0949	3.7105	2.6587
280065501	4.1095	3.9252	3.9405	2.6533	3.0199	3.2079	4.2538	3.7087	1.0485	3.2874	3.6574	4.6068	3.4999	3.3936	4.0095	3.7556	2.8572
280077482	3.9286	4.6965	5.0898	2.4751	3.6476	4.5117	4.0918	5.1950	3.6998	3.6611	3.9417	4.6310	4.9635	3.5598	4.8116	5.3096	3.8523
279928115	2.9795	3.1770	3.6823	2.3446	2.1721	3.2935	3.3631	3.7674	2.0145	2.4461	2.7296	3.3762	3.6862	2.2874	3.6447	3.8364	2.1944
280018571	3.0060	2.8076	3.3990	1.2028	2.2139	3.1175	0.9225	3.2536	1.8467	1.9314	2.6289	3.9394	2.9844	2.1154	3.8337	3.3066	1.7957
1103601	5.3376	5.5962	5.8429	3.7653	4.8778	5.8712	5.6057	5.7606	4.1589	4.7105	5.4176	5.7504	5.8826	4.6742	5.6507	5.5876	4.7950
280002940	2.9625	3.1389	2.5682	0.4026	1.7116	2.9951	2.5218	2.5254	2.3249	1.5499	2.6739	2.5997	2.3551	1.3579	2.5102	2.4956	1.6606
1088945	3.0769	3.3238	3.6946	2.2418	2.2158	2.9580	3.5981	3.6228	2.3431	2.3061	2.9701	3.3061	3.7457	2.1841	3.3476	3.8569	2.1645
1091792	6.0098	5.9619	6.1735	4.7067	4.9263	5.7319	5.8209	6.1665	5.0434	4.9162	6.0482	5.7467	6.0592	4.6693	5.9661	6.4852	4.8334
279901213	4.8716	4.8374	4.2869	2.7022	3.6053	4.9988	4.5956	4.1623	2.6747	3.6950	4.5229	4.8643	4.1073	3.6675	4.8747	3.4441	3.6946
1107912	3.5215	3.4684	3.3335	2.0279	3.1064	3.4649	3.4136	3.1138	0.4277	2.5310	3.3379	3.5338	2.9707	2.2812	3.4982	2.9867	2.6206
1099398	4.3948	4.8099	5.1834	1.4625	3.9802	3.9724	3.4513	4.7231	3.3551	3.5079	3.7928	4.3840	4.7544	3.6358	4.5452	5.1088	3.8619
279791782	3.6392	4.3670	4.7212	1.6041	3.7724	3.7124	4.0394	4.8513	3.0336	3.4371	3.6643	4.3767	4.6633	3.3925	4.3947	5.2321	3.7740
1087411	2.9189	3.4555	4.0207	1.8347	2.6850	3.2824	3.4994	3.7823	1.9557	2.6500	3.2103	3.5491	4.0508	2.6070	3.3770	3.9414	2.6058
1096233	2.6974	2.9911	3.4529	2.7222	2.1435	3.2033	2.4587	3.4161	1.1211	1.7173	2.7487	3.0235	3.4604	1.7940	3.1564	3.2035	1.9658
1091870	4.1562	5.0340	4.1643	1.7372	3.6654	4.3143	4.3769	4.0231	3.5043	3.4746	4.6044	4.6029	4.0947	3.1621	4.3697	4.1287	3.5910
1106357	3.4695	3.4505	3.2630	1.8899	2.1594	3.4118	3.5833	3.0051	1.7198	2.1845	3.0833	2.8594	2.9774	1.9351	2.9446	2.9816	2.2449
279900664	2.1177	2.1811	2.7878	0.6797	1.5519	2.3259	1.9812	2.9114	0.9480	1.6100	2.5990	1.8041	2.7201	1.4358	2.5701	3.1830	1.6279
1100086	2.3961	2.9897	3.4778	1.4703	1.9809	2.8962	3.5851	3.0951	1.6172	1.9895	2.2563	3.2987	3.3934	1.9421	2.9930	2.7986	2.1274
279298108	1.6013	1.5838	0.5828	0.4768	0.1518	1.5093	1.6634	1.2253	0.0000	0.1076	1.2441	1.6679	1.1137	0.1950	2.0236	1.0038	0.4037
1088943	2.8230	2.7618	2.7787	1.4576	1.7428	2.6433	3.1402	2.6000	1.2927	1.6957	2.7883	2.5677	2.7280	1.6381	2.8411	2.8370	1.8574
1098323	2.1272	3.1105	3.5497	0.7927	2.2233	2.7027	3.0479	3.0042	1.8239	1.9790	2.0316	3.7901	3.5059	2.1451	3.4323	2.9932	2.2400
1094306	2.2637	2.3642	2.5504	0.8259	1.4085	2.2110	2.0388	2.6224	1.9709	1.1725	2.5947	2.3433	2.6518	1.1469	2.5183	2.6701	1.1550
1095655	4.4892	4.8150	5.1311	1.6456	4.4522	4.8193	4.1635	5.0000	3.1287	4.1874	4.5005	5.1397	5.0409	4.2840	4.9251	5.0732	4.3139
279777826	3.1284	3.4286	3.7658	1.8685	2.7819	3.4598	3.6217	3.3269	0.9463	2.7979	3.0490	3.4400	3.6651	2.4943	3.7890	3.1719	2.8044
1092630	5.5314	5.3508	5.1140	3.1353	4.5363	5.3199	5.0711	5.2332	4.1495	4.3261	5.4003	5.2781	4.9894	4.2106	5.4520	5.4088	4.4103
1098318	0.8745	2.6321	1.9350	0.2012	1.3666	2.1356	2.4308	2.4076	0.3000	1.5775	1.6641	3.0264	2.5113	1.2742	2.6719	1.9529	1.5561
1104036	2.0858	2.3084	1.4648	0.1446	0.7412	2.0008	1.8953	1.7560	0.8807	0.8254	1.8262	2.1202	1.4661	0.7525	2.2137	1.5997	1.0203
1091858	2.5590	2.7253	2.2031	0.6957	1.7349	3.3254	1.9057	2.4830	1.6986	1.6338	2.6882	3.6805	2.4602	1.7432	3.5596	2.0740	1.7280
1087258	5.5482	6.5370	6.4899	2.6455	5.9626	6.0675	6.0735	6.6117	5.1443	5.6191	5.4109	6.6136	6.3917	5.5125	6.5909	6.4775	5.7043
1093274	3.8807	3.5973	3.9361	2.5228	2.7115	3.4043	3.8791	3.9968	2.7304	2.5346	3.8269	3.5057	4.0218	2.7822	3.7442	4.1783	2.6682
1095612	3.4319	3.7962	4.2391	1.7282	2.9914	3.4104	3.5392	4.0098	2.6470	2.6104	2.9917	3.9531	4.0112	2.6811	3.6954	4.2219	2.9266
1095253	4.3758	4.3792	4.8376	2.3636	4.0653	4.3608	4.7286	4.7273	2.8657	3.8962	4.0890	4.7475	4.8089	3.6758	4.6336	4.7656	3.7153
280021768	2.6423	2.6245	2.0753	1.4274	1.8195	2.0101	3.0948	2.1895	0.0000	1.4339	2.0961	3.2663	1.8005	1.5165	3.3428	2.2443	1.8077
1096222	4.0559	4.6460	4.6601	0.4376	4.5926	4.1280	4.6399	4.8046	2.4846	4.1327	3.8825	4.5779	4.8825	4.4451	4.8151	5.0288	4.3135
279525073	2.7621	2.5872	3.3186	1.2387	1.5804	2.6101	2.7386	3.3451	2.1360	1.7605	2.6939	2.4468	3.1814	1.6665	2.3650	3.4822	1.8858
279787685	3.9306	3.8606	4.1732	1.6682	3.3403	4.0929	3.5906	4.1191	2.4422	3.1362	3.5922	4.1634	4.0732	3.0748	4.2557	3.8721	3.2587
279908224	3.5082	3.5096	3.4491	2.0489	2.3714	3.5683	3.2710	3.4355	2.1652	2.3343	3.7019	3.2322	3.1766	2.3355	3.5376	3.2452	2.3450
1094960	3.8333	4.2231	4.4733	2.8694	3.0313	4.0320	4.4973	4.4543	3.3131	3.3367	3.8332	4.4570	4.2817	3.0364	4.5480	4.2088	3.0368
1089560	3.3134	2.7164	4.3590	0.6711	2.9463	3.0763	2.2963	4.1708	1.7218	2.8269	2.1140	3.6921	3.7149	2.3939	3.8073	3.9921	2.8355
1096983	3.7369	3.5810	3.1835	1.3344	2.8899	4.3208	3.5767	3.0139	1.3046	2.6389	3.5784	3.8724	3.3649	2.9964	3.6879	2.4762	2.8545
1101693	3.6220	3.5533	4.2174	1.9858	3.0143	3.5340	3.3018	4.2922	2.3900	2.6495	3.5562	3.4609	4.0018	2.8676	3.4978	4.3987	2.7735
1105039	4.6260	4.7075	4.9289	2.8398	4.0202	4.5597	4.5586	4.8070	3.1231	3.7662	4.5546	4.5277	4.7922	3.7552	4.6619	5.0543	3.8177
1104484	3.6268	3.5894	3.7945	2.0378	2.5262	3.5916	3.8854	3.5904	2.7404	2.5139	3.7026	3.5046	3.8936	2.7063	3.5736	3.7538	2.6493
280069152	3.3774	3.2549	3.6037	0.9762	2.5143	3.1770	2.4885	3.7691	2.6402	2.3103	3.2925	2.9924	3.1595	2.1574	3.3328	3.8820	2.2988
1088066	2.6710	3.0473	3.0800	1.4275	1.7933	2.9145	2.9004	3.0151	2.0646	1.9397	2.4311	3.2555	2.8310	1.6911	3.2181	2.8590	1.7458
1098582	4.2866	4.6207	5.2601	2.9380	3.9454	4.3107	4.8069	5.0922	3.2066	3.8222	4.2607	4.6051	5.3459	3.7711	4.5778	5.2473	3.9931
1091494	4.8753	5.0202	5.0111	3.2235	3.9868	4.7740	4.9732	4.9839	4.1710	3.8054	4.7455	5.0505	5.0266	3.7429	4.9184	5.0811	3.8647
1095367	4.1394	4.3946	4.5610	2.8598	3.2854	4.2459	4.3686	4.3542	3.1278	3.2994	4.2273	4.4487	4.5520	3.4277	4.4061	4.3580	3.3026
1094802	3.9964	3.8032	4.2104	1.5168	3.1644	4.1537	4.0282	3.9769	3.2583	3.0503	3.8911	4.0581	4.1776	3.0519	3.9505	3.8729	3.1167
1089201	3.0620	2.9935	3.6474	0.8078	2.6561	3.0928	2.5225	3.7607	2.1494	2.4220	2.9953	3.5671	3.6139	2.3260	3.5066	3.6897	2.6167
279801201	2.8906	3.5888	4.2401	1.4653	2.8600	3.4850	3.9210	3.3449	1.9962	2.4958	2.2735	4.4363	4.2745	3.0059	4.0710	2.5087	2.5667
1094654	2.0695	3.2240	3.2905	0.6284	2.8872	2.7565	3.4827	3.1538	0.7319	2.5051	2.1174	4.0559	3.4647	2.4750	3.5123	3.1293	2.5567
1092499	3.9864	4.3316	4.5112	3.1900	3.0802	3.6644	4.7465	4.3781	3.2504	3.1392	3.9387	3.9840	4.3620	2.8989	4.1522	4.8064	3.1038
1088205	5.4175	5.9429	6.1137	4.0366	5.2664	5.5420	5.6524	6.2828	4.3690	5.0400	5.6058	6.1783	6.1875	4.9970	6.2473	6.2656	5.0867
1087723	5.7907	6.2204	6.3710	3.5870	5.7200	6.4163	6.0106	6.6619	4.6297	5.3849	5.7581	6.3292	6.2505	5.4471	6.2215	6.4417	5.6834
1088297	4.0279	4.7892	4.6843	2.0151	4.0441	4.4667	4.3281	4.7831	3.1067	3.8875	3.8924	5.2210	4.4548	3.6714	5.1230	4.5535	3.8306
1099435	3.4493	3.4095	3.4322	2.6189	2.1311	3.4090	4.2243	3.2478	2.0412	2.1303	3.3229	3.0024	3.6890	2.3782	3.2382	3.2053	2.3373
1095468	1.6230	1.9713	1.9380	0.3284	0.9756	2.2511	1.5191	2.2381	0.8529	1.0644	1.6390	2.5620	1.9347	0.8290	2.2523	1.6569	0.8366
1103546	1.9238	1.5386	3.1330	0.4774	1.6913	2.4773	1.9792	2.8815	0.2160	1.5142	1.7607	1.8828	2.9284	1.4317	1.9906	2.7393	1.5478
1100849	3.9068	4.1634	4.3376	1.6311	3.4553	4.2315	4.2940	4.1679	3.2319	3.3046	3.9779	4.4046	4.6841	3.3762	4.2160	4.0951	3.4702
279793550	1.9304	2.4000	3.2294	1.0790	1.9959	2.5141	2.6435	3.1470	0.0000	1.6332	1.4723	3.1279	3.0740	2.2183	2.8315	2.6623	2.0308
1088512	3.5339	3.3868	3.1996	2.4821	2.1237	3.9353	3.7480	2.8853	1.1248	2.3706	3.0675	4.2435	3.1064	2.7370	3.7631	1.8887	2.3403
1095440	1.9225	1.0483	1.8731	0.3679	0.4331	1.5452	1.5475	1.7006	0.2972	0.5247	2.0856	1.2111	1.8866	0.5940	1.4036	1.5861	0.6308
279844699	2.2520	2.4210	2.4053	0.0000	1.2852	2.0926	2.7054	2.0802	0.0000	2.0031	1.9540	1.8926	2.3784	1.7700	2.2758	2.1203	1.4813
279752723	3.1963	3.6580	1.8236	1.3613	2.1682	2.8437	1.9501	2.2667	1.7443	1.8489	3.0872	3.2659	1.9173	0.8357	5.0528	2.1184	2.1865
279829743	2.5902	2.6276	3.5827	1.2049	2.3868	2.3525	3.0710	3.5824	1.1845	2.0535	2.3507	2.8856	3.5533	1.9801	2.6001	3.5393	2.1889
1105626	3.9411	3.7442	4.0068	2.7945	2.6765	3.8631	3.9208	4.0835	3.0356	2.9785	4.0691	3.5976	4.0808	2.6216	3.7111	4.1531	2.5875
1087962	3.9698	4.0535	4.4146	2.7043	3.3189	3.9334	4.2351	4.2601	2.7467	3.2291	3.9570	4.2978	4.4186	3.0615	4.2231	4.4645	3.3022
1103862	3.5561	3.6394	4.4632	2.6471	2.8950	3.6333	3.6524	4.2591	2.9974	2.7709	3.4405	3.9883	4.2823	2.6651	3.9589	4.4097	2.7852
1100611	2.3866	3.4561	3.6828	0.3002	3.0907	3.3386	2.7085	3.8053	2.3716	2.6838	2.9467	4.6771	3.9813	2.6070	4.1177	3.1584	2.9694
279740217	3.7848	3.7075	2.8484	1.7218	2.7916	4.2912	4.1895	2.1629	1.3631	2.6021	3.2164	4.5710	2.9402	2.6619	4.0736	2.0685	2.6642
1096898	1.4295	1.8450	2.0776	0.4960	0.8560	2.0431	1.6309	1.7639	0.6925	0.9737	1.4693	2.6995	1.7405	0.6807	2.4454	1.7430	0.8524
279776278	6.3973	6.2389	6.6738	5.6555	5.7832	6.3262	6.6178	6.5564	4.0079	5.6022	6.1660	6.7330	6.8427	5.5989	6.9131	6.4607	5.7549
1104245	2.6342	2.4392	1.9145	1.0391	1.2843	2.7967	2.2616	2.1046	0.9208	1.4085	2.5359	2.4951	2.0772	1.2899	2.4748	1.9945	1.2612
1087034	5.8096	6.2911	6.7039	4.6374	5.5476	6.0507	6.4554	6.7012	5.2808	5.3738	5.8780	6.7311	6.7995	5.4308	6.6530	6.6419	5.4723
1099776	2.5732	2.6075	3.1269	0.5817	1.6640	2.4846	2.6257	2.6965	1.3849	1.6158	1.7179	2.6137	2.3508	1.3180	2.1019	2.9658	1.8053
1088676	4.5189	4.6423	4.9566	3.1261	3.7743	4.6481	4.6676	4.8911	3.3576	3.7101	4.4807	4.4334	4.9178	3.7051	4.4873	4.9620	3.6463
280091968	2.2504	2.2187	2.5963	0.2931	1.6664	2.6109	3.0251	2.5224	1.9051	1.7130	2.4075	2.7074	2.7232	1.4428	2.4726	2.5776	1.4858
279869869	6.3531	6.2382	6.2040	5.2490	5.3281	5.4365	6.2870	6.1567	3.8691	5.1713	5.8283	6.4649	6.1547	5.2553	6.8503	6.2918	5.5365
1092534	5.1882	5.4004	5.2321	3.3521	4.3556	5.3581	5.9622	5.0819	4.1008	4.3124	5.3186	5.0368	5.4557	4.2632	4.9951	5.3488	4.6330
1097667	3.5108	3.9366	3.8416	2.2176	3.0981	3.7409	4.0422	3.7547	2.1317	2.8693	3.2466	4.3730	4.0925	2.9096	4.0142	3.6341	2.9680
1098393	3.0716	3.1755	3.6185	0.9681	2.6709	2.9266	2.7508	3.5469	1.8017	2.4762	2.6110	4.1776	3.5354	2.4642	3.9567	3.5540	2.9432
1096781	5.2463	5.5947	6.3237	4.0077	4.9899	5.2882	5.7933	6.1342	4.2851	4.9097	5.1144	5.8613	6.1570	4.8050	5.8571	6.3270	4.9304
1099466	5.3047	5.1991	4.7798	3.5841	3.8363	4.8828	5.1997	4.8289	4.0070	3.8926	5.2228	4.9168	4.7649	3.9146	5.1043	4.9203	4.0196
1087078	3.6817	3.6103	2.9001	1.0342	2.3624	4.1342	3.6019	2.6891	2.7308	2.1403	3.6256	3.4080	3.1373	2.4929	3.1703	2.5354	2.3326
1091636	4.2411	4.3680	4.7116	1.8887	3.7994	4.0467	4.4330	4.7405	3.5845	3.6460	3.9183	4.5732	4.5814	3.4488	4.4862	5.1063	3.6604
279723599	4.3796	3.6149	3.5578	1.5400	2.9142	4.5102	3.6820	3.1680	1.9973	2.7009	4.1244	3.8438	3.1424	3.1432	3.6190	2.8010	2.9563
1087519	5.0372	5.5533	5.8955	2.9826	4.7671	5.4684	5.3488	5.5997	4.4324	4.5585	4.9511	5.5970	5.6142	4.5445	5.4940	5.6318	4.7432
1098114	2.9625	2.9515	3.0498	2.1836	2.1134	2.9278	3.0528	2.8334	0.9341	1.9663	2.9902	3.0130	3.0090	2.0034	3.0187	3.0115	1.8992
1090098	2.4318	2.6459	3.4596	1.3130	1.9693	2.3737	3.3439	2.9238	1.2497	1.8291	2.3677	2.7691	3.2395	1.9521	2.6683	3.3392	2.1014
1097165	5.3142	5.3081	5.8503	3.1959	4.9760	5.5650	5.2963	5.6968	4.0218	4.7597	5.1621	5.5343	5.7582	4.6317	5.6741	5.6730	4.7984
1087094	3.0720	3.4688	3.9301	1.6567	2.7652	3.3757	3.6948	3.7526	2.1971	2.6038	2.8922	3.8306	3.9369	2.6884	3.6643	3.6277	2.6990
1093180	3.0470	3.3376	3.4410	2.5299	1.8757	3.3223	3.2144	3.0089	2.3915	1.9108	2.9919	3.3939	3.3560	1.9482	3.4466	3.2602	2.0861
1091219	2.2911	3.0721	3.1022	3.1306	1.9542	2.8250	3.3216	3.0792	1.6888	1.7243	2.4905	4.4732	3.1338	1.6588	3.6502	2.8864	1.7734
1104011	2.0670	2.1316	2.9564	0.9647	1.4270	2.1647	2.5127	2.7306	1.3352	1.3095	2.0277	2.4974	2.8770	1.4667	2.3469	2.8675	1.5298
1109082	2.3717	3.5644	3.5751	1.6171	2.4074	2.9224	3.3772	3.6216	2.6292	2.2282	2.7225	4.0347	3.5027	2.1340	3.9146	3.3962	2.3770
1089392	3.8180	5.1564	4.6464	1.8539	4.0093	4.4925	4.5410	4.5100	2.9132	3.7817	3.6966	4.7842	4.4200	3.6296	4.5089	4.5371	3.8098
280081470	1.7640	2.2492	2.1837	1.0094	1.4561	2.1354	2.2063	2.8020	0.1211	1.2874	1.9935	1.8786	2.6212	1.2368	1.8686	2.7357	1.4290
279888123	2.6972	2.7426	3.3002	1.7428	1.6866	2.7227	2.9574	3.1108	1.8047	1.7155	2.2994	2.6803	3.1313	1.7876	2.7071	3.1149	1.6347
1090800	3.7217	4.1497	4.7962	2.4915	3.5671	3.9580	4.5440	4.6096	2.7594	3.3981	3.7610	4.4244	4.7148	3.4050	4.2681	4.6590	3.5562
280074690	3.1426	2.4685	2.5826	1.3171	1.4162	2.2555	2.3626	2.6670	1.5887	1.5275	2.4502	2.3096	2.4417	1.4460	2.3545	3.1334	1.2823
1090564	4.1317	4.2660	4.1049	3.9408	2.9564	4.1461	4.4633	4.0958	2.7524	2.9359	3.9212	4.6944	4.1006	3.0078	4.5314	4.1024	3.0181
1095377	2.9599	3.1635	3.3355	1.6992	2.1641	2.7996	3.3262	3.0887	1.9692	2.1956	2.8826	3.3120	3.2265	2.0243	3.3352	3.2224	2.0663
279809762	1.4880	1.3979	1.3380	0.2991	0.7695	1.9397	2.1281	1.7169	0.0000	0.8141	1.3835	2.2955	2.6607	0.7016	1.9175	1.3253	1.3251
280130432	4.5695	4.6937	4.0257	3.0409	3.4143	4.1809	4.4121	4.1355	2.3893	3.3292	4.2429	4.5435	3.9154	3.5750	4.6936	4.0467	3.3768
1104234	2.4026	3.0028	3.7176	1.9834	1.8127	2.5977	3.5312	3.3349	2.2922	1.8950	2.2591	3.3802	3.5014	1.9309	3.0587	3.5421	2.0500
1096519	6.0447	6.1747	6.1148	4.7620	4.8002	5.7716	6.0223	6.0663	5.5552	4.8937	6.0814	5.9045	6.0165	4.7621	6.1376	6.2801	4.8057
1101364	3.5942	3.2770	3.2875	1.0174	2.7320	3.8132	2.9754	3.3476	2.1165	2.5135	3.5142	3.4685	3.1157	2.4962	3.5104	3.0987	2.5520
279722759	2.7913	2.4925	1.1617	1.6061	0.6842	1.7665	2.2027	1.2024	0.3792	0.4292	1.9311	2.8134	0.7607	0.8980	2.6234	0.9996	0.5670
1101049	6.1607	5.9579	5.1948	4.2543	4.8416	5.9908	5.5971	5.3485	4.4092	4.6837	6.0298	6.1306	5.1744	4.5914	5.9756	5.0861	4.6439
1087573	2.3782	2.9897	3.5802	1.4824	2.0900	3.0462	2.7371	3.4261	2.4098	2.0853	2.3326	3.7240	3.5409	2.0093	3.5013	3.2961	2.0244
1103284	2.8054	2.8632	2.6003	2.0162	1.9283	2.9030	3.2018	2.3369	0.9256	1.5845	2.7266	3.0483	2.6880	1.6689	2.6989	2.5382	1.7218
1087757	4.0437	4.1043	4.5473	2.4414	3.5893	4.3451	4.3670	4.4546	2.5304	3.4867	3.8627	4.2842	4.5818	3.4238	4.3435	4.2829	3.5442
1104605	1.9523	2.0059	2.1104	1.1002	0.8944	2.0578	2.1358	1.8979	0.8968	0.8059	2.0267	1.9793	1.8310	0.8199	2.0353	2.1113	0.8223
1100567	5.4338	5.1416	4.2396	3.7044	3.7490	5.6222	4.8202	4.2219	3.8093	3.4972	5.2972	5.3897	4.4194	3.8173	5.1134	3.5954	3.7588
1090378	2.7593	2.8946	3.3339	1.9107	1.7884	2.6967	3.1233	3.1222	2.3987	1.7855	2.8342	3.0836	3.2466	1.8552	3.0638	3.4793	1.8797
1099705	8.5248	7.9118	8.6322	5.6224	7.7770	8.2251	7.8984	8.6432	7.1348	7.5094	8.0710	7.7570	8.5694	7.3597	8.0814	8.8775	7.6101
1090808	3.5751	3.8762	4.3163	2.4137	2.9543	3.4978	4.1531	4.0377	2.6595	2.8535	3.5909	3.9888	4.1715	3.0057	3.9003	4.2438	3.0376
280035763	4.2040	4.4786	5.0513	2.8859	4.1021	4.1878	4.7774	4.7357	2.4838	3.7822	3.8856	5.0568	5.0943	3.8807	4.9160	4.6566	3.9862
279658302	1.9073	3.0734	3.6045	1.1567	2.6971	3.0044	3.5815	3.7203	2.2104	2.2495	2.8116	3.8745	3.5274	2.2216	4.3368	3.7170	3.0118
280103481	1.9805	1.0202	2.1029	0.0000	0.9724	1.6686	0.8027	1.7673	0.0000	0.1939	0.8999	1.5411	1.3063	0.3677	1.3611	1.6914	0.5558
1093913	3.9872	4.7227	4.9204	2.8833	3.8481	4.2250	4.7709	4.6814	3.3757	3.5660	3.6975	5.2302	4.8530	3.5756	4.9305	4.6202	3.6617
1088884	3.6540	2.3953	2.2088	0.4255	2.0931	3.4069	0.6828	2.1208	0.7721	2.0824	4.8614	2.4526	4.1832	3.1205	2.5742	2.0803	1.4991
1089768	3.1982	3.3852	3.7046	2.7468	2.0076	3.0012	3.7232	3.4250	2.9745	2.0539	3.1081	3.5962	3.5806	2.0533	3.4375	3.6423	2.0752
1088542	4.1375	4.0610	4.6409	2.5998	3.4629	3.9094	4.1229	4.5144	2.6394	3.2248	3.8603	3.8923	4.5364	3.4261	4.2299	4.7377	3.3888
1095952	4.4038	4.7771	4.2358	3.6689	3.2243	4.2518	5.7365	4.0032	3.1842	3.3585	4.8945	4.2539	4.6013	3.4482	4.1899	4.4144	3.5595
1099693	7.9554	8.4253	8.8228	5.7693	8.0964	8.1461	8.3800	8.7801	6.9380	7.8044	7.9763	8.8106	8.7877	7.8202	8.7666	8.8454	7.9813
1104523	4.0371	4.3039	4.7953	3.2985	3.3635	3.9056	4.6259	4.4887	2.6310	3.2953	3.7684	4.4823	4.7063	3.4792	4.3450	4.7274	3.5252
280065475	2.7564	2.1073	2.6393	0.5208	1.7422	2.4888	2.3900	2.7850	1.3907	1.3723	2.9860	1.5547	2.7025	1.2703	1.9377	2.7609	1.8053
280135940	3.5426	4.1025	3.3704	2.9702	2.4410	3.0734	3.9985	3.5558	2.2657	2.6830	3.4664	3.9716	3.6829	2.5406	4.1407	3.6758	2.5515
1087109	4.2124	4.0530	4.1393	3.7196	2.6794	4.1148	4.2601	3.9285	2.7728	2.8004	3.9546	4.0790	4.0334	2.8310	4.0565	3.7722	2.8445
279742433	1.1469	1.8899	2.6711	0.3240	1.4892	2.0732	2.2259	2.4265	0.4049	1.4423	1.1918	2.3136	2.5793	1.0390	2.1690	2.3486	1.1859
1106008	8.0282	7.8117	6.2381	7.2834	5.8142	7.1534	7.7278	6.1969	5.1852	6.0234	7.4571	7.7838	5.9848	6.0537	8.3372	6.2420	6.0368
280058638	2.2340	2.2148	2.8240	0.0000	1.8037	3.0548	1.6984	2.1833	1.0495	1.2707	1.8932	2.4159	2.6122	0.9832	2.0294	1.5139	1.6785
1100235	3.2190	3.0626	3.5145	2.0835	2.2291	3.1473	3.2440	3.4185	1.9325	2.1864	3.3141	2.9170	3.3413	2.1610	2.9120	3.6033	2.2044
1099715	1.5994	1.9794	2.6842	0.9846	0.9479	2.1750	2.6134	1.7771	0.5993	1.0304	1.2153	2.7934	2.5502	1.1283	2.3568	1.3662	1.2442
1091434	3.4744	4.2374	4.2231	1.5184	3.2652	3.7006	3.9469	4.2100	3.0521	3.0786	3.3054	4.2834	4.1576	3.0834	4.1320	4.2563	3.2924
279841335	2.2273	2.4499	2.7289	0.1425	2.4494	2.7311	2.6010	2.5775	0.4522	1.9310	1.7187	2.9248	2.9048	2.1422	2.9242	2.6164	1.7068
1091559	4.0059	5.5983	5.1107	2.7048	4.3085	4.8363	5.5628	4.8352	3.8721	4.0766	4.2462	5.5471	5.1675	4.1040	5.2751	4.8120	4.2643
1095663	2.5387	2.6287	3.0299	1.0681	1.8387	2.5543	3.0504	2.7515	1.4803	1.7617	2.5901	2.8071	3.0997	1.9171	2.6863	2.9062	1.9861
1097427	2.1392	2.4287	2.2386	1.0098	1.3504	2.6406	2.9005	1.3649	0.9351	1.0891	2.0532	2.9619	2.0939	1.2176	2.7233	1.7698	1.5448
1103877	2.3392	2.2202	2.1268	0.8244	1.3140	2.3699	2.5846	2.1796	0.8998	1.1705	2.1800	2.3992	2.3016	1.2790	2.2259	1.9965	1.4472
1086890	2.3596	2.7932	2.6489	0.9572	1.6431	2.4672	2.9781	2.4146	1.5659	1.5792	1.9861	3.2253	2.5010	1.4166	2.8942	2.2610	1.7444
1095768	4.2660	3.8534	4.0778	2.9732	3.0029	3.8287	3.5806	4.1250	3.1061	2.7639	3.9981	3.4841	3.6975	2.4575	3.8677	4.5866	2.6964
1088522	3.4701	4.1718	4.4013	3.1175	2.9857	3.5502	4.7352	4.1166	2.8521	2.9201	3.3405	4.6512	4.5185	3.1227	4.4200	4.1785	3.2005
1089795	2.1588	2.1366	2.3930	0.7654	1.2805	2.2997	1.8508	2.2988	1.1414	1.2369	1.6694	2.6708	2.1551	1.0932	2.4292	2.3622	1.1698
1087313	3.3601	3.6323	3.8561	2.1268	2.7779	3.4446	3.8827	3.7737	2.1352	2.7248	3.3960	3.7544	3.9855	2.8361	3.7301	3.6781	2.8526
279835459	5.9548	5.5645	5.8358	4.3815	4.8980	5.7118	5.3168	5.7680	4.3152	5.0397	5.6464	6.1314	5.3319	4.6325	6.4840	5.4836	4.5882
1100660	3.3166	3.6759	3.8176	0.6883	3.1969	3.2017	3.6261	3.8740	2.3154	3.0056	3.1771	3.6869	3.8125	2.9055	3.6753	4.0090	3.0087
279786996	1.8810	1.7957	2.2343	0.8554	1.2418	1.4749	2.2769	2.3436	0.0000	1.4326	1.3569	2.4310	2.5352	1.0337	2.0579	2.2965	1.1814
1094270	2.3742	1.9337	1.9356	0.7417	0.8212	2.0913	2.2180	1.7697	1.0706	0.9876	2.1486	1.8466	2.0604	0.9495	2.0325	2.0577	1.0570
1092423	3.3306	3.3915	3.1080	2.3579	2.1190	2.7883	3.4278	3.1188	1.8943	2.1903	3.0999	3.3649	3.1518	2.0631	3.5706	3.2350	2.1597
280116630	5.0477	4.6655	5.4913	2.5417	4.1722	4.8367	4.6094	5.3422	4.2392	4.1882	5.0746	4.6439	5.4360	4.0457	4.7063	5.4816	4.3697
279749514	3.7554	3.1317	3.2662	1.4585	2.4650	3.2436	3.1626	3.3600	1.7750	2.5125	3.3209	3.1494	3.3719	2.3246	3.0591	3.0720	2.4166
1092633	3.6149	3.7455	4.5010	3.0197	3.1728	3.5945	4.3720	4.4036	2.5514	3.0475	3.5945	4.1254	4.4324	2.9119	3.9809	4.4259	3.1072
1088265	4.7459	5.9936	5.4201	1.9892	4.5734	5.5092	3.1134	5.4079	4.8627	4.2209	4.5148	5.7174	4.7133	3.9289	5.7845	5.0577	4.3376
1094647	4.7784	5.0748	5.6683	3.5513	4.7245	4.8125	5.2916	5.5705	3.3341	4.4726	4.6823	5.4843	5.6084	4.4605	5.4339	5.6762	4.5204
1090667	3.6765	3.9643	4.7350	2.6832	3.4378	3.8373	4.8077	4.2546	1.9015	3.4864	3.4698	4.3134	4.7489	3.4696	4.1073	4.2301	3.5800
1092386	4.7748	4.8734	5.3841	3.4739	4.1864	4.7407	4.9858	5.3101	3.6925	4.1065	4.7510	4.8526	5.1877	3.9247	4.8878	5.4266	4.1005
1108954	3.8999	4.1270	4.6891	3.4922	3.2269	3.8112	4.0979	4.7523	3.1927	3.3835	4.1651	4.4339	4.6515	3.1985	4.5450	4.9275	3.1365
1089336	1.6817	1.4578	1.7980	0.6662	0.7520	1.6860	1.4408	1.8699	0.4829	0.6179	1.8237	1.4205	1.8583	0.5258	1.5370	2.1814	0.5796
280119798	4.6127	4.4983	4.5833	2.8379	3.6173	4.8177	4.2635	4.7376	3.9147	3.5155	4.5624	4.3135	4.6937	3.3771	4.3751	4.6544	3.4667
1105883	4.2880	4.0648	4.3204	2.9572	2.9117	4.3573	3.8513	4.3084	2.9944	3.0868	4.0419	3.8848	4.1671	3.1614	3.8511	4.1333	2.9762
1092784	6.0334	5.5065	6.8567	3.1853	6.0618	6.1143	5.8327	6.8700	4.3608	5.7917	5.9889	5.9270	6.8007	5.7108	6.0400	6.9671	5.8879
280104463	2.4916	2.4316	3.1456	0.8649	1.9227	2.1364	2.6751	2.5738	1.0741	1.6545	2.3519	2.4746	2.6711	1.4559	2.0888	2.9207	1.6789
1091694	3.9472	4.3182	4.6808	1.8446	3.8794	4.0962	4.7251	4.3170	2.6947	3.6458	3.7898	4.3953	4.7098	3.5530	4.2052	4.4221	3.7503
279963155	2.0841	3.0588	3.6138	1.9555	1.7121	2.5986	3.7190	2.9275	1.7487	1.7878	2.2396	3.1325	3.5278	1.9509	2.9141	2.8249	2.0508
1090206	4.5855	4.7389	5.3293	2.9261	4.4574	4.7007	4.4954	5.5917	3.4779	4.1348	4.4965	5.0509	5.2874	4.0916	5.0889	5.6585	4.3282
1088125	4.6504	4.7660	5.1192	3.0465	3.8767	4.8723	4.9610	4.8206	3.7958	3.7785	4.4528	4.9417	5.0368	3.9182	4.8304	4.7436	4.0044
280026738	3.1930	3.3296	3.1566	2.3257	2.0079	3.3577	4.3236	2.4468	0.9580	1.9819	2.6967	3.1354	3.2240	2.3618	3.0715	1.3670	1.9359
1094341	3.4234	2.6411	2.5821	1.4031	1.7457	3.1386	2.6139	2.7137	1.9463	1.5391	3.1325	2.3825	2.6975	1.6412	2.6442	2.7983	1.9162
1090634	3.7454	3.8898	3.9082	2.5465	2.7820	3.7448	4.0804	3.8005	2.9659	2.6913	3.6057	3.8171	4.0292	2.7366	3.8198	3.9271	2.7987
1094338	4.4456	4.1868	4.7923	3.3985	3.6868	4.4454	4.1733	4.8702	3.2744	3.4974	4.5253	4.2385	4.5544	3.2466	4.3353	5.1546	3.4372
1100604	2.9417	3.1843	3.2135	1.8391	2.4789	3.5858	3.7249	2.4780	1.2285	2.0863	2.6229	3.9896	3.2624	2.1538	3.3079	1.7482	2.2168
279658008	1.8204	2.1725	0.6061	0.0245	0.6589	1.5695	1.7515	0.4608	0.0000	0.1615	1.5010	2.8487	0.6738	0.6998	2.4964	0.4283	0.7906
1087647	6.2249	5.9035	6.3036	4.6935	5.3894	5.8212	5.7507	6.2176	4.3243	5.2039	6.0808	5.9235	6.0916	5.0879	6.0401	6.5410	5.2209
1088037	3.1262	3.0353	3.3811	2.0492	2.0143	2.9954	3.5265	3.1552	1.7703	2.1418	3.0503	3.2173	3.4639	2.4392	3.2052	3.3601	2.3882
1102883	1.5160	0.9702	1.0064	0.0000	0.3477	1.0045	1.2402	0.5700	0.0458	0.4819	2.8920	1.3444	2.6927	0.7577	1.6606	0.9422	0.4373
1096470	2.9801	3.0216	3.4218	1.7660	2.1226	3.1471	3.3010	3.1379	1.9662	2.0767	2.7625	3.1469	3.2162	2.1417	3.1493	3.3771	2.2669
1095161	3.4184	3.1503	2.2021	0.4945	1.7668	3.7764	2.6181	2.1624	2.5834	1.6384	3.2177	2.9018	2.6670	1.9685	2.8973	1.7557	1.7650
1091654	1.7281	1.6631	1.5921	0.1691	0.4024	1.4397	2.4651	1.4731	1.2773	0.5617	1.8054	1.7160	1.5155	0.5899	1.5812	1.4576	0.4944
280094138	1.8453	2.6149	3.0087	1.4240	1.4179	2.3111	3.0445	2.5684	1.9230	1.2777	2.2089	2.9554	2.7855	1.5064	2.5528	2.3489	1.2971
1102722	2.5923	3.9320	3.5198	0.6156	3.0196	3.1597	3.8985	3.3814	2.2835	2.8567	3.0575	4.3304	3.7149	2.9420	4.0290	3.3252	2.9642
1105691	2.0369	2.4245	2.7261	0.9741	1.4945	2.6113	3.0243	1.9986	0.7546	1.4559	1.5139	3.6049	2.3501	1.5906	2.7992	1.5267	1.7002
1090242	2.8384	3.0469	3.9316	1.4479	2.6636	2.8562	3.3757	3.6403	1.9812	2.4948	2.9753	3.4584	3.8301	2.5305	3.3375	3.9044	2.6231
1091749	8.2145	8.1739	9.2246	5.8567	8.2981	7.9993	8.0346	9.0430	6.8872	8.1376	8.0925	8.3916	8.9516	7.6373	8.4700	9.4447	7.9326
1088405	6.6508	7.6515	8.0600	3.2101	7.2657	6.8707	6.1683	7.7778	5.9620	6.9315	6.5390	7.5343	7.8708	6.8314	7.5044	8.0622	7.2684
1088889	4.4438	4.6454	5.0393	3.7051	3.5840	4.5080	5.2242	4.7674	3.6767	3.6362	4.3094	4.8100	4.8752	3.5182	4.6012	4.7348	3.6807
1100590	3.4265	3.4877	3.6060	2.5596	2.5554	3.2231	3.4753	3.4550	1.9486	2.3888	3.2287	3.6132	3.5854	2.4113	3.5292	3.6420	2.4724
1094191	4.7965	4.8702	5.1530	4.1718	3.5429	4.5689	5.0754	4.9100	4.3672	3.7223	4.7862	4.7865	5.0013	3.5785	4.9099	5.2008	3.5667
1103958	4.3109	4.0320	4.3504	2.4558	3.3428	4.3137	3.9407	4.3689	3.2845	3.1665	4.1889	3.8807	4.2599	3.2212	4.0921	4.6386	3.2891
1091820	3.9564	4.3652	4.0796	3.3980	2.9999	3.8377	4.6304	3.9163	2.7089	2.9991	3.8430	4.5217	4.1073	2.9985	4.4105	3.7328	3.1235
279746719	2.8581	3.3672	4.3684	1.5220	3.3717	3.1128	3.4217	4.1681	1.6707	3.1531	2.8337	4.3159	4.2271	2.9105	4.0178	4.1503	3.1131
1095638	3.5775	4.5756	5.1878	2.9794	3.9285	4.1749	5.4047	4.6938	2.3397	3.7987	3.4927	5.2833	5.2282	4.0791	4.8598	4.3688	4.0784
280024470	2.1327	2.0754	1.4763	0.5510	0.9675	2.3235	2.0954	1.5059	1.1427	0.9756	2.3605	2.7617	1.8415	1.1235	2.5470	1.4635	1.0274
280134255	4.0550	4.1806	3.5188	2.5731	2.9280	3.6722	3.9080	3.6275	1.9633	2.8525	3.7354	4.0269	3.4115	3.0888	4.1756	3.5401	2.8940
1097350	3.5395	3.5779	3.7326	2.2379	2.6214	3.5243	3.5613	3.5968	2.3190	2.6663	3.4686	3.5143	3.7729	2.5630	3.5536	3.5994	2.5814
1089252	2.3908	2.8877	3.2077	2.1501	1.6392	2.5248	3.3416	2.8468	1.6524	1.6662	2.3202	3.2192	3.1829	1.9016	2.9966	2.9259	1.8381
280094268	5.1674	4.9218	5.2002	3.6931	3.7261	5.2700	4.5509	5.2659	4.0915	3.9430	4.9728	4.5273	5.0719	4.0487	4.5371	5.1192	3.7601
279869170	2.7800	4.1434	3.8375	2.7961	3.1747	3.1961	4.4150	4.0388	1.0703	2.9904	2.7353	4.6345	3.0897	2.4027	4.8171	3.3593	3.4364
1103261	6.0557	6.2189	6.5875	5.2180	5.5895	5.8346	6.0051	6.5601	4.6500	5.3125	5.8066	6.5619	6.5064	5.1878	6.5333	6.6931	5.3627
279858690	3.4269	1.4826	2.1677	0.1692	1.3847	2.7381	0.8905	2.5516	0.0000	1.4718	2.0154	1.6268	2.0993	1.6145	1.7483	2.7418	1.6605
279723682	4.6971	4.5677	5.1231	3.2327	4.4248	4.9881	4.6129	5.3315	2.3525	4.2596	4.9877	4.7715	4.9889	4.4341	4.9725	5.2001	4.3714
1090257	3.2440	3.8236	3.7054	2.8856	3.2622	3.7417	4.5200	3.7786	1.7971	2.8566	3.7508	4.0015	3.9245	2.9537	3.9324	3.8725	2.8053
1087217	4.7265	4.8295	5.2613	3.4489	4.1998	4.5284	4.9541	5.2412	3.4866	4.1085	4.6446	4.9441	5.2696	4.0191	5.0019	5.3413	4.0872
280126702	4.4241	4.4927	4.9137	2.7424	4.1403	4.5448	4.8485	4.6614	2.2448	3.9560	3.9863	4.7948	4.8404	3.9312	4.7311	4.5120	4.1610
1096690	9.3289	9.0104	9.2505	6.1010	9.0565	9.1158	8.4201	9.4234	7.5536	8.5610	9.2866	8.9958	9.2879	8.5361	9.2621	9.5314	8.7320
280115010	2.6059	1.7247	2.4658	0.3366	1.1526	2.7243	1.2787	1.6589	0.8280	1.0681	1.8831	3.1845	1.4985	1.1354	2.6038	0.7186	1.1664
1103428	4.0156	3.9946	3.7647	0.8245	3.6296	4.7839	4.5308	3.2462	2.9940	3.5949	3.9524	4.9178	4.0068	3.4100	4.5406	2.6327	3.2618
1089606	5.5190	4.9968	5.6264	2.9265	4.6677	5.0529	5.3459	5.5698	3.9763	4.4380	5.0247	4.6981	5.5115	4.4212	4.9591	5.6825	4.7049
279738854	2.2142	2.0393	2.1666	0.9903	1.0006	1.6444	2.1780	2.3533	0.3819	1.2612	2.0506	1.7098	2.3116	1.3353	1.9654	2.2715	1.0312
279836759	3.0814	2.5301	1.7005	2.2517	1.6662	2.3713	3.0685	1.6340	0.0000	0.9052	2.6286	3.2073	1.5068	1.2737	2.1943	1.6410	1.3583
1101402	2.1198	1.8523	1.7963	0.3564	1.5637	2.5964	2.9203	1.7638	0.6596	1.3405	2.1828	2.6635	2.0915	1.1494	2.1696	1.7338	1.4805
1104307	3.8828	4.9645	4.8387	2.5799	4.0959	4.4335	5.2634	4.6417	3.4005	3.9025	3.8095	5.6088	4.9895	3.8671	5.1416	4.4928	4.0741
279893422	2.4485	1.9730	2.4966	1.3821	1.4590	1.9567	1.8747	2.4571	0.5718	1.4821	1.7468	2.9412	2.4279	1.1746	3.0892	2.2085	1.4284
279864446	3.7811	3.8748	4.0699	1.7695	3.1829	3.8556	4.0374	3.9651	1.8601	3.1787	3.3717	3.7924	3.9896	3.3672	3.6186	3.9347	3.2366
1100711	4.1470	5.3633	4.0974	3.1476	3.0874	4.7565	4.9207	4.5755	4.5001	3.7129	4.7263	5.0055	4.3147	3.5801	4.8514	4.4022	3.4060
1098503	3.5002	3.5256	3.4891	1.8785	2.5855	3.4757	3.6281	3.4832	2.7741	2.4754	3.3984	3.6649	3.3661	2.4274	3.6645	3.4984	2.4993
1103586	5.6998	5.5605	6.4949	4.0993	5.1240	5.6872	4.9737	6.4252	4.5379	4.9856	5.3876	5.8079	6.3221	4.9783	5.8847	6.4288	5.0858
279719558	2.5570	2.3910	2.7177	0.2601	2.2869	3.2450	2.2410	3.1666	2.3410	1.5620	3.1675	2.8085	2.9652	1.6060	2.3191	2.6176	1.9577
1088279	6.0944	6.7676	7.2611	4.3812	6.2345	6.1733	7.3368	6.9469	5.7779	6.0287	6.1264	7.4177	7.3056	6.1026	7.0095	7.0841	6.2135
1095272	3.8459	3.6851	3.8215	2.2252	3.0493	3.6883	3.5612	3.6939	2.2541	2.8878	3.7554	3.5000	3.7670	2.6199	3.8347	4.0124	2.9651
1097898	3.0329	3.1641	3.5769	1.3863	2.5510	3.0920	3.3484	3.4414	2.1614	2.3304	2.8406	3.3890	3.4591	2.3574	3.3173	3.5207	2.5007
1089623	5.4757	5.1143	4.6633	2.5308	4.3040	5.2849	4.5734	4.6991	3.9527	4.0078	5.3793	4.8455	4.4631	4.0744	4.9999	4.5827	4.1806
1094965	4.2529	4.7814	4.6547	2.7700	3.5810	4.6121	4.7105	4.5526	3.8023	3.5266	4.2735	4.8257	4.7359	3.7013	4.7478	4.4154	3.7557
279809295	2.4916	2.4901	2.8333	1.0770	1.9428	3.0742	2.4738	2.7380	1.7936	1.4961	2.3922	2.3749	3.0877	1.3411	2.4420	2.4435	1.6386
279745716	1.9759	2.6665	3.3557	1.7734	1.8522	2.5027	3.2036	3.1542	0.9623	1.8913	2.0164	3.2229	3.2617	2.0727	2.9751	2.9669	2.0800
1087421	4.3980	4.8272	4.4566	2.5374	3.7063	4.8067	4.8129	4.2381	3.8252	3.4897	4.2048	4.9800	4.5882	3.5851	4.7652	4.0016	3.7321
279964479	2.2369	2.3340	2.3838	1.6338	1.1998	2.6024	2.6529	2.3376	0.7886	1.3048	2.3088	2.0656	2.6093	1.3636	2.0999	2.3698	1.4520
280028267	4.5667	4.0617	3.2056	2.3670	3.0651	4.4741	3.5681	2.8007	1.3729	2.8809	4.1052	4.0323	2.8208	2.9346	4.0209	2.3789	2.7782
280039340	2.9184	3.0254	3.0809	1.3568	2.3585	2.7224	2.8731	2.8438	0.8508	1.7946	2.9784	2.4781	2.8139	1.8323	2.6453	2.7818	2.3685
1102850	2.7791	2.9676	2.9406	1.7438	2.0481	2.5834	2.8876	2.9952	1.5464	1.9286	2.8160	3.1784	2.9868	2.0970	3.2333	3.1292	1.9360
1096822	2.1098	2.2786	3.0559	1.3913	1.4500	2.1791	2.8416	2.7532	1.3387	1.4844	2.1411	2.3585	2.9390	1.5405	2.3914	3.0519	1.7014
1086952	5.4142	5.9568	6.6417	3.0280	5.6977	5.6501	5.6459	6.6675	4.9464	5.4856	5.2839	6.2676	6.3545	5.3922	6.2453	6.8537	5.5681
1090926	4.9968	5.5250	6.2860	3.5627	4.9566	4.9954	5.4050	6.2727	4.3871	4.8212	5.0166	5.6692	6.0572	4.9490	5.6919	6.4931	4.9477
279857188	2.6374	3.4156	3.8950	3.5141	2.3202	3.4830	4.2624	3.5267	2.4782	2.3108	3.2098	4.4580	4.4714	2.6862	4.1174	2.5098	2.0887
279869262	3.0240	3.1402	3.2065	2.8042	2.4083	3.0920	3.1341	3.0477	0.5954	2.1731	2.7668	3.4110	3.5588	2.3397	3.5507	3.0633	2.3570
1097758	6.1190	6.1407	6.6518	4.7021	5.4875	5.7962	5.7303	6.6560	5.5591	5.4106	6.1378	6.6750	6.4421	5.2041	6.6432	6.8384	5.3166
279849899	2.1801	1.9912	2.4331	1.0520	0.8568	2.4604	2.0774	1.8454	0.9213	0.7685	1.7239	2.2522	2.0993	0.9123	1.5128	2.1024	1.4563
1091453	6.1302	5.9544	6.4049	3.8620	5.2553	5.9541	5.6496	6.4022	5.4828	5.2403	6.2559	5.3256	6.3654	5.0316	5.7169	6.7988	5.2497
1094443	1.9267	2.2446	2.3693	0.9802	1.2941	2.0495	2.1320	2.2972	0.6066	1.2093	1.8629	2.3352	2.2496	1.3433	2.2827	2.3469	1.3105
1093365	5.7569	6.0962	6.3761	4.2341	5.5663	6.0758	6.0680	6.3984	4.3538	5.4652	5.8306	6.5151	6.3313	5.6463	6.3988	6.2339	5.4708
279967429	2.2281	1.0148	0.8383	0.1932	0.4184	1.1043	0.6651	0.7017	0.3729	0.3277	1.3005	2.1067	0.4681	0.3313	4.3754	0.8356	0.4905
1107046	4.8090	5.6772	4.1781	2.8868	4.2728	5.2996	4.7413	4.5919	3.4980	4.2427	4.8257	5.7100	4.4598	4.1161	5.5962	4.0671	4.0212
1099432	4.7295	4.8198	5.3643	4.5063	3.7674	4.9773	4.7759	5.8975	4.1292	3.9536	4.9674	4.8535	5.3571	3.8429	5.1364	5.0787	3.9340
280072901	3.1493	2.9946	2.6900	1.6665	2.6149	3.2290	2.5037	2.5879	0.7792	1.9466	2.4599	3.6053	2.5885	2.2539	3.9456	3.0876	2.2661
1088348	3.7528	3.4877	3.1391	0.4599	2.4665	3.4424	4.4179	3.1121	3.4597	2.7533	4.3131	2.5470	3.5516	2.7782	3.2032	3.3588	2.6053
1092852	6.2208	6.1418	5.4466	4.3142	4.7733	6.1392	6.1196	5.4656	4.9421	4.7279	6.0365	5.9762	5.5001	4.8633	5.9974	5.1335	5.0042
1097668	3.5400	4.0242	4.7360	2.5368	3.5550	3.7358	4.3243	4.4150	2.6201	3.3576	3.7070	4.5010	4.7383	3.3732	4.1360	4.5657	3.4987
1091390	3.2442	2.9279	2.2257	0.3187	1.7246	2.7638	4.1133	2.1367	2.3510	1.7858	3.3533	2.5066	2.3160	2.0341	2.4562	2.1105	1.8609
280012176	2.2281	2.6705	2.2799	1.2733	1.7043	2.5398	3.5140	1.0240	0.0000	1.2361	1.9956	3.4056	1.8730	1.4761	2.5501	1.0784	1.6616
1094356	3.5126	4.6849	4.5344	2.6291	3.6069	3.9772	4.4667	4.4649	2.6854	3.3187	3.6160	4.5183	4.6296	3.5448	4.3649	4.4363	3.5979
279780341	2.2523	2.1809	3.0197	1.3742	2.0879	2.3983	2.2820	3.1761	0.5966	1.7489	2.4216	2.2336	2.9473	1.3886	2.4542	2.8197	1.8202
1099483	4.8347	4.5453	4.6392	2.8303	3.9008	4.7006	4.9475	4.6372	3.0844	3.7376	4.5380	4.0682	4.5812	3.7556	4.2978	4.8486	3.9546
1091490	1.9961	1.8973	2.5653	0.7245	1.0953	1.9905	1.9674	2.3722	1.3643	1.0861	2.1930	2.0645	2.5118	1.1370	1.9843	2.3929	1.2931
1090244	5.5765	5.9868	6.6829	3.9239	5.6617	5.8300	6.2192	6.6265	4.9276	5.4949	5.5941	6.2642	6.6157	5.3383	6.2840	6.6764	5.5838
1104621	4.4761	4.4473	4.5572	2.9612	3.7564	4.3598	4.4889	4.5381	2.9641	3.5389	4.4264	4.3256	4.4282	3.5818	4.5100	4.7004	3.7118
1101426	3.4039	3.4743	4.0824	2.1393	2.8729	3.6081	3.6409	3.9831	2.3589	2.8658	3.3902	3.6732	4.0821	2.7713	3.4706	4.1585	2.9841
1102783	3.4454	3.5284	3.6061	1.9413	2.5677	3.6354	3.7999	3.1777	2.3414	2.5436	3.3267	3.7069	3.7094	2.6387	3.4847	3.1594	2.6578
279864405	3.0329	2.7316	2.8671	1.8012	2.3414	2.4512	3.0937	2.8711	0.4407	2.2716	2.6148	3.2880	2.5771	2.1687	3.3946	2.9761	2.0235
1098498	3.4392	3.9605	4.3127	1.3027	3.2951	3.6084	4.3953	4.0507	2.9492	3.0398	3.2119	4.2238	4.3800	3.4332	3.8893	4.3460	3.5294
279877052	3.0733	3.1677	3.5230	1.5636	2.9238	3.3490	2.8619	3.6297	1.3751	2.7241	3.2001	3.0312	3.6966	2.3721	2.9995	3.5359	2.3635
1089619	4.5241	4.8848	5.1299	3.6670	3.8110	4.5745	4.8548	5.0262	3.8732	3.8585	4.5475	4.8334	5.0271	3.7063	4.8622	5.0690	3.8264
279770492	3.3935	3.7837	3.6486	2.8857	2.6293	3.3120	3.9347	3.6787	1.7878	2.6012	3.2104	4.0126	3.7719	2.7717	3.9125	3.5904	2.9304
1095582	3.1768	3.3111	3.4741	2.2276	2.2182	3.3523	3.5411	3.3007	2.1022	2.3261	3.2215	3.1765	3.5534	2.2481	3.1156	3.2403	2.4210
1088530	3.7204	4.2117	4.6422	2.5955	3.6137	3.8885	3.8118	4.6354	2.6484	3.4803	3.8888	4.4682	4.5664	3.4504	4.3588	4.8190	3.5096
280052765	2.3414	2.7763	3.2048	0.5068	2.1974	2.5805	3.1589	2.4846	1.2070	2.1783	2.0286	3.6373	3.0254	1.8864	3.0145	2.1731	2.2765
1088710	7.0826	7.0794	6.5644	5.8095	5.6043	6.6675	7.0224	6.6214	5.9427	5.7653	7.0367	6.7659	6.4431	5.6788	6.8726	6.5909	5.6281
1102508	6.0744	5.6677	5.9742	3.7018	5.3896	5.9301	5.4055	6.0156	4.2774	5.1844	5.8258	5.7642	5.8876	5.0913	5.8281	6.0507	5.1564
280124830	2.3543	2.8221	3.2314	1.6957	1.8794	2.6596	3.7565	2.8204	0.9600	1.7297	1.9396	2.9862	3.3103	2.3180	2.9269	2.6895	2.2618
279749351	4.4538	4.4831	4.8318	2.7417	3.7716	4.0003	4.3297	4.8719	3.6468	3.5395	4.3303	4.3116	4.5970	3.2306	4.3245	5.1700	3.8459
1088453	3.8210	4.3256	4.8590	2.8388	3.7230	3.9867	4.6264	4.6052	3.0371	3.4926	3.8747	4.7287	4.7965	3.5769	4.5119	4.6662	3.6200
1089325	4.8174	5.1073	5.2222	3.2027	4.4598	4.9718	5.4028	5.1534	3.7090	4.2634	4.8696	5.0982	5.2793	4.2452	5.1167	5.1368	4.4305
1106415	1.9238	1.3282	1.7670	0.4011	0.7508	1.9731	2.0974	1.5970	0.4616	0.6089	1.5174	1.9083	1.8520	0.8118	1.6218	1.3855	0.9865
280135671	2.3691	2.6791	2.2432	2.5465	1.3603	2.5921	3.8128	1.5639	0.2290	0.8607	1.7397	3.5254	2.3231	1.4411	2.6539	0.3448	1.3340
1099763	3.2118	2.8013	3.0832	1.3234	2.2721	2.9563	2.5371	2.9488	1.5522	2.0027	2.9881	2.9263	2.9799	2.0237	2.9228	3.0290	2.1654
1087820	3.9609	3.9598	4.1189	3.7500	2.6656	3.8798	4.0217	4.0120	2.9419	2.6080	3.8723	3.7256	4.1752	2.7463	3.8890	4.1936	2.8601
280070955	3.3349	3.2874	3.6625	2.1804	2.7846	3.2744	3.2890	3.3543	1.0022	2.5639	3.1749	3.2708	3.6701	2.6656	3.2833	3.5085	2.7225
1094192	3.7359	3.8019	4.0457	3.4332	2.6631	3.7033	4.1478	3.7803	2.5534	2.6664	3.9714	3.4478	3.9889	2.6514	3.5781	4.0153	2.7379
1090895	5.7160	5.7065	5.9380	4.5575	4.5712	5.4884	5.8289	5.8680	5.3987	4.7534	5.9617	5.3853	5.8197	4.5471	5.6414	6.2410	4.5441
1098457	4.6037	4.4554	4.8127	1.9234	4.2931	4.4453	4.1845	4.8246	2.9383	4.1081	4.5989	4.4256	4.7514	4.1440	4.7150	5.0730	4.0396
1098766	2.5309	2.6907	3.1414	2.0679	1.6695	2.3727	3.1317	2.8842	1.6876	1.7402	2.4546	2.8943	3.1125	1.7046	2.8114	3.1198	1.8077
1102841	1.2764	1.5912	2.6440	0.1391	1.2407	1.4151	2.3104	1.6636	0.1234	0.7368	0.7724	2.4746	2.3720	0.9400	1.7126	1.4556	1.2499
279739272	2.3479	2.3353	3.1968	0.9776	1.7018	2.5475	2.8084	2.9912	1.3419	1.8807	2.0150	2.5452	3.0082	1.6800	2.3409	2.6915	1.8333
1090445	4.2564	3.8162	4.0205	2.7666	3.0561	3.9321	3.6306	3.9172	2.5022	2.9576	3.8936	3.6080	3.8359	2.8460	3.8697	4.1294	2.9681
1092067	4.2777	4.4540	4.3266	2.7546	3.5406	4.2358	4.4381	4.2595	3.0721	3.4399	4.1004	4.4510	4.1671	3.3891	4.4928	4.2949	3.4043
1087349	5.0641	5.2468	5.3733	4.4322	4.0767	5.1036	5.3308	5.2790	4.5039	4.1059	4.9523	5.5198	5.4517	4.0523	5.5365	5.2195	4.2029
280087051	1.4512	1.8577	2.6292	0.7724	1.2059	2.1214	2.5159	2.1403	0.2290	1.0562	1.4796	2.7229	2.7164	1.4779	1.2927	1.8332	1.3692
1094548	2.7908	2.8425	3.8313	1.5146	2.7981	2.9647	2.9002	3.9041	2.2078	2.6548	3.4891	3.1742	4.7567	2.4394	3.6353	3.7611	2.8378
1099026	1.4916	2.9075	1.5406	0.1871	1.2773	2.2860	1.7467	1.7911	1.3867	1.1844	2.0649	2.9715	1.9662	0.9467	2.7460	1.0539	1.0272
279874416	6.2850	6.2476	6.0525	4.0113	5.3545	6.3808	5.9227	6.2775	4.3022	5.2084	6.1239	5.7844	5.7133	5.4733	5.5765	6.0205	5.5625
1103291	1.9081	2.3279	2.5011	0.8900	1.4797	1.9175	2.6595	2.2267	1.4620	1.2591	2.2866	2.4409	3.2604	1.3953	2.2501	2.6048	1.6123
1104175	4.8058	4.3168	4.3256	2.6208	3.4566	4.9213	4.1676	4.1870	3.6655	3.4461	4.6627	4.2594	4.2925	3.4184	4.1483	4.1347	3.4033
1100108	2.0418	3.1232	2.0387	2.2584	1.0618	2.6509	2.9486	2.0671	0.8655	1.1627	2.1629	2.4213	2.2245	1.4129	2.5752	1.8176	1.1687
279829957	2.1124	2.0995	1.7415	0.4474	0.6297	2.5010	1.9220	1.5565	1.6227	0.8623	1.8139	1.8537	2.2585	0.8131	1.9730	1.6049	1.0298
1093903	6.2257	6.4865	6.8133	2.6562	6.1834	6.3251	6.2027	6.8491	6.4255	6.1370	6.2387	6.6078	6.4548	5.5751	6.4577	7.0740	5.8663
1103881	2.9914	3.1566	3.7826	0.8093	2.8176	3.0226	2.6035	3.6874	2.4861	2.4774	2.9352	3.3649	3.9696	2.4975	3.4831	3.7754	2.6854
1091083	2.5316	2.5866	2.9639	1.4495	1.8892	2.3956	2.6386	2.7082	1.2421	1.8090	2.6591	2.6693	2.9626	1.6274	2.6287	2.7526	1.7877
1097728	4.4771	4.6580	4.7824	2.8194	3.8270	4.3942	4.8565	4.6000	3.1535	3.7773	4.4068	4.5853	4.6928	3.9125	4.5751	4.6926	3.8928
1104601	2.4621	3.1556	3.3800	1.3873	2.3600	2.6020	3.3821	3.2507	1.8124	2.2307	2.4647	3.6336	3.5022	2.3252	3.3934	3.2043	2.3901
1091304	6.6645	7.2416	7.6056	5.8086	6.7323	6.7679	7.3233	7.6203	5.5646	6.4190	6.7206	7.6264	7.7189	6.5033	7.6054	7.6129	6.6108
279885969	2.0961	1.8847	2.8369	0.8198	0.9734	2.0976	2.1726	2.5198	0.5711	1.3196	1.0699	1.8726	2.4071	1.8691	2.3644	2.3764	1.1025
1097049	3.3681	4.7383	4.2180	1.6039	3.6022	3.6241	4.2547	4.3484	3.6946	3.2954	3.6286	4.7929	4.0786	3.2612	4.6407	4.2985	3.3583
1093162	3.6377	3.7308	3.9047	2.8914	2.7390	3.8182	3.8066	3.7411	2.3787	2.7513	3.6102	3.9192	3.8734	2.7370	3.7382	3.7076	2.8637
1087971	3.5303	3.6526	3.4723	2.2906	2.3923	3.6846	3.8310	3.3534	3.1788	2.3772	3.4937	3.8690	3.6207	2.5584	3.6374	3.4468	2.5362
1106351	2.7538	2.6913	3.5450	1.7614	1.6795	2.8516	3.6090	2.6173	1.5205	1.7538	2.9020	3.3141	2.6721	2.3826	3.6141	2.4089	2.6307
1103937	1.6864	1.2506	1.5083	0.2798	0.3160	1.5304	1.1185	1.4062	0.3420	0.4090	1.4864	1.2731	1.6655	0.4907	1.3813	1.5199	0.5362
1105873	3.8983	3.6339	3.7594	1.9348	2.7092	3.9810	3.6616	3.7454	3.3610	2.8681	3.9402	3.3888	3.8223	2.6054	3.6119	3.9126	2.8253
1090239	4.0238	3.8242	4.8419	3.0510	3.7711	4.1271	3.8799	4.9237	2.6287	3.4887	3.8689	4.4718	4.8073	3.4713	4.5554	4.8742	3.6257
279780409	6.5558	6.6948	7.2723	4.8880	6.6407	6.7337	6.4566	7.2698	4.5009	6.3203	6.4532	6.7659	7.3358	6.2314	6.6767	7.3818	6.4066
1096969	3.0529	2.9514	3.2069	1.6760	2.2744	3.3685	2.7959	3.2499	2.0033	2.2308	3.0464	3.1360	3.0294	1.9129	2.9860	3.1531	2.1977
1095293	2.5191	2.7746	2.8345	1.4162	1.7142	2.7946	2.8093	2.6797	1.8164	1.6999	2.6272	2.8059	2.9354	1.7576	2.7111	2.5611	1.7536
1098655	3.9560	2.9527	4.5237	2.9635	3.2509	3.9353	3.5139	4.0716	2.6692	2.9942	3.8528	4.1397	4.4497	2.7755	3.9330	4.4121	2.9716
279835401	2.5488	2.0518	0.6638	0.0000	0.0000	1.5268	1.0363	0.5669	0.6811	0.0000	2.7772	1.5975	0.7715	0.9264	0.0000	0.8309	0.0000
279703919	2.5488	2.0518	0.6638	0.0000	0.0000	1.5268	1.0363	0.5669	0.6811	0.0000	2.7772	1.5975	0.7715	0.9264	0.0000	0.8309	0.0000
1103106	4.5462	4.5404	5.3919	4.2255	3.6459	4.6156	4.2045	5.2765	3.8767	4.0099	4.5704	4.8745	5.2441	3.6641	4.9523	5.3782	3.5861
1106804	3.0546	2.7170	2.1643	1.8709	1.5497	2.3370	2.8731	1.8689	0.6296	1.5861	2.7098	2.8718	2.3346	1.5290	2.7652	2.2799	1.8695
279833400	2.9712	3.0756	3.0734	1.3088	2.2708	3.1845	3.0120	3.1492	2.2099	2.0472	2.9957	3.1720	3.2326	2.1962	3.1619	2.9603	2.2825
1091551	1.8993	1.7061	1.8960	0.7083	0.8848	2.0153	2.2550	1.7790	1.0446	0.8728	2.2582	1.4911	2.1874	0.8581	1.4238	1.9851	0.8060
1105422	2.6974	2.4423	2.5685	1.2704	1.5242	2.5610	2.4689	2.3364	1.7821	1.4321	2.6132	2.3297	2.5528	1.2884	2.1712	2.6687	1.4312
1090580	5.2010	5.6754	6.4757	4.1932	5.3670	5.3962	6.0358	6.1406	4.1733	5.0513	5.3519	6.4499	6.5000	5.4012	6.2115	6.2795	5.4390
1095368	6.6142	6.1804	6.7153	4.9396	5.7027	6.3908	6.1716	6.6434	5.1517	5.5941	6.7240	5.7776	6.5880	5.3735	6.0632	6.8625	5.5982
1092186	5.2749	5.1645	5.1551	3.5495	4.1600	4.7257	4.9427	5.1666	4.4575	4.0986	5.2806	4.9177	5.0493	4.0334	5.1567	5.3842	4.1480
279929436	2.7162	2.6744	3.2395	2.1106	1.7715	3.1797	2.7886	2.5491	1.2582	1.8045	2.1303	3.5831	3.0501	2.0693	3.1315	1.9466	1.6726
1086966	3.0515	2.7164	2.7760	1.5349	1.7500	2.9457	2.7403	2.5587	2.4183	1.4056	3.0546	2.4249	2.7504	1.6388	2.7233	3.0053	1.8086
1098216	2.1985	1.4781	2.6199	0.0782	1.4404	1.8042	1.3165	2.6055	1.0123	1.2165	1.7418	2.0597	2.3651	1.2631	2.1088	2.6969	1.3178
1100449	2.9998	3.2714	3.9400	2.1921	2.6064	3.1943	3.7898	3.5145	1.9527	2.4800	3.0741	3.3263	3.9403	2.5653	3.2277	3.6770	2.6932
1101781	1.8713	2.8152	2.5700	0.8936	1.7189	3.8693	1.7958	2.9609	0.8088	1.9404	2.5182	3.1120	2.2024	2.2049	2.7740	2.7597	2.1751
1098013	2.8115	3.3705	3.4693	2.0153	2.5039	3.0529	4.0240	3.3715	1.9796	2.3358	2.7656	3.5633	3.5557	2.5429	3.4162	3.3862	2.4830
1093977	5.3692	5.4494	6.2392	4.0594	5.0937	5.4156	5.6256	6.1057	4.0460	5.0035	5.2816	5.6472	6.1174	4.9295	5.5941	6.2270	5.0658
279895752	5.1813	4.9075	4.9986	2.9993	4.1892	4.9854	4.5279	4.9429	3.6659	4.1519	5.1792	4.7127	4.7341	3.9878	4.7372	4.9405	4.1733
1091460	1.9358	2.3807	1.9830	0.8612	1.3363	2.3035	2.8251	2.1709	0.9549	1.3013	2.0002	2.1330	2.1225	1.1435	2.0244	2.1066	1.2822
279909111	1.5462	2.1657	2.8367	0.5972	1.9607	2.2822	2.0482	2.5980	0.0000	1.2014	1.0165	2.3594	2.6869	1.4916	1.9655	2.1628	1.4562
1095514	5.4738	5.5975	5.2702	2.2948	4.8684	5.7631	5.2876	5.3860	4.9791	4.7256	5.2793	5.4966	5.2583	4.6236	5.5865	5.0666	4.7433
1095642	4.6106	4.7258	5.2099	1.2400	4.6994	4.8420	4.4339	5.2887	3.9849	4.3701	4.4451	4.9112	5.0758	4.3617	4.7393	5.4811	4.4713
1094823	7.4168	7.8760	8.0204	4.5450	7.7260	7.7180	7.5614	8.2668	6.5988	7.3099	7.4885	7.9030	8.0715	7.3431	7.9646	8.3381	7.5318
279884280	5.6706	5.3452	6.2902	4.2644	5.2168	5.3964	5.4924	6.2707	3.7383	5.0754	5.3527	5.2941	6.1918	4.9542	5.3529	6.3400	4.9188
1096463	2.4591	2.8983	3.1262	1.8797	1.9171	2.4819	3.0653	2.8871	1.2609	1.9149	2.3941	2.9621	3.0590	1.8547	2.8459	2.8862	1.9242
279817250	1.9335	3.2987	3.7701	1.1807	2.3588	2.6585	3.6056	3.2864	1.5244	2.7005	2.7256	3.0691	3.6693	2.3325	3.3973	3.6534	2.8386
1096072	3.1018	3.0163	2.7317	1.8456	1.8349	3.1839	3.1602	2.6660	1.9245	1.9666	3.0774	3.1107	2.8021	1.8832	2.8696	2.5092	1.9332
1099039	4.4684	4.5621	4.6648	2.6979	3.8363	4.5765	4.4583	4.7113	3.2367	3.7782	4.4252	4.5412	4.7299	3.7936	4.4685	4.5733	3.8368
279720430	1.1646	1.6818	2.2747	0.6892	0.6584	1.4036	1.8568	2.0196	0.3244	0.6161	0.9277	2.0781	1.8554	0.7345	1.5749	1.4427	0.7589
1101869	6.3399	6.1838	6.3008	3.9078	5.8619	6.1702	6.1052	6.4332	4.5182	5.6232	6.1406	5.9628	6.3365	5.5391	6.1006	6.4313	5.7269
1097682	2.8451	2.7651	2.6445	1.3658	1.9662	3.1921	2.9710	2.6464	1.4303	1.8667	2.9016	2.5475	2.9024	1.8688	2.4658	2.7546	2.0270
1091194	4.3229	4.2881	4.7928	2.8774	3.8228	4.2813	4.5849	4.7162	3.4155	3.7436	4.0706	4.4722	4.6348	3.5126	4.6547	4.9735	3.6018
1094008	3.9998	3.9241	3.8848	1.4819	3.2554	4.0827	3.6213	4.0429	3.6532	3.1205	3.9196	4.1838	4.0939	3.0641	4.2114	3.7995	3.1116
279823953	3.4610	3.2485	3.7359	2.9411	1.8398	3.3878	3.4830	3.6873	2.8554	2.1417	3.7392	2.9652	3.5193	2.4519	3.4894	3.7163	2.5505
1101842	2.5378	2.6627	2.2148	1.2963	1.5518	2.5457	2.8937	1.9861	0.8853	1.5005	2.5767	2.7234	2.3923	1.6624	2.5815	1.9931	1.7073
1088288	4.6130	4.8997	5.4630	3.5378	4.2461	4.4375	4.8618	5.2288	4.0130	4.1373	4.5182	5.3283	5.3733	4.0081	5.1716	5.5626	4.1261
280127939	2.8959	2.8255	3.1818	0.0000	2.6283	2.9447	2.6074	3.2169	1.8620	2.2183	2.8815	2.8032	2.8895	2.3860	3.1575	3.3591	2.5949
279729006	1.3350	1.2210	0.5999	0.2249	0.3250	0.7396	0.5708	0.4827	0.0000	0.3358	0.9838	1.6976	0.6136	0.1349	4.6768	0.5438	0.1441
279988755	3.7819	3.9301	4.4414	2.8186	3.3315	3.7779	3.9324	4.1749	2.3542	3.1753	3.6545	3.6857	4.2264	2.9254	3.7207	4.3385	3.0376
1093261	3.7568	4.0005	3.6985	2.6919	2.6201	3.9570	3.9975	3.7426	3.2947	2.7393	3.7856	4.1463	3.7710	2.7274	4.1312	3.2723	2.8067
279997128	2.0593	2.1514	2.3141	1.2458	1.2480	2.3354	2.2859	1.8661	0.5601	1.0415	1.8019	2.3303	2.2252	1.2770	2.0903	1.8538	1.1772
280085222	4.7292	5.0054	5.4031	3.3976	4.4939	4.6598	5.3411	5.0112	3.3995	4.0571	4.2167	5.3605	5.1768	4.1347	5.0504	4.7587	4.1944
1092596	2.5044	2.9680	3.1454	1.9561	1.7306	2.8192	3.3826	2.7878	1.6374	1.9860	2.5331	3.1266	3.2222	2.0751	2.9818	2.8108	2.0583
1100759	2.5929	3.0934	3.2554	1.8976	2.2117	2.6430	3.2778	3.0644	1.4296	2.0500	2.5484	3.2647	3.1958	2.0794	3.1387	3.1328	2.2806
1099482	2.1616	2.5397	2.6904	0.9034	1.6562	2.3987	2.6564	2.4949	1.2171	1.6228	2.1505	2.6240	2.6081	1.6489	2.4515	2.4497	1.6423
1094207	3.5466	3.6734	3.5103	2.5784	2.5297	3.3358	3.8119	3.5863	2.7642	2.5962	3.6088	3.5949	3.4707	2.4685	3.7377	3.7341	2.5103
1096360	3.0983	2.6400	3.0818	0.2921	2.5639	2.8420	1.8503	3.1265	1.5775	2.2102	2.9854	2.8263	2.8374	2.1093	3.0085	3.1756	2.2567
1091442	1.3563	2.0073	2.3256	0.7339	1.3141	1.6861	2.8300	2.0099	0.7154	1.1812	1.3892	2.7128	2.4794	1.2566	2.3752	2.1312	1.3533
1102610	3.5807	3.5721	4.2250	2.3970	3.1723	3.5111	3.8363	3.9686	1.9636	3.0509	3.5970	3.6727	4.1961	3.1531	3.7118	4.3721	3.1493
1088001	6.3216	6.4393	6.6764	4.2724	5.8879	6.2633	6.4505	6.5987	5.0819	5.8882	6.2017	6.4202	6.5424	5.6851	6.5649	6.8107	5.9145
1097666	4.0354	4.0097	4.5762	1.8432	3.7450	3.7897	4.3830	4.4536	3.1302	3.5008	3.9171	4.1492	4.5980	3.4956	4.2345	4.8157	3.7485
1091193	4.6548	4.6933	4.6580	3.6516	3.6240	4.3102	4.8816	4.7318	3.4978	3.6453	4.6167	4.3501	4.6878	3.6074	4.5527	4.9758	3.7023
279901599	1.5603	1.5081	0.7526	0.6837	0.1564	1.2253	1.9486	1.1767	0.0000	0.6775	1.2475	1.4794	1.2877	0.2009	2.0221	1.4113	0.6518
1090180	2.4825	0.4762	0.7444	0.6557	0.1772	1.3776	2.4170	0.8453	0.5212	0.3632	3.3149	0.3733	1.8290	0.4226	0.2076	1.6073	0.2608
1103830	2.7479	2.3007	2.3864	1.0547	1.6277	2.7952	2.2918	2.2406	1.0618	1.6004	2.6899	2.3774	2.4579	1.6437	2.3063	2.4251	1.6046
1109003	5.8887	5.5942	6.4039	3.8154	5.5586	5.5860	5.9590	6.2068	4.5572	5.3171	5.6784	6.1139	6.5399	5.4569	6.1047	6.6219	5.5313
1102911	2.8211	2.5109	2.9025	0.6827	2.0906	2.8887	1.6367	2.7853	1.3922	1.9162	2.4801	3.3414	2.8664	1.9777	2.9957	2.6784	2.1097
1094618	2.2527	2.8346	3.3753	1.6151	2.4280	3.0060	2.8175	3.2742	1.4151	2.3887	2.4668	3.9485	3.4127	2.3422	3.4997	3.3209	2.3274
1088868	7.7533	8.2795	8.6522	6.2805	7.8799	8.0528	7.8558	8.7359	6.1345	7.7533	7.8318	8.4960	8.5040	7.8328	8.5601	8.6364	7.8101
280060602	2.7491	3.3505	3.3615	2.4025	1.9962	3.0140	4.0417	2.9144	2.2025	2.0821	2.8770	3.5132	3.4593	2.3008	3.2806	2.8608	2.1983
1089547	1.0667	1.7039	2.0310	0.4065	0.9236	1.5118	1.9093	1.7623	0.3235	0.8250	1.2411	2.1654	2.0357	0.7638	1.8077	1.4158	0.7932
1091670	2.9068	2.8039	3.2704	2.3381	1.7988	2.8453	3.6211	3.0358	2.0483	1.8912	2.8440	2.7551	3.2470	1.9482	2.8142	3.2230	2.0383
1087870	4.8216	5.0740	5.7312	2.8344	4.4991	4.8912	4.1477	5.6020	3.9963	4.6091	4.5908	5.5290	5.3772	4.4680	5.5586	5.3193	4.3532
1093891	2.5243	3.0378	3.3858	1.9825	1.7431	2.6795	3.1245	3.2357	2.4613	1.6513	2.4932	3.1688	3.2811	2.2593	3.1607	3.2957	1.9783
1104252	2.4787	2.7684	3.2170	1.1858	1.9836	2.6067	3.0110	3.0024	1.7638	1.9376	2.4154	3.0346	3.1835	2.0773	2.8138	2.9694	2.1018
280085877	2.5850	2.5866	1.9913	1.0958	1.4105	3.0433	3.3622	1.5535	0.0075	1.5391	2.2570	2.4337	2.2157	1.7211	1.8772	1.2362	1.8072
279845739	3.9517	3.7615	3.8498	2.3889	3.4725	3.7637	3.6776	4.0385	1.7593	2.9325	3.7446	3.8754	3.8298	3.1164	4.0106	3.8760	3.3171
279910481	1.8743	1.5473	2.1085	0.4137	0.9257	2.0102	1.3680	1.8445	0.7809	0.7432	1.5349	1.8723	1.8910	0.7351	1.8376	1.7850	1.0042
1102810	3.7109	3.6545	4.8457	1.8534	3.5907	3.7476	3.2690	4.6586	2.6492	3.5975	3.7144	4.1180	4.6510	3.3633	4.2258	4.8313	3.5980
1099890	2.9454	3.0712	3.4423	2.5721	2.1756	2.6536	3.3803	3.3404	1.6467	2.1144	2.9365	3.0673	3.4664	2.2593	3.1541	3.5529	2.2053
279889391	2.8667	2.6658	2.7648	1.5096	1.7996	1.9722	2.7112	2.3288	1.9457	1.4988	1.9375	3.5670	2.5854	1.4162	3.4530	2.7113	1.8327
1091393	4.9433	4.6922	4.8140	3.0650	3.8677	4.7878	4.6527	4.7556	3.9412	3.9175	5.0038	4.5267	4.7113	3.8807	4.7002	4.9853	3.8809
1089395	4.7656	4.3428	4.3924	3.1376	3.6273	4.5591	4.1523	4.4614	3.3880	3.5333	4.7173	4.2475	4.5099	3.3322	4.3896	4.3429	3.5214
1094413	2.6768	2.6900	2.7348	1.6275	1.8233	2.4672	3.0302	2.6641	1.5607	1.6929	2.4633	2.6698	2.8913	1.6666	2.8635	2.7347	1.8080
1104076	3.2482	2.7206	1.9958	1.3482	1.5473	2.7250	2.6409	2.2165	1.8299	1.2509	2.8794	2.3162	2.2629	1.4129	2.4440	2.3105	1.6316
1098904	3.2453	3.8425	3.8710	1.7482	2.7753	3.7713	3.4667	3.7194	2.7585	2.7375	2.9893	4.0788	3.7852	2.8638	3.8368	3.5635	2.9077
1092566	2.7432	3.0929	3.1840	1.7327	2.2644	2.8637	3.4245	2.9109	1.4942	2.1322	2.7314	3.2394	3.1248	2.2172	3.0382	3.0452	2.2610
1090612	4.3098	3.8448	3.9140	2.5303	3.1382	4.0199	3.7619	3.8047	2.5119	3.0048	4.1637	3.6041	3.7098	2.9276	3.8024	3.8331	3.1009
1102901	3.3083	3.7084	4.3814	2.5659	3.0520	3.3620	4.0759	4.0220	2.4538	2.8284	3.3810	3.9609	4.1245	3.0337	3.7702	4.3780	3.1201
1098380	5.5844	7.1796	5.9216	2.6039	5.9443	6.7556	6.1449	5.8989	5.7578	5.7327	5.4306	7.3688	5.8673	5.5452	6.8274	5.4489	5.6292
279718615	4.8485	4.3255	4.1436	1.9890	3.2956	3.4788	3.4092	4.0769	2.6725	3.5165	4.1018	3.9625	4.2352	3.3193	4.1160	4.3905	3.6897
279860462	4.8933	4.4346	2.4948	3.1874	2.5081	3.1162	3.6725	3.0247	1.6744	2.5199	3.8463	4.3188	2.7174	2.8080	4.3410	2.6336	2.7339
1095202	5.7192	5.6068	5.4497	3.3582	5.1052	5.8123	5.2989	5.5493	4.0455	4.8952	5.5704	5.3975	5.3198	4.6946	5.5513	5.3231	4.8449
1103500	1.0893	1.5887	1.8480	0.1923	1.0131	1.8091	2.0468	1.4560	0.4195	0.9071	1.2061	2.9740	2.0098	0.8245	2.2201	0.8707	0.9623
1091969	3.0569	2.8526	2.9633	1.6378	2.0706	2.9730	3.0753	2.7653	1.8292	1.9655	2.9692	2.6981	3.0799	1.9405	2.8317	2.9906	2.0421
1097069	2.0974	2.7015	3.1320	1.1061	2.0013	2.4122	2.8370	2.9844	1.5544	1.9165	2.1285	3.0530	3.1124	1.9354	2.9986	2.9850	1.9849
279958369	1.7577	1.9069	2.0184	0.5423	1.3432	2.0980	2.1929	1.5650	0.3253	0.9780	1.6259	2.3765	2.1429	1.0213	2.1797	1.3430	1.2515
1091430	3.7460	4.1128	4.2465	2.4735	3.3645	4.1606	4.2085	4.1488	2.7603	3.1799	3.8751	4.1629	4.2932	3.3566	4.0553	4.0200	3.3211
1089690	4.2607	4.3747	5.0639	2.8846	3.9146	4.5445	4.4763	4.9733	3.4766	3.7729	4.2874	4.5495	4.9669	3.7723	4.4475	4.9355	3.8290
279868780	2.4261	1.7617	2.5088	1.1081	1.4162	2.5440	2.1211	2.5216	0.5298	1.9079	2.8563	1.7401	2.5372	1.4770	2.1783	2.3191	1.3753
280098636	2.6897	2.6367	3.0773	1.4980	1.9573	2.8768	2.9950	2.8450	2.1507	1.7947	2.8243	2.6684	3.1803	1.6927	2.5693	2.8752	1.8432
1096903	2.3284	1.7640	2.3735	1.8180	0.8656	2.2370	2.1348	2.0343	1.1488	0.8808	2.1867	1.8417	2.2524	0.8304	1.7238	2.2397	0.9632
280101670	3.0217	2.7127	2.1350	0.6259	1.9658	3.3305	2.3154	2.3841	1.3558	1.6577	3.1514	2.3011	2.3919	1.8162	2.6018	2.2698	2.0877
1104454	3.1831	3.8767	4.4010	2.2547	3.3831	3.2442	3.9439	4.2060	2.4337	3.0647	3.0406	4.2280	4.5208	3.0732	4.0455	4.3476	3.1664
1087514	5.9630	5.1498	6.8437	3.6525	5.7434	5.6427	5.3863	6.5492	4.8270	5.3394	5.3450	6.0945	6.4904	5.0493	5.8887	7.3675	5.6858
279717040	3.6326	2.7309	2.8262	1.0397	1.6873	3.5334	3.0350	2.2155	2.3075	2.3556	3.9354	2.1687	2.0399	2.1034	2.5500	1.8856	1.0810
279866449	2.7429	3.0755	3.0122	2.1712	2.3407	2.4644	3.3722	2.8716	0.8261	2.1582	2.7178	3.0610	2.8124	1.8190	3.0140	3.0937	2.1816
1098853	6.4026	5.5433	5.4822	3.8853	4.8781	6.1340	5.3492	5.5091	4.8778	4.7414	6.4323	4.8906	5.5004	4.6814	5.1653	5.8261	4.7969
1095859	4.6366	4.1393	4.1271	2.7150	3.2475	4.5220	3.5421	4.2900	3.4733	3.2226	4.5566	3.9251	4.0217	3.1603	4.2052	4.2986	3.3321
1095760	1.6868	2.3930	2.4022	1.1640	1.4319	2.0853	2.9567	2.0923	0.7599	1.2284	1.5059	3.1705	2.4086	1.4388	2.5124	1.7319	1.4995
1097781	2.1783	2.0882	2.1026	1.1989	0.9846	2.1679	2.2795	1.9903	1.2471	1.0207	2.2732	2.0523	2.2963	1.2815	2.2916	2.0863	1.1694
1096787	7.2760	7.5045	8.1383	6.0077	6.9363	6.9942	7.6878	8.1542	6.7953	6.8044	7.4868	7.5383	8.0378	6.8668	7.6707	8.4846	6.8570
1094500	2.8694	3.0252	3.5495	2.3770	2.4253	3.0490	3.2900	3.2737	1.6132	2.2006	2.9249	3.4319	3.5389	2.2943	3.1947	3.3517	2.3715
1098754	6.1479	5.6674	5.9856	4.2568	5.2343	5.7650	5.5880	5.9350	4.3144	5.0528	5.9504	5.5683	5.8134	5.0210	5.7925	6.2094	5.1862
279822301	3.3388	3.9474	3.7759	1.1603	2.8190	3.8787	2.7876	4.0709	3.2352	2.7103	2.9218	3.3740	3.5617	2.6961	3.5309	4.1037	2.7367
1088058	3.7362	3.6870	3.5817	1.8916	3.1007	3.7927	2.9867	3.6968	2.2159	2.8224	3.4806	4.0296	3.5997	2.8670	3.9833	3.7723	3.0365
1091224	5.9662	6.0267	6.6151	3.9203	5.4903	5.7142	5.3671	6.8153	5.2174	5.3559	5.9093	5.4526	6.4651	5.2152	5.8654	7.0181	5.3923
1098311	5.3069	4.6326	5.1469	2.4624	4.4767	4.9535	5.0730	5.2091	2.9682	4.9053	5.0235	4.5903	4.7227	4.4615	4.8091	5.2486	4.5000
1105780	2.1097	2.6296	3.2763	0.3979	2.2485	2.9768	2.5945	2.7368	0.9139	1.8023	1.9101	2.9464	3.1338	2.2460	2.4416	1.7700	1.8843
1094318	3.5544	3.8803	4.7885	2.4016	3.5768	3.8736	4.1085	4.6015	2.6247	3.4161	3.6565	4.1393	4.6765	3.4615	3.9724	4.7159	3.5279
1099030	3.8425	3.6881	3.9200	2.3162	3.1790	3.4407	4.1054	3.8616	2.0081	3.1108	3.9370	3.4596	4.0058	3.0277	3.5515	4.0586	3.1334
1096378	2.9348	2.9498	3.6105	2.8754	2.3046	3.0096	3.1232	3.6422	1.5433	2.3029	2.8218	3.2878	3.6853	2.2430	3.2838	3.5493	2.2502
1090726	4.8272	4.8126	5.3759	2.7077	4.5452	5.1101	4.7611	5.3531	3.9535	4.3733	4.6376	4.9396	5.2818	4.2365	4.9310	5.3919	4.3525
279742577	5.4854	5.7172	5.2145	4.4470	4.4268	5.4590	5.4979	5.1584	3.6984	4.6044	5.4448	5.4112	4.9964	4.2882	5.3030	4.9609	4.4654
1087226	5.4511	5.5629	6.1063	3.9727	5.0442	5.2842	5.7725	5.9100	4.5681	4.8729	5.2652	5.7306	5.9617	4.8390	5.7706	6.1521	4.9911
1100798	3.4177	3.8263	4.1664	1.4427	3.7501	3.4393	4.4463	3.9745	2.3482	3.3033	3.3821	4.2608	4.2253	3.2909	4.0341	4.1788	3.4541
1101408	1.8670	1.7253	1.2315	0.4028	0.5892	1.9974	1.9069	1.4014	1.0738	0.5924	1.8906	1.6435	1.3889	0.4945	1.5938	1.2411	0.5473
1093759	2.8207	3.0503	3.4228	0.4598	2.9502	3.0119	3.3759	3.6092	2.0903	2.8000	2.8767	3.6898	3.5816	2.8103	3.5941	3.8047	2.9287
1101765	3.6444	4.6399	3.8537	2.2939	4.2397	4.4795	5.2814	4.0103	3.0425	4.0911	5.3869	5.4681	5.1499	4.0031	5.2766	3.7949	4.0888
1097091	7.3568	7.6285	7.3112	3.9825	7.2587	7.6890	7.3221	7.4509	6.3626	6.9149	7.3210	7.7316	7.3887	7.0164	7.6309	7.0802	7.0946
279935123	0.2458	2.2070	0.4335	0.0000	0.3465	0.9243	2.2822	0.9995	0.0000	0.2398	0.3535	2.6586	1.1960	0.9086	2.3939	0.3429	0.1172
1090197	2.8805	3.0440	3.3951	2.0388	2.3857	2.8112	3.4812	3.0371	1.7554	2.1346	2.7539	3.3787	3.2176	2.1030	3.3062	3.1251	2.3226
1087312	3.9708	3.6610	4.2101	2.2538	3.2028	3.7050	3.9056	4.0909	3.0226	2.9675	3.8587	3.4555	4.0747	2.9819	3.7690	4.4864	3.0909
1094297	3.2421	3.4070	3.7567	2.5321	2.4281	3.2290	3.6938	3.5718	2.5914	2.3938	3.1800	3.4948	3.7353	2.4788	3.4587	3.7466	2.5472
279745209	2.0815	2.2456	1.1443	0.4918	1.1958	1.9840	1.2466	1.3408	0.6237	0.8527	2.0848	2.2657	0.8650	1.0782	4.5374	1.1768	1.1624
1096173	4.3587	4.3630	4.3460	3.3671	3.3025	4.7029	4.6272	4.2758	3.7162	3.2642	4.2923	4.6443	4.6244	3.3514	4.2412	3.8469	3.3253
279585862	2.7697	2.7852	3.1962	1.4761	2.0408	2.7575	2.9751	3.0894	1.1330	2.2843	2.3655	2.9883	3.1787	2.0020	2.6166	2.7589	2.2043
279620046	4.4956	4.5399	4.6138	2.6141	3.8810	4.2808	4.6152	4.2471	2.6490	3.8661	4.2192	4.6436	4.4045	3.7855	4.4923	4.3200	3.8326
1097924	4.2699	4.5809	5.2530	2.9450	4.0374	4.2069	4.6736	5.1048	3.5924	3.9534	4.2741	4.7024	5.1696	3.8728	4.6019	5.3108	4.0174
1087636	3.2055	3.4869	3.8513	1.7390	2.8493	3.3530	3.6837	3.5022	2.2850	2.6312	3.1967	3.7753	3.7541	2.7788	3.5549	3.5306	2.9059
1097930	2.2401	1.5281	3.4361	1.4205	1.9574	2.3863	0.9660	3.0961	1.0938	1.5882	2.1198	3.2514	2.5038	1.4076	3.1755	3.0347	1.6368
1094739	1.4239	1.5795	1.5788	0.1518	0.5052	1.0583	2.8918	1.1969	0.8674	0.6263	1.8151	1.2382	1.8974	0.6713	1.0875	1.4883	0.5669
1094094	4.3888	4.5413	4.8938	3.3617	3.8679	4.4533	4.7402	4.7236	3.3603	3.7621	4.2800	4.6665	4.8268	3.7178	4.6927	5.0005	3.8389
1087097	6.6203	6.6455	6.9274	5.6232	5.8161	6.4206	6.6089	6.7643	5.0855	5.8318	6.2855	6.5952	6.7425	5.6915	6.6780	6.9323	5.8687
1096055	4.8642	4.9059	5.4457	4.2592	4.0165	4.9916	5.1285	5.1604	4.0650	4.0131	4.8379	4.9151	5.3599	4.0011	4.8311	5.2585	4.0064
1095603	5.2392	4.6123	4.6586	2.6808	4.0589	4.5909	4.4656	4.7962	3.8474	3.9422	5.1409	4.0707	4.7652	3.8025	4.4813	5.1052	3.9722
1093100	7.7777	7.1459	6.4598	3.3719	6.6879	7.8297	6.4201	6.6826	6.3800	6.5026	7.8230	7.2387	6.4050	6.5832	7.2264	6.0081	6.4657
1090140	3.1670	3.8237	2.9580	0.6959	2.5999	2.7202	2.5543	2.6777	1.5532	2.3764	2.8602	2.7868	2.3026	2.0087	3.2064	3.0504	2.2702
1106308	4.8027	4.9837	5.4157	4.1467	3.8781	4.8283	5.4052	5.2654	4.4002	4.0294	4.8115	5.0346	5.4332	4.1731	4.9338	5.3660	4.0655
279821900	2.1566	2.1083	2.2335	1.3022	0.8965	1.9748	2.3816	1.7475	1.4051	1.3200	2.0370	2.4623	2.6412	0.9711	2.3524	1.4839	0.9646
1095080	2.9103	3.0791	3.1564	1.1135	2.5961	3.3040	3.5204	2.7610	1.4129	2.4262	2.5959	3.5578	3.1852	2.4202	3.1647	2.3695	2.3596
1101064	4.7645	5.5219	5.2557	3.7432	4.5540	5.1368	5.3360	5.2177	3.8297	4.4469	4.9225	5.7537	5.3569	4.5421	5.5160	5.1740	4.4971
1098197	1.9067	1.6360	2.8406	0.2129	1.0550	1.3864	1.4874	1.9661	0.6585	0.8754	1.1917	1.1603	2.1267	0.6379	1.3773	2.6585	1.3274
1096944	2.7486	2.8209	3.7378	1.7003	2.3194	2.5416	3.2622	3.3908	1.7149	2.1204	2.6867	2.7589	3.6194	2.4194	2.8573	3.6985	2.3392
280108815	3.4452	3.0632	4.5106	1.6408	3.3908	4.1001	3.0140	4.4851	1.7383	3.5237	3.6754	3.0337	4.3332	3.1239	3.0527	4.4474	3.0395
279885911	3.7020	2.9951	2.5442	2.2747	2.5012	3.3818	3.1193	2.5994	0.7971	2.3172	3.5999	3.1465	2.7500	2.2344	3.1442	2.4499	2.1174
279842527	3.2926	3.2210	3.5987	1.4656	2.3717	3.3527	2.8573	3.4018	2.4314	2.4501	2.9690	3.1029	3.0897	2.2412	3.1425	3.2842	2.3092
1094183	2.5998	2.9954	3.4886	1.5474	2.2434	2.5612	3.2142	3.2402	1.7866	2.1713	2.4487	3.2287	3.3494	2.2537	3.0935	3.2704	2.2729
1094613	2.2931	2.7164	2.1975	0.4787	1.9191	2.9077	2.4462	2.5051	1.5591	1.6999	2.3178	3.2601	2.4168	1.9354	3.0649	2.0243	1.7711
1092668	4.4087	4.6627	4.7551	3.2926	3.7241	4.3628	4.6745	4.7105	3.4745	3.8189	4.3152	4.6800	4.6458	3.7215	4.7648	4.8383	3.6965
1088344	8.5499	7.7640	7.5864	4.5488	7.3386	8.3173	7.0898	7.6703	7.0774	6.9531	8.4558	7.3001	7.2880	7.2002	7.4785	7.6345	7.3288
1090872	2.9016	2.9097	3.6514	1.8766	2.3973	2.7900	3.1465	3.4593	1.8686	2.3591	2.9370	3.0523	3.5908	2.3819	3.1543	3.6675	2.3631
280004071	4.6327	4.7426	3.9793	1.9330	3.8342	4.0261	4.3808	3.9729	3.2358	3.6525	4.6532	5.1086	3.0626	3.5624	5.5566	3.4884	3.7634
1090538	2.7942	3.0452	3.6144	1.8649	2.2831	2.7035	3.1928	3.3651	2.2973	2.2244	2.5981	3.2999	3.4061	2.1066	3.2244	3.6034	2.2501
1090376	4.0867	4.4145	4.2324	3.4656	3.1675	3.7956	4.9733	4.0951	2.7409	3.2266	3.8350	4.2563	4.2721	3.4062	4.4210	4.1286	3.3845
280123593	0.4571	1.3872	2.1758	0.3195	0.9254	1.3321	2.3715	1.0945	0.0000	0.4704	0.5597	2.6394	2.3634	0.6266	1.8284	0.5136	0.8031
1090417	4.4354	4.4044	4.9568	2.4718	4.2392	4.8593	4.5605	4.8537	3.3375	3.9060	4.4457	4.6053	5.0534	3.9619	4.5438	4.7987	4.2080
279827967	4.1954	3.9021	3.9414	2.0646	3.3176	4.0997	3.7772	4.1231	3.5416	3.2793	3.8951	4.0217	4.3056	2.9601	4.0255	4.2754	3.1686
1099287	4.2654	4.0913	4.7783	3.2854	3.5122	4.1672	4.3145	4.6355	3.2292	3.2850	4.1703	4.0390	4.6789	3.5426	4.1610	4.9058	3.4664
1101314	1.1648	1.9434	2.7293	0.8830	1.3234	1.4483	2.8351	1.9711	0.1027	0.8923	0.7925	2.8146	2.6090	1.4323	2.1996	1.6273	1.4675
1088261	1.8624	2.0047	2.7022	0.8731	1.1106	1.6831	2.3747	2.3977	1.5331	1.2219	1.8904	2.0850	2.5738	1.4281	2.1240	2.7260	1.1858
1104603	3.6089	3.7718	4.1234	2.6535	3.0967	3.8005	4.2007	4.0886	2.8310	3.0919	3.6073	3.9702	4.1997	2.9335	3.8364	4.1453	3.0723
1087845	2.3930	2.7740	2.7100	1.3071	1.9346	2.5877	2.8412	3.1487	2.1183	1.9735	3.1711	3.3223	3.0903	1.9849	2.9370	2.8266	2.0608
1099062	6.9411	6.1147	5.3073	4.5709	4.7060	6.9735	5.1223	5.6126	6.2206	4.8938	6.9969	6.1126	5.4069	4.9339	6.2660	5.0402	4.6513
1090905	2.6354	3.0823	2.9150	2.1766	1.8227	2.7717	2.9840	2.9086	2.4784	2.0289	2.8662	3.5075	3.0070	1.7587	3.3538	3.0210	1.8033
1089806	1.6917	1.5975	2.5318	0.2570	1.5812	1.6829	2.0080	2.5012	0.7601	1.2046	1.3315	2.4129	2.3666	1.3824	2.4134	2.7608	1.5628
1099980	5.2672	4.8186	5.0000	2.5763	4.6115	5.1500	4.3577	5.0821	3.6438	4.2051	5.2223	4.5741	4.8734	4.1513	4.8360	5.0111	4.4175
280077520	2.2627	2.5708	2.6123	0.7217	2.0369	2.6129	2.6595	2.0350	0.0000	1.9138	1.5347	2.8046	2.8894	1.6582	2.6572	2.2464	2.3818
280106287	4.7003	5.0172	4.9345	3.9437	4.4572	4.7706	5.2317	4.8234	1.7358	4.1171	4.3898	5.2696	4.7625	4.4650	5.3511	4.3884	4.5871
1090946	5.4462	6.2003	5.3835	4.1877	5.0692	5.9370	5.6502	5.4925	4.7953	4.8524	5.6829	6.2749	5.6083	4.7732	6.1986	5.2453	4.7997
280006389	1.5697	2.1032	2.8238	0.0000	1.8876	2.4253	1.2639	3.0471	2.4041	1.4793	2.2133	3.0266	2.9395	1.7985	3.0732	2.8900	1.4140
279874791	4.9497	5.1709	4.0451	1.2787	4.4647	4.7948	4.5265	4.1375	3.2940	4.0696	4.3336	5.3209	3.7417	4.2981	4.8838	4.3211	4.0430
1099394	4.3121	4.1819	3.9124	2.7552	3.1336	4.4660	3.8752	4.0533	3.1201	3.1606	4.2190	4.0452	3.8030	3.1575	4.0949	3.6608	3.0679
279780276	2.9928	2.5332	2.5613	1.8862	2.0200	2.5614	1.8104	2.9084	1.2023	1.9129	2.7301	3.2463	2.6802	1.6596	3.4313	2.8188	1.8872
1088366	2.2520	2.4388	3.3124	1.3159	1.8325	2.4775	3.0698	2.8566	1.5646	1.7635	2.4620	2.6887	3.6507	2.3459	2.6823	3.0479	2.1086
280031203	1.9995	2.1990	2.8372	0.3596	1.7600	2.2233	3.4633	2.2025	1.5579	1.6563	2.2942	2.4864	2.9636	1.6441	2.1823	1.7896	1.6096
1089758	2.5348	2.8602	3.2606	1.4432	2.2552	2.7665	3.4327	2.9419	1.8877	1.9655	2.5709	3.5091	3.3727	2.3277	3.1585	2.9026	2.3466
1094240	2.6765	2.8866	2.7619	2.0509	1.6797	2.8299	3.2752	2.5687	1.7745	1.8200	2.7021	3.0113	2.9266	1.8753	2.8264	2.4651	1.7279
280107583	2.4415	2.7415	2.7956	1.4673	2.1660	2.3846	3.0517	2.9958	1.4578	1.9630	2.4353	2.7897	3.1617	1.8782	2.6349	3.1686	1.8181
1095970	2.3866	2.8496	2.9425	2.4427	1.4114	2.9361	3.5649	1.9069	1.8269	1.5211	2.6584	3.8304	3.1251	1.8571	3.1349	1.2605	1.6923
1091184	1.9326	2.0500	2.5036	0.6177	1.1729	1.9514	2.3020	2.1629	1.3697	1.0978	1.8580	1.5955	2.4591	1.1264	1.7531	2.3460	1.1780
1098193	5.8588	5.9304	6.3287	4.3322	5.3280	5.9073	5.8938	6.2408	5.0380	5.2699	5.6505	5.8829	6.3869	5.0371	5.9108	6.3010	5.2186
1099446	2.0820	1.9006	2.7144	1.4797	1.4485	1.9898	2.7948	2.4541	0.9600	1.5560	2.1551	2.4058	2.8249	1.5378	2.4286	2.7119	1.5173
280008103	1.7741	2.1352	2.6266	1.1213	1.4281	1.9375	2.9010	2.3294	0.7740	1.2386	1.4316	2.7192	2.5035	1.4793	2.4083	1.9514	1.5078
1100577	5.3920	4.8859	4.9865	3.4763	4.3238	5.1819	4.6754	5.1012	3.7432	4.1955	5.2836	4.5794	4.8635	3.9757	4.7688	5.1588	4.2880
279867936	3.6923	3.0185	4.3336	1.2116	3.3426	3.3967	2.4833	4.3014	2.5360	2.8365	2.8498	3.6767	3.6318	2.8733	3.9516	4.4329	2.9651
1099300	0.8979	2.5638	1.6656	1.5610	0.8530	1.0786	3.7101	1.7983	0.0000	0.9026	1.9339	1.5420	1.8879	0.9137	1.6870	1.5852	0.9440
1105840	3.8561	3.9755	5.0093	2.9343	3.6831	3.7753	4.4055	4.7841	2.9082	3.5811	3.7660	4.2839	4.8442	3.6602	4.1976	5.1273	3.5035
1096751	3.4270	3.4119	3.4951	2.0739	2.9114	3.2452	4.0393	3.3725	1.9710	2.6000	3.4491	3.4921	3.6718	2.7796	3.5526	3.6156	2.8895
1098308	8.0589	8.0924	7.7084	6.0509	6.6157	7.6325	7.1082	7.5914	7.2928	6.7417	7.8031	7.2932	7.3182	6.5908	7.4371	8.2191	6.7481
280037494	6.0804	5.8818	6.7442	4.0934	5.8969	5.7196	6.2625	6.5628	4.8960	5.6415	5.9464	6.3746	6.8905	5.7709	6.3899	6.9801	5.8708
1096700	2.8874	3.2360	3.0502	2.1510	2.2299	3.0942	3.3671	3.2657	2.3427	2.0664	3.1313	3.2485	3.3833	2.2983	3.4225	3.3073	2.2967
1087790	2.9930	3.3092	3.7143	2.2433	2.6364	3.0468	3.6822	3.5670	2.0113	2.5621	3.0168	3.5262	3.6149	2.4895	3.5024	3.5871	2.6254
1089522	4.8371	4.6705	4.5512	3.0139	3.7080	4.1536	4.3307	4.3310	3.9171	3.5874	4.5614	4.4917	4.3998	3.6345	4.7667	5.0482	3.5756
1096098	5.2469	5.0961	4.9922	3.7131	4.2892	4.9714	4.9998	4.9391	3.4899	4.2660	5.1891	4.7146	4.9108	4.1046	5.0493	4.8803	4.2200
279707398	0.7825	1.4740	1.5686	1.2403	0.0000	1.8233	0.5565	1.8052	0.0000	0.6321	1.4899	1.1170	1.6640	0.4226	0.7634	2.0008	0.0000
279729788	4.8324	4.5496	4.1013	3.2867	3.6017	3.9135	5.0089	4.0686	2.5035	3.7490	4.1154	4.3830	4.2636	3.5582	4.3881	3.9304	3.3297
280123875	3.9696	3.8391	3.5468	2.3610	3.0902	4.1162	3.7706	3.6504	2.3233	3.0142	3.6200	4.0105	3.4987	2.9410	3.8598	3.6587	3.0191
280119635	3.4307	3.6398	4.0487	1.9301	3.4902	3.5343	4.2383	3.5421	1.6887	3.1099	3.0434	4.3477	3.9653	3.2308	3.9244	3.6911	3.2268
1100212	2.4298	3.0177	3.0095	0.6540	2.3295	2.8612	2.4366	3.2135	1.4149	1.9162	1.8300	2.6333	2.7694	2.0870	2.7147	3.2926	2.1682
1103913	4.7894	5.0092	5.5708	2.1704	5.0006	4.8404	4.8703	5.4646	3.8540	4.5392	5.0134	4.8204	5.6132	4.7699	5.0726	5.9448	4.8554
280100200	4.3511	3.9599	4.0895	2.6799	3.2804	3.3933	4.0848	3.8124	2.7252	2.8640	4.3878	3.0570	3.9522	2.9911	3.6626	4.3012	3.0367
279897217	2.4070	2.4799	3.6082	0.5689	1.5892	2.6851	1.3168	3.2216	2.1645	1.2253	2.7160	1.6248	3.2661	2.2665	1.6768	3.8645	2.0265
279933989	3.3040	2.7110	0.6874	0.8150	1.0536	3.3236	2.1639	1.3619	0.9159	1.4622	3.3732	1.7481	0.3037	0.9091	0.3893	2.3806	0.8015
1092585	2.4267	2.4891	2.6616	1.2968	1.6553	2.5905	2.6072	2.5935	1.5309	1.6351	2.4062	2.6130	2.7959	1.6334	2.5484	2.5505	1.7712
279802554	3.4059	3.5512	3.7658	2.6001	2.9898	3.1565	3.9601	3.5148	1.0704	3.0361	3.0371	3.9967	3.7145	3.0271	3.8216	3.8483	3.0669
280086664	2.3453	2.3218	2.2449	1.8358	1.2746	2.3866	2.4760	2.0889	1.1900	1.2378	2.2984	2.5927	2.3188	1.5907	2.7728	2.6069	1.3975
1103276	3.2074	3.6118	4.3399	2.5838	2.8271	3.3254	3.8616	3.9288	2.6469	2.8431	2.8902	4.2190	4.0268	2.8068	3.8897	3.9154	2.8713
1093083	4.8137	5.6115	5.5602	2.8897	5.1195	5.0164	5.4234	5.8093	4.6042	4.9549	5.1995	5.9719	5.7185	4.7423	6.1537	5.6746	5.0343
1100689	3.0931	3.2923	3.3558	2.5014	2.3582	3.0910	3.4938	3.1987	2.0208	2.1276	3.0921	3.1079	3.4919	2.2040	3.1522	3.3915	2.3937
1103526	2.6128	2.2837	2.0280	0.7549	1.3164	2.2433	1.9853	2.0278	1.6920	1.1306	2.5842	2.1848	1.7937	1.1841	2.3992	2.3252	1.3685
279711713	3.1520	1.9275	4.3002	0.0000	2.9814	2.8713	2.0813	3.9252	0.0000	3.8692	3.1812	1.6067	3.9179	2.2851	3.0265	3.5477	3.2585
1087497	2.9607	2.9269	3.3613	1.5904	2.4917	2.7542	2.8780	3.3237	1.8120	2.2932	2.8286	3.2902	3.2388	2.3321	3.3544	3.4123	2.3089
1091492	4.4844	5.0860	5.8525	3.7578	5.0498	4.7611	5.3322	5.6515	3.1756	4.6819	4.4698	5.7956	6.0367	4.6844	5.7083	5.6660	4.8517
1092041	6.4771	6.9754	6.2978	6.7118	5.5436	6.5597	6.8832	6.3004	4.8906	5.6325	6.4791	6.8885	6.3545	5.3525	6.9052	6.1931	5.4182
1104333	1.8401	1.9079	2.1374	0.7377	1.1087	1.8978	2.2416	1.9331	1.1862	1.1134	1.7887	2.3725	2.2789	1.1147	2.3124	1.9491	1.2047
1103024	5.2741	5.1856	5.1997	2.7522	4.6903	5.4139	4.8802	5.2761	4.7068	4.3896	5.1926	5.2021	5.2469	4.4464	5.3496	5.2695	4.4789
1087769	2.7989	2.4156	2.7075	1.4138	1.5467	2.5958	3.6904	2.7783	1.9581	1.8191	2.8379	1.9666	2.6528	1.7171	2.0408	2.8585	1.6569
1092942	3.0315	4.1498	2.3261	4.5087	2.3860	3.2528	5.1730	2.9809	3.1750	1.9608	4.4274	5.5041	3.1000	2.6640	5.3983	2.0475	1.9919
1096954	3.0409	3.3492	3.2461	2.0253	2.3781	3.2124	3.5443	3.0216	1.9798	2.2494	2.9941	3.5908	3.3706	2.3846	3.3290	2.9631	2.5440
280113159	5.9547	5.0335	5.3107	2.9856	4.7799	5.2974	4.9439	5.1609	4.7837	4.9018	6.2084	4.9758	5.7772	4.9399	6.2830	5.5682	4.7269
1098824	3.8338	4.0747	3.7927	2.6520	3.1288	3.6138	4.0094	3.9784	2.4669	3.1421	3.6440	3.9838	3.7231	2.8992	4.1721	3.8660	3.1114
1088416	4.3020	3.9488	4.0613	1.9575	3.1769	3.9437	3.6576	3.8278	3.4676	2.9382	4.2278	3.4413	3.6465	2.8699	3.9597	3.9216	3.1244
1105222	3.4452	3.2850	2.8470	1.6443	1.9953	3.8352	3.6813	2.6667	2.6048	2.2766	4.3478	2.3812	3.2327	2.2573	2.3488	2.3633	2.1208
1093044	5.9616	5.7897	5.5720	4.2321	4.7147	6.0578	5.8070	5.5326	5.1071	4.8149	5.9536	5.6320	5.6105	4.7751	5.6053	5.4235	4.8097
1096995	3.4213	2.9928	3.0508	1.6283	2.2840	2.8860	2.9843	3.3545	2.4317	2.1921	3.3934	2.9693	3.2242	2.5253	3.3810	3.4666	2.2171
279854402	2.1575	2.6777	3.5097	0.8417	2.1502	2.3514	2.5956	3.1243	1.7368	1.7020	2.2357	3.0245	3.1129	2.1830	2.6828	3.1496	2.2105
1088314	1.2597	1.5252	1.8179	0.2376	0.7876	1.5179	1.7297	1.9126	0.4900	0.8872	1.3146	1.7383	1.9596	0.8956	1.7477	1.9675	0.9094
280073014	4.8161	5.0407	5.5087	3.4940	4.7655	4.8821	5.4600	5.2797	3.3036	4.4167	4.4094	5.3948	5.3146	4.4085	5.2066	5.0096	4.4548
279725809	2.9823	3.1224	2.3297	1.8395	1.6937	2.4118	3.1221	2.3883	0.9537	1.7779	2.4133	2.9341	2.2177	1.4432	2.2491	2.0768	1.8224
1097740	3.2449	3.5003	3.5153	1.6157	3.0768	3.2107	3.3435	3.5651	2.1779	2.8989	3.4862	3.6458	3.5923	2.5303	3.6342	3.7495	2.8177
1091089	2.4998	2.8680	2.8298	1.6298	2.0316	2.5342	3.3202	2.7389	1.6529	1.9229	2.5347	3.1875	2.9604	1.9156	3.1102	2.6488	2.0084
1087990	3.9288	3.3524	3.7145	1.6963	3.0307	3.6141	3.1852	3.7162	2.5724	2.7723	3.8333	3.0688	3.6840	2.7391	3.3797	4.0370	2.8679
1097613	6.9367	6.6077	6.8177	4.9333	6.0253	6.9173	6.1500	6.9242	5.8278	5.9975	6.9287	6.3284	6.6300	5.8906	6.7453	7.0354	5.8399
279939870	3.1426	2.6894	2.4319	1.1660	1.6934	2.8870	2.2571	2.4862	2.2996	1.4813	3.1519	2.1951	2.5363	1.5749	2.4693	2.6544	1.6917
1095683	2.6904	3.0108	3.0753	2.2752	1.7766	2.7362	3.2131	2.9145	2.2478	1.8925	2.7232	3.1678	3.0465	1.8529	3.1154	3.0104	1.9385
1091693	2.6791	2.9152	3.2462	1.9251	1.8874	2.6118	3.4300	2.6820	1.8917	1.9967	2.6264	3.0414	3.1291	1.9241	2.8315	3.0152	2.0909
1105625	2.8200	3.7086	3.7156	1.7701	2.8411	3.1622	4.4340	3.4354	3.0991	2.7832	3.0750	4.2157	4.0352	2.6153	3.9026	3.5177	2.8704
1103188	7.6276	7.9551	7.8979	5.0239	7.5850	8.0071	7.6175	8.0395	6.8356	7.3773	7.5046	8.4029	7.9528	7.3583	8.1810	7.7053	7.3655
1093413	2.8117	2.7138	2.8168	1.6471	2.1535	3.0428	2.9571	2.6979	1.2932	1.7996	2.7390	2.7384	2.8682	1.9346	2.7431	2.6606	2.1201
279897800	2.3265	2.6598	3.2286	1.9499	1.9329	2.5854	3.0445	2.9739	1.2367	2.1150	2.4839	2.9630	3.0976	1.9675	2.5060	2.7602	1.6618
1094117	4.8967	4.8738	5.2758	3.3322	4.4968	4.7901	4.7420	5.3335	3.5219	4.3869	4.7665	4.9688	5.1692	4.1718	5.0946	5.4014	4.4180
1107460	1.3497	1.1893	1.5303	0.0000	0.4725	1.8701	0.5631	1.2648	0.0000	0.3714	0.5492	2.1094	0.8864	0.3729	1.8346	0.6488	0.4653
1099249	2.3706	2.3991	2.8913	1.4785	1.6278	2.0379	2.9151	2.4761	1.3052	1.6776	2.2105	2.6526	2.8811	1.5720	2.4059	2.6510	1.7097
1098151	2.6082	2.3117	2.4573	1.1479	1.5714	2.5434	2.1131	2.3171	1.4226	1.5181	2.4139	2.2817	2.4063	1.3501	2.3685	2.3582	1.4352
1100617	3.9878	3.7490	3.8707	2.5137	3.2710	3.3398	3.5949	3.6971	2.0680	2.9937	3.8772	3.6258	3.7783	2.9171	3.8514	4.1999	3.0779
280084872	1.0321	1.6452	2.3223	0.9031	0.8837	1.1024	1.8362	2.3603	0.0000	1.0230	0.8838	2.2567	2.0623	0.8933	2.0046	1.6446	0.9093
1103038	1.9010	2.0406	1.6877	0.9165	0.9287	2.3144	2.0484	1.5647	0.6063	1.0280	1.9789	1.8781	1.7587	0.9043	1.9169	1.5379	1.0340
1105125	4.3358	4.1608	3.9701	2.6108	3.2491	4.4047	3.7562	3.8741	3.0122	3.1129	4.3663	4.0204	3.8618	3.2114	4.0451	3.6570	3.2185
279921821	2.0506	2.2168	2.3176	1.5771	1.4499	2.0954	2.3153	2.0031	0.2101	1.3245	2.0725	2.4474	2.2854	1.3779	2.6492	2.1916	1.6749
280102272	3.6802	4.2892	4.1318	2.6573	3.3078	3.9239	4.5515	3.9603	3.1866	3.1973	3.8694	4.4140	4.2952	3.3629	4.3653	4.2210	3.3881
280094821	5.6821	5.4574	4.6210	2.3665	4.7931	7.6908	5.1532	4.4343	3.6965	4.2765	5.3946	4.5379	4.7110	4.3701	4.1980	4.7101	5.5389
280052685	6.4862	6.2669	6.2910	4.6818	5.6093	6.5632	6.1473	6.2386	4.4637	5.6070	6.3373	5.9694	6.0827	5.5926	5.9164	6.3417	5.6632
1102158	5.0504	5.0011	5.3072	3.0837	4.2614	5.1796	5.0256	5.1711	4.9110	4.3103	5.1603	5.1260	5.3787	4.2266	5.1428	5.1368	4.3053
1087351	2.4757	2.4753	3.1386	1.5699	1.6584	2.5380	2.9081	2.8974	1.7211	1.9729	2.4865	2.5096	3.1945	1.8777	2.5189	3.1504	1.9065
279747741	2.8423	2.8896	4.0182	2.1900	2.5540	3.1016	3.1334	3.4077	0.7478	2.5202	2.4339	3.2059	3.7452	2.6598	3.1371	3.1988	2.6657
1097047	2.5644	2.9335	3.3190	1.7496	2.4095	2.7243	3.1834	3.1907	1.3187	2.1253	2.5979	3.0311	3.2440	2.2347	2.9198	3.3511	2.3814
1108768	2.8709	3.4195	3.8498	1.3727	3.0674	3.2720	3.0400	3.6579	1.8001	2.8110	2.8429	3.4869	3.7440	2.5507	3.3656	3.6022	2.8525
280059122	1.6766	1.5938	1.7761	0.2296	0.9466	1.8266	2.1235	1.7431	0.3040	1.1836	1.1682	2.4588	1.6440	1.1428	2.1738	1.2020	0.9583
279998646	2.3979	2.5414	3.2277	1.2497	1.8121	3.0716	2.5118	2.9567	1.2381	1.8044	1.6703	2.9666	3.0272	2.1438	2.4643	2.4584	1.9210
1103056	1.8347	1.7276	1.8037	0.8299	0.9638	1.9837	1.9391	1.4973	0.6237	0.7468	1.7276	1.8392	1.8577	0.8975	1.8792	1.6670	0.9070
1108581	3.0848	2.8057	2.8986	1.7544	1.8842	2.8966	3.0115	2.9296	2.4687	1.9284	3.1935	2.7323	2.9438	1.8955	2.9183	3.0202	1.9531
1095949	4.0494	3.8262	4.2958	2.3388	3.6810	4.3372	3.5285	4.2235	2.0907	3.3582	3.7855	4.0708	4.0856	3.4171	4.0683	4.2300	3.5849
1089187	3.6004	3.5757	3.0917	2.3306	2.2662	3.6133	3.6650	3.0845	2.8219	2.1386	3.3759	3.3906	3.1830	2.4232	3.3791	2.9431	2.3467
1100719	4.1560	4.1301	4.7184	3.0236	3.5142	3.9271	4.4230	4.6003	3.2385	3.6451	4.0673	4.2169	4.6702	3.3329	4.1970	4.7890	3.5693
1092187	6.7863	6.9426	6.4448	6.2973	5.4163	6.3384	6.8548	6.5388	6.1366	5.5729	6.7314	6.7565	6.4429	5.4035	7.0155	6.6229	5.4513
280004085	6.1455	5.6705	5.6476	4.2677	5.0928	5.9839	5.4511	5.8086	4.4736	4.9553	6.0471	5.3654	5.5172	4.7227	5.5308	5.8459	5.0631
279746340	2.2109	2.5217	3.1947	2.0277	2.2766	2.4501	2.6216	2.8171	0.0000	1.8186	2.4282	2.7658	2.6006	2.0530	2.8984	3.1861	2.2264
279885625	4.0847	4.7111	5.4964	2.9579	4.6172	4.7010	5.3009	5.0039	2.3476	4.4255	3.8984	5.5711	5.4119	4.6238	5.0184	4.6162	4.5915
279763843	3.3843	3.0202	2.3927	1.8981	1.8298	2.8423	2.8528	2.5187	1.6985	1.7902	3.1084	2.8356	2.3825	1.9036	3.1768	2.4736	1.9929
1100160	2.6035	3.3844	2.9599	1.9543	1.9481	2.9443	3.5314	2.5460	2.0500	1.9611	2.7562	3.3319	3.1345	2.1360	3.1947	2.6507	2.1822
1093435	3.2032	3.0109	2.8828	1.2206	2.0109	3.4009	2.7349	2.9675	2.3735	2.0349	3.0809	2.8510	2.6038	2.1481	2.9276	2.7106	2.0818
1099921	2.1012	2.4517	3.3108	1.0172	1.8586	2.2328	3.0527	2.8376	1.7508	1.8466	2.1790	2.6720	3.2213	1.8906	2.4233	3.1557	2.0164
1087868	5.1422	4.9013	5.4632	4.4984	4.0218	4.9974	4.7093	5.5227	4.3593	4.3671	5.1014	4.9404	5.2956	3.9550	5.2142	5.6825	4.0881
1086918	2.6416	2.9189	3.0921	1.5138	2.2554	2.8500	2.8510	3.1104	1.9448	2.0252	2.5025	3.3493	3.0924	2.1136	3.2782	3.1154	2.2552
1088455	3.3443	3.9786	3.9530	2.4590	3.1078	3.8550	4.4071	3.8100	2.6737	3.1000	3.4898	4.4380	4.0615	3.1247	4.1327	3.4523	3.1636
279877209	2.6463	1.5338	2.2173	0.6551	1.5451	2.6473	0.8452	2.4558	1.0408	1.1226	1.6880	2.0905	2.1255	0.9606	2.4173	1.6871	1.0873
1107319	2.6904	2.5461	2.4822	1.0659	1.5573	2.7659	2.6095	2.3503	2.2015	1.5029	2.6783	2.3795	2.6867	1.4961	2.4178	2.3250	1.6344
1091973	4.2118	3.7919	3.9073	2.0251	3.0264	3.8896	3.4777	3.8406	3.3526	2.9873	3.9296	3.8506	3.9771	2.9372	4.0783	3.8215	3.2279
1091837	3.1621	3.7557	4.0419	2.4408	3.1287	3.7038	3.9060	4.1193	2.8150	3.0244	3.2774	4.2654	4.0591	2.7992	4.1210	3.8261	3.0562
279931135	2.6574	2.6021	2.4763	1.3893	1.8021	2.4062	2.4791	2.6424	1.9145	1.4864	2.6568	2.5189	2.6078	1.5759	2.6539	2.8066	1.6086
280006586	2.2945	3.0420	3.3231	1.6052	2.3174	2.6485	3.3973	2.9807	1.1468	2.2006	2.2294	3.4092	3.3985	2.4318	3.0151	2.9737	2.3688
1091644	9.1735	8.9117	9.2252	5.8579	8.6549	8.7158	8.3435	9.2432	8.3564	8.3681	8.9945	8.4699	9.0666	8.3571	9.0440	9.6345	8.5380
1089725	3.3149	3.1652	3.6772	2.6155	2.6711	3.2787	2.9465	3.6906	2.2491	2.5153	3.1667	3.6911	3.6238	2.4872	3.7367	3.7954	2.4660
1100080	3.1660	3.5363	3.1581	2.5676	2.2047	3.2969	4.1338	2.9745	2.3249	2.3052	3.2083	3.6547	3.5143	2.5323	3.4730	2.8532	2.4615
279818289	3.2527	2.6710	3.5569	1.8792	2.5476	3.0054	2.7728	3.3218	0.9816	2.2564	3.1137	2.2153	3.2185	2.2879	2.5598	3.8402	2.5677
280121833	3.5905	3.4048	2.9062	2.5019	1.9842	3.1736	3.2141	2.6815	0.8099	2.3719	3.1004	3.3600	3.0217	2.5245	3.0116	2.6891	2.6715
1091091	1.6562	1.4076	2.1189	0.5012	1.0909	1.8734	2.3758	1.8511	0.7593	0.9229	1.5520	2.3028	2.2665	1.4168	2.2781	1.6785	1.1965
1096906	5.4097	5.0115	5.5067	3.4292	4.5782	5.0935	4.8689	5.4818	4.4314	4.5501	5.2960	4.9335	5.4202	4.3563	5.2377	5.6516	4.4790
280073228	6.4618	6.4427	6.7760	4.9647	5.9867	6.1229	6.4285	6.7662	4.8162	5.9706	6.0998	6.7069	6.6130	5.9101	6.9854	6.6611	5.8968
1087912	3.4385	4.2854	5.1561	1.9497	4.2157	3.7059	4.2681	4.8578	2.8963	3.9997	3.4086	5.0679	5.0634	3.9162	4.8706	5.0978	4.1082
1105909	1.8338	1.9101	2.1816	0.5270	1.1096	1.9713	2.1580	1.9007	0.7014	1.3009	1.5764	2.1435	2.1231	1.2300	2.1282	1.9403	1.3010
1097737	4.0033	4.8079	4.5952	3.4190	4.2699	4.3081	4.6944	4.8015	2.2219	4.0425	4.0833	5.1076	4.7614	3.9820	4.8855	4.6952	3.9864
280057052	3.4286	2.9185	3.5420	1.6308	2.6962	3.0430	2.9986	3.4836	2.0780	2.2175	3.3878	2.4178	3.6381	2.5188	3.0379	3.4508	2.3834
1100570	4.1405	3.7095	4.2107	2.6131	3.1298	4.2543	3.7361	4.1760	3.3272	3.0683	4.1441	3.4524	4.1718	3.0015	3.7111	4.2692	3.0916
279875703	4.4823	4.5098	5.0436	2.9719	4.0749	4.2075	4.2918	5.1127	3.5076	3.8872	4.3266	4.1969	5.3638	3.7692	4.3804	5.3001	3.9697
1091345	3.7445	3.8902	4.3641	2.6045	3.2730	3.4693	3.9685	4.3232	2.9049	3.2575	3.6861	3.9485	4.2106	3.0952	3.9899	4.6844	3.2648
1093320	2.7864	3.2551	2.3713	1.3858	1.9285	3.3025	3.6501	2.4495	1.7591	2.0370	2.9540	2.9833	2.7206	2.2568	2.6838	2.2996	2.0383
279845515	2.7804	2.4245	2.5641	1.2806	2.0839	2.4430	2.7703	2.6249	0.5338	1.9265	2.6459	2.4100	2.4018	1.7607	2.4144	2.4049	1.8734
280115044	2.2860	2.2404	1.9567	0.7136	1.3776	2.2807	2.1413	1.8749	1.1037	1.3227	2.1754	2.2655	2.1283	1.1895	2.2783	1.8069	1.3256
1102149	4.4322	4.1088	4.6888	4.0471	3.0954	3.9308	4.3626	4.4542	3.6456	3.2153	4.3201	3.9950	4.4354	3.0646	4.1018	4.9669	3.2532
279616769	1.7592	1.8515	1.8228	0.5686	0.8697	1.8215	2.3040	1.8431	0.8851	1.0545	2.1310	1.5220	2.0840	1.0155	1.6929	1.7884	1.1053
1097848	2.6818	2.6946	2.9744	1.3227	2.0963	2.7387	2.6840	2.9234	1.3203	1.9597	2.6962	2.6418	2.8620	2.0421	2.5928	2.8042	2.0349
1091187	2.4664	3.8347	3.9369	1.8073	3.0720	3.0322	4.2593	3.5869	1.7017	2.8305	2.3615	4.6736	4.0904	3.1870	4.0274	3.1420	3.1549
279722242	3.7219	3.3651	3.4722	2.3014	3.2305	3.4349	3.2181	4.0916	1.3316	2.9915	3.9025	3.3354	3.6709	2.9229	3.5504	4.0413	3.1928
1089840	3.1626	3.4591	3.5360	2.0044	2.6841	3.2782	3.7229	3.6181	2.4525	2.6010	3.2796	3.2924	3.5520	2.4392	3.1627	3.5801	2.6120
1098971	4.9364	4.6390	4.5358	3.7749	3.5468	4.1854	4.5488	4.3822	3.7462	3.5791	4.8663	4.3692	4.5162	3.3668	4.4853	4.7551	3.6438
1089024	6.4004	5.7805	5.8559	4.2799	5.2411	6.0060	5.6755	5.8661	4.6064	5.0983	6.2332	5.5255	5.7659	5.0911	5.7419	5.7628	5.1922
1092184	4.4290	4.0259	4.7201	2.7808	3.7231	4.2511	4.3733	4.5208	3.0625	3.5469	4.1790	4.0491	4.6117	3.6439	4.1002	4.8749	3.7641
1103701	2.5304	2.8917	3.2143	1.5276	2.0528	2.4698	3.6235	2.7467	1.6004	1.9357	2.4641	3.0387	3.2003	2.2499	2.8099	2.9702	2.3328
1098217	2.3872	2.5824	2.7081	1.8180	1.5865	2.2577	2.9059	2.5661	1.5423	1.5814	2.3462	2.8061	2.5981	1.6065	2.7390	2.6918	1.7259
1094013	3.3534	3.3375	3.0350	2.6257	1.8506	2.8829	3.3179	2.9852	2.4203	2.0011	3.1055	3.1969	2.9686	2.2450	3.2580	3.2157	2.0294
279946493	3.3988	3.0935	3.8850	2.0104	2.8320	3.2638	3.5011	3.6589	2.5295	2.7100	3.5203	3.3510	4.0304	2.7393	3.3553	4.0061	2.7568
280064751	2.4093	2.4611	2.7109	1.8507	1.5236	2.3152	3.0490	2.4288	1.5758	1.5974	2.5130	2.6552	2.7609	1.5569	2.4338	2.7325	1.6959
1089121	4.9695	4.6695	4.8084	2.8920	4.1869	4.9456	4.4066	4.9209	3.8926	3.9955	4.9231	4.7762	4.7177	4.0755	5.0317	4.7823	4.1171
1097454	5.7391	5.7904	5.0796	4.8601	4.4593	5.4339	5.6223	5.1782	4.2907	4.5101	5.6274	5.6399	5.0916	4.5406	5.8379	5.0148	4.3750
1096277	1.6702	2.5787	2.0254	1.2647	1.0681	2.2228	1.6516	2.0156	0.9315	1.3864	1.7616	3.0092	2.3688	1.2569	2.7941	1.5292	1.2638
1087066	1.0867	2.4952	2.4803	0.8898	1.3435	2.0096	3.1097	1.3097	0.3062	1.1261	1.0360	3.4651	2.2981	1.3941	2.6269	0.6736	1.5468
1092526	6.2192	5.7096	5.6749	2.6583	5.3174	6.3612	5.3473	5.6271	5.3575	5.1354	6.1095	5.5354	5.7497	5.2130	5.6833	5.5698	5.2870
280027707	6.7014	6.3519	6.9012	4.2048	5.8494	6.5962	6.1180	7.0619	5.1089	6.2046	6.7425	5.9890	6.8458	6.0388	6.2171	6.9674	6.4197
1089730	3.2931	3.6589	3.2295	2.4142	2.4657	3.6982	4.0276	3.0335	2.1558	2.4909	3.1652	3.7674	3.4913	2.6461	3.4470	2.7679	2.6106
1090574	3.1391	3.0135	3.7570	2.4717	2.5167	3.1094	3.0778	3.7544	2.5699	2.3876	3.3211	3.2093	3.8227	2.3545	3.4463	3.8228	2.4253
1101242	2.9868	3.1829	3.7017	2.4109	2.3989	2.8201	3.8807	3.3798	1.9823	2.3619	2.9836	2.9551	3.6159	2.4393	3.0414	3.7016	2.4652
1100497	4.9811	4.5549	4.1752	3.0989	4.2104	4.4607	4.2816	4.3050	2.1817	3.8621	4.7169	4.4815	4.1783	3.8362	4.7186	4.3581	3.9429
1092669	3.8853	4.1287	4.8276	2.7860	3.7743	4.1237	4.1950	4.7106	2.7200	3.7228	3.8663	4.2474	4.7162	3.5184	4.3002	4.8260	3.8566
1089373	0.8577	3.5511	2.3457	0.1412	2.7049	3.3031	3.5340	2.5271	0.1461	2.4056	2.0469	3.6341	2.3986	2.5813	3.2578	1.9484	2.3504
1094651	4.0727	4.0717	4.5526	2.5126	3.7173	4.0394	4.3938	4.4910	2.9262	3.6305	4.0545	4.1228	4.5549	3.6214	4.1737	4.7894	3.6931
279858979	1.4882	1.7426	2.4503	0.8990	1.4459	1.4527	1.8204	2.1927	0.7206	1.3467	2.2307	2.3868	3.0094	1.3600	2.3284	2.3150	1.2948
1105903	2.9797	3.1919	3.1697	1.9530	2.3617	3.1975	3.3316	3.1357	1.7763	2.2985	2.9293	3.1843	3.2996	2.4132	3.1526	3.1809	2.4474
1093841	5.6872	4.9265	5.3344	3.7801	4.7513	5.4829	4.1690	5.3503	3.4936	4.4094	5.4068	4.6116	4.9586	4.3395	5.0226	5.5364	4.3336
1087158	5.4068	4.9536	4.1892	2.6116	4.3203	5.1744	4.6021	4.2758	3.5532	4.0230	5.0562	4.9514	3.9941	4.0075	5.1312	3.9015	3.9470
1089788	2.9932	1.9268	2.6515	2.5551	1.5584	2.4862	4.8451	2.5728	1.3942	1.9343	3.8348	1.5089	3.6298	2.0080	1.6877	3.2895	1.9890
1104510	3.2338	2.8804	3.1671	1.6424	2.0146	3.0756	3.0298	2.9001	2.5109	2.0507	3.2444	2.8499	3.1291	2.0928	2.8877	3.1301	2.2744
279928280	2.9993	2.2673	2.5802	1.3043	2.3090	2.9324	2.1591	2.5365	0.4628	2.3619	2.5504	2.8249	2.7394	1.7842	2.6312	2.8146	1.9142
1096381	2.2612	2.3645	2.5399	1.2893	1.5095	2.2346	3.0782	2.0233	1.3385	1.4893	2.2456	2.8200	2.3807	1.6015	2.5875	2.2251	1.6693
1089638	5.0051	4.9795	4.9659	1.8440	4.7438	5.4790	4.9172	5.0442	4.1942	4.5418	4.9212	5.2254	5.0205	4.5408	5.1163	4.6646	4.6222
1107938	1.3604	1.3179	1.5455	0.1302	0.6172	1.3359	1.9218	1.4097	0.3511	0.6417	1.2354	1.4824	1.4770	0.5388	1.0783	1.6232	0.6378
280038109	3.5893	3.0169	2.4113	0.8434	2.6347	3.4125	2.4827	2.3494	1.0206	2.2615	3.3910	2.7636	2.3584	2.2169	2.7714	2.5287	2.2792
1098093	2.7473	2.8754	2.9114	2.2942	1.7765	2.4700	3.0020	2.5330	1.2686	1.8752	2.4890	2.8817	2.8139	1.9337	3.0152	2.7650	1.8027
1101296	6.4680	6.3371	5.2246	3.4107	5.3849	6.3634	5.6476	5.4453	5.4477	5.1300	6.3301	6.2964	5.1896	5.1798	6.3414	5.1467	5.1035
1092303	3.4762	3.5813	3.8864	2.6115	2.9392	3.2205	3.5139	3.9786	3.1911	2.7641	3.6460	3.9777	3.8549	2.5960	4.1063	4.1886	2.8132
1105211	2.1903	1.9025	2.3922	0.6288	1.3539	2.1469	1.9598	2.1657	1.3217	1.2045	2.2427	1.8996	2.4357	1.4445	2.2847	2.1913	1.3518
1088481	2.7978	2.6795	2.1877	1.3106	1.8739	3.0462	2.6504	2.3640	1.5572	1.6418	2.7062	2.8585	2.4838	1.8096	2.7346	2.1648	1.7649
1092380	7.6636	6.3911	6.5997	2.9006	6.3778	7.1745	5.6767	6.6913	6.5439	5.9930	7.2039	6.0839	6.2505	6.0481	6.4625	6.6961	6.2154
1097186	5.6649	6.0673	6.3006	2.3982	6.1480	5.9670	5.2496	6.3354	4.5211	5.7048	5.4016	6.1068	6.2145	5.6251	6.1547	6.4228	5.8606
1098338	1.5296	2.7099	2.2123	0.7173	1.7403	2.1023	2.7308	2.5012	0.8082	1.7176	1.6296	3.4244	2.0575	1.6687	2.7547	2.0987	1.7150
1103960	5.1825	4.7389	4.9920	2.3914	4.2832	4.9441	4.3087	5.1097	4.3548	4.1137	4.9901	4.5265	4.6821	4.1429	5.0007	5.1552	4.2897
1088111	2.2172	2.5580	3.0858	1.3964	2.0517	2.4905	2.9414	2.7992	1.2962	1.9080	2.3558	2.7791	2.8178	1.9000	2.7964	2.7791	1.9268
1094249	1.8346	3.1854	3.1915	1.4386	2.3890	2.4527	3.7849	2.4332	0.7702	2.2630	1.6239	4.3241	3.5292	2.3327	3.3198	1.9046	2.3570
1104706	5.9136	5.3200	5.2111	3.4828	4.8869	5.8689	5.4127	5.1076	3.6702	4.8080	5.4976	5.1931	5.1797	4.7517	5.0740	4.9496	4.7583
279921060	6.7580	6.9470	7.3906	5.0338	6.8669	6.8568	6.9708	7.4482	4.9382	6.6782	6.5732	7.0206	7.2555	6.4889	7.1707	7.4297	6.7675
279719855	4.1695	4.1292	4.6060	2.4943	4.1415	4.2968	4.1910	4.6917	2.2888	3.9370	4.1736	4.3410	4.4546	3.8202	4.7636	4.5549	4.0312
1098902	1.4179	1.0186	1.1502	0.1428	0.1224	1.0505	1.2520	1.0339	0.0382	0.1816	1.0442	0.7801	1.1525	0.0724	0.8171	1.2020	0.2730
1088412	2.5095	2.5516	2.8809	1.5152	1.7506	2.5932	2.9653	2.6227	1.9894	1.8112	2.4410	2.8351	2.9921	1.6789	2.6028	2.5865	1.7189
1094617	2.2445	2.6975	2.2438	0.9038	1.3934	2.4889	2.6846	2.2169	1.5220	1.5045	2.1616	2.0710	2.2574	1.4493	2.0620	2.3524	1.4575
280013355	1.9575	1.5039	0.6410	0.1760	0.7193	2.3400	2.1206	1.5349	0.3374	1.0102	1.8936	1.6812	1.4243	0.5910	1.6503	0.5300	0.9242
1092650	4.6849	4.7730	4.9810	3.5529	3.9858	4.3354	4.5195	5.1073	4.0622	3.8885	4.8073	4.4771	4.8494	3.6860	4.8279	5.3843	3.9314
1090977	3.5017	3.3209	3.3318	1.8319	2.7341	3.5494	3.0767	3.5018	2.2043	2.5435	3.6438	3.1748	3.3796	2.6727	3.2374	3.4195	2.6107
279777569	4.5045	4.5860	5.4988	3.2808	4.4918	4.6170	4.7201	5.2923	3.8013	4.2484	4.5027	5.1767	5.5165	4.2028	5.1381	5.5435	4.3678
1099684	2.3516	1.8147	2.1521	1.3109	0.9201	2.0066	2.1640	2.2329	1.5606	1.0525	2.1312	2.0393	1.9627	0.8655	1.9491	2.0793	1.1139
280048619	2.9749	3.2646	2.4415	1.8994	2.7407	3.0730	3.0878	2.2160	0.0000	2.2941	2.1820	3.0417	2.7311	1.4215	2.2513	2.6303	2.2921
1092493	3.2487	3.2173	3.2841	2.1609	2.4947	3.1441	3.1413	3.1994	2.2743	2.3063	3.2697	3.3123	3.2156	2.1290	3.4276	3.1846	2.4210
280014840	4.5608	4.7635	4.0960	3.9260	3.5306	4.0369	5.0261	4.0223	2.4832	3.6335	3.9360	5.2245	4.0750	3.7323	5.3023	3.7305	3.6428
1098381	1.9482	2.1377	1.6886	0.8174	1.0730	2.1696	1.7347	1.8489	1.1650	0.9093	1.8346	2.1567	1.2853	0.9785	2.4230	2.0155	0.9909
1091653	3.9673	4.5582	4.3306	3.1300	3.4727	4.4477	4.7562	4.2574	3.2380	3.4049	4.0254	4.5637	4.3636	3.5484	4.3356	4.0124	3.5273
1101702	2.1570	2.3439	3.1034	1.2544	1.9786	2.1554	2.4662	2.7073	1.5632	1.6679	1.8986	3.1788	2.7062	1.7039	3.0226	2.9497	1.8317
1095980	2.5233	2.5774	3.0742	2.2097	1.8573	2.7761	2.8283	2.9339	1.6545	1.7129	2.4303	2.9532	3.1342	1.8596	2.7024	2.9032	1.8775
1095715	6.3264	6.1220	5.9346	4.8867	5.3545	5.7653	5.7174	5.9334	4.5396	5.2184	5.9997	5.8184	5.6767	5.0342	6.0694	6.1251	5.0399
1097312	3.6574	3.7113	4.1267	2.3514	3.1088	3.8099	4.0096	4.0502	2.9051	3.0490	3.6514	3.6050	4.1892	3.1291	3.7281	4.3015	3.1771
1096118	6.2175	6.8921	6.8214	5.2350	6.0670	6.4211	6.9185	6.7593	5.2356	5.8494	6.1545	7.0071	6.8589	6.0821	6.9549	6.6158	6.0415
1107128	6.0946	5.4122	4.5031	3.2627	4.3960	5.4142	4.8807	4.5587	4.2381	4.1833	5.6587	5.0473	4.2673	4.3044	5.1920	4.4283	4.2196
1089766	2.0305	2.1772	2.6003	1.2967	1.5097	2.2000	2.3762	2.5225	0.9111	1.6287	2.0654	2.7205	2.7112	1.6311	2.5346	2.5444	1.8230
1090413	2.4311	1.5752	2.0970	0.8573	1.5289	2.5132	1.7407	1.8164	0.0000	1.3915	2.2261	2.1489	2.0673	1.3063	2.3733	1.4726	1.5237
1096566	5.8525	6.1124	5.8162	5.2711	4.8456	5.4477	6.2764	5.7885	4.7051	4.9359	5.7232	6.0563	5.7861	4.9948	6.1129	5.8337	4.9554
279898240	3.0613	3.1069	2.7996	1.3141	2.5789	3.2730	3.2323	2.7520	0.7174	2.6141	2.6605	3.3479	2.8209	2.4740	3.3078	2.4000	2.5327
280136794	1.7487	2.2674	2.2799	1.3455	1.4262	2.0893	2.5795	1.8599	0.8991	0.8958	1.7745	2.6751	2.3474	1.4188	2.4635	1.9845	1.5054
1102027	2.8225	2.6548	2.9394	2.0494	1.8220	2.7862	2.7455	2.6789	1.5493	1.8164	2.6287	2.7983	2.9001	1.8476	2.7702	2.8997	1.9873
1098026	3.0699	3.4937	3.5004	1.6904	3.0508	3.2039	3.5015	3.5234	2.2038	2.7499	3.0357	4.0819	3.7128	2.8414	3.9738	3.4288	2.8514
1094283	2.6982	2.5667	2.8004	1.3785	1.9411	2.5734	2.5214	2.8577	1.5686	1.8450	2.7240	2.5013	2.9002	1.9273	2.4829	2.9449	1.8465
1088064	3.4830	3.4733	4.3872	2.2638	3.1779	3.4065	3.7786	4.3016	2.9363	2.9861	3.6073	3.5024	4.2686	2.9937	3.5125	4.6899	3.1529
1097727	3.3362	3.5513	3.7744	2.7572	2.7630	3.0391	3.8860	3.6761	2.0448	2.7274	3.3399	3.3633	3.7826	2.6152	3.5074	3.9299	2.8451
1090106	2.1579	2.9150	2.9614	1.7924	1.6405	2.2324	3.0063	2.2152	1.2270	1.5580	1.9514	3.1979	2.8189	1.8515	2.8323	1.9409	1.7074
1093692	2.9314	3.4478	4.3091	2.3933	3.0200	2.9851	3.8045	4.1708	2.6979	2.8668	3.0800	3.9651	4.3229	2.9001	3.8400	4.4065	3.0081
1090201	1.8815	2.0971	2.5950	1.0782	1.5142	1.9181	2.4237	2.5022	1.2918	1.4295	1.9045	2.2824	2.4374	1.2273	2.2662	2.5381	1.3907
280032340	1.8789	2.0219	2.5762	0.2211	1.4058	1.8326	1.5811	2.6624	1.8441	1.4243	2.0618	2.2989	2.2413	1.2186	2.1779	2.9227	1.4984
1089444	3.7802	3.9169	4.3310	2.4050	3.4498	3.9007	4.0153	4.2300	2.7220	3.3293	3.4937	4.1448	4.2015	3.3113	4.0843	4.1553	3.3045
279708231	3.0594	2.1552	1.3698	0.5079	1.4539	3.3886	1.7979	1.8343	1.8809	1.0358	3.0655	2.6898	1.0235	0.8829	2.2588	0.8671	1.4461
1093959	3.9166	4.0597	4.3079	3.5469	2.9166	3.6262	4.5085	4.1617	3.3629	3.0942	3.9548	4.0583	4.2966	3.0903	3.9940	4.3802	3.0636
279851688	2.2850	2.8268	2.6619	0.0000	1.5932	1.8930	2.3233	2.0609	1.2728	1.9203	1.5608	2.9757	2.3579	1.6951	2.3604	1.9268	1.6690
1098689	2.5331	2.6463	3.3874	1.7029	2.0859	2.5167	3.1138	3.0277	1.9884	2.0891	2.7148	2.9531	3.3745	2.0386	2.7026	3.3261	2.0989
1104537	2.8185	2.6634	2.4263	1.5154	1.5210	2.8428	2.8629	2.3210	1.9982	1.4881	2.6477	2.6228	2.5613	1.6834	2.5248	2.2176	1.7321
1096124	4.2483	4.6437	5.3463	2.8318	4.4385	4.4206	4.7268	5.4983	3.7451	4.2435	4.1386	5.0391	5.2000	4.1613	5.0635	5.5159	4.3387
279452249	5.3102	5.9866	5.6130	4.2570	5.2264	5.1455	6.1716	5.5574	3.4282	5.0124	4.6461	6.4760	5.4318	5.0721	6.2719	5.3178	5.1749
1087851	3.5024	3.8554	4.7026	2.0877	3.5275	3.3778	4.1056	4.4017	2.8622	3.3981	3.3516	4.1975	4.5050	3.4964	4.1539	4.8713	3.5805
1087625	4.4039	4.7529	5.0986	3.5280	3.9549	4.6716	4.8982	4.9289	3.9946	3.8343	4.4912	4.8600	5.0248	3.9017	4.7816	5.0293	4.0579
1103560	1.8450	2.1518	2.7660	1.5078	1.0743	1.6884	2.3273	2.5069	2.2445	1.1255	2.0769	2.0755	2.6541	0.9727	2.1062	2.8515	1.1337
1097382	3.2764	3.0769	3.0002	1.1716	2.4888	3.3734	2.9811	3.0951	2.4896	2.3163	3.2504	3.5201	3.2155	2.5242	3.3347	2.8571	2.4870
1094983	4.9977	4.6868	5.2071	3.4453	4.3141	4.6560	4.5610	5.1546	3.9778	4.0097	4.8315	4.5354	5.0029	3.8607	4.6631	5.3908	4.0743
1095808	1.9492	2.4714	2.3673	0.8290	1.5262	2.4682	1.9359	2.3003	1.3787	1.4563	1.7343	2.7341	2.2066	1.3050	2.6581	2.0300	1.4608
1091734	1.9085	2.0342	2.0508	1.2288	1.0618	1.7244	2.2665	1.9324	0.7224	1.0019	1.9165	1.9271	2.1028	1.1810	1.7891	1.9765	1.0028
1101757	4.3215	3.9745	4.3292	2.3148	3.8297	4.2310	4.0826	4.2323	2.4953	3.6405	3.8242	4.2437	4.0511	3.4841	4.0236	4.2993	3.5176
1108151	2.5552	0.5723	0.4835	0.0000	0.0065	1.8799	0.5225	0.1434	0.0352	0.0109	2.1020	0.2898	0.8176	0.0169	0.5461	0.4739	0.0000
1107259	3.7515	3.3879	3.4361	2.1118	2.7248	2.8311	3.4593	3.1716	2.2081	2.3272	3.7445	2.5333	3.3138	2.4151	3.1198	3.6746	2.4861
1088713	3.7988	3.3441	3.7156	2.8251	2.5313	3.5948	3.5170	3.6278	2.9341	2.4197	3.5908	3.2511	3.7187	2.5433	3.3871	3.9324	2.6877
280113675	3.5925	3.3442	3.7219	1.4599	2.8439	3.4772	3.1629	3.7174	2.6743	2.8224	3.4802	3.2739	3.7692	2.8072	3.3503	3.9711	2.9969
280099908	2.9903	2.6945	2.3045	0.9085	2.0811	3.2155	2.4127	2.5012	1.8221	1.6126	3.1556	2.3523	2.5513	1.7076	2.4819	2.3827	2.1175
1098260	2.9783	2.8927	3.6033	1.4227	2.4614	2.5370	3.1345	3.4214	2.3883	2.3480	2.9542	2.9931	3.5807	2.3756	3.1086	3.7333	2.4698
279875909	6.4202	5.7115	5.4417	4.5374	4.7565	5.9009	5.8600	5.3698	4.5134	4.8107	6.1860	5.1358	5.3304	4.7436	5.1649	5.6231	4.9464
1087883	3.7263	4.0195	3.8733	2.4844	3.1957	3.9342	4.4965	3.6563	2.5354	3.2042	3.5825	4.4869	3.9709	3.3216	4.0876	3.4994	3.3083
1097315	4.6760	4.7848	4.8252	3.7965	3.9481	4.4106	4.7839	4.7490	3.7433	3.8081	4.9067	4.4612	4.7725	3.8473	4.7707	5.1071	3.7690
1094264	5.0012	5.5508	5.8296	3.9239	5.1515	5.4923	3.8761	5.9704	3.5699	4.9746	5.3520	5.6202	5.9936	4.5027	5.8006	5.6608	5.1011
1103093	2.6973	2.8645	2.6794	1.8454	1.7154	2.5185	3.1230	2.4296	1.6584	1.7020	2.5909	2.8944	2.7556	1.9151	2.8516	2.5318	1.9095
1087755	2.2161	2.4211	3.0098	1.2393	1.8381	2.3434	2.7877	2.8480	1.6649	1.7645	2.0560	2.6839	2.8763	1.7159	2.5608	2.8584	1.8280
279722491	6.1338	5.9735	6.5765	4.7920	5.5239	5.8826	5.9546	6.5770	4.6994	5.3247	6.2493	5.4700	6.1986	5.2073	5.6640	6.6282	5.5847
1099408	3.1450	3.2732	2.8555	1.3618	2.4494	3.1127	3.1508	2.8832	1.9778	2.1408	2.9484	3.1303	2.8615	2.2156	3.0903	2.8297	2.4278
279624116	1.1942	1.9451	2.0595	0.5855	1.0076	1.8047	0.9692	1.8993	1.0897	0.9205	2.1021	2.3701	2.4496	1.4777	2.2101	2.3616	0.9978
1090958	3.7322	3.8743	3.9924	2.7591	2.8963	3.7821	3.8549	3.9362	2.9910	2.9012	3.5643	3.8037	3.9103	2.9018	3.7491	3.9798	2.9829
1093725	3.9959	4.6567	4.5637	1.5420	4.2481	4.4593	4.4185	4.6414	3.4850	4.0571	4.0273	4.8244	4.5720	3.8876	4.7477	4.5011	4.1571
1100057	5.0477	5.4175	5.4895	3.2548	4.8055	5.6223	5.0720	5.6061	5.1647	4.5829	5.1152	5.6708	5.4799	4.5251	5.6139	5.4119	4.5753
1105746	5.0702	5.0975	5.0961	4.2967	4.0167	4.4805	5.1134	4.9638	3.9216	3.9567	4.8373	4.8156	5.0529	4.0045	4.9378	5.5334	4.2317
1094038	2.3120	2.4788	3.0011	1.2013	1.8929	2.4239	2.7267	2.6669	1.5523	1.8114	2.1467	2.8265	2.8998	1.8932	2.7376	2.8107	1.9131
1089700	4.7542	5.1139	4.5353	3.2399	3.9800	5.0644	4.4115	4.8065	3.9934	3.8076	4.6675	5.1527	4.3875	3.9353	5.0944	4.1940	3.9364
279923905	3.4339	3.8349	3.6236	3.2288	2.5861	3.9127	3.7885	3.2774	2.9836	2.2284	3.3798	3.9240	3.7956	2.7157	3.8775	3.5701	2.7340
1098242	2.7413	2.9167	3.8151	1.8913	2.4926	2.7574	3.1736	3.6891	2.2060	2.3847	2.8691	3.1970	3.7597	2.5485	3.2391	3.8921	2.5740
1087605	5.8484	6.4000	6.6485	4.7755	5.8508	6.3123	6.7290	6.4844	5.2938	5.6546	5.8150	6.7734	6.7507	5.6704	6.6018	6.3543	5.7619
1108298	4.2553	4.5763	4.6235	2.9999	4.0110	4.0155	4.7441	4.6894	2.9208	3.7420	4.1904	4.7797	4.6361	3.9563	4.7033	4.6508	4.0139
1087929	2.2135	2.5928	2.8121	1.8575	1.4925	2.4408	2.7211	2.4802	2.1055	1.5033	2.3645	2.8749	2.7715	1.4818	2.7324	2.5157	1.5606
1096041	3.2244	3.3494	3.6325	1.4949	2.9364	3.4087	3.4340	3.3737	1.9752	2.8066	3.1366	3.4787	3.5831	2.7488	3.4027	3.3795	2.8855
1090953	1.5706	1.6168	2.0299	0.9080	0.8196	1.6562	1.7858	1.7123	0.3296	0.9210	1.6469	1.8295	1.9976	1.0226	1.7579	1.8131	1.0361
1094288	3.8860	4.2089	4.5584	2.6826	3.7124	4.2381	3.4111	4.6640	2.8531	3.6060	4.1678	4.1254	4.6214	3.2587	4.1957	4.5471	3.7648
279809307	4.7894	4.7933	4.1309	3.3019	3.8420	4.5523	5.4527	4.0560	2.8579	3.7302	4.7552	4.5180	4.4477	4.1941	4.6840	4.0404	3.9170
1098428	6.5168	6.9527	7.9945	4.9101	6.9217	6.6428	6.8812	8.1641	6.4824	6.7690	6.7089	7.2097	7.9121	6.5885	7.4009	8.2914	6.7857
1087892	3.8880	3.9937	4.6804	2.3193	3.6052	4.0466	4.1411	4.4190	3.1812	3.4053	3.6228	4.2078	4.5940	3.4228	4.1338	4.4003	3.6800
1092092	3.2063	3.6118	3.8713	2.2013	2.8879	3.2783	3.8981	3.6558	2.7576	2.7076	3.2257	3.8451	3.9273	2.8156	3.8063	3.7298	2.9325
1103886	3.4744	3.8222	4.1661	2.5129	3.2517	3.6792	3.9685	4.1295	2.6636	3.3117	3.4387	4.1250	4.2156	2.9942	3.9446	4.0719	3.1943
1090586	3.3102	3.4937	3.3431	1.8676	2.5288	3.4716	3.6858	3.2481	2.8532	2.5702	3.3263	3.6055	3.4470	2.4901	3.4418	3.1067	2.5887
279783231	4.2832	3.8561	4.6732	2.9503	3.9050	3.6871	3.6965	4.5961	1.7758	3.7696	4.2026	3.9106	4.4328	3.6560	4.9013	4.4565	3.8708
279775046	2.6213	2.8139	2.5985	2.5406	2.4560	3.0286	3.5505	2.8920	1.1422	2.0310	2.4404	3.7140	2.6002	1.9442	3.2940	2.6413	1.9042
1104803	4.2047	4.5887	4.5256	3.6185	3.4391	3.8950	4.8897	4.3411	3.5907	3.6023	4.0613	4.7422	4.5667	3.4691	4.7190	4.5738	3.5240
279718351	4.5788	4.8310	4.8599	3.3378	4.2357	5.3780	4.3335	5.3414	3.3754	4.0710	4.9309	4.4526	4.8476	3.9941	5.1082	5.1570	4.8015
1090738	2.3634	1.9193	2.8995	1.0793	1.5885	2.2627	2.5283	2.7281	1.4124	1.5274	2.0715	2.1179	2.6501	1.5621	2.1008	2.7177	1.6690
1088356	5.1598	5.2850	5.8235	3.8996	4.9266	4.9116	5.7229	5.6820	4.0163	4.8069	5.1668	5.4973	5.8099	4.9353	5.4742	5.9380	4.8606
280017746	2.5185	3.0072	3.8197	2.1630	2.8739	2.9261	3.5733	3.3410	0.8503	2.4794	3.1177	3.5861	3.4690	2.7004	3.1946	2.6630	2.6069
1095914	3.4771	3.1443	3.2178	1.8261	2.3108	3.4488	3.0988	3.1999	2.5297	2.2402	3.5897	2.6350	3.3780	2.4108	2.5903	3.5985	2.4455
279819165	2.3357	2.8822	2.7042	2.2105	1.6280	2.1942	3.1851	2.4781	1.3774	1.7006	2.4029	2.9572	3.0730	1.8981	2.6217	2.7431	1.7849
1105141	3.5728	3.9324	3.7257	2.6291	3.2831	3.6478	4.0720	3.4008	2.2401	2.9489	3.3034	4.6321	3.7550	3.0198	4.1940	3.4199	3.0673
279825995	4.6361	4.6581	4.9187	3.5526	3.9600	4.8285	4.6861	4.9616	2.9845	4.1409	4.6730	4.5128	4.8997	4.0094	4.2481	4.6614	4.0109
1098913	1.7713	1.9248	1.9061	0.7901	1.1209	1.9594	2.2142	1.8152	0.8575	0.9352	1.7298	2.0040	1.8969	1.0895	2.0129	1.8951	1.1992
1088063	3.0366	3.7019	4.1490	2.5725	2.7465	3.2440	4.3301	3.7195	2.7570	2.7920	3.0994	4.0012	4.1524	3.0508	3.7527	3.8468	2.9314
1088045	2.0761	2.7141	3.1155	0.5699	2.6300	2.3698	3.1743	3.0691	1.2949	2.3068	2.3173	3.2201	3.1829	2.3326	3.0287	3.1750	2.4855
1093601	4.9526	5.1688	4.6109	4.0215	3.9951	4.2932	4.9603	4.6988	3.9451	3.9767	4.6308	5.3231	4.3360	3.8326	5.3901	4.6697	3.6273
1091067	3.0197	3.4033	4.3054	1.4596	3.3827	3.2349	3.9547	4.2306	2.3445	3.2396	2.9062	3.9494	4.0893	3.0940	3.7453	4.3516	3.4191
1096298	2.9969	3.4164	3.4471	2.5111	2.5468	3.1875	3.7017	3.0116	1.9737	2.3771	2.7766	4.0281	3.7041	2.5141	3.6015	2.8758	2.5944
1098746	4.6666	5.0510	5.1078	3.7109	4.2669	4.7470	5.0765	5.1034	3.7404	4.3020	4.5687	5.2333	5.0454	4.1455	5.1330	5.0971	4.2163
1098627	2.8903	3.4812	3.8595	2.7220	2.4119	3.0162	3.6900	3.6704	2.4537	2.8575	2.9295	3.7680	3.8306	2.6060	3.6843	3.8929	2.5405
1091984	4.7472	5.5559	4.8800	4.2161	4.3132	4.7859	5.1943	4.9905	4.3339	4.1312	4.6637	5.7769	4.8352	3.9263	5.6272	4.9239	4.0900
1087629	4.6699	4.4334	4.3772	3.2886	3.8054	4.2494	4.1515	4.6355	3.4232	3.6870	4.4307	4.2483	4.3378	3.4719	4.5781	5.0421	3.6106
279912347	4.0069	3.9574	2.9593	3.5626	2.1040	3.0505	4.0856	2.6270	2.4378	2.5622	3.7796	3.7712	3.0217	2.2209	3.4006	2.7058	1.9705
1099325	5.2010	4.8660	4.8665	4.1606	4.0119	4.8497	4.7863	4.9188	3.7753	3.9380	4.9106	4.8530	4.7621	3.9521	5.0882	4.9194	4.1067
279899717	2.5625	2.8552	2.0552	0.8743	1.7515	2.7796	1.8398	2.2330	1.1638	1.7847	2.5718	2.9458	2.0355	1.7398	2.7363	1.9866	1.6750
1098546	4.5463	5.3471	5.6190	2.6902	4.9708	4.5924	5.7281	5.4942	4.5618	4.7156	4.5188	6.1783	5.6056	4.8461	5.8083	5.6213	4.9093
1103856	2.7075	2.8251	2.1116	1.5609	1.6318	2.6012	2.8828	2.0550	1.1119	1.5892	2.7664	2.3448	2.2782	1.7493	2.4603	2.2696	1.7311
1091217	3.6325	3.8884	4.4510	2.5189	3.3481	3.4783	3.6657	4.3381	3.0410	3.2263	3.6428	3.8028	4.4220	3.0889	3.7303	4.7150	3.1323
1095702	2.8264	3.1303	3.6488	1.2357	2.6128	2.7234	3.3734	2.9712	1.5673	2.1740	2.2684	3.0088	3.3705	2.5293	3.1593	2.9914	2.6222
1097471	5.0065	5.2873	5.4865	2.4193	5.1667	5.4643	4.8144	5.7139	4.1839	4.8369	5.1437	5.3155	5.3724	4.7518	5.3099	5.3816	4.9268
1091785	2.8109	3.5216	3.6477	1.8659	2.4036	2.9983	3.1220	3.3737	2.6338	2.3526	2.6139	3.4837	3.3602	2.3421	3.3422	3.3722	2.3331
1103973	4.0214	4.4028	4.5588	2.5892	3.7265	4.3986	4.4146	4.2074	3.1047	3.6739	4.0431	4.5546	4.7179	3.6732	4.2725	4.1298	3.7503
279695820	1.6259	1.5283	2.5386	0.0000	1.8897	1.9892	1.4194	2.5062	0.7272	1.5144	1.5182	1.9596	2.4329	1.0142	1.8041	2.2993	1.1373
279782317	1.4615	1.4219	1.3798	0.4379	0.4874	2.3580	1.8374	1.1789	0.0000	0.6424	1.5896	1.9014	2.1285	0.4324	1.9507	0.0000	1.8769
1100324	2.2779	1.8284	2.2894	1.1685	1.1008	2.4208	2.1211	2.2856	1.9559	1.2194	2.6103	1.7280	2.4913	1.2016	1.8770	2.6948	1.2773
1100938	5.0952	5.4465	5.0113	2.7129	4.7660	5.1238	4.8050	5.3720	4.4223	4.5713	5.0599	5.5961	4.6935	4.5352	5.7118	5.1885	4.6316
1096673	4.3794	4.6206	5.1527	3.1772	4.2257	4.3195	4.7583	5.0896	3.5821	4.0566	4.2800	4.8943	5.0907	4.0206	4.8359	5.2720	4.1740
1087827	9.1436	8.7640	8.3329	5.9113	7.8980	8.3871	8.3822	8.3986	8.5455	7.8653	8.4945	8.6676	7.8727	7.6676	8.8280	8.5783	7.7992
1091149	4.1765	4.5367	4.7277	3.2293	3.7075	3.9790	4.7539	4.4660	3.7474	3.6044	4.1223	4.8098	4.6921	3.6624	4.7688	4.7452	3.7028
1087989	3.6753	3.2540	3.5373	2.3867	2.4720	3.7354	3.2549	3.4282	2.6217	2.6186	3.5506	3.3231	3.4517	2.5417	3.3435	3.2871	2.5025
1103787	3.7446	3.9362	4.0800	2.7731	3.4014	3.6545	3.9255	4.0945	2.0670	3.2649	3.7095	3.9996	4.1007	3.3403	3.9000	4.2499	3.3259
1091057	2.3838	2.4393	2.2766	1.1077	1.5655	2.4336	2.1665	2.3208	1.5789	1.6171	2.5045	2.1726	2.6766	1.4136	2.4018	2.5482	1.5825
1104153	2.5561	2.4755	2.7744	1.4965	1.8883	2.4407	2.7619	2.6475	1.3682	1.7752	2.5297	2.5114	2.7461	1.7699	2.5893	2.7576	1.9122
1087245	4.2341	5.3471	6.0739	3.9870	5.4417	4.9159	5.7727	6.0561	3.4167	5.0621	4.5675	6.7467	6.1868	5.2235	6.3814	5.8686	5.2767
1089826	3.0375	3.4256	4.0592	1.9815	2.9918	3.1615	3.6227	3.8888	2.3501	2.8491	3.0451	3.7746	3.9450	2.8703	3.6583	3.9058	3.0253
1093687	2.2172	2.7750	3.3027	2.0195	1.8080	2.5330	2.9954	2.8902	2.3343	1.9561	2.3428	3.4190	3.3414	1.9367	3.2412	2.9599	1.9206
1094871	3.8385	4.0564	3.9533	1.8688	3.2389	4.1384	3.3229	4.1772	3.5801	3.0986	3.7752	4.2347	3.7244	3.1145	4.2630	3.7553	3.1969
1093814	2.8484	3.1245	3.3530	2.2398	2.4262	2.9598	3.3346	3.2200	1.9019	2.3278	2.7612	3.4390	3.4054	2.3397	3.3192	3.3659	2.4415
1097335	5.5353	5.5080	5.3651	3.7496	5.0003	5.8239	4.8526	5.3388	4.1026	4.8813	5.3375	5.9305	5.2551	4.6018	5.7843	5.0280	4.7784
1100225	1.9131	2.4014	2.6228	0.8325	1.7412	1.9595	2.0998	2.7096	1.4437	1.5855	1.6399	3.1254	2.5375	1.5453	2.6682	2.5743	1.6906
1096881	4.9200	5.4681	6.0922	4.3223	4.9615	5.0392	5.7624	5.8765	4.4935	4.8548	5.0503	5.9151	6.0705	4.7984	5.8027	6.0114	4.9126
1091168	3.1370	3.3255	3.7565	2.2472	2.7296	3.2632	3.6512	3.5625	2.4184	2.7312	3.0019	3.6893	3.6973	2.6457	3.6512	3.6324	2.6771
1099042	2.1956	2.0918	1.8674	1.1643	1.0448	1.9412	2.2924	1.6905	1.3875	0.9572	1.9536	1.8584	2.0082	0.9441	2.0804	1.9538	0.9875
279938412	3.1318	2.4336	1.9315	2.0187	0.9140	2.8082	2.8171	1.8420	2.6683	0.9960	3.8359	1.8969	1.7540	0.9459	2.3068	1.0876	1.0792
1104091	2.8179	2.9792	3.0805	1.4453	2.2577	2.9066	3.0907	3.0003	2.3764	2.1662	2.7371	3.1918	3.2405	2.0630	3.1504	3.0259	2.3397
1100530	4.6394	4.9265	4.8599	3.6644	4.2856	4.6390	4.8256	4.8621	3.2407	4.0809	4.5624	4.9693	4.8336	4.0063	4.9702	4.8980	4.1515
279704374	1.3856	2.4324	1.7339	0.8758	0.9858	2.4488	2.9199	2.3625	0.0972	1.1666	1.6625	3.0283	2.4382	1.9562	2.1659	0.4791	2.0239
1092820	4.7015	4.0341	4.3029	1.9432	4.0729	4.8299	3.6145	4.4123	2.5078	3.6177	4.5094	3.8780	4.0766	3.7595	3.9648	4.0887	3.9455
1097085	2.5530	2.5085	2.7684	1.2982	1.6040	2.7624	2.3435	2.7428	2.3524	1.7314	2.5794	2.4864	2.8144	1.6358	2.6480	2.7618	1.7099
280086044	1.0416	1.5373	2.5918	0.8941	1.2859	1.2117	2.1051	2.3733	0.0000	1.5079	1.0453	1.8243	2.7700	0.9659	1.4816	2.8808	1.2582
1087800	1.1480	1.6488	1.8562	0.7418	0.5785	1.6640	1.7513	1.3695	0.5392	0.5753	0.8741	2.0189	1.8360	0.7052	1.7905	1.0930	0.6944
280073987	5.2026	5.1898	5.2640	3.6733	4.6218	5.2045	5.0439	5.4783	3.9778	4.8452	5.4618	4.8349	5.2458	4.6089	5.2525	5.6097	4.3282
1090380	3.4394	3.5385	3.8217	2.3217	2.9928	3.2975	3.7136	3.7955	2.3424	2.8480	3.3391	3.7190	3.6297	2.8955	3.7877	3.8445	2.9124
280033385	5.0376	4.6905	5.2110	3.2716	4.3370	4.3563	4.9444	4.9933	3.5834	4.2780	4.7083	4.7974	5.0222	4.1091	4.5889	5.3700	4.2596
279994149	7.1624	7.0865	6.1126	4.1656	6.1870	6.9249	6.3740	6.3473	6.4057	5.9052	7.0844	6.9405	6.1019	5.9317	7.0728	6.0776	5.9179
1102634	1.6419	1.6916	1.9960	0.7500	0.9157	1.6954	1.8642	1.7842	0.8315	0.8862	1.8458	1.4474	1.9163	0.7950	1.4873	1.9824	0.9186
1095448	3.1945	4.0714	4.2344	1.9395	3.3843	3.6609	5.1343	4.0318	3.2632	3.3068	3.5837	4.0499	4.5213	3.5739	4.0530	4.3860	3.5787
279911161	2.7670	2.7963	2.7685	2.3774	2.2419	2.1281	3.2993	2.9778	0.9767	1.8492	2.5019	3.1100	3.0241	2.2105	3.3257	2.7386	2.0359
1099488	3.8429	4.0084	4.2372	2.8362	3.3324	3.3099	4.0644	4.2552	3.0481	3.1491	3.7803	4.1194	4.2100	3.2306	4.1504	4.5476	3.2350
1086999	1.4653	1.8511	1.4517	0.7329	0.8694	2.0336	2.2804	1.0554	0.9670	0.7753	1.2687	2.6563	1.7466	0.6445	1.9184	0.7861	0.6546
1090576	3.6916	3.7651	3.8819	2.8039	3.0349	3.6672	3.9445	3.8150	2.6236	2.9747	3.7707	3.7594	3.8981	2.9052	3.7352	3.9478	3.0466
1102906	3.1223	4.0682	4.5843	1.2558	3.6541	3.3960	3.4893	4.5940	2.9104	3.2727	2.2870	4.2450	3.9403	3.1581	4.1042	4.6723	3.4814
1097962	4.4133	4.3130	4.0692	1.6729	3.6930	4.7823	3.7311	4.3228	3.9511	3.4826	4.3328	4.2997	4.0355	3.4982	4.2947	3.8377	3.5788
1099849	2.2078	1.6611	1.1240	0.5307	0.6008	1.8251	1.3945	1.0851	0.5187	0.4667	1.8337	1.9782	0.7862	0.7514	1.9450	0.6439	0.6744
1095341	1.6791	1.8457	1.9326	0.9082	0.8811	1.3839	1.8970	1.8033	0.8572	0.8925	1.7705	1.6755	1.8668	0.9477	1.9352	1.9565	0.8354
1094822	2.4501	2.3891	2.8677	2.0488	1.6530	2.4990	3.0380	2.7856	1.5467	1.7046	2.6086	2.6222	2.7142	1.8912	2.6965	2.5942	1.6724
1096068	2.3521	2.0926	2.3291	1.1920	1.3610	2.1841	2.0972	2.2253	0.8910	1.4512	2.2318	1.9500	2.2864	1.2715	2.0063	2.3629	1.5429
279747276	3.2994	3.2659	3.4170	1.5176	2.8325	2.8033	3.5124	2.9749	1.5448	2.9729	3.2717	3.1749	3.4404	2.7425	3.4805	3.3297	2.5643
1099897	3.8075	4.3588	4.3088	2.4388	3.5498	4.3797	4.5491	4.0938	3.6854	3.4039	3.7874	4.6412	4.3645	3.3837	4.3705	3.9793	3.5344
1091108	4.0154	3.6649	3.9587	2.4309	3.1323	3.7034	3.5917	3.8220	2.8973	3.0397	3.8151	3.5412	3.7757	2.9565	3.8079	4.1672	2.9392
279748917	4.4685	4.6072	2.9233	3.4008	2.8228	3.6400	4.0201	3.0551	2.6534	2.8280	3.6137	4.7397	2.7264	2.7378	5.0222	3.0699	2.9725
279724584	1.9096	0.8869	0.6705	0.7202	0.3850	0.6601	0.7734	0.0000	0.0000	0.3522	1.3251	1.4850	1.0672	0.5455	4.4656	1.0265	0.3500
1089281	3.6673	3.9364	3.7662	2.8182	2.8728	3.7568	4.2383	3.4884	2.6531	2.9256	3.6325	3.9958	3.8264	3.0328	3.9302	3.3211	2.9360
1096481	3.0545	4.2462	3.8075	2.1439	3.0215	3.3260	4.2407	3.8071	3.2678	2.9898	2.8460	4.5445	3.5485	2.7143	4.1818	3.5854	2.8991
1104521	2.6597	3.3826	3.2701	1.1529	2.8060	3.0199	3.3443	3.3624	2.2670	2.7299	3.1756	3.7705	3.7220	2.9756	3.7345	3.3211	2.6928
1087770	1.8418	2.0073	1.8552	0.8774	1.1458	1.9647	2.0328	1.9758	1.2028	0.9594	1.8657	1.9364	1.7746	0.9148	2.1564	2.0318	1.1687
279989799	2.9148	2.6364	2.9332	1.4588	2.0752	2.8605	2.7355	2.8897	2.4666	1.8616	2.9731	2.7656	3.0849	1.9417	2.6877	3.0773	1.9850
1089060	2.2417	3.0088	2.9820	1.2827	2.1639	2.7216	3.8972	2.4575	1.6146	2.1528	1.9477	3.7604	3.3978	2.3245	3.0456	2.0422	2.2202
1102477	2.5124	2.2509	1.7440	1.0924	1.2701	2.3487	3.0711	1.5933	1.5857	1.2444	2.9659	2.0732	2.1172	1.3372	1.9512	1.8617	1.4049
1088467	2.9985	3.4265	3.8843	2.2843	2.6736	3.1464	3.8255	3.6805	2.4484	2.6480	3.1182	3.5871	3.8605	2.9030	3.3621	3.8575	2.7565
279995299	4.4123	4.2745	4.1624	3.2620	3.4089	4.2817	4.1405	4.2644	3.1254	3.4418	4.4564	3.9578	4.0434	3.3313	4.1307	4.1619	3.2591
279885834	2.8570	2.8470	2.9501	2.2557	1.8606	3.0474	3.3363	2.6617	1.6874	2.2320	2.9342	3.2316	2.7838	1.4754	3.1712	1.7682	2.3008
1099708	1.4606	1.7406	1.7969	0.9641	0.8910	2.1090	2.3105	1.3617	0.8348	0.6899	1.4206	2.1118	2.1157	0.8668	1.7348	1.1617	0.8764
1098064	2.7976	3.1869	3.3854	1.9718	2.2226	2.7101	3.4718	3.1768	2.5208	2.2341	2.7857	3.3450	3.3508	2.3444	3.2985	3.4404	2.3536
280121103	2.9375	2.8090	2.3013	1.2399	1.7165	2.4576	2.6862	2.3854	1.9274	1.7370	2.6721	2.6206	2.3603	1.6611	2.6314	2.4472	1.7451
1101925	3.3221	3.7411	3.5548	2.5188	2.5189	3.3543	3.9787	3.4343	2.7516	2.6323	3.1715	3.8209	3.6877	2.6937	3.6855	3.2331	2.7346
279731198	6.3760	5.5357	4.9758	2.9092	4.5245	5.4858	5.0786	5.1073	5.3169	4.3052	5.9449	4.8577	5.2298	4.5317	5.0571	5.3283	5.1691
279489069	3.1090	3.2909	4.5719	1.1204	4.0606	3.9401	3.6858	4.4938	2.0257	3.3569	3.0407	3.8273	4.2954	3.5365	3.6996	4.5381	3.6650
279771324	2.3228	1.8501	2.7736	1.3252	1.2332	1.9238	2.1622	2.5656	0.9772	1.6247	2.1649	2.0860	2.4231	1.5596	2.5630	2.4951	1.6855
279842266	4.6108	4.8208	5.3605	3.5797	4.5943	5.0166	5.0747	4.8621	2.6646	4.4303	4.3681	5.0412	5.0793	4.4865	5.2006	4.8369	4.4389
280025465	4.0999	3.5267	3.2604	1.3570	2.6358	3.5686	1.9836	3.1825	2.0806	2.6893	3.2374	3.0291	2.6559	2.1479	3.1668	3.1457	2.6945
1098468	1.4036	2.0666	2.0651	0.2842	1.6714	1.9260	1.7334	2.4110	1.0639	1.3997	1.7555	3.0254	2.3027	1.6567	2.9037	2.0922	1.4365
1089659	4.6978	4.6904	5.0839	3.4749	4.1567	4.6471	4.8145	4.9410	3.5039	4.0206	4.6256	4.6287	4.9184	4.0325	4.6540	5.0486	4.1782
1095146	5.7017	5.6221	5.6708	4.4692	5.0082	5.6043	5.3143	5.7835	4.2943	4.8868	5.6344	5.5148	5.5675	4.7395	5.6498	5.7642	4.9217
280083961	1.9830	2.0186	2.1528	0.6965	1.7688	2.0381	2.3767	2.5390	0.5878	1.8064	2.4852	1.6536	2.3725	1.3266	2.0873	2.5510	1.6424
1098423	3.7985	3.9368	3.8310	3.1105	3.0368	3.6882	4.0742	4.0127	2.7589	3.1225	3.7012	4.0364	3.9046	2.9724	4.1496	3.8671	3.0516
1090979	3.5880	3.4342	3.5281	2.2041	3.0362	3.2572	3.4277	3.6946	2.1496	2.6315	3.2918	3.4159	3.5964	2.7713	3.5796	3.7296	2.8296
1094197	4.8996	5.2211	5.6642	4.1991	4.6280	5.1253	5.5435	5.4245	3.9143	4.5683	4.8160	5.3570	5.7212	4.5204	5.2260	5.4129	4.6297
1094687	3.4362	3.7845	3.7554	2.9306	3.0308	3.4754	4.2268	3.6528	2.4154	2.8523	3.3607	4.2864	3.9955	3.0813	4.1144	3.7157	3.0934
1090436	2.6235	3.2878	3.8571	2.2880	2.2850	2.7584	4.0441	3.2672	2.4509	2.3337	2.6751	3.4917	3.8287	2.5706	3.1584	3.5105	2.5841
278743751	3.1179	3.2428	3.8509	1.7754	3.3369	3.4179	3.3410	4.0617	1.5494	3.3221	3.4251	3.5046	3.9176	3.0530	3.3050	4.3267	3.1175
279850307	2.4889	2.3863	2.2929	1.2416	1.2168	2.5939	2.3304	2.1093	1.8202	1.2609	2.4589	1.7992	2.3189	1.4571	2.0692	2.3556	1.3568
1093787	4.2093	4.1801	4.9857	3.7394	3.4369	4.0392	4.3828	4.6540	3.3921	3.6224	4.0782	4.3389	4.8377	3.4115	4.1388	4.8591	3.5735
1088351	5.1463	5.2538	5.1659	4.2029	4.6042	4.8247	5.1894	5.2590	3.5870	4.4299	5.1094	5.2228	5.1894	4.3629	5.3194	5.3197	4.5144
1088844	4.3175	4.3803	4.5050	3.1636	3.6622	4.1857	4.4982	4.5185	3.2499	3.6948	4.1718	4.3950	4.4724	3.6606	4.6666	4.5600	3.7284
279788559	1.9846	1.9170	2.2095	0.4314	1.5185	1.8235	2.1097	2.9024	1.7365	1.7738	2.2629	1.9736	2.7518	1.3363	2.1497	2.4718	1.2101
279948955	2.6258	3.0764	2.7117	2.9407	1.9291	2.1662	3.2063	2.3552	1.4254	1.8241	2.4899	3.3268	2.0252	1.2798	3.4328	2.8141	1.7028
1092250	3.2538	3.5728	4.5132	2.7665	3.0575	2.9188	3.0061	4.2405	2.4295	2.8279	3.0222	3.8978	4.6098	3.0354	3.7209	4.7120	3.1150
280004885	1.4692	1.4830	2.0988	0.2702	1.0966	1.7133	2.8768	1.8282	0.0000	1.2669	0.4620	1.9573	2.1286	1.0146	1.5178	1.9383	1.5883
279788957	4.4961	4.1873	4.7590	3.3816	3.7498	4.4454	4.2321	4.8773	3.3145	3.7337	4.4754	4.2406	4.7007	3.6579	4.2262	4.8159	3.7547
1087724	5.2402	5.3692	5.7178	3.7225	4.9562	5.0435	5.2908	5.5890	3.8778	4.9213	5.1389	5.1707	5.5749	4.7229	5.3929	5.8324	4.7956
1099817	4.8339	5.3692	5.4817	3.7461	4.7427	4.7895	6.2263	5.2488	4.1402	4.4626	4.8670	5.1940	5.6345	4.6792	5.2038	5.5213	4.6865
1097235	3.1793	2.4352	3.2059	0.8966	2.1167	2.9382	2.7882	2.8810	1.8694	2.3328	2.7415	2.2065	3.1001	2.0300	2.3341	3.0184	2.1909
1099338	3.3116	3.1723	3.2261	2.1501	2.4046	3.3269	3.1472	3.1135	2.0863	2.5290	3.2995	3.5382	3.0612	2.4898	3.4599	2.9376	2.3773
1090844	4.8757	4.8642	4.6255	3.1272	4.1453	4.7508	4.5691	4.6175	3.4493	4.1709	4.6502	4.8741	4.5347	4.0305	4.9440	4.4242	3.9156
1094126	3.3630	3.1828	2.8586	1.8947	2.2209	2.8387	3.1387	3.0061	2.7373	2.2651	3.3510	2.9462	2.7378	1.7770	3.1718	3.0139	2.0614
1094773	3.5593	3.3427	3.8379	2.1069	3.1820	3.5296	3.3169	3.7716	1.9587	3.0307	3.4995	3.3007	3.7631	2.7688	3.3866	4.0065	3.0221
1098113	4.7215	4.4383	5.0867	3.0289	4.2555	4.4270	4.2536	5.0497	3.6701	4.0065	4.5323	4.4120	4.9115	3.9096	4.7115	5.4268	4.1024
280127694	5.5646	5.1991	5.2279	4.1489	4.6171	4.8508	5.4447	5.1685	3.4917	4.6471	4.8739	5.4574	4.9682	4.5265	5.4731	5.0554	4.4398
279996040	4.0094	4.9726	6.3918	4.6301	4.6758	4.8299	5.6356	5.8150	3.4225	4.5926	4.1316	5.6147	6.0003	4.5382	5.4664	5.6631	4.6922
1088692	3.0579	3.2064	3.0656	1.1725	2.5584	3.2949	2.9879	3.0556	2.1968	2.3529	2.9846	3.0517	3.0351	2.4176	3.1793	3.0553	2.4595
1091985	2.8927	3.2826	3.6765	1.8632	2.7800	3.1216	3.4770	3.5559	2.0305	2.6179	2.8044	3.4380	3.5511	2.6822	3.4938	3.6661	2.8133
1101725	4.0627	4.4416	5.0175	3.3807	3.6997	3.9794	4.7729	4.8052	3.4441	3.7457	4.1490	4.4351	4.8672	3.8135	4.3932	5.0199	3.7874
279899320	0.8000	1.5614	1.6128	0.3146	0.8124	2.0031	1.8107	1.3619	0.0000	1.1511	1.1457	2.3583	1.9564	1.0906	1.9325	1.2791	0.9833
279870599	4.9049	5.1416	4.7292	4.3872	3.9383	4.3535	5.3881	4.9013	3.6875	3.9904	4.7687	5.0229	4.8152	4.0311	4.9329	4.8972	3.9744
1095401	2.8781	2.9931	3.2604	2.1861	1.9437	2.8149	3.3533	3.0265	2.7262	2.0408	3.0548	2.8004	3.1502	2.0044	2.8637	3.3896	2.0527
1087615	4.8291	4.7634	4.9363	3.3776	4.0489	4.6558	4.7999	4.9657	3.9601	3.9922	4.6020	4.7275	4.8698	3.9859	4.8201	4.9651	4.1470
1089290	4.4813	4.1906	3.8862	2.4320	3.2553	4.6231	4.0704	4.1201	4.2454	3.2848	4.5056	3.9562	3.9648	3.1480	4.2266	3.8319	3.2870
279922723	2.0827	3.0384	3.5887	1.2371	2.6544	2.0895	2.6638	3.1309	0.9761	2.6017	2.0489	2.8164	3.3264	1.9246	2.4628	3.6949	2.1254
1092136	3.9806	4.1368	4.7800	3.1081	3.5013	3.9435	4.3032	4.6478	3.3294	3.5909	3.8616	4.3078	4.6223	3.5746	4.3055	4.8597	3.5819
1105174	2.6237	2.4732	2.3005	1.0787	1.5368	2.7748	2.5442	2.1052	2.1253	1.3787	2.5561	2.4380	2.5886	1.4576	2.3160	2.0541	1.6749
1090317	4.7183	4.9420	4.6121	4.5746	3.7778	4.5606	5.2064	4.4299	3.0307	3.9002	4.5578	5.1312	4.6450	3.9469	5.2207	4.1988	3.9032
1089434	3.3927	3.7822	4.2598	2.9256	3.1473	3.5558	4.0527	4.2047	2.9700	2.9893	3.3632	4.2347	4.2931	3.2672	4.1728	4.2664	3.1190
1091705	3.5997	3.8178	4.1920	1.9918	3.4980	3.3883	3.9490	4.0978	3.0177	3.2825	3.4773	4.1650	4.0395	3.0823	4.1655	4.4172	3.3996
279787891	3.7811	4.2848	4.3188	1.6900	3.9206	4.2484	4.2171	4.2305	3.4473	3.7777	3.7909	4.7467	4.4577	3.4853	4.5857	4.1305	3.8518
1101070	3.7954	3.8725	4.1308	3.0915	2.9176	3.8785	4.2108	4.0546	3.1731	3.0287	3.8462	3.8374	4.2987	3.2337	3.7129	4.2594	3.1537
1098365	3.2703	3.4666	3.3271	1.8973	2.4677	3.0634	4.6228	2.8787	2.7449	2.5681	3.5639	3.2069	3.6365	2.5590	2.9481	3.1576	2.6788
1096307	3.3659	3.9396	3.7463	2.4440	3.1541	3.7587	3.9607	3.5501	2.0501	2.9429	3.3508	4.0451	3.8285	3.1563	3.9187	3.3918	3.1943
1105372	2.2242	2.9270	2.8825	1.9315	1.9337	2.6850	3.0038	2.8981	1.6105	2.0326	2.4706	3.0945	2.9462	1.8855	2.9784	2.7495	2.0977
279904834	7.7617	7.6892	7.5931	6.8086	6.8956	7.6038	7.6712	7.5675	5.8128	6.9201	7.3234	7.9895	7.3144	7.0064	7.8848	7.3547	6.8999
1091639	1.0850	1.3427	2.0223	0.5077	0.8792	1.3086	1.3742	1.6494	0.7153	0.9407	1.7147	2.0887	2.6643	0.8378	1.7081	1.5316	0.8677
1099689	6.7477	6.9465	5.7530	4.3927	5.8086	6.9412	6.6515	5.7886	5.6534	5.8404	6.7881	6.9009	6.0603	5.7436	6.7587	5.3489	5.7806
1087700	4.2670	4.1665	4.1754	2.9789	3.3165	4.9547	4.2909	4.3324	3.5995	3.4708	4.2031	4.1029	4.0565	3.0987	3.9514	3.9018	3.5139
1103725	1.5705	1.8765	2.0854	1.0960	0.8474	1.7412	2.4368	1.7451	1.1232	0.9447	1.7447	1.9094	2.1005	1.0078	1.7604	1.9100	1.0384
1091756	2.5768	2.7450	3.5233	1.6209	2.0476	2.4749	3.4968	2.8736	1.9944	2.0964	2.4408	2.9660	3.2959	2.1221	2.7557	3.0094	2.3285
1096627	3.7916	3.9182	3.9952	2.7759	3.0212	3.8110	3.8156	4.0020	3.1972	3.0526	3.7414	4.0462	3.8164	3.0969	4.1195	4.0290	3.0275
1089272	6.3181	5.8999	6.1993	4.4712	5.4956	6.1025	5.9874	6.1864	5.1134	5.4797	6.3371	5.5796	6.0868	5.2610	5.7801	6.4645	5.3634
279729781	2.5263	2.2402	2.3116	1.2653	1.9272	2.7470	2.8706	1.9031	0.6953	1.4977	2.5103	1.8636	2.4036	1.7535	2.1517	2.5371	1.7492
1105017	2.8629	2.8815	2.8254	2.7955	1.6730	2.7588	3.2620	2.6861	1.7956	1.8394	2.7482	3.0426	2.8782	1.9419	2.9365	2.6877	1.8465
1094312	3.1375	3.4394	3.6891	2.4204	2.8310	3.2136	3.8214	3.6093	2.2756	2.6909	3.2043	3.7916	3.8462	2.9081	3.5734	3.7473	2.8619
279925104	1.7173	2.3900	3.0752	0.6039	2.0974	2.2172	2.9651	2.6509	0.9731	2.0584	1.7128	3.1115	3.0516	2.2370	2.6916	2.5100	2.0304
1094626	5.0999	5.0990	4.6591	4.0332	3.8374	4.5134	5.1556	4.6633	4.4213	3.9468	5.0047	4.9016	4.5839	3.8484	5.0314	4.8905	3.8317
1099133	4.3190	4.5818	5.2982	3.2702	4.2216	4.4185	4.6192	5.2677	3.6059	4.1345	4.5136	4.6955	5.1752	4.1058	4.8149	5.4151	4.3175
1091868	3.5852	3.8603	4.5052	2.5041	3.5507	3.6753	3.8195	4.6053	2.8138	3.4365	3.5188	4.1305	4.3775	3.3218	4.2768	4.5563	3.5542
1088251	3.8008	4.0569	4.6912	2.8973	3.6243	3.7949	4.2828	4.4286	3.0220	3.5235	3.6124	4.5059	4.4571	3.4648	4.3830	4.5861	3.5713
1100179	2.8054	2.8380	3.2302	1.3709	2.3470	2.8971	2.7198	3.1213	1.7862	2.3050	2.7351	2.7539	3.1649	2.2045	2.6929	3.3240	2.2834
1103161	1.5314	1.9460	2.7373	0.6393	1.5837	1.5333	2.3692	2.5245	1.1633	1.3642	1.6565	2.0399	2.7803	1.5309	2.0771	2.9245	1.5670
279728552	2.5617	2.9821	3.8375	1.7643	2.5395	2.9468	3.8937	3.2559	1.5276	2.5021	2.1425	3.4518	3.8587	2.7147	3.0373	3.0531	2.7464
1092427	6.7760	6.8149	6.8103	5.3594	6.1508	6.8627	7.0095	6.7621	5.8239	6.0301	6.7269	6.7717	6.9370	6.0136	6.6929	6.6805	6.1391
1087859	2.2605	2.6187	2.9910	1.6340	1.9491	2.5835	2.8503	2.8843	1.7030	1.8852	2.2827	3.2373	3.0532	2.1108	3.1410	2.6136	2.0562
1094448	3.2153	3.4671	3.1601	3.1552	2.0246	3.0726	3.5416	3.1728	2.6738	2.2305	3.1417	3.3626	3.2762	2.1056	3.5206	3.1544	2.1872
1094218	4.5923	4.7449	5.1500	3.6684	4.2594	4.6356	4.8683	5.0065	3.2129	4.1232	4.4491	4.9270	5.0126	4.2589	4.9408	5.0377	4.2805
1100627	5.3548	5.7133	5.9136	4.3700	4.9397	5.6955	5.9891	5.8011	4.2855	5.0149	5.4235	5.6319	5.9168	5.0347	5.5338	5.5049	5.1304
1100552	2.7454	2.1888	1.7109	0.6280	1.2777	2.5007	1.9555	1.5082	1.6900	1.0160	2.3608	1.8877	1.5482	0.9775	1.9807	1.6787	1.1442
1097391	2.9879	3.4227	3.3979	2.2989	2.3381	3.2709	3.5586	3.3491	2.8402	2.3049	3.1525	3.3576	3.4321	2.4492	3.4039	3.3105	2.4540
279770404	1.4814	1.9469	2.3721	0.7360	1.4202	1.7288	2.6273	2.1173	0.7528	1.2297	1.2272	2.8631	2.3092	1.3805	2.1970	1.6674	1.4733
1098831	6.5059	6.4318	7.0139	5.0093	6.0393	6.0627	6.5065	6.9603	5.9226	5.8945	6.0959	6.7785	6.8225	5.8534	6.8487	7.2759	5.9662
1093233	5.7726	5.9132	5.7114	4.4709	5.1444	6.2979	6.1680	5.6065	4.9213	5.0686	5.8587	6.0605	5.9937	5.1421	5.7659	5.3640	5.1463
1104177	2.0767	2.3086	2.0825	1.0694	1.1044	2.0237	2.2121	2.1799	1.5269	1.2965	2.1311	1.7542	2.3217	1.2879	1.9601	2.3111	1.1660
280126794	4.2536	4.4249	3.6700	2.6741	3.3915	4.4455	4.1820	3.8484	4.0695	3.1493	4.3715	4.2200	4.1135	2.9819	3.9228	3.5452	2.9863
1104179	2.2870	1.9882	2.6724	1.5635	1.6443	2.4863	2.6891	2.3098	1.1689	1.4059	2.1862	2.0996	2.6550	1.4615	1.9902	2.5694	1.6103
1088016	5.6773	5.5196	5.0835	3.5728	4.6848	5.8832	4.9832	5.1021	4.2344	4.5933	5.5155	5.4052	4.8871	4.7605	5.3525	4.7952	4.6109
1088951	5.6150	5.3787	5.2401	2.9556	4.8863	5.7025	4.5940	5.4992	4.9019	4.5699	5.5935	5.4200	5.0525	4.7366	5.6272	5.2805	4.8428
1096749	2.9546	2.9044	3.6170	2.3036	2.1762	2.8720	2.9195	3.4965	2.2831	2.3006	2.7650	3.1943	3.2210	2.2375	3.1920	3.5737	2.3427
280103724	2.2760	2.5274	2.4936	1.1069	1.8633	3.1565	2.6083	2.1672	0.8472	1.6413	2.0331	2.8244	2.3307	1.6692	3.0376	1.3751	2.2184
1093314	8.4704	7.8579	6.7174	5.6481	6.7069	7.6659	7.2055	6.8933	7.0180	6.6299	8.0216	7.5683	6.6299	6.6545	7.6881	6.7566	6.4963
1099405	3.4997	3.3435	3.6172	1.7824	2.8978	3.5755	3.5429	3.3742	2.3110	2.8769	3.5751	3.1864	3.4165	2.7471	3.1976	3.5766	2.7738
280014847	3.6956	4.3660	3.9245	2.6451	3.5662	3.5688	4.5251	3.8957	2.1744	3.3994	3.0580	4.8825	3.7522	3.4518	4.7305	3.6413	3.4991
1089998	4.6342	4.0995	3.6140	2.7197	3.1456	4.3025	3.7652	3.7441	3.6951	3.0740	4.4678	3.8694	3.7009	3.0742	4.0418	3.6352	2.9387
1103878	1.9488	1.9915	2.0888	1.0397	1.0453	1.9916	2.1601	1.9445	1.4847	1.0472	1.9695	2.1038	2.2964	1.2383	2.1570	2.0549	1.2470
1101180	2.8329	2.8524	3.2974	1.1750	2.4641	2.8257	2.6083	3.2463	1.9231	2.2988	2.6291	2.8315	2.9568	2.0706	2.8587	3.3764	2.4118
1100847	3.6548	3.5436	4.0635	2.3512	2.9991	3.6171	3.7139	3.8888	2.7494	3.1031	3.6913	3.6957	4.3316	3.2408	3.7319	4.1664	3.2377
1104492	2.5598	2.2160	2.4270	0.6337	1.9329	2.1467	2.1866	2.2907	0.6702	1.7344	2.2616	2.1091	1.9790	1.6197	2.3242	2.3845	1.7040
279891312	8.0217	7.9560	8.0616	6.5809	7.6208	7.5768	7.9436	7.9929	5.8871	7.3685	7.5137	8.2257	7.9084	7.4556	8.2294	8.1001	7.5545
1089449	2.9084	3.6909	3.5524	2.2634	2.6855	3.1146	3.9662	3.3200	2.1752	2.6506	2.7630	4.0040	3.6117	2.9060	3.8516	3.2637	2.7956
1094551	2.9942	2.7701	2.7825	1.7664	1.7572	2.6982	2.8285	2.5124	1.9608	1.8552	2.8813	2.4375	2.5678	1.9053	2.6053	2.9242	1.8489
279996668	3.0843	3.1929	3.3437	2.7598	2.2490	3.0507	3.7184	3.1753	1.3163	2.6620	2.9730	2.9901	3.2233	2.4023	3.2150	2.8373	2.3265
1096545	2.4163	2.4482	2.0995	0.6499	1.4965	1.4802	2.6227	2.1489	1.6625	1.3243	2.4361	2.0246	1.8488	1.2803	2.0527	2.4979	1.4531
1103624	1.8794	1.6088	0.9473	0.7130	0.3941	1.8458	1.7959	0.9132	1.1705	0.5538	1.9177	1.2033	1.4171	0.3061	1.3508	1.0974	0.3115
1095250	2.8823	2.8801	2.7284	0.7633	2.1716	3.3401	3.1045	2.2336	1.6342	2.0638	2.5183	3.3029	2.7419	2.3698	2.9368	1.6686	2.2825
1101068	4.5784	4.2512	3.5092	2.9590	2.9530	4.4041	4.2781	3.4901	3.7619	3.0584	4.5064	4.2193	3.4520	3.1633	4.1655	3.3455	2.9520
1090155	2.3855	2.4100	3.0861	1.3728	1.7558	2.6705	2.4557	2.9838	1.8576	1.9429	2.4641	2.2299	3.0354	1.7145	2.2032	2.9589	1.8535
1093357	3.8303	4.2372	4.4274	3.2151	3.6041	3.8675	4.6107	4.2785	2.9660	3.5659	3.8202	4.7927	4.5789	3.5892	4.5275	4.2328	3.5507
1101634	4.7718	4.5778	4.3897	2.8387	3.7172	4.7649	4.5797	4.3784	4.0934	3.7196	4.6673	4.4885	4.4393	3.7189	4.4290	4.2860	3.8059
1108342	2.4042	2.3446	2.2795	1.4039	1.3767	2.7584	2.4684	2.1083	1.6275	1.5536	2.3688	2.4293	2.4468	1.4016	2.1234	1.9633	1.3982
1096472	2.0781	1.7135	2.0656	1.0143	1.0290	1.8360	2.0258	2.0791	0.7252	1.1748	1.9913	1.6765	1.8061	1.0905	1.7389	1.8747	1.1064
1093342	5.5845	5.7154	5.7553	3.8451	5.1351	5.7123	5.5027	5.6508	4.5849	5.1460	5.3154	5.6661	5.6446	4.9118	5.7343	5.8274	5.0055
280031730	5.8973	5.8682	5.6966	4.2006	5.5260	5.6266	5.4575	5.7299	3.8961	5.1972	5.6299	5.9271	5.5226	5.0957	5.9849	5.5745	5.1538
1093293	2.0435	2.7399	3.3063	1.5864	2.0556	2.3572	3.3153	3.0182	1.9073	2.0488	2.2384	3.0593	3.4345	2.1923	2.9404	3.1407	2.1955
279782899	2.7919	2.7488	2.6236	1.7639	2.1870	2.4180	2.5242	2.8522	0.7914	2.0064	2.2596	2.9941	2.7660	2.1411	3.1224	2.4896	2.0035
1092110	2.2941	2.6158	3.2174	1.8260	2.0160	2.2493	3.0741	2.8300	1.5816	1.9193	2.2894	3.0161	3.1075	2.0170	2.7620	2.9046	1.9543
280124352	2.3951	2.3099	2.6802	0.1921	1.7184	2.3475	1.9210	2.3795	1.8602	1.5251	1.9543	2.5349	2.6980	1.7732	2.4169	2.4373	1.9077
1104046	3.5026	3.7597	3.6974	1.7954	2.9741	3.7496	3.8021	3.5700	2.6948	3.0560	3.4754	3.7528	3.8158	3.0163	3.6223	3.4192	3.1270
280015187	2.9671	2.3968	1.5174	1.1371	1.2538	2.5724	2.0229	1.4262	1.0852	1.6742	2.7614	2.6708	1.0071	1.1455	2.6002	1.5534	1.2749
1099673	2.3075	3.2110	2.9606	0.9307	2.4886	2.9065	2.8452	2.9072	1.3844	2.2935	1.8988	3.7775	2.9396	2.3479	3.2359	2.6663	2.5773
1098449	3.1797	3.7469	4.3813	2.7750	3.3319	3.4465	3.8846	4.4407	2.9985	3.2927	3.3164	4.7599	4.0110	3.0595	4.5320	4.4916	3.4043
1088393	2.4305	2.7806	3.4663	1.5658	2.2403	2.3661	3.2423	3.1699	1.9035	2.2099	2.3272	3.0681	3.3058	2.2626	2.9171	3.5078	2.3483
279860098	6.5239	6.1753	5.6019	5.1925	4.8078	5.4294	6.0772	5.7095	5.3701	4.9804	6.4873	5.5681	5.4288	4.7612	5.6580	6.0893	4.9665
1097999	4.6539	5.1830	5.6209	3.6736	4.8077	4.9612	5.2272	5.4680	4.1252	4.5730	4.5243	5.6875	5.5632	4.4816	5.4703	5.4933	4.6571
1088486	2.3411	2.0980	2.0301	0.9667	1.5555	2.6860	2.4695	1.7343	1.0332	1.2956	2.1493	2.5309	2.0009	1.4248	2.1993	1.8385	1.6217
1102394	4.4423	4.3361	3.6228	2.2511	3.3130	4.7923	4.0336	3.6555	3.5413	3.2713	4.5086	3.9336	3.8974	3.4402	4.0537	3.4476	3.3431
1103985	3.9050	3.6660	2.9174	1.0433	2.8618	4.4729	3.2991	3.0237	2.9838	2.8408	3.8491	3.8345	3.1869	2.9377	3.5561	2.3331	2.8495
279719464	0.9515	1.1524	1.3552	0.2363	0.6819	1.0749	1.2058	1.4563	0.0000	0.5566	1.0958	1.3644	1.7114	0.6100	2.1699	1.5499	0.9110
1096704	4.1996	4.9076	5.2580	2.8218	4.4292	4.0980	4.6626	5.0170	3.3280	4.1686	3.9936	4.7648	4.9580	4.0276	4.6874	5.3855	4.3189
280069987	0.5709	1.6255	1.0117	0.1134	0.5186	1.3462	2.1223	0.8298	0.0000	0.4043	0.3540	2.2810	1.0150	0.5294	1.7637	0.4770	0.5097
1095807	2.7245	2.6543	3.1436	1.7587	1.7957	2.4855	2.8525	2.8338	2.3271	1.8026	2.6053	2.6389	2.9072	1.9515	2.7585	3.1921	1.9303
1091562	3.1542	2.8499	3.7341	1.4326	2.7861	3.4066	3.5005	3.9218	2.8886	2.4470	2.8309	2.9949	3.4164	2.6399	3.4841	3.8262	2.8214
1095334	0.7852	1.1687	1.6949	0.2585	0.5241	1.0733	1.6493	1.2341	0.4028	0.4397	0.7201	1.6509	1.6411	0.3537	1.0321	1.4115	0.4603
1093934	4.5031	4.0964	4.3038	3.0804	3.6911	4.3686	4.0688	4.2785	2.7533	3.5173	4.2039	3.8504	4.2599	3.4406	4.0454	4.4069	3.5880
1096079	3.7969	4.1252	5.1266	2.6131	3.8456	3.6456	4.4982	5.0436	4.0370	3.7728	3.8710	4.8779	4.8761	3.7269	4.6420	5.1959	3.8828
279880100	1.9011	1.3189	1.1785	0.0000	0.8327	1.4145	0.6290	0.5334	0.0000	0.0000	1.2772	0.9166	1.3055	0.8583	1.7850	1.2928	0.4712
279870922	2.1718	1.8291	1.5194	0.4108	1.1713	2.0573	1.9150	1.6349	0.6694	1.2340	1.4809	2.3402	1.4887	0.9382	1.8430	1.3731	1.0668
1089251	2.3108	3.0879	2.8198	1.6870	2.2260	2.8538	2.5436	3.0591	1.9986	2.0735	2.3613	3.5888	2.8571	1.9189	3.4682	2.6589	2.1100
1087244	5.1940	5.3426	6.0384	3.8123	5.0976	4.9491	5.5046	5.9659	4.7378	4.8788	5.1031	5.6540	6.0276	4.9733	5.7464	6.2797	4.9855
1089836	4.6706	5.0943	5.2830	2.0925	5.0238	4.7794	5.0051	5.4577	4.0526	4.8253	4.8241	5.2961	5.3768	4.8056	5.3768	5.5207	4.8940
1090912	3.1361	3.2601	3.6383	0.9083	2.7122	3.2806	2.2858	3.7096	2.4770	2.7457	2.4506	3.2044	3.1052	2.4062	3.3532	3.9061	2.7970
1103727	4.3641	4.7216	4.9940	3.3301	4.1084	4.5849	4.8994	4.9029	3.4702	4.1318	4.4795	4.7559	4.9990	4.0629	4.7238	4.8435	4.1826
1092220	4.2836	4.2480	4.5769	2.2752	3.8393	4.2632	3.8881	4.5884	3.0936	3.7504	4.1627	3.9399	4.4206	3.8304	4.3246	4.8629	3.9303
1098106	2.6247	2.9758	3.6262	1.9653	2.3210	2.6689	3.4044	3.1256	1.8577	2.2805	2.5965	3.2167	3.4486	2.5644	3.0505	3.4630	2.4444
1098841	3.6179	3.8531	4.0433	2.7512	2.7440	3.5900	3.9045	3.9449	3.9618	2.8286	3.6875	3.9847	4.0149	2.8543	3.9477	4.0852	2.9178
1092476	3.8854	3.5946	3.6956	2.3608	3.3240	3.9662	3.2944	3.9851	1.9174	3.1521	3.9200	3.4533	3.5380	3.0489	3.4483	3.8239	3.1272
279922054	1.6663	1.6892	1.7190	0.6193	0.8369	1.6783	2.1106	1.6691	0.8329	0.9766	1.6688	1.7618	1.9180	0.9381	1.5850	1.6006	0.9794
1093748	1.1139	1.2019	1.8763	0.6799	0.9774	1.4511	0.6045	1.6499	0.2231	0.8324	1.2955	2.7433	1.7309	0.6523	2.1676	1.4354	0.8394
279789445	2.7715	2.5178	1.4068	1.3486	1.0916	2.3891	2.8319	1.4540	1.0867	1.1390	2.3949	2.8986	1.0664	0.9108	2.0056	1.0563	1.6403
279903559	2.7118	2.1831	0.9584	0.8709	0.5117	2.0736	2.6895	0.7011	1.5669	1.1040	2.5785	2.0336	1.0980	1.4059	2.8427	1.2798	0.8664
1098080	2.8623	3.0978	3.5259	1.6297	2.5604	2.8364	3.2961	3.3190	2.4295	2.4704	2.8076	3.3454	3.4888	2.4945	3.2659	3.4385	2.4513
1089098	3.6649	4.1359	3.6239	2.3131	3.1564	3.9973	4.2384	3.2925	2.6353	3.0712	3.5294	4.1627	3.7456	3.1475	4.0068	3.1601	3.1349
1096498	4.3335	4.4054	5.0319	3.2831	3.7414	4.3613	4.3723	4.7767	4.3172	3.6421	4.2502	4.5101	5.0137	3.6953	4.4848	5.0490	3.7064
1087330	2.7323	2.0873	3.0696	1.4123	1.9514	2.3273	2.0066	3.1226	1.5949	1.9379	2.2397	2.6140	2.6287	1.6898	2.7137	3.1723	1.8682
1087138	4.6226	5.9183	5.2603	2.7038	4.8370	4.9133	5.1088	5.1353	4.2839	4.6918	4.2388	6.1739	5.0280	4.7023	5.9846	4.7686	4.7476
1093479	5.2835	5.0558	5.3345	4.1572	4.5035	4.9180	4.9077	5.4292	4.1467	4.4351	5.2746	5.0401	5.2638	4.3757	5.2275	5.6202	4.4605
1094393	3.8576	3.8321	3.8311	3.2217	3.2674	4.2673	3.8992	3.4629	1.9921	3.2300	3.5371	4.5103	3.8931	3.0083	4.1292	3.1276	3.1736
279657077	2.0647	1.5775	1.2034	0.4578	0.7346	2.0566	1.0841	1.2251	1.3563	0.0000	1.8554	1.6592	1.7330	0.3639	0.3151	0.9615	0.4677
1089366	5.6752	6.3936	6.3698	5.2599	5.0681	6.3918	5.3152	6.3901	5.3284	5.1941	5.6522	6.3859	5.9984	5.1112	6.3671	5.8188	5.2502
1093806	4.2755	3.9370	4.0867	3.0850	3.4632	3.9761	3.9545	4.2052	3.4017	3.2326	4.2909	3.9685	4.0558	3.1596	4.1847	4.4459	3.2117
279993267	1.2477	0.9195	1.2674	0.1526	0.2381	1.1956	0.9096	1.1539	0.0000	0.2745	0.9554	0.9976	1.1986	0.2911	0.8857	1.0994	0.2977
1098908	4.2220	4.0631	4.7831	3.4309	3.7192	4.3214	4.4996	4.4394	3.1709	3.6490	4.0864	4.4732	4.6923	3.5150	4.1827	4.6125	3.7043
279775266	1.3076	1.9579	2.2022	1.2869	1.0621	1.5956	1.4616	2.2959	0.7095	1.3708	1.5762	2.1090	2.6315	0.8158	1.3552	2.4423	0.9775
1098276	2.4398	2.9839	3.6508	2.2110	2.6212	2.4920	3.4937	3.4491	1.6474	2.4295	2.6424	3.5445	3.6360	2.6112	3.4013	3.7155	2.6208
280126229	6.8425	7.0080	6.8013	5.7341	6.0744	6.6475	6.9241	6.8676	5.4832	6.1546	6.8559	6.7375	6.7709	6.1924	6.9372	6.9424	6.2648
1100479	1.9467	1.7418	2.5515	1.2461	1.4294	1.9011	2.2026	2.2381	1.1570	1.2739	2.0697	2.0476	2.5779	1.4673	2.0541	2.8143	1.4088
1098370	1.7751	0.3290	2.2062	0.0564	0.7805	1.4114	2.0007	2.0301	0.4408	1.2453	1.1617	0.8597	2.1050	0.8259	1.0616	2.2998	0.8692
279479626	3.9223	0.8956	2.4454	2.6811	0.6630	4.1260	1.0783	2.3541	2.1664	0.4042	3.6367	0.5250	2.7181	1.4355	0.7841	2.0348	0.8397
279896533	1.5844	1.9172	0.3910	1.0719	0.8464	1.3493	1.8345	1.3687	0.7327	0.5579	1.7631	2.1297	1.3069	0.5387	2.9755	1.2142	0.7954
1099289	4.8298	4.5240	4.9623	3.4552	4.3644	4.5644	4.4721	4.9349	3.2451	4.1290	4.8530	4.3993	4.9866	4.0619	4.6084	5.4084	4.2212
1097973	4.5088	4.9545	4.9879	3.0474	4.2422	4.8699	4.3910	4.9190	4.2344	4.1268	4.6915	5.0540	5.0582	4.0398	4.9629	4.7829	4.1344
1094614	4.0377	5.6113	4.2712	2.9257	4.0220	4.9239	3.4793	4.0768	3.7006	3.9294	4.1319	6.0427	3.7223	3.5964	5.1314	3.7751	3.4823
1091333	6.4661	6.1739	6.5510	4.8028	6.0162	6.2228	5.9986	6.5615	4.8960	5.7332	6.3654	6.0252	6.3765	5.5806	6.1910	6.7303	5.7879
1094476	2.0794	2.1583	2.4347	1.1479	1.4235	1.9964	2.3210	2.1954	1.2247	1.4271	1.8754	2.3592	2.3855	1.4048	2.3381	2.2808	1.5146
1099492	1.4474	0.7948	1.4321	0.0000	0.2136	1.7256	0.9648	1.2962	0.5426	0.3401	0.8982	0.4711	1.4304	0.1209	0.4604	1.6331	0.4511
1099843	2.2061	2.6160	2.8200	1.7032	1.6399	2.1764	3.0024	2.4922	1.6823	1.6596	2.2444	2.6040	2.6251	1.6463	2.5204	2.6709	1.7503
279983814	2.3292	2.7384	3.3456	1.2740	2.7066	2.3318	2.8240	3.2141	1.5966	2.1455	2.4823	3.2991	2.9412	2.1039	3.0426	3.3716	2.4059
1095568	3.9508	3.9852	4.3526	2.7022	3.4244	3.6543	3.7681	4.2678	2.6968	3.4504	3.6950	3.8769	4.1931	3.3313	4.0833	4.4285	3.3562
1094690	1.9869	2.3845	2.7413	1.3472	1.5485	2.0434	2.4873	2.4630	1.6183	1.5553	1.9062	2.7528	2.8434	1.6697	2.4947	2.5323	1.6129
1098544	2.4148	3.0201	3.7783	2.1968	2.5120	2.5320	3.5740	3.6025	2.0078	2.4942	2.6913	3.3921	3.7279	2.5741	3.1277	3.8538	2.5217
1088068	3.3067	3.5199	3.2374	3.0624	2.1414	3.2985	3.8286	2.9733	2.5873	2.3047	3.2718	3.6723	3.2268	2.3694	3.4496	2.9383	2.3918
1092498	2.9559	3.4111	3.9301	2.1748	2.9044	3.2082	3.8780	3.7784	2.2723	2.8286	2.8876	3.5897	3.8246	2.9007	3.5450	3.6775	2.8498
279773946	2.3074	2.0947	2.6709	1.2806	1.3359	1.9567	2.4370	2.2900	0.7290	2.0312	2.4947	1.6307	2.0874	1.4934	2.1742	2.7615	1.5442
1102983	1.9125	1.9500	2.0082	0.9426	1.2227	1.9101	2.0828	1.9818	1.1162	1.1864	2.0380	1.9145	2.1009	1.2252	1.9996	2.1930	1.1867
280078421	4.4921	4.5666	4.8509	3.6235	4.4132	4.9556	4.5864	4.6440	2.8898	4.1166	4.2505	5.1775	5.0993	3.6443	4.5917	4.1040	4.1358
279738006	1.6343	2.2303	2.5923	0.4599	1.8289	1.5647	2.1093	2.7171	0.1748	1.9347	1.3840	2.6640	2.4098	2.0078	2.4915	2.4266	1.6425
1101984	3.5697	3.9973	4.6512	2.5897	3.4118	3.5685	4.1581	4.3891	3.3641	3.4650	3.5675	4.3706	4.6155	3.3789	4.1006	4.6819	3.5377
279893528	0.9995	1.1666	1.7161	0.0000	0.8802	1.2002	1.8865	1.6600	0.8742	0.6385	1.2459	1.8660	2.5361	0.9968	1.4956	1.2538	0.7351
1087338	3.0241	3.1432	3.5953	2.0871	2.6705	3.0645	3.3609	3.4606	2.1164	2.6611	2.8836	3.4853	3.5276	2.5890	3.4325	3.5925	2.6629
1086953	3.0014	2.7261	2.9732	1.6229	2.1238	2.9114	2.4343	3.1578	2.1969	2.0388	2.8752	2.7099	2.8414	2.0233	2.9602	3.0247	2.0813
1088444	4.4257	4.5596	4.3422	2.5195	4.0245	4.5275	4.1813	4.3606	3.5375	3.8743	4.4244	4.8448	4.3945	3.7071	4.8440	4.1418	3.9325
1094296	3.7429	3.6759	3.0963	2.9469	2.5818	3.1851	3.5777	3.2336	2.5548	2.5301	3.7488	3.5125	3.1443	2.4892	3.8445	3.2784	2.4890
1087189	2.6037	2.8784	3.1038	2.6149	1.7280	2.6864	2.9196	2.7860	1.8859	1.8338	2.6251	2.9760	3.1141	2.0926	2.9501	3.0113	1.9553
280022769	1.3870	1.2341	1.6396	0.5360	0.8897	1.6262	1.0465	1.4785	0.0000	0.8306	1.7246	2.0382	1.5652	1.1777	1.1503	1.7512	0.4882
280122580	0.8638	0.8221	0.8620	0.3846	0.1926	1.3141	2.0210	0.3188	0.0000	0.0887	0.6253	2.3721	1.3170	0.5747	1.3596	0.0150	0.0905
279784893	2.0397	2.4530	2.5585	0.8593	2.2383	2.3416	2.7195	2.5010	0.8171	1.8022	1.6695	3.1417	2.6904	1.9429	2.8638	2.6246	2.2420
1099641	3.1211	3.2830	3.2150	1.7876	2.5847	2.8840	3.4342	3.0738	1.8427	2.5677	2.9755	3.3665	3.2470	2.6087	3.3981	3.1331	2.6167
279881530	0.8992	1.0160	1.3525	0.3153	0.3802	1.5072	1.5984	0.7425	0.0000	0.2409	0.8439	1.5398	1.4212	0.3289	1.2160	0.6238	0.5407
1087086	6.8709	7.0214	6.4686	5.4862	6.0196	6.7043	6.5648	5.9718	5.7306	5.9472	7.1140	7.3992	6.6150	6.1267	7.0666	5.8012	5.6806
280060511	6.0142	6.3119	6.7807	5.0700	6.0237	6.2213	6.5028	6.7334	5.1790	5.7975	5.9821	6.4783	6.7496	5.6427	6.3886	6.7535	5.8157
1100782	2.4433	1.8812	1.7480	1.1221	0.8680	2.3029	2.5741	1.8563	1.8972	1.0666	2.4233	1.6258	1.9300	0.9660	1.7009	1.8676	1.1221
1099414	2.2511	1.8062	1.8819	1.0408	0.9981	2.3154	1.9037	1.7925	0.9238	1.2090	2.0958	1.7735	1.6861	1.0746	1.8612	1.8547	1.1789
1097939	1.4451	1.4133	1.4928	0.5282	0.4647	1.3752	1.1739	1.5111	0.5639	0.4596	1.2027	1.4300	1.3128	0.5250	1.3582	1.5531	0.6378
1094314	2.9993	3.2695	3.4649	2.1951	2.6347	2.9775	3.4847	3.4483	2.0364	2.5938	2.9481	3.4310	3.2968	2.5801	3.4371	3.4431	2.5609
1101669	1.7369	1.9239	2.3016	1.8296	0.9533	1.8498	2.5721	2.0655	1.4275	1.0508	2.0634	2.2388	2.1964	1.2237	1.9955	2.2656	1.0308
280028691	7.0746	7.5291	7.7513	3.8190	7.8271	7.6486	6.9417	7.9924	5.5953	7.4472	6.9126	7.7777	7.4865	7.4354	7.7182	7.7100	7.7586
1093569	5.0860	3.5038	4.0680	3.0715	3.2689	3.9405	3.4930	3.9040	2.4935	3.3318	4.2871	3.5351	3.7068	3.1484	3.9859	4.0863	3.3254
1092987	4.8925	5.4432	5.7464	4.5514	4.7354	5.1457	5.7200	5.5064	4.2412	4.6461	4.7809	5.8832	5.7612	4.7281	5.7236	5.4992	4.7426
1104751	3.7305	4.2128	4.3944	2.7515	3.6411	3.8950	4.1823	4.2844	2.6883	3.4369	3.7502	4.1568	4.3814	3.4970	4.1414	4.2766	3.6141
1104679	2.5502	1.6439	3.0371	0.9444	2.1202	2.2185	3.0968	2.9036	1.3605	2.1156	2.6076	2.2123	3.4406	1.8823	2.1477	2.9748	2.1669
279787481	1.4410	2.0092	2.5649	1.1438	1.4840	1.9070	2.7889	2.1062	0.3208	1.2839	1.1888	2.4976	2.4734	1.6535	1.9139	1.8233	1.3668
1093998	4.2457	4.2741	4.2859	2.1269	3.8256	4.5068	4.0707	4.3302	3.9345	3.5915	4.2304	4.4484	4.3799	3.5992	4.3741	4.1085	3.5635
1090149	4.8724	4.9208	5.2231	3.1683	4.5818	4.8423	4.7820	5.3769	4.2014	4.4796	4.8220	5.0017	5.1376	4.3484	5.1943	5.3894	4.3955
279657980	2.2119	1.7698	0.8512	1.8048	0.7665	0.9086	1.9156	1.9185	0.0000	1.0879	1.0860	2.2215	1.3619	0.0000	1.2923	0.5763	0.0000
1101300	4.0625	3.9024	3.7388	2.9197	3.0603	3.9877	3.7697	3.8148	2.8306	3.1453	4.0960	3.6464	3.6173	2.9884	3.7845	3.7183	2.9113
1091797	3.0338	3.1411	3.5465	1.4026	3.0592	3.2815	3.2315	3.3908	1.4538	2.7662	2.8960	3.1050	3.5177	2.7462	3.0886	3.4991	2.9346
1098250	2.3996	2.5244	3.0899	1.3849	1.9232	2.4181	2.7048	2.8704	1.4951	1.9195	2.2887	2.3865	2.9334	1.9698	2.4785	3.0305	2.0682
1093964	5.7761	5.6973	5.9948	4.1334	5.3818	5.6646	5.6536	6.0560	4.5514	5.1938	5.7084	5.6094	5.9686	5.2513	5.6889	6.3315	5.3543
1087456	2.2269	2.0855	2.2387	1.3225	1.2732	1.9826	2.2549	2.2149	1.2836	1.3057	2.1177	1.8660	2.1336	1.3034	2.0262	2.4951	1.2860
279775114	1.4829	1.2852	2.3572	0.9901	1.0116	1.3152	2.2171	1.9464	0.0000	1.1653	0.7752	2.5566	2.1557	1.1020	2.7341	1.2427	1.5584
1103947	2.1969	2.2726	2.3618	1.3542	1.6333	2.0469	2.6804	2.3407	1.5957	1.3716	2.0941	2.4202	2.4790	1.5053	2.4378	2.5412	1.5334
1087107	5.0123	5.2683	5.6671	3.2531	5.1370	5.0289	5.1044	5.7176	4.0158	4.9159	4.9806	5.4117	5.5227	4.7507	5.3984	5.9265	5.0137
1092193	0.7546	2.4382	1.4939	0.2422	1.0411	1.7908	0.8527	1.5835	0.7005	1.2667	1.2062	3.0352	1.2870	0.6953	2.6304	1.2787	0.9481
1095737	2.3930	2.5776	3.0588	0.6859	2.6172	2.5917	2.4432	3.2895	1.7318	2.3524	2.2975	3.0573	2.9883	2.1064	3.0756	3.2348	2.3037
1103817	0.9987	1.3672	1.5559	0.4653	0.5493	1.3585	1.9251	1.1493	0.0000	0.5411	0.9286	1.5986	1.5254	0.6889	1.2916	0.8842	0.5953
1102230	2.7236	2.1729	2.4182	1.2070	1.6276	2.5086	2.4044	2.1361	1.5089	1.5331	2.6863	2.1391	2.3819	1.5778	2.1253	2.2403	1.5808
1090706	4.6547	4.3364	4.1158	2.3002	4.0698	4.8943	4.0636	4.2803	3.0020	3.8451	4.5825	4.4120	4.2505	3.9539	4.4326	4.0362	3.9331
279846835	1.5166	1.8928	2.3192	0.9423	1.6134	1.7273	2.2261	1.8664	0.1098	1.2428	1.3762	2.4306	2.3268	1.3080	2.2159	1.9601	1.5971
279872305	2.2353	2.6921	3.2056	1.8462	2.0180	2.5509	2.9244	2.9252	1.6219	2.0482	2.2993	3.1567	2.7894	2.0695	2.6755	2.8904	1.8404
1090296	5.2862	5.1676	5.7381	3.7903	5.3422	5.6331	4.9108	5.9244	4.0342	4.9980	5.5730	5.4878	5.9841	4.9879	5.6558	5.7533	5.0753
280053492	4.2121	4.1798	4.1326	3.1730	3.6514	4.4021	4.3413	3.9957	2.5624	3.4042	4.1627	4.2463	4.1139	3.4517	4.1502	3.5040	3.4366
1086873	3.1066	3.5160	3.6655	2.7780	2.8518	3.4618	4.1117	3.3693	1.9995	2.8380	3.4345	3.6985	3.9257	2.9069	3.4608	3.3913	2.8701
1091255	6.0806	6.2308	5.7450	5.6051	5.0262	5.6897	6.2785	5.8226	4.9465	5.1206	5.9574	6.1260	5.7794	5.0418	6.3107	5.8392	5.0785
1092674	6.1159	5.8439	5.9834	3.0276	5.7541	6.4658	5.3069	6.0772	5.5500	5.4225	6.0763	6.0413	6.0749	5.3946	5.9907	5.7421	5.5930
1091132	2.6370	2.6231	3.0149	1.6817	2.1526	2.8017	2.1664	2.9456	1.9657	1.9833	2.5939	2.9755	3.1082	1.9652	2.8518	3.0420	1.9252
1098878	3.5842	3.8908	4.4440	2.8777	3.3371	3.7900	4.2573	4.1109	3.0826	3.2533	3.6299	4.1743	4.3579	3.2651	4.0673	4.1585	3.3351
1098359	2.6594	2.6226	2.5609	1.6350	1.9757	2.6607	2.6507	2.6183	1.5019	1.8529	2.5825	2.5834	2.6327	1.7702	2.6273	2.7483	1.9510
279739370	3.9126	3.9448	4.3517	2.2421	3.5572	3.7522	3.9152	4.3778	3.1025	3.5800	3.7781	4.0391	4.2321	3.4569	3.8358	4.5580	3.3394
279902424	1.9846	2.5010	3.0632	1.2341	2.1608	2.6363	2.7655	2.6297	0.6308	1.8772	2.1146	2.8902	3.1839	2.3248	2.2624	2.3983	2.1788
1087262	3.8455	4.2985	4.3358	3.0039	3.4582	3.9750	4.2430	4.1492	3.1354	3.4356	3.8355	4.2660	4.4055	3.4111	4.2809	4.3095	3.5187
1091805	3.3137	3.4097	4.0249	2.4854	2.9589	3.3500	3.7513	3.8739	2.5867	3.0137	3.3702	3.4538	3.9758	2.9562	3.6248	4.2619	2.9448
279789438	1.4454	1.3108	0.8639	0.0000	0.4877	1.7187	1.7447	0.5460	0.2621	0.5069	1.3424	1.6156	0.8056	0.4156	1.5632	0.1795	0.3996
1091205	2.6392	2.8899	3.1830	1.4779	2.3829	3.0946	2.8141	3.1750	2.3984	2.2953	2.6272	3.3736	3.0956	2.1407	3.0585	3.0395	2.2070
279947760	2.2488	1.9823	1.7720	1.2033	1.2939	2.2401	2.3920	1.6262	0.7625	1.2929	2.1396	2.1895	2.3560	1.4058	1.8100	1.8929	1.3033
1088181	2.0638	2.1355	1.8512	1.6987	0.8623	1.9611	2.5653	1.6104	1.5628	1.0050	2.0158	2.2687	2.1549	1.0798	2.2327	1.8105	1.0653
279747497	7.5922	7.6146	8.0210	6.5924	7.4639	7.3235	7.7038	8.0059	5.6472	7.3818	7.4514	7.8777	7.8423	7.2669	8.0333	8.1609	7.2624
279800572	2.7357	2.6962	2.9681	1.6552	2.1016	2.6319	2.6486	3.2306	1.6837	2.2180	2.6479	2.5680	2.6751	1.7917	2.4015	3.0490	1.9638
279828349	4.1099	4.0943	4.2661	3.1216	3.7040	4.0195	4.1689	4.1967	1.7169	3.7650	3.6014	4.3526	4.2181	3.6479	4.0884	4.4114	3.7908
1102870	3.9014	3.9673	2.9532	1.9002	3.2322	4.1704	3.0757	3.5399	2.4959	2.6223	3.8880	3.6397	2.7111	2.9721	4.0441	2.8959	2.8470
1100106	1.4413	0.4072	0.4691	0.3227	0.2170	0.9077	2.4052	0.5325	0.2440	0.3702	2.8891	0.3147	1.7738	0.2974	0.2398	1.0555	0.2455
1104493	3.5349	3.5668	4.0693	2.9523	2.9572	3.3133	3.8620	4.0003	2.7383	2.9513	3.5416	3.6269	4.0659	2.9225	3.6771	4.2406	3.0281
1102505	3.3706	2.9147	1.6034	1.8755	1.5625	2.2867	2.9356	1.5193	0.7322	1.9119	2.8375	3.3810	1.2509	1.8579	3.5850	1.2550	1.6691
1098014	2.7460	3.3013	3.0404	1.4952	2.1142	3.0621	2.9801	3.0227	3.0917	2.0183	2.9139	3.2133	3.3307	2.3337	3.2667	3.0121	2.3468
279721201	3.8574	3.6467	3.4903	2.8839	2.8044	3.2912	3.5463	3.5075	2.5166	2.8367	3.7197	3.3745	3.5641	2.4702	3.4815	3.5825	2.7115
279959976	1.9626	2.0874	2.6777	1.7778	1.3673	2.4702	2.8676	2.5009	0.7095	1.8896	2.1046	2.0563	2.6118	1.6453	2.5026	2.4114	1.8481
1101499	6.3065	6.1986	6.0510	5.2063	5.3839	6.0427	6.0389	6.0134	4.9157	5.3548	6.1609	5.8892	5.9775	5.2580	6.2363	6.3055	5.4661
279914856	3.5039	3.1596	1.7912	1.9217	1.2919	2.6904	2.4578	1.6665	1.6566	1.7707	3.0773	2.6552	1.5184	1.5731	2.3854	2.0362	1.4016
1094743	2.3746	2.4994	2.9306	0.9685	2.0324	2.4481	2.4204	2.8875	1.9795	1.8698	2.4140	2.5577	2.8790	1.8967	2.4916	3.1674	2.0307
1090805	2.3212	2.1883	2.3922	1.5345	1.5852	2.0433	2.6876	2.2138	0.8686	1.5553	2.3869	2.1736	2.4035	1.5862	2.3414	2.1907	1.6149
1096578	4.9834	4.3263	4.1160	2.7741	4.0792	4.8860	4.9483	4.2614	4.1079	3.5809	5.1988	4.5760	4.6061	4.1693	4.4444	4.5679	3.9841
279863693	0.7756	1.0303	1.6017	0.0000	0.5738	0.5114	1.1945	0.0791	0.0000	0.2643	0.8747	2.1576	1.2436	0.0000	1.5176	0.0000	0.0798
1090823	4.0962	4.2963	4.6338	2.9124	3.9500	4.2950	4.7025	4.5492	3.4589	3.8132	4.1564	4.6605	4.8480	3.8649	4.6339	4.5609	3.8926
1087714	2.1935	1.9493	1.8654	1.0824	1.1250	2.2366	2.1355	1.7639	1.3073	1.1209	2.1892	1.9920	1.9718	1.2030	2.0963	1.8271	1.2108
279790476	2.6297	3.2071	3.7361	2.3181	2.4589	2.9436	3.5149	3.3407	1.7781	2.5794	2.3171	3.5439	3.8456	2.4176	3.3680	2.8285	2.6181
279861153	0.9342	1.4559	1.4820	0.0000	0.5696	0.9460	1.3811	1.0377	0.0000	0.4175	0.5179	2.0381	0.3265	0.4600	1.8874	0.8338	0.4880
1102723	3.1811	3.3518	4.0384	2.6933	2.7887	3.2938	3.8918	3.7889	2.2717	2.9274	3.2525	3.3325	3.8887	2.7975	3.2108	4.0116	2.8602
279820909	2.2869	2.4279	2.1942	2.2407	1.1600	2.2753	2.8489	1.8077	0.0000	1.6491	2.2930	2.3883	1.9964	1.5778	2.6043	2.0216	2.0256
279923105	3.9385	4.6284	5.3141	2.8723	4.2564	4.3136	4.7852	5.0227	3.3275	4.1876	3.7015	5.2135	5.2736	4.3185	4.7962	4.8702	4.2630
1100067	2.7884	2.5151	2.6184	1.5956	2.1389	2.9098	2.6223	2.8353	1.3912	1.9813	2.8295	2.5530	2.6327	1.8449	2.5010	2.7563	2.1125
1092242	2.9453	3.6179	3.7452	2.0752	2.7519	3.4722	3.7547	3.3127	2.4643	2.6920	2.8642	3.7997	3.8239	2.9358	3.6205	3.2681	2.8732
279906433	0.7747	1.9950	1.8093	0.6744	1.3283	1.6841	2.3940	1.7513	0.6202	1.0379	0.8343	2.5377	1.9635	1.0072	2.3524	1.4810	0.9542
1090717	4.7859	4.7876	5.1080	3.5854	4.3341	4.6808	5.0503	5.0623	3.5628	4.2628	4.6422	4.8784	4.9478	4.2811	4.8749	4.9614	4.2526
1092438	3.0962	3.8551	4.1278	2.9155	3.0106	3.5116	4.4506	3.7583	2.3552	3.0384	3.0476	4.2624	4.1412	3.2044	3.9161	3.5841	3.1956
1102110	4.5810	4.6333	4.8498	3.6337	3.9692	4.4892	4.6191	4.9193	4.1066	3.9457	4.5508	4.7333	4.6278	3.6536	4.8747	5.0649	3.9703
280052047	2.9858	3.1221	2.3449	1.8001	2.1678	3.1388	3.0328	2.2512	1.3354	2.0035	2.7258	3.5955	1.9860	2.2247	3.3570	1.8364	1.9852
279668922	2.4078	1.9849	1.4343	1.3734	1.1179	1.8014	1.6586	1.7389	0.4273	0.8433	1.9318	1.7789	1.5805	0.9930	1.8899	1.6388	1.0182
1096179	3.4049	3.2347	3.6809	1.5876	2.8762	3.6967	3.2027	3.7608	3.0797	2.7483	3.3406	3.2247	3.6395	2.6713	3.2141	3.6794	2.7553
1104397	2.3265	2.0309	2.3583	1.0594	1.4521	2.1099	2.1132	2.0987	1.1027	1.3840	2.1095	2.1867	2.2322	1.4830	2.1354	2.1859	1.4967
1101754	3.6233	4.3627	4.5889	2.5906	3.7404	4.0024	4.3267	4.5844	3.1916	3.7061	3.7679	4.4539	4.5120	3.5941	4.3651	4.5662	3.8482
1093335	3.2551	3.5609	4.1393	2.5624	3.0142	3.2865	3.9884	3.8079	2.3929	2.9456	3.3265	3.6517	4.0616	3.0634	3.5303	3.9641	3.1030
1093727	3.6404	3.7706	4.1986	2.8833	3.2189	3.3537	3.8874	4.0932	2.5880	3.2363	3.5923	3.9062	4.0605	3.1914	3.9285	4.2601	3.1205
1099759	3.1060	2.9487	3.2921	2.2283	2.6397	3.3400	2.2504	3.5629	2.1590	2.6522	3.1903	3.7876	3.5091	2.5331	3.8054	3.4313	2.4987
280096273	6.7346	6.9724	6.8697	5.0735	6.6509	6.6719	6.7041	6.9784	5.3112	6.4031	6.5293	7.1407	6.8642	6.3302	7.2073	6.9144	6.4134
279809971	4.8964	5.2424	5.5796	4.3179	4.5766	4.6354	5.5928	5.4975	3.9465	4.7098	4.8095	5.5282	5.3327	4.6183	5.6875	5.3541	4.5058
279767421	1.3282	0.8380	1.3190	0.0000	0.0128	0.9480	0.3862	1.1161	0.0000	0.1525	0.9918	0.7696	0.7347	0.0000	0.4045	1.0335	0.1722
1090429	5.9743	5.7638	5.9305	4.7835	5.1172	5.7147	6.0173	5.8933	5.0324	5.1538	6.0317	5.4858	6.0467	5.1295	5.7370	6.2431	5.1039
1093720	1.9862	2.2741	2.2830	1.3881	1.2883	2.3988	2.4475	2.0090	1.6160	1.1750	2.1272	2.3928	2.3335	1.4337	2.2709	2.0341	1.4485
1091336	3.8117	4.0797	4.4316	2.6940	3.4615	3.7900	4.0431	4.2832	3.3106	3.3148	3.5265	4.4003	4.2647	3.3759	4.4160	4.2416	3.5021
280096044	3.7510	4.3670	5.0077	3.2851	4.0906	4.0744	4.6163	4.8641	3.1224	4.0232	3.7806	5.0208	5.0259	3.6771	4.8612	4.7153	4.0768
279842570	2.7832	3.6345	2.3312	2.5896	1.9694	2.4229	3.9920	2.4401	1.7117	2.1780	3.1354	2.6477	2.7226	1.7945	2.9446	2.9461	2.1684
1098283	3.1139	3.6651	3.9415	2.9523	2.7478	3.0256	3.8896	3.8050	2.9752	2.7554	3.3079	3.7683	3.6480	2.6598	3.7561	4.1043	2.7007
280060410	1.9162	1.8301	1.8740	0.1038	1.3256	1.5365	1.6996	1.5840	0.8554	0.9207	1.4423	2.0413	1.6821	0.8602	2.0073	1.3878	1.2578
1088941	3.3806	3.7136	3.9681	2.5706	3.1455	3.3738	3.9680	3.8601	2.3944	2.9677	3.3344	3.7999	3.8772	3.1505	3.8210	3.9643	3.1301
279779830	1.4236	0.9804	1.1933	0.0452	0.3664	1.3523	0.9774	0.8459	0.3636	0.4334	1.4440	1.2698	1.0003	0.4752	1.4359	0.9381	0.2948
1101101	8.8453	8.9361	8.7675	6.1447	8.6691	9.0432	8.7235	8.9697	8.2019	8.4372	8.7419	9.1235	8.4984	8.4000	9.1926	8.9638	8.4596
279737965	2.1848	2.0226	1.7952	0.3769	1.4658	2.2536	1.9727	1.9968	1.1794	1.3604	2.0630	2.6381	1.7777	1.4341	2.3088	1.7332	1.5551
1094716	3.7064	4.1517	4.4401	2.5065	3.8710	3.9744	4.1536	4.3913	2.8733	3.5560	3.6327	4.7332	4.5571	3.7693	4.7016	4.2402	3.8524
279844606	1.3394	1.2205	1.3813	0.0000	0.7171	1.3543	1.6193	1.2459	0.3567	0.8085	0.9697	1.8607	0.9688	0.3639	1.5269	0.8658	0.5481
279935569	0.9111	2.2742	0.6008	0.1562	0.3811	1.0300	2.4698	0.0000	0.0000	0.0000	1.3180	2.1646	0.0000	0.9927	1.2643	0.0000	0.0000
1100082	2.2307	1.7567	2.3936	0.8920	1.3963	2.3271	2.1189	2.0878	1.3066	1.3042	2.4093	1.5355	2.4241	1.3012	1.7248	2.3277	1.4956
280113634	2.9122	2.5380	2.8555	0.3441	3.0038	2.4697	2.6726	2.7909	0.0000	2.7552	2.4535	3.4137	2.6878	2.7458	3.1521	2.4877	2.7187
1099880	3.4143	3.6347	3.7796	3.3406	2.7890	3.4900	4.0502	3.4837	1.9877	2.7550	3.3569	3.6939	3.7811	2.7926	3.5951	3.3593	2.9239
279874539	4.5462	5.8745	5.5965	2.6458	5.4221	5.2918	4.7526	5.7858	3.4083	5.1481	4.1631	6.0338	5.3370	5.1554	5.8939	5.2747	5.1249
279898371	3.2147	3.0579	2.7483	2.2122	2.4289	3.5319	2.8764	3.2102	2.0297	2.3085	3.2415	2.8723	3.3203	2.1967	2.9822	2.9924	2.3668
279763946	1.9052	2.0719	1.7302	0.8340	1.4477	1.9741	2.1693	2.2983	1.0113	1.4352	2.0574	2.1587	1.9015	1.1325	2.4340	2.1170	1.5568
1094964	3.3134	4.9876	4.8417	1.8497	4.8346	3.9368	4.7281	5.1121	2.5961	4.5895	3.3007	5.7674	5.0709	4.3804	5.3336	4.8634	4.6791
1090182	2.4457	2.6559	2.5149	1.0061	2.0079	2.5652	2.6265	2.5424	1.9068	1.7933	2.4366	2.6525	2.5873	1.8239	2.6831	2.5312	1.8393
279769552	2.5632	2.6476	2.6329	1.8696	1.9039	3.6351	2.9629	2.7388	1.2491	2.0898	2.7609	3.1885	3.0859	2.5822	3.1688	1.7429	2.2600
1095013	2.3971	2.6193	2.7100	1.5482	1.9606	2.7088	3.1175	2.5202	1.6747	1.8480	2.4836	2.7613	2.9014	1.8730	2.6375	2.4380	2.0512
279953608	6.1921	5.7997	6.3447	3.7148	5.5674	6.3054	5.3703	6.3602	5.6613	5.4631	6.5487	5.5123	6.3455	5.3593	5.6332	6.7619	5.8529
1088309	3.2344	3.5318	3.4853	2.8597	2.5463	3.1605	4.0072	3.2031	2.2968	2.5704	3.2024	3.7089	3.5833	2.6835	3.5395	3.2260	2.6862
280013803	1.9753	2.7008	2.2418	2.1357	1.5528	1.9065	2.2845	1.9561	0.8347	1.4518	1.8777	2.8587	2.2052	1.2786	2.6359	2.3431	1.3553
1094181	3.2903	1.9317	1.6901	0.4414	1.0014	2.9549	2.0057	1.4646	1.3792	1.2923	2.9620	1.0788	1.9428	1.6109	1.4136	1.3157	1.2833
1093345	2.4467	2.5741	2.9817	1.7607	1.9205	2.3510	2.9335	2.7500	1.5854	1.8793	2.4532	2.7363	2.8555	1.9667	2.7844	2.8600	2.0843
279848201	3.6553	3.1395	3.4577	2.7225	3.0747	3.5618	3.9168	3.6315	1.1158	3.0014	3.4009	2.9527	3.6725	2.9719	3.7170	3.4040	3.1019
279949527	3.4476	2.9704	2.8035	2.1924	2.2151	3.0644	3.0230	3.1655	1.8213	2.4343	3.0177	3.1539	3.1142	2.2231	3.5095	2.7378	2.6464
1108426	5.6889	4.8105	4.1386	4.5687	3.1092	3.7018	4.7520	4.1609	3.4881	3.4456	4.7094	4.5908	3.9389	3.6813	4.6544	4.2081	3.6111
1094223	3.1627	3.0281	3.3752	2.3849	2.5251	3.0335	3.3677	3.2945	1.9940	2.4767	2.9539	3.3314	3.3871	2.4330	3.3550	3.2322	2.5503
1096573	2.8255	3.5302	3.4284	2.0074	3.3876	3.5809	4.6024	3.4474	1.2371	3.0798	2.4452	3.1965	3.0813	2.7348	3.1582	3.5982	2.6665
280010188	4.5163	5.3603	5.7327	2.8216	5.2894	4.9526	5.1807	5.9603	4.3957	4.9551	4.7287	5.7215	5.7990	4.9425	5.6945	5.9441	5.0891
1101981	3.4045	3.0833	3.2507	1.8238	2.6500	3.3096	3.0792	3.1689	1.9507	2.7260	3.3864	3.0403	3.3830	2.5509	3.1334	3.2193	2.6301
1089687	3.8686	4.2784	4.8271	3.4947	3.6702	3.9204	4.4616	4.5897	3.3472	3.5794	3.9656	4.3753	4.6207	3.4904	4.2961	4.7549	3.5680
280105097	3.7571	4.0007	3.9519	2.7527	3.6298	3.7286	3.9552	3.8832	1.8299	3.2664	3.6688	4.0683	3.9144	3.3524	4.2943	3.7167	3.5817
279757094	2.9531	3.2785	3.6418	2.3508	2.6968	3.1464	3.1612	3.5559	1.5088	2.5438	2.7531	3.3569	3.6232	2.8613	3.2598	3.5982	2.8460
1088463	2.8270	3.3414	3.2342	2.6037	2.1950	3.0787	3.8543	2.7506	2.0202	2.1535	2.8682	3.4838	3.2744	2.5483	3.2547	2.7159	2.3917
1099524	4.2496	4.4124	5.1807	2.9424	4.5111	4.1574	4.8765	5.2064	3.3919	4.1731	4.4610	4.6700	5.3998	4.3777	4.8491	5.4622	4.4682
1103583	2.3736	2.2596	2.3284	1.3421	1.2088	2.6190	2.5905	1.9418	1.7726	1.4421	2.5206	2.1928	2.3338	1.5287	2.0386	1.8789	1.3811
279832407	2.3330	1.5707	2.4005	0.0233	1.4993	2.3229	1.2861	2.5354	1.4693	1.5948	1.7455	2.1255	2.2742	1.1960	1.7034	2.5055	1.6522
279779258	1.7512	2.3194	2.8220	1.3591	1.5619	2.0985	2.6734	2.3767	1.1078	1.7778	1.5887	2.7634	2.7453	1.6572	2.5293	2.2386	1.6646
1096805	2.5643	3.0526	3.0539	1.7760	2.2102	2.7332	3.2446	2.9789	1.8609	2.4488	2.7145	3.1819	3.1864	2.4863	3.1133	3.3367	2.3060
1107037	2.4785	2.6923	2.9098	1.8574	1.9469	2.4350	3.1331	2.4714	1.0957	1.9666	2.2244	2.8397	2.7927	1.9968	2.5255	2.6086	2.0188
1099271	6.1291	5.5044	5.9544	3.2292	5.6399	5.7955	5.2042	6.1710	5.7529	5.4509	5.8044	6.4340	5.8834	5.1250	6.4758	5.8460	5.3744
1088062	0.2745	0.8037	1.3123	0.0225	0.4951	1.1122	1.2206	0.9517	0.1535	0.3125	0.5362	2.2771	1.6918	0.3276	1.5510	0.4485	0.3402
1088106	3.3727	3.2383	3.4617	2.2286	2.5944	3.0424	3.3966	3.3525	2.4766	2.6160	3.3505	3.1316	3.4304	2.5274	3.2957	3.6486	2.5950
280131744	3.3686	3.8130	3.7279	1.8533	3.5610	4.2796	3.5624	3.5568	1.5125	3.2737	3.7110	4.0911	3.7396	3.3940	3.6956	2.8854	3.4675
280091109	5.1605	4.7463	4.7246	4.2972	4.0172	4.4537	4.4097	4.6375	2.7645	4.2087	4.8591	4.4271	4.5409	3.9984	4.9186	4.9466	3.9934
1103907	6.7499	6.7598	6.2300	5.2359	5.9694	6.8072	6.6987	6.1993	5.6498	5.8069	6.4935	6.8977	6.2269	5.7655	6.7995	6.0655	5.8186
1091111	2.7604	2.8716	2.8389	1.5286	2.0855	2.8004	2.9954	2.8033	2.3798	1.9798	2.7896	2.9648	2.8694	2.0913	2.9739	2.7877	2.1054
1105732	2.2812	3.0150	2.4569	1.7850	1.8501	2.5970	3.1602	2.2466	2.0673	1.8000	2.3619	3.1017	2.6705	1.5945	2.9361	2.1327	1.7133
1093395	1.3293	0.5605	0.7946	0.0706	0.2115	1.3572	0.0795	0.5193	0.1474	0.0868	2.0535	0.7933	1.5405	0.1734	0.7951	0.7054	0.0693
1086954	3.7857	4.1907	3.9249	2.9661	3.1414	4.1152	4.4506	3.7514	3.1748	3.0895	3.8579	4.1648	4.1691	3.2577	3.9222	3.4508	3.2693
279783269	2.9218	3.0017	3.2349	1.6906	2.4774	2.8498	3.2232	2.9392	1.3581	2.6311	2.3079	3.1765	3.1787	2.2953	3.4524	2.5230	2.4667
279788518	2.7374	3.3102	3.4828	0.7233	3.1144	2.5790	3.1159	3.6091	2.3645	2.6511	2.8631	3.1304	3.5874	2.6481	3.1508	3.8527	2.8422
279798617	1.4369	1.5374	0.9156	0.1435	0.8403	1.8490	1.6088	1.4569	0.1475	1.0535	1.7017	1.7543	1.0406	0.7839	1.2471	1.5525	0.8387
1091404	3.2845	3.1183	3.7979	1.7343	3.1328	3.0569	3.3835	3.5709	1.7728	2.8554	3.2944	3.3283	3.7553	3.0071	3.3499	3.8617	3.1431
1109016	3.7422	4.1561	4.0192	2.9219	3.4966	4.0779	4.2205	4.0238	2.6965	3.3541	3.7611	4.3943	4.0947	3.3166	4.1911	3.5587	3.3715
1091423	3.4631	3.6526	3.6527	2.7561	3.0340	3.4963	4.0356	3.3691	2.1281	2.8515	3.5396	3.5268	3.6852	2.8760	3.6485	3.4474	2.9359
1096567	2.3998	2.8922	2.9028	2.2287	1.7811	2.4789	3.2946	2.6281	2.0844	1.8455	2.3582	3.1478	2.9183	1.8757	2.9324	2.6628	1.9118
1096460	3.3449	3.4899	4.3300	1.9809	3.4426	3.5020	3.4879	4.2664	2.3125	3.2346	3.4204	3.6157	4.1848	3.4539	3.8541	4.6329	3.5828
1094525	4.0046	4.1655	4.5735	3.0463	3.7920	3.9713	4.2953	4.3432	2.9173	3.6427	3.9618	4.4197	4.5501	3.5980	4.3262	4.4580	3.7083
1096885	2.3980	2.7932	3.0952	2.0091	2.0249	2.3327	3.1836	2.8240	1.8489	1.8528	2.4326	3.2123	3.1645	2.2239	3.0333	2.8901	2.1771
1101185	2.1474	2.5567	2.8134	2.0589	1.6539	2.2624	3.4459	2.3875	1.4041	1.7205	2.1130	2.8736	2.8327	1.9250	2.5528	2.6038	1.8641
1098405	1.3272	1.9541	2.1331	0.4997	1.5253	1.7869	1.9216	1.6071	0.7561	1.1920	1.3625	2.6285	1.8149	1.0357	2.1361	1.7275	1.1527
1099104	4.1550	4.3310	4.3410	3.6494	3.3159	3.9602	4.6146	4.2288	3.5669	3.5008	4.0458	4.2464	4.4712	3.2712	4.2747	4.3746	3.3916
1098221	2.6830	2.8747	2.8897	1.9970	1.8916	2.7923	3.2968	2.7630	2.2019	1.8791	2.6803	2.8856	3.1046	2.1770	2.8690	2.7024	2.0938
279836135	1.8424	2.0633	2.2741	0.6954	1.3666	2.1209	2.5057	1.1432	0.2503	1.5503	1.6584	2.8040	1.5160	1.2783	2.0472	1.1795	1.4343
1106283	5.7626	6.1198	6.1492	2.5300	6.0407	6.0624	5.1631	6.1606	5.0847	5.7278	5.5028	6.0809	5.7810	5.4060	6.0795	6.1972	5.7347
1093889	3.1424	3.2955	3.4595	2.0642	2.7250	3.1785	3.3688	3.3184	2.4379	2.5522	3.0421	3.2956	3.4865	2.4459	3.3649	3.5107	2.7025
1088510	4.3901	4.7198	5.4447	3.3978	4.1781	4.5046	4.7171	5.1352	3.8740	4.0208	4.0328	4.7345	5.1185	4.0746	4.7163	5.1494	4.2228
1097192	1.6276	1.8342	2.2450	1.0227	1.2786	1.9236	2.1963	2.0126	1.0791	1.0859	1.7823	2.0031	2.3116	1.2075	1.8488	2.0286	1.2691
1097677	2.9514	3.1203	3.2265	2.6589	1.9235	3.2031	3.4217	3.0126	2.8704	1.9582	2.8912	3.1854	3.4084	2.2216	3.0797	3.0120	2.2384
1087513	2.6837	2.9449	3.3918	2.3370	2.2923	2.9842	3.3396	3.1182	2.0722	2.3514	2.9506	3.0882	3.6175	2.4057	3.0966	3.1221	2.3180
279913989	1.9520	2.1000	1.7897	0.8526	1.2260	2.2480	2.0353	1.8028	0.4133	1.0140	1.5598	1.7399	1.4457	0.9656	0.9830	1.6302	1.0966
1100705	4.2341	4.4780	5.0513	3.9205	3.8819	4.1697	4.7318	4.9566	3.7893	3.8831	4.1745	4.7265	4.8645	3.6975	4.5744	5.1012	3.7297
1088026	5.9229	5.9084	5.0219	3.8892	4.6027	6.0313	5.5369	5.0299	5.8803	4.6943	5.8558	5.6639	5.1599	4.4109	5.5686	4.8132	4.5797
1088423	4.4186	5.3082	5.6615	2.7693	5.2502	4.8578	5.1567	5.9041	4.3631	4.9166	4.6823	5.6835	5.7570	4.8758	5.6458	5.8984	5.0435
1105260	3.7551	3.5179	3.7685	2.1662	3.1282	3.8027	3.3532	3.8112	2.7834	3.0311	3.7529	3.2556	3.6487	2.6772	3.4098	3.7817	3.0059
1104100	2.5344	2.9249	3.5321	1.9242	2.4241	2.3770	3.1510	3.2368	1.6005	2.4124	2.5264	3.1097	3.3455	2.4322	3.1529	3.4868	2.4653
1088722	4.2127	3.8835	3.5207	1.4105	3.5135	4.3304	3.3377	3.6294	2.7383	3.3289	3.9767	3.7227	3.4994	3.1802	3.8020	3.2788	3.3517
1092278	3.2524	3.2126	3.2970	1.4602	2.5737	3.1032	3.1972	3.1217	2.5336	2.6254	3.0331	3.2124	3.1901	2.4831	3.2385	3.2691	2.5412
1099889	5.3507	5.9077	5.7213	3.5647	5.3686	5.3826	5.7833	5.9737	5.2085	5.0895	5.6561	5.5135	5.9593	5.0799	5.8358	6.2182	5.2750
279478878	3.2457	4.4646	4.1241	2.9185	3.4396	4.2496	4.6362	4.2008	2.4138	3.8112	3.0324	5.1026	4.0702	3.5477	4.5077	3.8085	3.7140
279977138	2.0666	2.6329	2.5148	0.8992	1.8239	2.7449	3.4511	1.7746	1.6097	2.0661	2.4876	3.7603	2.7185	1.9200	3.1395	1.1876	2.2733
1101494	1.8974	2.2417	2.4736	1.0337	1.5938	2.0532	2.5094	2.3212	1.1286	1.6519	1.9629	2.4434	2.5108	1.7491	2.3037	2.5720	1.6983
279747096	2.8978	2.7088	2.4495	1.3983	1.9998	3.1264	2.5306	2.4542	1.1316	2.0495	2.8258	2.6483	2.5336	1.9888	2.3983	2.2617	2.2219
1094519	2.4554	2.9644	3.8568	1.8806	3.0188	2.8175	3.3945	3.7780	1.2232	2.8606	2.4934	3.4950	3.9718	2.9543	3.3332	3.9289	3.0278
1094030	6.3810	6.0254	5.9970	4.6831	5.7020	6.1860	5.9015	6.1204	4.5274	5.5701	6.3591	5.7738	5.9868	5.4268	6.0082	6.1350	5.6298
1096951	4.4087	3.9805	4.1480	2.6677	3.7467	4.1863	3.6581	4.2380	2.9507	3.3936	4.2762	3.7062	4.0062	3.4594	4.0729	4.3744	3.4203
1096890	1.2067	1.5568	1.9753	0.2052	1.4582	1.5998	2.4960	2.4331	0.9268	1.1952	1.0171	2.3033	1.6643	1.3361	2.2263	2.1111	1.1728
280085843	4.4421	5.3223	5.6888	2.7798	5.2689	4.8910	5.1625	5.9150	4.3780	4.9371	4.6936	5.6900	5.7781	4.9000	5.6535	5.9147	5.0653
1100811	4.4785	5.0159	5.1708	3.6999	4.4007	4.7150	5.2567	5.1164	3.6948	4.2842	4.4600	5.1888	5.2521	4.4153	5.1601	4.9533	4.4432
1090054	4.7282	4.2957	4.2464	2.2519	3.9305	4.9066	3.8014	4.3248	3.6035	3.6192	4.7499	4.0456	4.0665	3.7799	4.3208	3.9227	3.7398
1097992	4.2828	4.8006	4.9713	3.8319	3.9984	4.4180	4.8212	4.9035	3.9803	4.0447	4.2910	4.9652	4.9004	3.8033	4.8632	5.1077	3.9481
1090616	3.6194	3.6944	4.6569	3.1598	3.1986	3.6279	3.7943	4.6064	3.0294	3.3962	3.4626	4.0533	4.4358	3.3347	3.9906	4.7788	3.3411
1090813	4.7640	4.7605	4.8659	4.4473	3.7225	4.7377	5.3131	4.5925	3.7235	3.9337	4.6505	4.7243	4.8143	3.9111	4.7276	4.3940	3.8810
279753437	3.3993	2.6576	3.0424	2.0767	1.9677	3.2161	3.4844	2.0249	2.1333	1.6055	3.1424	3.2099	2.7672	2.1878	2.6897	1.3677	2.0067
1104079	2.1450	2.0139	2.3895	0.7936	1.2850	2.0538	2.4288	2.1790	1.5723	1.3851	2.0345	2.0468	2.3019	1.4867	1.9445	2.3582	1.5800
1092542	4.3964	4.1770	4.4872	1.6961	4.0552	4.2178	3.6732	4.5963	3.3478	3.9370	4.0169	4.1806	4.1905	3.6833	4.4242	4.6163	3.9741
1107800	7.1119	6.8831	6.8471	4.0433	6.3901	6.5069	6.4590	6.9546	6.2997	6.2847	6.1208	6.7904	6.4446	6.1748	7.0502	7.0015	6.3350
279819148	0.7506	1.4322	0.7341	0.6714	0.2662	1.7670	2.0372	0.1601	0.0000	0.5771	0.9790	2.2403	1.2454	0.4371	1.7869	0.4837	0.5474
279813770	2.5152	2.2380	2.2566	1.1184	1.4364	2.5772	2.7323	1.4784	1.8412	1.3717	1.9324	2.9092	2.3436	1.6524	2.4757	2.2567	1.6806
1105870	3.4966	3.6848	4.1685	2.6380	3.3095	3.6788	3.9013	4.0664	2.3617	3.1838	3.4196	3.8474	4.1229	3.2833	3.8443	4.1312	3.4049
279712233	2.6519	2.9186	2.6798	0.7714	2.4721	3.3603	2.6482	2.6631	1.1596	2.5075	3.0204	2.8823	2.8972	2.3673	2.4345	2.2934	2.4064
1088521	2.7390	3.0980	2.8125	1.4416	2.3775	2.9606	2.9270	2.7629	1.5464	2.2383	2.6001	3.2592	2.8129	2.3475	3.0576	2.3247	2.2275
279641115	4.5777	4.7369	5.3543	3.9675	4.4090	4.3224	5.0377	5.0949	3.2844	4.4317	4.3661	4.9410	5.2099	4.2063	5.0401	5.4211	4.2880
1099556	2.7766	1.7462	2.7868	0.5183	1.9239	2.4877	1.9416	2.4377	1.3792	1.8700	1.7018	2.8545	2.0799	1.7473	2.2643	2.5992	1.6435
1103832	2.0522	1.6491	1.3742	0.7395	1.0257	1.9917	2.0345	1.2024	0.1755	1.0347	1.8685	1.8861	1.3150	0.9821	1.6088	0.9165	0.8875
1097467	3.7802	3.9013	3.5596	2.1844	3.1724	4.0476	4.0678	3.4570	3.2528	3.0399	3.6574	4.2053	3.6220	2.9007	3.9256	3.2803	3.1704
1087370	2.8994	3.7089	3.7883	1.5448	3.0913	3.3537	3.5729	3.6375	2.8188	2.8612	2.9321	3.9711	3.8047	2.9380	3.7187	3.5823	3.0849
280042529	3.3378	3.6484	3.5020	1.4557	3.5557	3.8949	4.5652	3.3987	0.7827	3.6979	3.4084	4.2186	3.2311	3.5189	3.8241	2.2672	3.5078
1095960	2.0559	2.3337	2.7337	1.0046	2.0974	2.2685	2.7982	2.6105	1.3452	1.9588	2.4743	2.5425	2.9774	2.0340	2.4343	2.8310	1.9517
1090863	3.7662	3.2300	3.6452	2.3148	2.8683	3.3496	3.2298	3.4038	2.0020	2.8017	3.4514	3.3394	3.4345	2.9758	3.4933	3.6463	2.8461
1105449	3.7021	4.1929	4.9514	3.3328	3.5942	3.7921	4.3653	4.6946	3.5834	3.6032	3.6680	4.4683	4.7886	3.5950	4.4705	5.0117	3.6188
1096785	3.9340	4.2351	4.4478	3.1480	3.4731	4.0088	4.0642	4.2089	3.2357	3.3944	3.8005	4.2045	4.4451	3.2929	3.9813	4.4155	3.4965
1089937	7.7390	7.0490	6.8038	5.0973	6.4680	6.9806	6.6955	6.8165	6.0492	6.3986	7.6348	6.2877	6.6911	6.3082	6.6464	7.0596	6.4428
1090314	2.3621	2.7765	3.4915	2.1766	2.3258	2.4414	3.0210	3.2669	1.9029	2.0518	2.2936	3.3870	3.3038	2.2495	3.0925	3.3099	2.2444
280018105	2.0752	1.8170	2.7863	1.1906	1.7257	1.9466	1.5633	2.1777	0.2647	1.2928	1.5818	1.9807	2.4098	1.4739	2.2148	2.3036	1.6091
1107538	2.6019	2.8084	2.3707	1.5090	1.9431	2.9054	3.2125	2.3377	0.6370	1.9870	2.3422	2.7618	1.8812	2.2304	2.1488	2.2237	1.8354
1102276	3.4617	4.2542	4.1449	2.1117	3.7527	4.3572	3.8715	3.9684	3.2446	3.5704	3.6376	4.7136	4.3169	3.4150	4.6659	3.5156	3.4937
279971231	3.0508	2.6920	2.9768	1.9463	1.7115	3.1112	3.2062	1.9968	1.9321	1.4360	2.8556	2.6235	2.7734	2.2267	2.7238	2.3000	2.3744
1087656	2.8110	4.1033	3.7123	2.5452	3.0963	3.7402	3.8757	3.8510	2.4972	3.2384	3.3295	4.5206	3.6392	3.0402	4.3507	3.1214	3.0761
1087174	3.7485	3.6690	4.7226	2.3555	4.4199	3.9481	4.5605	4.6678	1.7832	4.0694	4.1145	4.1380	5.1841	4.2250	4.1539	4.8155	4.2771
1100609	3.3512	4.3480	4.0116	1.9528	3.6634	3.8825	4.0256	4.0110	2.1900	3.5441	3.5131	3.9686	4.3696	3.8322	3.9791	4.0733	3.6630
1100171	8.3851	8.2808	8.1659	5.5048	8.2965	8.1708	8.1568	8.4766	7.4968	8.0298	8.5284	8.6114	8.4260	8.0514	8.8789	8.4683	8.2026
1105340	4.3934	5.3058	5.6459	2.7871	5.2294	4.8326	5.1225	5.8837	4.3483	4.9038	4.6553	5.6808	5.7386	4.8712	5.6432	5.8817	5.0254
1100915	4.2826	4.1123	3.9871	2.9398	3.4115	4.0881	4.1811	4.0192	3.1192	3.3350	4.0895	3.9926	3.8741	3.3204	4.0708	4.1092	3.4176
1104017	1.9546	1.6596	2.1281	0.8872	1.0457	1.9055	1.8949	1.9125	0.8692	1.1529	1.6786	1.6753	1.9982	1.2200	1.7366	2.1163	1.1983
279719216	1.3188	1.6568	2.0409	0.7912	0.9671	1.3130	2.1313	1.7813	0.5304	1.0634	1.1485	1.8955	1.9530	0.9384	1.6691	1.5293	0.8707
1105337	4.4244	5.3052	5.6557	2.7650	5.2570	4.8506	5.1504	5.9059	4.3635	4.9230	4.6811	5.6624	5.7520	4.8827	5.6432	5.8938	5.0547
280038346	1.6149	1.1818	1.5237	1.1096	0.8939	2.2891	2.8602	1.2750	0.8069	0.9765	1.2760	2.4859	2.2372	0.7324	1.4983	0.4847	0.8005
1096426	4.1245	4.1000	4.1714	2.9308	3.4736	4.1831	4.1567	4.0776	3.1551	3.4428	3.6656	4.5849	4.0131	3.3690	4.3473	3.8503	3.4292
1089137	4.8450	4.5514	4.6524	2.8346	4.1948	5.1712	4.0932	4.7301	3.5680	4.0997	4.7871	4.5309	4.4423	4.0699	4.4484	4.4815	4.0162
1092237	2.0819	2.0935	2.1821	1.1196	1.3852	1.9985	2.6366	2.0214	1.2174	1.4889	2.0377	2.2191	2.1519	1.5879	2.2089	2.4018	1.4208
280041949	4.4259	5.3335	5.6880	2.7751	5.2766	4.8572	5.1432	5.9307	4.3946	4.9420	4.6906	5.6763	5.7877	4.9081	5.6695	5.9302	5.0688
1105423	2.7714	3.0353	3.5589	2.4357	2.2973	2.7844	3.5087	3.0642	2.2662	2.2416	2.7073	3.4832	3.4917	2.4333	3.1534	3.4411	2.5289
1088207	3.7021	3.8454	3.8342	1.8369	3.6086	3.6618	3.8009	3.8392	2.2274	3.4314	3.7463	3.9004	3.7917	3.4012	3.8483	3.9767	3.4896
280022212	4.4258	5.3559	5.6544	2.7916	5.2746	4.8435	5.1836	5.9093	4.3876	4.9409	4.6800	5.7323	5.7573	4.9093	5.6923	5.9034	5.0690
1098702	3.2028	3.1366	3.1912	1.6383	2.3847	2.8849	3.1503	3.0633	2.4560	2.2480	2.9479	2.8934	3.0950	2.4868	2.9398	3.4122	2.4057
1094463	2.9849	3.1730	3.2703	1.9807	2.6743	3.1722	3.5353	3.1199	1.3124	2.7622	3.0017	3.5418	3.3440	2.7879	3.1715	2.9951	2.8618
1094139	2.3173	3.2806	2.2627	1.1889	2.2648	3.2147	2.3035	2.7653	2.1339	2.1841	2.8493	3.7335	2.7068	2.2149	3.6286	2.1165	2.1405
279775773	0.8009	0.4926	1.5330	0.0000	0.3297	0.6894	0.3757	1.5694	0.0000	0.4029	0.8469	0.9354	1.3784	0.2207	0.8810	1.4546	0.1445
280138020	4.9951	5.8103	5.7456	4.8886	4.9894	5.3626	5.9660	5.4530	3.7996	4.8784	4.4969	6.4693	5.7699	5.0419	6.1424	5.1763	5.0078
1092023	4.8737	4.9400	4.9177	4.3455	3.9301	4.5229	5.0270	4.9074	4.1955	4.0042	4.7772	4.8093	4.8812	3.8703	4.8690	5.0440	3.9974
1093906	3.9491	3.5214	4.6097	2.4103	3.5402	3.6130	3.7058	4.5028	3.1985	3.4040	3.6260	4.0253	4.4494	3.5134	4.0957	4.9912	3.6512
1103147	1.8622	1.9974	1.9445	0.6503	1.1466	1.9841	1.9438	1.7097	0.7755	1.2914	1.7997	1.8689	1.9993	1.4243	2.0999	2.1636	1.4958
1087981	2.9914	2.9310	3.5946	2.4186	2.3514	2.8073	3.3734	3.4721	2.3607	2.3937	2.8450	3.0829	3.5170	2.4874	3.0657	3.7047	2.4153
1105339	4.2578	5.1481	5.4889	2.6110	5.0787	4.6783	4.9706	5.7239	4.2161	4.7471	4.5034	5.5029	5.5766	4.7094	5.4659	5.7235	4.8774
1105335	4.4236	5.3361	5.6729	2.7794	5.2745	4.8495	5.1521	5.9167	4.3938	4.9422	4.7010	5.6948	5.7618	4.9027	5.6622	5.9174	5.0650
1100939	2.0923	1.9109	1.1529	0.5455	1.0563	2.1878	1.2342	1.5104	0.8374	1.0198	1.7959	2.0666	1.4351	0.8907	2.0177	1.2411	0.9521
1091210	4.3369	4.3724	4.5038	3.1871	3.7794	4.1601	4.2553	4.6603	3.5863	3.7397	4.2782	4.4138	4.4266	3.6797	4.5119	4.8142	3.7428
1090187	6.6584	5.9390	5.9748	4.5746	5.7789	6.2845	5.5843	6.1526	4.7467	5.5791	6.5055	5.9451	5.9783	5.6062	6.0969	6.1647	5.5492
1096851	2.5901	2.4368	2.4238	1.6997	1.7039	2.5167	2.6918	2.1739	1.5756	1.7249	2.5048	2.6420	2.4639	1.5511	2.4220	2.1860	1.6347
279912368	3.3552	3.7141	3.9134	2.7408	3.1918	3.4388	4.0526	3.8544	1.9729	3.0945	3.2531	4.0033	3.9425	3.1031	3.6764	3.6041	3.2907
279976087	0.3270	1.1412	0.0000	0.0000	0.0000	0.1936	1.6313	1.2071	0.0000	0.0000	0.4017	1.2106	0.2543	0.2939	2.6624	0.4270	0.0000
279878780	3.0743	2.8313	3.5778	0.5413	3.6952	2.8753	3.0348	3.9328	1.3531	2.8708	2.6519	3.0127	3.4313	3.0077	3.3594	3.8470	3.1025
1100562	2.4604	2.5088	2.6863	1.7838	1.6782	2.4677	2.7345	2.1301	0.9846	1.6883	2.2887	2.4926	2.4841	1.8024	2.2755	2.1784	1.7708
279912198	1.1219	1.2651	0.9880	0.0000	0.5269	1.0537	1.5255	0.8549	0.0324	0.4039	1.3114	1.0290	1.3348	0.5537	0.7931	1.0487	0.3504
279952976	5.1461	5.4972	5.0629	4.0973	5.2941	5.5536	5.8175	5.2525	4.3087	4.5808	6.1127	5.1733	5.1707	5.0509	5.8078	5.5349	4.6106
1095565	3.8321	4.1064	4.0126	2.1500	3.7519	4.2431	3.2949	4.1317	2.3443	3.3564	3.6874	3.8871	3.7739	3.4699	3.8654	3.9865	3.4315
1101029	4.3625	4.5544	4.3182	2.8500	3.7299	4.0142	4.1427	4.3736	3.4987	3.7540	4.2882	4.4660	4.1559	3.6962	4.5694	4.5827	3.7081
280075555	4.2425	4.1764	4.1936	3.2365	3.4795	3.6928	4.4438	4.1128	3.1547	3.5444	4.0881	4.0399	4.3025	3.4745	4.2242	4.3575	3.2823
1097404	2.2492	2.0218	1.8531	0.2842	1.6820	2.7345	2.2777	1.6574	0.6064	1.5359	1.9377	2.1045	2.1264	1.6279	1.8811	1.6347	1.6747
1094083	1.6137	1.9431	2.3000	1.2431	1.0662	1.8135	2.3233	2.0832	1.2062	1.2603	1.7470	2.1731	2.1659	1.2227	1.9704	2.1271	1.2947
1096350	2.5743	2.9112	3.6287	1.7585	2.5479	2.7005	3.1408	3.3810	2.2485	2.4560	2.7927	3.3286	3.5818	2.5025	3.2133	3.4722	2.5789
279968284	1.1569	1.8687	1.8905	0.6691	0.8707	0.7152	2.1882	1.1960	0.0000	1.0407	0.9418	2.9077	1.9273	1.1823	2.1332	0.5701	0.9325
1105405	2.6018	2.8456	3.1525	1.9447	2.0306	2.3574	3.1793	2.8486	1.9889	2.0356	2.5477	3.0442	3.2451	2.3536	2.8912	3.1386	2.1737
1098111	3.8760	4.1174	3.1879	2.5811	3.2320	4.4935	4.3687	3.2919	2.9536	3.1005	3.7490	4.4222	3.5425	3.1486	4.0661	2.9401	3.0778
1093140	2.7444	2.7611	3.4820	1.7437	2.3662	2.4224	3.4752	3.1327	1.7681	2.4095	2.6337	2.9629	3.4432	2.4960	3.1100	3.3799	2.6694
1106243	4.5307	4.4193	3.9177	2.7880	3.4639	4.5968	4.0694	3.9450	3.5734	3.4301	4.4664	4.2952	4.0184	3.5275	4.2386	3.6338	3.5374
1089393	5.3247	5.7033	5.6391	4.1718	5.1254	5.6138	5.7487	5.5703	5.0468	4.9740	5.3262	6.1153	5.7772	4.7896	6.0425	5.4301	5.0274
1090982	2.4468	3.0455	3.1549	1.7886	2.3941	2.8178	3.1395	2.8943	1.8884	2.2391	2.5266	3.0944	3.3442	2.2568	3.0568	3.0306	2.3464
1091691	2.2391	2.1786	2.3393	1.3323	1.5524	2.2172	2.3975	2.3391	1.2180	1.5970	2.1583	2.4886	2.1976	1.6429	2.3737	2.3616	1.6117
279966590	2.8756	2.6400	2.4420	1.3764	1.7935	2.7849	2.3282	2.5748	1.9265	1.7211	2.7401	2.4866	2.4986	2.0352	2.4347	2.6059	1.8044
1101065	1.5492	1.6226	1.8128	0.7689	0.7269	1.3648	2.3325	1.3141	0.7000	0.8076	1.4438	1.1818	1.7840	0.8187	1.2900	1.9731	0.9754
1100709	2.0389	2.2153	2.1325	1.3361	1.2168	2.0597	2.8478	1.7201	1.4240	1.2163	1.9713	2.2480	2.2329	1.4580	2.1976	1.7688	1.2926
280078810	3.5984	3.5690	3.2718	2.2535	2.9396	3.4713	3.2914	3.4972	2.4144	2.7822	3.5860	3.8592	3.2403	2.8028	3.8058	3.0791	2.8441
1109115	4.4826	4.5038	5.0536	2.8113	4.4275	4.4436	4.5985	4.9482	3.3843	4.2413	4.4443	4.5582	4.9837	4.1950	4.5332	5.1404	4.2986
279819097	3.1825	3.0218	3.2088	1.6200	2.5903	3.3011	2.6975	3.6091	2.8423	2.8450	3.4665	3.3595	3.4279	2.5976	3.8450	3.3356	2.5536
1088527	3.9158	4.3321	5.3800	3.1016	4.1278	3.7495	4.4476	5.1468	3.5579	3.9892	3.9182	4.7421	5.2456	3.9896	4.5727	5.4667	4.1717
279856634	1.7162	2.1266	1.5241	0.9003	0.9461	1.5422	1.4760	1.2465	0.3755	0.8011	1.7188	1.8825	1.5303	0.9450	2.3040	0.8406	0.9652
279970743	0.8181	1.2615	1.6464	0.2270	0.6585	1.5001	1.3122	1.0399	0.0000	0.4767	0.5827	1.0180	2.0376	0.4743	1.0316	1.3914	0.7689
1094834	0.3630	1.1209	1.2093	0.0742	0.3551	1.2716	0.8965	1.1143	0.1489	0.5775	0.5578	2.6167	1.0620	0.1915	1.6440	0.4948	0.5559
1090999	2.7759	2.9396	3.1678	2.1987	2.0947	2.7108	3.3305	3.0646	2.5964	2.0828	2.9010	2.9872	3.2737	2.1840	3.0259	3.1414	2.1842
1095262	3.5450	3.6410	3.4034	2.2159	2.8177	3.7499	3.3523	3.3967	2.9431	2.7912	3.5458	3.5564	3.4417	2.6042	3.5360	3.3565	2.8092
1105336	4.3845	5.2678	5.6230	2.7398	5.2202	4.7915	5.0730	5.8670	4.3423	4.8954	4.6350	5.6390	5.7060	4.8474	5.6067	5.8629	5.0082
1089104	4.6772	4.5589	4.3985	3.9553	3.8968	4.5409	4.6130	4.6098	2.9015	3.9592	4.6061	4.5707	4.4031	3.9315	4.7318	4.4828	3.9025
1094785	3.1389	2.9354	2.9283	2.3204	2.0950	3.2358	3.0997	2.5899	2.0038	2.1254	2.9597	2.9432	3.0055	2.0955	2.9117	2.5974	2.1719
1088290	1.2502	1.7060	2.1220	0.4821	1.0075	1.2494	2.5118	1.5477	1.0456	1.0053	1.1963	2.2724	2.1308	1.1133	1.8492	1.8483	1.2535
1098958	4.6701	5.1346	5.9053	3.6166	4.9933	4.6724	5.4936	5.7181	3.8447	4.7799	4.6779	5.3141	5.8157	4.9168	5.2736	5.9197	4.9805
1101315	4.5731	4.6559	5.2580	3.4945	4.3286	4.4155	4.8697	5.2706	4.1967	4.2567	4.6345	4.7006	5.2270	4.1208	4.8147	5.5151	4.1941
1099733	3.1410	3.4001	3.5380	3.1120	2.4292	3.0800	3.9672	3.3781	2.5392	2.5005	3.2201	3.3213	3.6497	2.5568	3.3517	3.5114	2.5213
280119238	3.1898	3.1457	2.1060	1.9305	2.5027	2.9421	2.4683	2.7376	1.7028	1.8427	3.2853	2.8128	2.4569	2.1533	3.2577	2.8854	2.1071
280054058	3.5609	3.9188	4.7791	3.1244	3.4637	3.0541	3.2963	4.5784	2.5970	3.2869	3.4215	4.0166	4.8651	3.4811	4.0159	5.1576	3.5840
279710849	1.5826	1.7628	0.5294	3.1425	0.3823	1.1762	3.4307	0.7325	0.0000	0.2655	1.9233	3.1913	1.9257	1.2211	1.9750	0.8275	0.5587
1090713	3.2429	3.2141	3.4478	2.2733	2.6559	3.2647	3.4122	3.4356	2.1408	2.6980	3.1723	3.3090	3.4426	2.6224	3.4358	3.3184	2.8011
1094113	2.7121	3.0038	3.9963	1.4450	2.9479	2.7796	3.3323	3.8099	2.5895	2.6568	2.6641	3.2737	3.7357	2.6953	3.2937	4.1101	2.8664
279962229	2.9527	3.3122	2.9540	1.7306	2.7482	2.9067	3.2442	2.8677	1.3830	2.5606	2.8577	3.1653	3.1292	2.6044	3.4334	3.0600	2.6318
1106291	3.1018	3.1575	3.2324	2.3783	2.5060	3.1476	2.9317	3.2762	1.6635	2.2836	3.0282	3.1200	3.1161	2.5477	3.0961	3.2901	2.6147
280061901	0.6584	0.8890	1.0571	0.2781	0.2149	0.9863	1.2563	1.0954	0.1498	0.2752	0.4452	1.5508	1.5020	0.0737	0.8087	0.6618	0.1377
1094115	2.7311	2.1248	3.6090	0.9085	2.8423	2.6509	4.0223	3.4666	1.7329	2.4923	3.0725	2.4791	4.4899	3.2633	2.8718	3.6945	3.1460
279888043	3.7305	3.6850	3.6911	2.3265	3.2330	3.1910	3.4161	3.8780	2.3299	3.1527	3.5386	3.3964	3.6087	2.9445	3.6609	4.1459	2.9796
1099758	1.7676	2.1772	2.5416	0.8344	1.6854	2.1065	2.4515	2.4250	1.4730	1.5435	1.7015	2.2532	2.4040	1.3581	2.1408	2.4202	1.5889
1087362	2.6985	2.9058	3.0224	2.3832	2.1021	2.6050	3.2021	2.8345	1.8501	2.1657	2.5193	3.1205	3.1241	2.1034	3.1057	3.1507	2.1878
1094713	2.3426	2.4254	2.2976	0.8568	1.6579	2.9426	1.4055	2.7150	0.8764	1.7273	1.9173	2.7482	2.2646	2.2797	2.3504	2.3406	1.8289
1094104	1.2052	1.3617	1.3773	0.3712	0.9086	1.4652	1.4347	1.5074	0.3492	0.6543	0.9985	1.9027	1.6179	0.7920	1.8959	1.2543	0.8470
1090349	3.4945	4.7176	4.9267	3.0318	3.6978	4.1133	4.5122	4.8100	4.0270	3.6897	3.5585	5.0266	4.8215	3.8118	4.6740	4.7377	3.8672
1095181	2.3495	2.2575	2.6992	1.6923	1.7089	2.3146	2.5303	2.4369	0.9693	1.7867	2.0980	2.3963	2.5777	1.7857	2.2369	2.7116	1.7550
1097074	0.7428	1.9259	1.6760	0.5578	0.8299	1.3604	2.1574	1.2024	0.5703	0.8063	0.9023	2.5177	1.5852	0.7641	1.8548	0.9682	0.8742
280097776	3.5243	3.7492	3.7791	3.4771	2.8392	3.3552	4.3694	3.0987	2.5625	3.0051	3.4740	3.7691	3.7679	2.9600	3.7349	3.7551	2.3693
279886983	3.2316	3.1932	3.3053	3.2396	2.2536	2.7865	3.7802	2.8930	1.4833	2.1331	2.9209	3.3544	3.3374	2.4965	3.1641	2.6420	2.4628
1096823	2.4337	2.5964	2.9448	1.7709	1.9058	2.5992	3.2417	2.8486	2.1687	1.9684	2.5380	2.7610	3.0085	1.9390	2.7047	2.7168	2.0178
279926788	3.0094	3.0109	3.1003	1.9108	2.6215	2.5275	2.9766	3.0180	1.5719	2.6143	2.6619	3.0837	3.0748	2.2101	3.6560	3.2390	2.4592
280015065	3.0357	2.5877	3.0374	1.6792	2.0007	3.1086	2.8315	2.8987	2.3875	2.1281	2.5624	2.7196	2.9115	1.8333	2.5062	2.5612	1.9425
279725276	2.1669	2.3080	2.4013	1.3674	1.5010	1.6960	2.5016	2.1713	0.2831	1.8240	2.2083	2.0212	2.1312	1.7822	2.5592	2.1803	1.7147
1087517	2.5138	2.8459	2.9560	2.3942	1.8370	2.3434	3.5238	2.6552	1.6241	1.9967	2.4242	3.0225	2.9714	2.1498	2.8837	2.6558	1.9895
1101194	0.8110	1.5009	1.6698	0.1503	0.8545	1.5053	2.1154	1.0035	0.0793	0.6672	0.7950	2.2458	1.7841	1.0717	1.6058	0.7780	0.9973
279997912	3.4205	2.6845	4.4257	0.5695	3.9866	3.9415	2.4874	4.2355	1.4187	3.5911	3.3519	3.0410	4.3582	3.6099	3.6266	4.3314	3.7858
279925944	6.8992	6.5836	6.2336	5.5255	5.7646	5.9510	6.1694	6.3956	5.2273	5.7252	6.3681	6.4604	6.1008	5.5648	6.7163	6.4321	5.7392
1100602	2.8299	3.3158	3.2497	2.3810	2.5498	2.9119	3.6072	3.1707	1.9676	2.4389	2.6765	3.4787	3.1190	2.5010	3.4738	3.3122	2.5279
1094698	1.5731	2.0702	2.8739	1.0146	1.3532	1.9954	2.9843	2.0129	1.4081	1.5254	1.3775	3.0961	2.6412	1.7373	2.4711	1.8376	1.7581
1108898	4.4105	5.3079	5.6751	2.7706	5.2633	4.8261	5.1115	5.9165	4.3816	4.9246	4.6689	5.6503	5.7575	4.9096	5.6310	5.9134	5.0576
1094101	2.8329	3.1846	3.1985	1.9909	2.4420	3.2291	3.2445	3.0429	2.0846	2.5093	3.0003	3.2573	3.2577	2.3916	3.0180	3.0186	2.4826
1098169	3.0932	2.5905	2.7195	1.2707	2.1551	3.1206	2.5285	2.7318	2.2470	2.1445	3.0693	2.6901	2.8771	1.9348	2.6596	2.6415	2.2071
1094625	4.2154	4.0147	4.3880	2.7965	3.8584	3.9320	4.0132	4.3591	2.6709	3.6678	4.1748	3.9140	4.2890	3.5789	4.0788	4.6921	3.7601
1087201	1.7342	1.8203	1.9835	1.2737	1.1826	1.6710	2.4141	1.8321	0.7416	1.0270	1.8035	1.8228	2.0382	1.0758	1.6771	1.8610	1.1700
1095753	3.9603	3.7807	4.2812	2.0689	3.6485	3.9791	3.9178	3.9950	3.0773	3.4764	3.8740	3.9986	4.1061	3.3901	4.0172	4.0885	3.5431
1093595	3.0142	3.1006	3.1297	1.9726	2.4661	2.9216	3.0858	3.1218	2.1753	2.2840	2.9495	3.1053	3.1546	2.4093	3.1450	3.1645	2.3850
1094120	1.6287	2.0216	2.4103	0.9458	1.4930	1.9176	2.1676	2.2504	0.9474	1.5198	1.8267	2.4298	2.2101	1.5374	2.3168	2.2262	1.5299
1099486	2.7161	2.5725	2.6508	1.6295	1.4820	2.6269	2.5805	2.5651	2.8046	1.6959	2.7561	2.4423	2.4465	1.7266	2.5685	2.7301	1.4988
1104030	3.3249	3.2119	3.0701	2.3776	2.0817	3.1700	3.5416	2.7783	2.6744	2.3523	3.2719	3.0508	3.2154	2.3048	3.2439	2.9957	2.4389
1100399	3.0924	3.7366	3.3549	2.0456	2.8297	3.7410	4.0578	3.2328	2.6248	2.7239	3.1212	3.9280	3.5543	2.8741	3.4443	2.7754	2.8587
1087788	4.4563	4.4616	5.2046	3.2409	4.1521	4.4303	4.6835	4.8650	3.7625	4.0879	4.2849	4.5487	5.0158	3.9529	4.5691	5.1397	4.1904
1091673	2.6415	3.0222	2.6591	2.0265	1.8607	3.0689	3.7155	2.3117	1.8845	1.8969	2.6591	2.9540	3.0846	2.2590	2.7419	2.2700	2.2623
1104168	5.9814	6.1623	5.9421	4.8499	5.2710	6.1907	6.4917	5.7328	5.0793	5.1490	5.9343	6.2621	6.0690	5.5181	6.0966	5.4403	5.5091
1095837	3.3961	3.9374	4.0033	2.7997	3.0802	3.5790	4.1658	3.8380	2.9740	2.9642	3.4224	4.0698	4.0846	3.2356	3.9128	3.8827	3.2258
279710163	1.9988	1.6527	0.2812	1.0318	0.9440	2.6868	1.3840	1.3492	0.0000	1.0007	2.5118	1.4861	1.2557	0.6556	2.4347	0.7496	1.2877
1105334	4.3897	5.2895	5.6391	2.7619	5.2438	4.8010	5.1003	5.8917	4.3768	4.9196	4.6609	5.6441	5.7333	4.8725	5.6203	5.8939	5.0407
1089499	4.2370	4.4432	4.8319	3.0849	4.0283	3.9763	4.8341	4.7553	3.4408	4.0181	4.0163	4.5873	5.1291	4.1329	4.8029	4.8658	4.0463
1092005	2.5775	1.8143	2.9255	0.5727	2.2691	1.9601	2.3659	2.8865	1.7100	2.1092	3.0165	1.8225	3.6850	2.1668	2.2043	3.4968	2.0743
1098484	4.0394	3.8705	4.5381	2.7189	4.0688	4.1946	4.1744	4.7444	2.6606	3.8655	3.8969	4.3560	4.6191	3.7774	4.2864	4.7040	3.9942
279896134	1.9701	2.0533	1.4945	0.6811	1.1144	2.2031	1.8782	1.3967	0.9238	1.0242	1.7682	1.5666	1.3071	0.8945	1.8372	1.5941	0.9848
279776399	1.6552	1.2462	0.0000	0.0000	0.0000	0.6611	0.7056	0.0000	0.3766	0.1158	0.9893	1.3662	0.0000	0.0000	4.1911	0.0000	0.6285
279721285	2.9030	2.8321	2.8627	1.1901	2.3624	2.7095	2.9348	2.7373	1.4641	2.4607	2.8774	3.0194	2.8774	2.5465	3.1555	3.0883	2.6533
280019538	1.3250	1.4987	2.2963	0.6620	0.8569	1.4902	2.2040	1.2505	0.9768	0.7137	1.1506	1.6769	1.5939	0.7975	1.5475	1.4691	0.7657
1088583	3.6477	4.0753	3.9047	3.4350	3.1300	4.1432	4.6297	3.7381	2.7406	3.1961	3.7986	4.3165	4.1596	3.3478	4.0209	3.4441	3.3116
1088014	3.3383	4.6294	4.5544	3.2356	3.9916	3.9891	4.6481	4.6413	3.0475	3.8223	3.5269	5.3365	4.6478	3.7491	5.0671	4.5140	4.0519
279818587	4.2915	4.1198	4.4684	3.1474	3.5850	3.9436	3.9617	4.5121	3.7135	3.6848	4.4904	3.8761	4.5709	3.5198	3.9694	4.8904	3.2676
1089767	4.1202	3.9915	4.7836	2.7035	3.8132	3.9543	4.3174	4.5732	3.5737	3.7132	3.9869	4.0795	4.7532	3.6683	4.1780	4.8788	3.7320
1087293	3.4860	3.9783	4.1608	2.9174	3.3907	3.4845	4.3186	3.7922	2.4574	3.1645	3.3749	4.1852	4.1656	3.4295	4.1947	3.9626	3.3842
1096989	2.8103	2.8477	2.5074	1.7374	1.9757	3.0010	2.7123	2.4647	1.6928	2.0615	2.8933	2.8104	2.4560	1.8748	2.6292	2.3292	1.9603
1094053	1.0792	0.9963	1.4197	0.3105	0.4957	1.2225	1.3279	1.2940	0.1617	0.4399	0.9946	1.1300	1.4085	0.4524	1.0845	1.3570	0.6355
1087443	3.2850	4.1999	3.9868	1.7438	3.7357	3.8807	3.6816	3.9778	2.7047	3.5622	3.4456	4.5467	4.1249	3.4893	4.3198	3.7889	3.5821
1096330	1.8889	2.3989	2.5539	1.4608	1.6240	2.1219	2.7843	2.3293	1.4662	1.4007	1.8647	2.7420	2.5421	1.7170	2.5383	2.1285	1.6900
1093620	2.6800	3.3432	3.2217	1.4325	3.1411	3.2638	3.6685	3.7251	2.7074	2.6635	3.4160	3.6928	3.5770	3.0612	3.6701	3.5708	2.8642
1095179	5.7740	4.8911	4.7783	2.8805	4.4391	5.6118	4.8089	4.7924	4.6846	4.4981	5.6659	4.8439	4.6923	4.4956	5.0175	4.6356	4.5172
1088823	2.0902	2.7675	3.5356	0.7413	2.3976	2.5751	2.9629	2.7856	1.9098	2.5445	1.9968	3.5786	3.3932	2.4189	3.3363	2.8709	2.6201
1096256	4.7173	4.6126	4.8869	3.4170	4.3208	4.6515	4.5066	4.9631	3.4379	4.1375	4.7043	4.5660	4.8370	4.1233	4.8258	5.0190	4.3221
1092814	3.3161	3.3070	3.7893	1.9892	3.1437	2.7899	3.5985	3.8859	2.3987	3.1261	3.1857	3.4376	3.7394	2.7944	3.5156	4.2827	2.9755
1098159	3.2521	3.6970	4.0784	2.2998	3.3556	3.5321	3.4844	4.2183	2.7606	3.1287	3.3158	4.0767	4.0202	3.1880	4.1770	4.0532	3.3638
1102305	3.9052	4.0933	4.0935	2.0841	3.5775	4.3246	3.6736	4.2862	4.1123	3.3559	3.7713	4.0767	4.0551	3.1467	4.0505	4.1688	3.2360
1104808	6.0022	6.3195	6.1827	4.8902	5.6186	6.6512	5.9297	6.2021	5.2403	5.6382	6.1598	6.3662	6.1607	5.4985	6.2439	5.8250	5.4693
1093504	3.7204	3.8241	3.2681	3.2687	2.7986	3.4106	3.8062	3.3522	2.2586	2.7812	3.6785	3.7661	3.2297	2.9070	3.9588	3.3316	2.6884
280000986	4.2346	5.1486	5.4930	2.6500	5.1023	4.6467	4.9813	5.7537	4.2189	4.7760	4.5004	5.5081	5.5945	4.7352	5.4842	5.7413	4.8973
1092831	4.5356	5.1071	5.3681	3.9043	4.4665	4.6160	5.2152	5.2877	4.2434	4.4668	4.6134	5.1051	5.3900	4.2973	5.1519	5.4035	4.2982
1100796	4.8677	4.8604	4.7441	3.9809	4.2031	4.8556	4.7658	4.8698	3.6459	4.1340	4.9239	4.8240	4.7882	4.0720	4.9615	4.6626	4.1845
1094891	2.9477	2.6824	2.9186	1.5073	2.0467	2.8125	2.8831	2.7468	2.2530	2.0517	2.9165	2.4736	2.8764	2.0529	2.5528	2.8970	2.0844
1092027	2.1679	2.1149	3.4660	1.0683	2.0230	1.9152	2.4263	3.2931	1.7980	2.0960	2.1719	2.4104	3.2608	2.0796	2.2002	3.6780	2.0579
1091182	3.8041	3.6461	3.8453	2.5440	3.3358	3.3246	3.7250	3.9720	3.2495	3.0982	3.8313	4.0400	4.0571	3.0773	4.1594	4.2507	3.2093
1087885	1.5254	1.6803	1.6864	0.8670	0.7257	1.2678	1.9887	1.5529	0.7952	0.8381	1.4651	1.6184	1.6962	0.8591	1.7023	1.6173	0.8727
1096262	3.7400	3.5250	3.9976	2.3401	3.2726	3.5804	3.5589	3.9362	2.8047	3.0963	3.7230	3.4813	3.9101	3.0168	3.5580	4.0985	3.1419
1090933	5.9742	6.8376	6.8470	3.8208	6.6554	6.3686	6.3494	7.0955	5.9793	6.3576	6.2546	7.0826	7.0423	6.3016	7.0234	7.1368	6.5051
1091385	1.5544	1.8033	2.3419	1.1053	1.2963	1.8082	2.1281	2.0520	1.4122	1.2069	1.6017	2.2179	2.3180	1.0910	2.0071	2.3898	1.2599
279716557	2.0160	1.2328	0.8216	0.0000	1.3265	1.6662	1.4768	1.6655	0.0000	1.6085	2.5290	1.2122	2.3526	1.1256	1.5764	1.6220	1.1014
1096394	5.5199	5.5483	6.1758	3.6091	5.4606	5.5088	5.6939	6.0832	4.5076	5.4957	5.4497	5.3893	6.0790	5.2279	5.6485	6.2169	5.4844
1091285	5.4951	5.4823	5.1447	4.0737	4.7678	5.3511	5.2663	5.3741	4.5079	4.6426	5.4628	5.3224	5.1610	4.5660	5.5068	5.2043	4.7511
