# Supplementary material for: Identification of the Molecular Events Involved in the Development of Prefrontal Cortex Through the Analysis of RNA-Seq Data From BrainSpan
Source: ASN Neuro. 2019 Jun 18;11:1759091419854627. doi: 10.1177/1759091419854627 (PMC6582306; doi:10.1177/1759091419854627)
Supplement: Supplemental Material6 - Supplemental material for Identification of the Molecular Events Involved in the Development of Prefrontal Cortex Through the Analysis of RNA-Seq Data From BrainSpan [file Supplemental_Material6.zip › PFC/5/PFC-BPs-5.csv.xlsx]

## Sheet: Sheet1
Sublist	Category	Term	RT	Genes	Count	%	P-Value	Benjamini
	GOTERM_BP_DIRECT	transcription, DNA-templated	RT		147	19.4	2.5e-15	6.5e-12
	GOTERM_BP_DIRECT	axon guidance	RT		27	3.6	5.3e-10	6.8e-07
	GOTERM_BP_DIRECT	regulation of transcription, DNA-templated	RT		99	13.1	2.5e-07	0.00021
	GOTERM_BP_DIRECT	nervous system development	RT		31	4.1	9.5e-07	0.0006
	GOTERM_BP_DIRECT	cholesterol biosynthetic process	RT		11	1.5	1.3e-06	0.00068
	GOTERM_BP_DIRECT	brain development	RT		23	3	5.2e-06	0.0022
	GOTERM_BP_DIRECT	positive regulation of axon extension	RT		9	1.2	1.4e-05	0.0051
	GOTERM_BP_DIRECT	covalent chromatin modification	RT		16	2.1	3.3e-05	0.0092
	GOTERM_BP_DIRECT	protein ubiquitination	RT		32	4.2	3.1e-05	0.01
	GOTERM_BP_DIRECT	negative regulation of neuron projection development	RT		10	1.3	4.1e-05	0.01
	GOTERM_BP_DIRECT	negative regulation of transcription from RNA polymerase II promoter	RT		51	6.7	5.7e-05	0.012
	GOTERM_BP_DIRECT	neuron migration	RT		15	2	5.7e-05	0.013
	GOTERM_BP_DIRECT	dendrite development	RT		8	1.1	7.7e-05	0.015
	GOTERM_BP_DIRECT	spinal cord development	RT		8	1.1	0.00012	0.022
	GOTERM_BP_DIRECT	positive regulation of neuron projection development	RT		13	1.7	0.00017	0.029
	GOTERM_BP_DIRECT	mRNA processing	RT		19	2.5	0.00023	0.036
	GOTERM_BP_DIRECT	hippocampus development	RT		10	1.3	0.00029	0.043
	GOTERM_BP_DIRECT	DNA methylation	RT		7	0.9	0.00032	0.045
	GOTERM_BP_DIRECT	axonal fasciculation	RT		6	0.8	0.0005	0.062
	GOTERM_BP_DIRECT	dendrite morphogenesis	RT		8	1.1	0.00049	0.064
	GOTERM_BP_DIRECT	regulation of neuron differentiation	RT		6	0.8	0.00085	0.098
	GOTERM_BP_DIRECT	negative regulation of dendrite development	RT		4	0.5	0.0011	0.11
	GOTERM_BP_DIRECT	rhythmic process	RT		9	1.2	0.0011	0.11
	GOTERM_BP_DIRECT	neuron differentiation	RT		12	1.6	0.0012	0.11
	GOTERM_BP_DIRECT	negative regulation of transcription, DNA-templated	RT		35	4.6	0.0012	0.11
	GOTERM_BP_DIRECT	peptidyl-serine phosphorylation	RT		14	1.8	0.0012	0.11
	GOTERM_BP_DIRECT	positive regulation of transcription, DNA-templated	RT		36	4.7	0.0011	0.12
	GOTERM_BP_DIRECT	RNA processing	RT		12	1.6	0.0014	0.12
	GOTERM_BP_DIRECT	neuron development	RT		8	1.1	0.0019	0.15
	GOTERM_BP_DIRECT	microtubule-based process	RT		7	0.9	0.0025	0.18
	GOTERM_BP_DIRECT	gene expression	RT		8	1.1	0.0024	0.19
	GOTERM_BP_DIRECT	central nervous system projection neuron axonogenesis	RT		4	0.5	0.0029	0.2
	GOTERM_BP_DIRECT	regulation of microtubule cytoskeleton organization	RT		5	0.7	0.0029	0.2
	GOTERM_BP_DIRECT	male gonad development	RT		11	1.5	0.0036	0.24
	GOTERM_BP_DIRECT	fibroblast growth factor receptor signaling pathway	RT		10	1.3	0.0046	0.28
	GOTERM_BP_DIRECT	olfactory bulb development	RT		5	0.7	0.0056	0.33
	GOTERM_BP_DIRECT	limb bud formation	RT		4	0.5	0.0058	0.33
	GOTERM_BP_DIRECT	regulation of neuron migration	RT		4	0.5	0.0058	0.33
	GOTERM_BP_DIRECT	mRNA splicing, via spliceosome	RT		18	2.4	0.0063	0.33
	GOTERM_BP_DIRECT	chromatin remodeling	RT		10	1.3	0.0063	0.34
	GOTERM_BP_DIRECT	ephrin receptor signaling pathway	RT		10	1.3	0.0063	0.34
	GOTERM_BP_DIRECT	microtubule cytoskeleton organization	RT		9	1.2	0.0063	0.34
	GOTERM_BP_DIRECT	positive regulation of gene expression	RT		20	2.6	0.0072	0.36
	GOTERM_BP_DIRECT	negative regulation of axon extension	RT		4	0.5	0.0077	0.37
	GOTERM_BP_DIRECT	histone H3 deacetylation	RT		5	0.7	0.0081	0.38
	GOTERM_BP_DIRECT	intracellular signal transduction	RT		27	3.6	0.0086	0.39
	GOTERM_BP_DIRECT	regulation of mRNA splicing, via spliceosome	RT		4	0.5	0.01	0.43
	GOTERM_BP_DIRECT	positive regulation of synapse assembly	RT		8	1.1	0.01	0.43
	GOTERM_BP_DIRECT	transcription from RNA polymerase II promoter	RT		32	4.2	0.011	0.44
	GOTERM_BP_DIRECT	spleen development	RT		6	0.8	0.012	0.48
	GOTERM_BP_DIRECT	cardiac ventricle formation	RT		3	0.4	0.014	0.52
	GOTERM_BP_DIRECT	regulation of cAMP-mediated signaling	RT		3	0.4	0.014	0.52
	GOTERM_BP_DIRECT	anterior commissure morphogenesis	RT		3	0.4	0.014	0.52
	GOTERM_BP_DIRECT	axonogenesis	RT		10	1.3	0.014	0.52
	GOTERM_BP_DIRECT	alternative mRNA splicing, via spliceosome	RT		4	0.5	0.016	0.52
	GOTERM_BP_DIRECT	Wnt signaling pathway	RT		15	2	0.015	0.53
	GOTERM_BP_DIRECT	negative regulation of G1/S transition of mitotic cell cycle	RT		5	0.7	0.015	0.53
	GOTERM_BP_DIRECT	peptidyl-threonine phosphorylation	RT		6	0.8	0.015	0.53
	GOTERM_BP_DIRECT	positive regulation of filopodium assembly	RT		5	0.7	0.017	0.56
	GOTERM_BP_DIRECT	positive regulation of dendritic spine morphogenesis	RT		4	0.5	0.019	0.58
	GOTERM_BP_DIRECT	sympathetic nervous system development	RT		4	0.5	0.019	0.58
	GOTERM_BP_DIRECT	positive regulation of transcription from RNA polymerase II promoter	RT		52	6.9	0.022	0.63
	GOTERM_BP_DIRECT	regulation of RNA splicing	RT		5	0.7	0.025	0.67
	GOTERM_BP_DIRECT	thymus development	RT		6	0.8	0.025	0.67
	GOTERM_BP_DIRECT	mRNA splice site selection	RT		4	0.5	0.027	0.68
	GOTERM_BP_DIRECT	dentate gyrus development	RT		4	0.5	0.027	0.68
	GOTERM_BP_DIRECT	cellular response to organic substance	RT		4	0.5	0.027	0.68
	GOTERM_BP_DIRECT	response to fungicide	RT		3	0.4	0.028	0.69
	GOTERM_BP_DIRECT	neuroepithelial cell differentiation	RT		3	0.4	0.028	0.69
	GOTERM_BP_DIRECT	histone H3-K4 demethylation	RT		3	0.4	0.028	0.69
	GOTERM_BP_DIRECT	negative regulation of potassium ion transmembrane transporter activity	RT		3	0.4	0.028	0.69
	GOTERM_BP_DIRECT	commitment of neuronal cell to specific neuron type in forebrain	RT		3	0.4	0.028	0.69
	GOTERM_BP_DIRECT	regulation of axon extension involved in axon guidance	RT		3	0.4	0.028	0.69
	GOTERM_BP_DIRECT	commissural neuron axon guidance	RT		3	0.4	0.028	0.69
	GOTERM_BP_DIRECT	actin cytoskeleton organization	RT		11	1.5	0.031	0.73
	GOTERM_BP_DIRECT	forebrain development	RT		6	0.8	0.033	0.74
	GOTERM_BP_DIRECT	positive regulation of telomere maintenance via telomerase	RT		5	0.7	0.035	0.76
	GOTERM_BP_DIRECT	steroid biosynthetic process	RT		5	0.7	0.035	0.76
	GOTERM_BP_DIRECT	regulation of synaptic plasticity	RT		5	0.7	0.035	0.76
	GOTERM_BP_DIRECT	retinal ganglion cell axon guidance	RT		4	0.5	0.036	0.76
	GOTERM_BP_DIRECT	production of miRNAs involved in gene silencing by miRNA	RT		3	0.4	0.036	0.76
	GOTERM_BP_DIRECT	negative regulation of collateral sprouting	RT		3	0.4	0.036	0.76
	GOTERM_BP_DIRECT	negative regulation of insulin secretion involved in cellular response to glucose stimulus	RT		3	0.4	0.036	0.76
	GOTERM_BP_DIRECT	positive regulation of protein localization to Cajal body	RT		3	0.4	0.036	0.76
	GOTERM_BP_DIRECT	protein hexamerization	RT		3	0.4	0.036	0.76
	GOTERM_BP_DIRECT	negative regulation of cAMP-dependent protein kinase activity	RT		3	0.4	0.036	0.76
	GOTERM_BP_DIRECT	cellular response to forskolin	RT		3	0.4	0.036	0.76
	GOTERM_BP_DIRECT	cell-cell adhesion	RT		18	2.4	0.037	0.76
	GOTERM_BP_DIRECT	peptidyl-tyrosine phosphorylation	RT		12	1.6	0.037	0.76
	GOTERM_BP_DIRECT	semaphorin-plexin signaling pathway	RT		5	0.7	0.038	0.76
	GOTERM_BP_DIRECT	regulation of transforming growth factor beta receptor signaling pathway	RT		4	0.5	0.041	0.78
	GOTERM_BP_DIRECT	melanocyte differentiation	RT		4	0.5	0.041	0.78
	GOTERM_BP_DIRECT	skeletal muscle cell differentiation	RT		6	0.8	0.041	0.78
	GOTERM_BP_DIRECT	regulation of circadian rhythm	RT		6	0.8	0.041	0.78
	GOTERM_BP_DIRECT	negative chemotaxis	RT		5	0.7	0.042	0.78
	GOTERM_BP_DIRECT	positive regulation of establishment of protein localization to telomere	RT		3	0.4	0.046	0.8
	GOTERM_BP_DIRECT	sympathetic ganglion development	RT		3	0.4	0.046	0.8
	GOTERM_BP_DIRECT	progesterone metabolic process	RT		3	0.4	0.046	0.8
	GOTERM_BP_DIRECT	short-term memory	RT		3	0.4	0.046	0.8
	GOTERM_BP_DIRECT	germ cell migration	RT		3	0.4	0.046	0.8
	GOTERM_BP_DIRECT	branchiomotor neuron axon guidance	RT		3	0.4	0.046	0.8
	GOTERM_BP_DIRECT	cerebral cortex radially oriented cell migration	RT		3	0.4	0.046	0.8
	GOTERM_BP_DIRECT	tRNA wobble uridine modification	RT		3	0.4	0.046	0.8
	GOTERM_BP_DIRECT	histone H4 deacetylation	RT		3	0.4	0.046	0.8
	GOTERM_BP_DIRECT	regulation of smooth muscle cell proliferation	RT		3	0.4	0.046	0.8
	GOTERM_BP_DIRECT	positive regulation of protein serine/threonine kinase activity	RT		5	0.7	0.046	0.8
	GOTERM_BP_DIRECT	regulation of translational initiation	RT		5	0.7	0.05	0.83
	GOTERM_BP_DIRECT	positive regulation of Wnt signaling pathway	RT		5	0.7	0.05	0.83
	GOTERM_BP_DIRECT	negative regulation of intrinsic apoptotic signaling pathway	RT		4	0.5	0.052	0.84
	GOTERM_BP_DIRECT	regulation of protein stability	RT		7	0.9	0.055	0.84
	GOTERM_BP_DIRECT	axon development	RT		3	0.4	0.056	0.84
	GOTERM_BP_DIRECT	positive regulation of cardiac muscle cell differentiation	RT		3	0.4	0.056	0.84
	GOTERM_BP_DIRECT	microtubule organizing center organization	RT		3	0.4	0.056	0.84
	GOTERM_BP_DIRECT	cerebellum development	RT		5	0.7	0.055	0.85
	GOTERM_BP_DIRECT	ATP-dependent chromatin remodeling	RT		4	0.5	0.059	0.85
	GOTERM_BP_DIRECT	small GTPase mediated signal transduction	RT		16	2.1	0.059	0.85
	GOTERM_BP_DIRECT	regulation of alternative mRNA splicing, via spliceosome	RT		5	0.7	0.059	0.85
	GOTERM_BP_DIRECT	RNA splicing	RT		12	1.6	0.061	0.85
	GOTERM_BP_DIRECT	RNA export from nucleus	RT		6	0.8	0.063	0.86
	GOTERM_BP_DIRECT	regulation of transcription from RNA polymerase II promoter	RT		25	3.3	0.063	0.86
	GOTERM_BP_DIRECT	post-embryonic development	RT		7	0.9	0.065	0.86
	GOTERM_BP_DIRECT	response to virus	RT		9	1.2	0.066	0.86
	GOTERM_BP_DIRECT	nuclear export	RT		3	0.4	0.066	0.86
	GOTERM_BP_DIRECT	granulocyte differentiation	RT		3	0.4	0.066	0.86
	GOTERM_BP_DIRECT	microtubule bundle formation	RT		4	0.5	0.072	0.88
	GOTERM_BP_DIRECT	mitotic cell cycle	RT		5	0.7	0.075	0.89
	GOTERM_BP_DIRECT	cellular response to trichostatin A	RT		2	0.3	0.076	0.89
	GOTERM_BP_DIRECT	positive regulation of RNA export from nucleus	RT		2	0.3	0.076	0.89
	GOTERM_BP_DIRECT	negative regulation of mesenchymal cell proliferation involved in lung development	RT		2	0.3	0.076	0.89
	GOTERM_BP_DIRECT	negative regulation of maintenance of mitotic sister chromatid cohesion, telomeric	RT		2	0.3	0.076	0.89
	GOTERM_BP_DIRECT	melanocyte migration	RT		2	0.3	0.076	0.89
	GOTERM_BP_DIRECT	negative regulation of negative chemotaxis	RT		2	0.3	0.076	0.89
	GOTERM_BP_DIRECT	protein ubiquitination involved in ubiquitin-dependent protein catabolic process	RT		11	1.5	0.077	0.89
	GOTERM_BP_DIRECT	regulation of epithelial to mesenchymal transition	RT		3	0.4	0.077	0.89
	GOTERM_BP_DIRECT	dendritic spine morphogenesis	RT		3	0.4	0.077	0.89
	GOTERM_BP_DIRECT	semaphorin-plexin signaling pathway involved in axon guidance	RT		3	0.4	0.077	0.89
	GOTERM_BP_DIRECT	histone mRNA metabolic process	RT		3	0.4	0.077	0.89
	GOTERM_BP_DIRECT	regulation of membrane repolarization	RT		3	0.4	0.077	0.89
	GOTERM_BP_DIRECT	positive regulation of MAP kinase activity	RT		6	0.8	0.08	0.89
	GOTERM_BP_DIRECT	cellular response to insulin stimulus	RT		7	0.9	0.08	0.89
	GOTERM_BP_DIRECT	neurogenesis	RT		5	0.7	0.08	0.89
	GOTERM_BP_DIRECT	long-chain fatty-acyl-CoA biosynthetic process	RT		5	0.7	0.08	0.89
	GOTERM_BP_DIRECT	positive regulation of neuron differentiation	RT		7	0.9	0.084	0.9
	GOTERM_BP_DIRECT	negative regulation of sequence-specific DNA binding transcription factor activity	RT		6	0.8	0.084	0.9
	GOTERM_BP_DIRECT	chromatin organization	RT		5	0.7	0.086	0.9
	GOTERM_BP_DIRECT	positive regulation of peptidyl-threonine phosphorylation	RT		4	0.5	0.086	0.9
	GOTERM_BP_DIRECT	protein homooligomerization	RT		12	1.6	0.087	0.9
	GOTERM_BP_DIRECT	positive regulation of receptor activity	RT		3	0.4	0.089	0.9
	GOTERM_BP_DIRECT	dopamine receptor signaling pathway	RT		3	0.4	0.089	0.9
	GOTERM_BP_DIRECT	positive regulation of insulin receptor signaling pathway	RT		3	0.4	0.089	0.9
	GOTERM_BP_DIRECT	layer formation in cerebral cortex	RT		3	0.4	0.089	0.9
	GOTERM_BP_DIRECT	negative regulation of astrocyte differentiation	RT		3	0.4	0.089	0.9
	GOTERM_BP_DIRECT	negative regulation of DNA binding	RT		4	0.5	0.094	0.91
	GOTERM_BP_DIRECT	mRNA export from nucleus	RT		8	1.1	0.096	0.92
	GOTERM_BP_DIRECT	central nervous system development	RT		9	1.2	0.097	0.92
	GOTERM_BP_DIRECT	cytoskeleton organization	RT		11	1.5	0.099	0.92
