# Supplementary material for: Identification of the Molecular Events Involved in the Development of Prefrontal Cortex Through the Analysis of RNA-Seq Data From BrainSpan
Source: ASN Neuro. 2019 Jun 18;11:1759091419854627. doi: 10.1177/1759091419854627 (PMC6582306; doi:10.1177/1759091419854627)
Supplement: Supplemental Material6 - Supplemental material for Identification of the Molecular Events Involved in the Development of Prefrontal Cortex Through the Analysis of RNA-Seq Data From BrainSpan [file Supplemental_Material6.zip › PFC/5/PFC-DEG-5.csv]

id	name	gene-id	gene-symbol	gene-name	entrez-id	chromosome	start-position	end-position	p	fold-change
1101406	ENSG00000178403	40609	NEUROG2	neurogenin 2	63973	4	n/a	n/a	1.33e-06	11.684
1101114	ENSG00000176887	6624	SOX11	SRY (sex determining region Y)-box 11	6664	2	n/a	n/a	2.94e-04	8.947
1096861	ENSG00000155926	6467	SLA	Src-like-adaptor	6503	8	n/a	n/a	2.00e-03	8.486
1098758	ENSG00000166250	55630	CLMP	CXADR-like membrane protein	79827	11	n/a	n/a	2.27e-04	7.982
1088168	ENSG00000075223	10365	SEMA3C	sema domain, immunoglobulin domain (Ig), short basic domain, secreted, (semaphorin) 3C	10512	7	n/a	n/a	1.31e-04	7.757
1088254	ENSG00000077279	1629	DCX	doublecortin	1641	X	n/a	n/a	1.41e-02	6.521
1092010	ENSG00000120875	1834	DUSP4	dual specificity phosphatase 4	1846	8	n/a	n/a	2.96e-08	6.348
1105859	ENSG00000213420	85812	GPC2	glypican 2	221914	7	n/a	n/a	7.35e-06	5.974
1091771	ENSG00000119042	23069	SATB2	SATB homeobox 2	23314	2	n/a	n/a	5.30e-03	5.956
1094333	ENSG00000137142	110241	IGFBPL1	insulin-like growth factor binding protein-like 1	347252	9	n/a	n/a	1.07e-03	5.729
1102803	ENSG00000185275	0	CD24P4	CD24 molecule pseudogene 4	0	Y	n/a	n/a	7.76e-02	5.530
280100965	ENSG00000257045	0	RP11-486F17.1	RP11-486F17.1	0	2	n/a	n/a	1.39e-03	5.473
280041412	ENSG00000251621	0	AC009487.5	AC009487.5	0	2	n/a	n/a	1.18e-02	5.317
1096534	ENSG00000152953	34640	STK32B	serine/threonine kinase 32B	55351	4	n/a	n/a	2.08e-04	5.231
1100801	ENSG00000175183	1455	CSRP2	cysteine and glycine-rich protein 2	1466	12	n/a	n/a	3.64e-04	5.188
1099495	ENSG00000169184	4304	MN1	meningioma (disrupted in balanced translocation) 1	4330	22	n/a	n/a	9.54e-04	5.159
1095340	ENSG00000143494	55608	VASH2	vasohibin 2	79805	1	n/a	n/a	1.54e-06	5.158
1087476	ENSG00000044524	2027	EPHA3	EPH receptor A3	2042	3	n/a	n/a	4.36e-06	5.057
279967014	ENSG00000242540	0	AC010729.1	AC010729.1	0	2	n/a	n/a	9.23e-05	5.035
1096340	ENSG00000151490	5768	PTPRO	protein tyrosine phosphatase, receptor type, O	5800	12	n/a	n/a	8.84e-04	4.963
1089087	ENSG00000100154	23086	TTC28	tetratricopeptide repeat domain 28	23331	22	n/a	n/a	5.46e-08	4.870
1093794	ENSG00000134323	4587	MYCN	v-myc myelocytomatosis viral related oncogene, neuroblastoma derived (avian)	4613	2	n/a	n/a	3.70e-03	4.833
279909794	ENSG00000236341	0	RP5-1103B4.3	RP5-1103B4.3	0	1	n/a	n/a	1.07e-05	4.774
1091042	ENSG00000113161	3136	HMGCR	3-hydroxy-3-methylglutaryl-CoA reductase	3156	5	n/a	n/a	6.49e-06	4.684
1102299	ENSG00000183287	80606	CCBE1	collagen and calcium binding EGF domains 1	147372	18	n/a	n/a	6.10e-03	4.662
1091950	ENSG00000120437	36	ACAT2	acetyl-CoA acetyltransferase 2	39	6	n/a	n/a	7.93e-08	4.627
1098341	ENSG00000164600	40610	NEUROD6	neurogenic differentiation 6	63974	7	n/a	n/a	1.16e-02	4.508
280014291	ENSG00000249509	0	RP11-402J6.1	RP11-402J6.1	0	4	n/a	n/a	2.56e-06	4.445
1102601	ENSG00000184486	5422	POU3F2	POU class 3 homeobox 2	5454	6	n/a	n/a	3.74e-06	4.405
1101752	ENSG00000180537	85783	RNF182	ring finger protein 182	221687	6	n/a	n/a	3.69e-06	4.378
1092850	ENSG00000127589	0	TUBBP1	tubulin, beta pseudogene 1	0	8	n/a	n/a	1.79e-02	4.335
1099079	ENSG00000167553	58982	TUBA1C	tubulin, alpha 1c	84790	12	n/a	n/a	7.35e-03	4.299
1090911	ENSG00000112182	37928	BACH2	BTB and CNC homology 1, basic leucine zipper transcription factor 2	60468	6	n/a	n/a	9.43e-04	4.287
1096240	ENSG00000150594	147	ADRA2A	adrenergic, alpha-2A-, receptor	150	10	n/a	n/a	7.04e-03	4.248
279750548	ENSG00000220418	0	RP1-131H7.2	RP1-131H7.2	0	6	n/a	n/a	3.64e-02	4.240
1094919	ENSG00000140557	8077	ST8SIA2	ST8 alpha-N-acetyl-neuraminide alpha-2,8-sialyltransferase 2	8128	15	n/a	n/a	2.78e-02	4.228
1091072	ENSG00000113368	3976	LMNB1	lamin B1	4001	5	n/a	n/a	1.97e-05	4.216
1095763	ENSG00000146374	59060	RSPO3	R-spondin 3	84870	6	n/a	n/a	1.80e-03	4.134
1099413	ENSG00000168824	26810	NSG1	Neuron-specific protein family member 1	27065	4	n/a	n/a	3.06e-02	4.129
1099771	ENSG00000170381	9579	SEMA3E	sema domain, immunoglobulin domain (Ig), short basic domain, secreted, (semaphorin) 3E	9723	7	n/a	n/a	1.34e-06	4.128
279858733	ENSG00000231764	0	DLX6-AS1	DLX6 antisense RNA 1 (non-protein coding)	0	7	n/a	n/a	2.22e-03	4.108
1104638	ENSG00000198553	93991	KCNRG	potassium channel regulator	283518	13	n/a	n/a	1.34e-05	4.097
1095130	ENSG00000142149	29802	HUNK	hormonally up-regulated Neu-associated kinase	30811	21	n/a	n/a	1.84e-06	4.091
1097135	ENSG00000158164	10855	TMSB15A	thymosin beta 15a	11013	X	n/a	n/a	2.09e-02	4.090
1094494	ENSG00000137968	83771	SLC44A5	solute carrier family 44, member 5	204962	1	n/a	n/a	8.41e-04	4.079
1104361	ENSG00000197705	36838	KLHL14	kelch-like 14 (Drosophila)	57565	18	n/a	n/a	1.76e-03	4.052
1098995	ENSG00000167178	36884	ISLR2	immunoglobulin superfamily containing leucine-rich repeat 2	57611	15	n/a	n/a	5.57e-02	4.034
279760546	ENSG00000222611	0	AL355388.1	AL355388.1	0	1	n/a	n/a	1.76e-02	4.027
1097151	ENSG00000158321	25802	AUTS2	autism susceptibility candidate 2	26053	7	n/a	n/a	5.28e-09	3.998
1090653	ENSG00000110218	23896	PANX1	pannexin 1	24145	11	n/a	n/a	4.80e-04	3.993
1100470	ENSG00000173404	3617	INSM1	insulinoma-associated 1	3642	20	n/a	n/a	5.72e-05	3.984
1097281	ENSG00000159307	56075	SCUBE1	signal peptide, CUB domain, EGF-like 1	80274	22	n/a	n/a	1.64e-03	3.945
279891511	ENSG00000234661	0	CHL1-AS1	CHL1 antisense RNA 1 (non-protein coding)	0	3	n/a	n/a	4.66e-04	3.927
279760238	ENSG00000222521	0	AC026956.1	AC026956.1	0	15	n/a	n/a	9.64e-03	3.924
1100781	ENSG00000175087	80785	PDIK1L	PDLIM1 interacting kinase 1 like	149420	1	n/a	n/a	6.85e-05	3.923
1093750	ENSG00000134138	4187	MEIS2	Meis homeobox 2	4212	15	n/a	n/a	1.85e-06	3.919
1090789	ENSG00000111371	57247	SLC38A1	solute carrier family 38, member 1	81539	12	n/a	n/a	1.73e-05	3.909
1089482	ENSG00000101958	2725	GLRA2	glycine receptor, alpha 2	2742	X	n/a	n/a	9.47e-03	3.899
1093749	ENSG00000134121	10594	CHL1	cell adhesion molecule with homology to L1CAM (close homolog of L1)	10752	3	n/a	n/a	2.26e-03	3.891
1100372	ENSG00000172915	26705	NBEA	neurobeachin	26960	13	n/a	n/a	1.48e-03	3.858
279898164	ENSG00000235207	0	RP11-310H4.4	RP11-310H4.4	0	7	n/a	n/a	2.00e-02	3.830
1103786	ENSG00000189367	9585	KIAA0408	KIAA0408	9729	6	n/a	n/a	1.93e-03	3.806
1106520	ENSG00000221866	60065	PLXNA4	plexin A4	91584	7	n/a	n/a	8.89e-04	3.795
279937843	ENSG00000239174	0	AC092143.1	AC092143.1	0	16	n/a	n/a	6.87e-02	3.794
1093756	ENSG00000134184	2927	GSTM1	glutathione S-transferase mu 1	2944	1	n/a	n/a	7.27e-07	3.777
280084810	ENSG00000255330	0	RP3-403A15.5	RP3-403A15.5	0	6	n/a	n/a	1.14e-03	3.770
1106058	ENSG00000214338	122201	C6orf174	chromosome 6 open reading frame 174	387104	6	n/a	n/a	1.04e-03	3.749
1090324	ENSG00000107643	5567	MAPK8	mitogen-activated protein kinase 8	5599	10	n/a	n/a	1.47e-03	3.749
280009511	ENSG00000249098	0	RP11-39E3.4	RP11-39E3.4	0	3	n/a	n/a	4.29e-05	3.747
1090762	ENSG00000111249	23071	CUX2	cut-like homeobox 2	23316	12	n/a	n/a	3.05e-03	3.724
1101763	ENSG00000180611	81026	MB21D2	Mab-21 domain containing 2	151963	3	n/a	n/a	1.22e-03	3.714
1098685	ENSG00000165985	123649	C1QL3	complement component 1, q subcomponent-like 3	389941	10	n/a	n/a	5.25e-03	3.713
280071565	ENSG00000254497	0	CTD-2560E9.5	CTD-2560E9.5	0	11	n/a	n/a	4.28e-02	3.701
1100471	ENSG00000173406	1588	DAB1	disabled homolog 1 (Drosophila)	1600	1	n/a	n/a	6.52e-05	3.693
1089821	ENSG00000104549	6673	SQLE	squalene epoxidase	6713	8	n/a	n/a	1.21e-07	3.691
1092798	ENSG00000127152	41443	BCL11B	B-cell CLL/lymphoma 11B (zinc finger protein)	64919	14	n/a	n/a	3.69e-05	3.680
1102748	ENSG00000185070	23521	FLRT2	fibronectin leucine rich transmembrane protein 2	23768	14	n/a	n/a	1.17e-08	3.673
1092487	ENSG00000124766	6619	SOX4	SRY (sex determining region Y)-box 4	6659	6	n/a	n/a	4.78e-03	3.629
1106336	ENSG00000215397	59652	SCRT2	scratch homolog 2, zinc finger protein (Drosophila)	85508	20	n/a	n/a	2.29e-03	3.613
1108513	ENSG00000235872	0	RP11-335O4.3	RP11-335O4.3	0	12	n/a	n/a	3.30e-03	3.587
1091112	ENSG00000113657	1797	DPYSL3	dihydropyrimidinase-like 3	1809	5	n/a	n/a	1.44e-02	3.583
279725262	ENSG00000213877	0	CFL1P7	cofilin 1 (non-muscle) pseudogene 7	0	3	n/a	n/a	9.01e-03	3.581
1088445	ENSG00000082482	3751	KCNK2	potassium channel, subfamily K, member 2	3776	1	n/a	n/a	1.34e-05	3.574
280089664	ENSG00000255734	0	RP11-133L14.4	RP11-133L14.4	0	12	n/a	n/a	3.29e-06	3.565
280062761	ENSG00000253861	0	CTC-293A9.2	CTC-293A9.2	0	5	n/a	n/a	4.70e-05	3.539
1098196	ENSG00000164099	8426	PRSS12	protease, serine, 12 (neurotrypsin, motopsin)	8492	4	n/a	n/a	2.01e-05	3.538
1091406	ENSG00000115963	387	RND3	Rho family GTPase 3	390	2	n/a	n/a	4.36e-04	3.538
1098589	ENSG00000165617	30820	DACT1	dapper, antagonist of beta-catenin, homolog 1 (Xenopus laevis)	51339	14	n/a	n/a	4.26e-02	3.535
1102349	ENSG00000183496	58416	MEX3B	mex-3 homolog B (C. elegans)	84206	15	n/a	n/a	1.55e-03	3.532
1087853	ENSG00000066629	1994	EML1	echinoderm microtubule associated protein like 1	2009	14	n/a	n/a	1.65e-05	3.532
279872402	ENSG00000232959	0	RP11-332H17.1	RP11-332H17.1	0	1	n/a	n/a	1.45e-02	3.520
279795715	ENSG00000226102	0	SEPT7P3	septin 7 pseudogene 3	0	7	n/a	n/a	4.88e-03	3.510
1103999	ENSG00000196591	3049	HDAC2	histone deacetylase 2	3066	6	n/a	n/a	7.25e-05	3.505
1099985	ENSG00000171243	25677	SOSTDC1	sclerostin domain containing 1	25928	7	n/a	n/a	2.49e-03	3.504
280133333	ENSG00000259460	0	RP11-128A17.1	RP11-128A17.1	0	15	n/a	n/a	7.01e-07	3.503
1108232	ENSG00000233863	0	AC012215.1	Uncharacterized protein	0	8	n/a	n/a	9.15e-05	3.502
279824366	ENSG00000228677	0	AP001432.11	AP001432.11	0	21	n/a	n/a	9.31e-06	3.500
1105108	ENSG00000204366	85771	ZBTB12	zinc finger and BTB domain containing 12	221527	6	n/a	n/a	8.67e-07	3.494
280054360	ENSG00000253276	81726	C7orf74	chromosome 7 open reading frame 74	168455	7	n/a	n/a	3.42e-04	3.479
1100125	ENSG00000171843	4275	MLLT3	myeloid/lymphoid or mixed-lineage leukemia (trithorax homolog, Drosophila); translocated to, 3	4300	9	n/a	n/a	1.43e-04	3.453
279864150	ENSG00000232229	165806	RP11-248C1.2	RP11-248C1.2	643529	10	n/a	n/a	2.29e-05	3.451
1101551	ENSG00000179242	997	CDH4	cadherin 4, type 1, R-cadherin (retinal)	1002	20	n/a	n/a	5.71e-05	3.436
1097697	ENSG00000162490	119528	C1orf187	chromosome 1 open reading frame 187	374946	1	n/a	n/a	5.33e-02	3.433
1095294	ENSG00000143324	9089	XPR1	xenotropic and polytropic retrovirus receptor 1	9213	1	n/a	n/a	6.94e-03	3.433
1092047	ENSG00000121210	22995	KIAA0922	KIAA0922	23240	4	n/a	n/a	2.01e-05	3.430
1095141	ENSG00000142197	9836	DOPEY2	dopey family member 2	9980	21	n/a	n/a	3.40e-06	3.427
1095464	ENSG00000144218	3874	AFF3	AF4/FMR2 family, member 3	3899	2	n/a	n/a	3.43e-03	3.387
1090276	ENSG00000107105	1978	ELAVL2	ELAV (embryonic lethal, abnormal vision, Drosophila)-like 2 (Hu antigen B)	1993	9	n/a	n/a	7.52e-04	3.381
1088323	ENSG00000079102	858	RUNX1T1	runt-related transcription factor 1; translocated to, 1 (cyclin D-related)	862	8	n/a	n/a	1.89e-03	3.371
1090549	ENSG00000109265	36755	KIAA1211	KIAA1211	57482	4	n/a	n/a	8.23e-03	3.350
1103158	ENSG00000186732	754	MPPED1	metallophosphoesterase domain containing 1	758	22	n/a	n/a	3.26e-02	3.345
1102888	ENSG00000185668	5421	POU3F1	POU class 3 homeobox 1	5453	1	n/a	n/a	1.50e-05	3.343
1099078	ENSG00000167552	7800	TUBA1A	tubulin, alpha 1a	7846	12	n/a	n/a	2.84e-02	3.327
1103749	ENSG00000189180	7538	ZNF33A	zinc finger protein 33A	7581	10	n/a	n/a	3.03e-09	3.318
279812689	ENSG00000227617	157127455	AC009475.2	AC009475.2	100861402	2	n/a	n/a	6.76e-03	3.313
1104110	ENSG00000196935	36795	SRGAP1	SLIT-ROBO Rho GTPase activating protein 1	57522	12	n/a	n/a	2.77e-04	3.307
1089327	ENSG00000101134	35105	DOK5	docking protein 5	55816	20	n/a	n/a	3.03e-03	3.303
1092215	ENSG00000122778	36943	KIAA1549	KIAA1549	57670	7	n/a	n/a	1.87e-04	3.302
279997246	ENSG00000248078	0	AC015959.1	AC015959.1	0	18	n/a	n/a	4.54e-03	3.293
1088966	ENSG00000099284	34795	H2AFY2	H2A histone family, member Y2	55506	10	n/a	n/a	1.65e-05	3.284
1106130	ENSG00000214670	0	AC007956.1	Full-length cDNA 5-PRIME end of clone CS0CAP004YO05 of Thymus of Homo sapiens (human)	0	14	n/a	n/a	2.03e-03	3.282
279865740	ENSG00000232389	0	RP11-134K13.2	RP11-134K13.2	0	6	n/a	n/a	2.22e-03	3.268
1094209	ENSG00000136535	10558	TBR1	T-box, brain, 1	10716	2	n/a	n/a	1.44e-02	3.261
1088506	ENSG00000084628	55373	NKAIN1	Na+/K+ transporting ATPase interacting 1	79570	1	n/a	n/a	2.62e-02	3.255
1103836	ENSG00000196159	55436	FAT4	FAT tumor suppressor homolog 4 (Drosophila)	79633	4	n/a	n/a	3.78e-05	3.251
1092372	ENSG00000124160	37000	NCOA5	nuclear receptor coactivator 5	57727	20	n/a	n/a	7.15e-07	3.248
1098246	ENSG00000164221	81147	CCDC112	coiled-coil domain containing 112	153733	5	n/a	n/a	3.56e-04	3.244
1092309	ENSG00000123570	30691	RAB9B	RAB9B, member RAS oncogene family	51209	X	n/a	n/a	1.97e-06	3.241
1096957	ENSG00000156687	79720	UNC5D	unc-5 homolog D (C. elegans)	137970	8	n/a	n/a	2.67e-05	3.230
279778116	ENSG00000224578	0	AC084058.1	AC084058.1	0	16	n/a	n/a	2.14e-05	3.230
1104280	ENSG00000197451	3162	HNRNPAB	heterogeneous nuclear ribonucleoprotein A/B	3182	5	n/a	n/a	2.55e-04	3.229
1093604	ENSG00000132975	2818	GPR12	G protein-coupled receptor 12	2835	13	n/a	n/a	1.36e-02	3.228
279906666	ENSG00000236051	157129802	MYCBP2-AS1	MYCBP2 antisense RNA 1 (non-protein coding)	100874212	13	n/a	n/a	6.27e-04	3.215
1100232	ENSG00000172292	90133	CERS6	ceramide synthase 6	253782	2	n/a	n/a	2.75e-03	3.212
280075036	ENSG00000254726	0	MEX3A	mex-3 homolog A (C. elegans)	0	1	n/a	n/a	4.08e-03	3.209
1089807	ENSG00000104435	10917	STMN2	stathmin-like 2	11075	8	n/a	n/a	6.50e-02	3.208
1093389	ENSG00000131711	4106	MAP1B	microtubule-associated protein 1B	4131	5	n/a	n/a	1.77e-03	3.206
1088343	ENSG00000079459	2207	FDFT1	farnesyl-diphosphate farnesyltransferase 1	2222	8	n/a	n/a	5.09e-07	3.203
1088082	ENSG00000072832	1391	CRMP1	collapsin response mediator protein 1	1400	4	n/a	n/a	3.21e-02	3.201
279793944	ENSG00000225953	80901	AC017096.1	AC017096.1	150538	2	n/a	n/a	5.49e-03	3.199
280125486	ENSG00000259007	0	RP11-463J10.3	RP11-463J10.3	0	14	n/a	n/a	1.13e-03	3.192
279885390	ENSG00000234115	0	RP11-288G3.4	RP11-288G3.4	0	6	n/a	n/a	9.73e-04	3.180
1098136	ENSG00000163939	34482	PBRM1	polybromo 1	55193	3	n/a	n/a	1.05e-06	3.164
280049900	ENSG00000252793	0	5S_rRNA	5S ribosomal RNA	0	5	n/a	n/a	5.90e-03	3.162
280020510	ENSG00000249986	0	YWHAQP6	YWHAQ pseudogene 6	0	3	n/a	n/a	2.53e-02	3.153
1098047	ENSG00000163661	5774	PTX3	pentraxin 3, long	5806	3	n/a	n/a	6.13e-04	3.153
1098331	ENSG00000164542	23121	KIAA0895	KIAA0895	23366	7	n/a	n/a	2.12e-03	3.122
279795671	ENSG00000226099	0	RP11-544L8__B.2	RP11-544L8__B.2	0	6	n/a	n/a	4.70e-05	3.121
1088083	ENSG00000072840	2106	EVC	Ellis van Creveld syndrome	2121	4	n/a	n/a	1.03e-02	3.107
280012692	ENSG00000249376	0	RP11-152N13.11	RP11-152N13.11	0	10	n/a	n/a	1.32e-04	3.087
1093584	ENSG00000132872	6820	SYT4	synaptotagmin IV	6860	18	n/a	n/a	2.81e-02	3.084
1104829	ENSG00000198945	58657	L3MBTL3	l(3)mbt-like 3 (Drosophila)	84456	6	n/a	n/a	3.68e-04	3.079
279902027	ENSG00000235597	80904	AC013402.2	AC013402.2	150568	2	n/a	n/a	1.35e-03	3.071
1100056	ENSG00000171532	4735	NEUROD2	neurogenic differentiation 2	4761	17	n/a	n/a	8.26e-05	3.065
279718840	ENSG00000213070	0	HMGB3P6	high mobility group box 3 pseudogene 6	0	1	n/a	n/a	4.86e-05	3.064
279709239	ENSG00000207740	1013177	MIR600	microRNA 600	693185	9	n/a	n/a	1.87e-02	3.064
1091196	ENSG00000114541	22905	FRMD4B	FERM domain containing 4B	23150	3	n/a	n/a	3.26e-04	3.064
1099844	ENSG00000170681	110243	MURC	muscle-related coiled-coil protein	347273	9	n/a	n/a	7.76e-08	3.064
1092813	ENSG00000127334	8384	DYRK2	dual-specificity tyrosine-(Y)-phosphorylation regulated kinase 2	8445	12	n/a	n/a	1.06e-03	3.060
1093828	ENSG00000134532	6620	SOX5	SRY (sex determining region Y)-box 5	6660	12	n/a	n/a	2.54e-05	3.060
1088243	ENSG00000077097	7112	TOP2B	topoisomerase (DNA) II beta 180kDa	7155	3	n/a	n/a	1.09e-08	3.058
1088177	ENSG00000075340	116	ADD2	adducin 2 (beta)	119	2	n/a	n/a	2.09e-02	3.057
1087582	ENSG00000053438	4795	NNAT	neuronatin	4826	20	n/a	n/a	2.58e-02	3.040
279771554	ENSG00000224076	0	AC009487.4	AC009487.4	0	2	n/a	n/a	2.42e-02	3.036
1095089	ENSG00000141668	80607	CBLN2	cerebellin 2 precursor	147381	18	n/a	n/a	5.17e-02	3.035
1090921	ENSG00000112232	83700	KHDRBS2	KH domain containing, RNA binding, signal transduction associated 2	202559	6	n/a	n/a	1.44e-03	3.025
1102876	ENSG00000185630	5055	PBX1	pre-B-cell leukemia homeobox 1	5087	1	n/a	n/a	1.48e-03	3.021
1094589	ENSG00000138439	80931	FAM117B	family with sequence similarity 117, member B	150864	2	n/a	n/a	2.30e-03	3.020
279965886	ENSG00000242396	0	RP11-67L3.5	RP11-67L3.5	0	1	n/a	n/a	1.45e-03	3.018
279863498	ENSG00000232157	0	RP1-187N21.2	RP1-187N21.2	0	6	n/a	n/a	3.38e-05	3.017
1097736	ENSG00000162627	30856	SNX7	sorting nexin 7	51375	1	n/a	n/a	4.70e-06	3.003
1102471	ENSG00000183908	85535	LRRC55	leucine rich repeat containing 55	219527	11	n/a	n/a	8.08e-03	3.003
1096999	ENSG00000157064	22812	NMNAT2	nicotinamide nucleotide adenylyltransferase 2	23057	1	n/a	n/a	9.66e-03	3.001
1089703	ENSG00000103460	27069	TOX3	TOX high mobility group box family member 3	27324	16	n/a	n/a	2.27e-03	2.998
1097869	ENSG00000163104	36195	SMARCAD1	SWI/SNF-related, matrix-associated actin-dependent regulator of chromatin, subfamily a, containing DEAD/H box 1	56916	4	n/a	n/a	4.53e-07	2.994
1097960	ENSG00000163449	60208	TMEM169	transmembrane protein 169	92691	2	n/a	n/a	8.04e-05	2.984
1099974	ENSG00000171208	57511	NETO2	neuropilin (NRP) and tolloid (TLL)-like 2	81831	16	n/a	n/a	1.42e-02	2.983
279939188	ENSG00000239345	0	HNRNPA1P26	heterogeneous nuclear ribonucleoprotein A1 pseudogene 26	0	X	n/a	n/a	7.62e-04	2.976
1087350	ENSG00000029993	3129	HMGB3	high mobility group box 3	3149	X	n/a	n/a	1.75e-05	2.975
279813226	ENSG00000227678	0	RP11-73O6.3	RP11-73O6.3	0	6	n/a	n/a	3.32e-03	2.974
1104418	ENSG00000197872	57255	FAM49A	family with sequence similarity 49, member A	81553	2	n/a	n/a	7.16e-03	2.973
280094664	ENSG00000256306	0	RP11-4N23.1	RP11-4N23.1	0	12	n/a	n/a	3.22e-04	2.958
1097042	ENSG00000157404	3790	KIT	v-kit Hardy-Zuckerman 4 feline sarcoma viral oncogene homolog	3815	4	n/a	n/a	1.00e-02	2.956
1094162	ENSG00000136261	28705	BZW2	basic leucine zipper and W2 domains 2	28969	7	n/a	n/a	1.29e-02	2.950
1096866	ENSG00000155966	2318	AFF2	AF4/FMR2 family, member 2	2334	X	n/a	n/a	3.01e-03	2.948
1089229	ENSG00000100592	22757	DAAM1	dishevelled associated activator of morphogenesis 1	23002	14	n/a	n/a	1.06e-03	2.946
1102222	ENSG00000182963	9907	GJC1	gap junction protein, gamma 1, 45kDa	10052	17	n/a	n/a	4.48e-05	2.945
279720308	ENSG00000213236	0	YWHAZP2	tyrosine 3-monooxygenase/tryptophan 5-monooxygenase activation protein, zeta pseudogene 2	0	2	n/a	n/a	1.17e-02	2.942
1105955	ENSG00000213976	0	AC010615.1	AC010615.1	0	19	n/a	n/a	3.34e-05	2.935
1099615	ENSG00000169710	2179	FASN	fatty acid synthase	2194	17	n/a	n/a	8.97e-06	2.934
279837964	ENSG00000229932	0	YWHAZP3	tyrosine 3-monooxygenase/tryptophan 5-monooxygenase activation protein, zeta pseudogene 3	0	10	n/a	n/a	1.70e-02	2.929
1102630	ENSG00000184613	4727	NELL2	NEL-like 2 (chicken)	4753	12	n/a	n/a	6.23e-02	2.928
1095600	ENSG00000145242	2029	EPHA5	EPH receptor A5	2044	4	n/a	n/a	7.61e-03	2.927
279904499	ENSG00000235837	0	AC073333.8	AC073333.8	0	7	n/a	n/a	1.65e-02	2.927
1091478	ENSG00000116560	6385	SFPQ	splicing factor proline/glutamine-rich	6421	1	n/a	n/a	1.07e-03	2.918
280011181	ENSG00000249250	0	AC107983.2	AC107983.2	0	17	n/a	n/a	3.32e-03	2.918
1104545	ENSG00000198211	10234	TUBB3	tubulin, beta 3 class III	10381	16	n/a	n/a	6.00e-02	2.915
1105342	ENSG00000204977	10060	TRIM13	tripartite motif containing 13	10206	13	n/a	n/a	1.46e-06	2.912
279735887	ENSG00000215007	0	DNAJA1P3	DnaJ (Hsp40) homolog, subfamily A, member 1 pseudogene 3	0	X	n/a	n/a	1.29e-03	2.907
1099580	ENSG00000169554	9695	ZEB2	zinc finger E-box binding homeobox 2	9839	2	n/a	n/a	4.12e-05	2.907
1095501	ENSG00000144485	34791	HES6	hairy and enhancer of split 6 (Drosophila)	55502	2	n/a	n/a	7.17e-03	2.906
279799736	ENSG00000226455	0	RP3-512E2.2	RP3-512E2.2	0	6	n/a	n/a	1.75e-04	2.897
279891163	ENSG00000234629	0	WDR82P1	WD repeat domain 82 pseudogene 1	0	3	n/a	n/a	1.01e-02	2.893
279720449	ENSG00000213260	0	YWHAZP5	tyrosine 3-monooxygenase/tryptophan 5-monooxygenase activation protein, zeta pseudogene 5	0	10	n/a	n/a	1.85e-02	2.890
1095381	ENSG00000143702	9715	CEP170	centrosomal protein 170kDa	9859	1	n/a	n/a	3.30e-03	2.888
1103107	ENSG00000186487	22795	MYT1L	myelin transcription factor 1-like	23040	2	n/a	n/a	9.09e-03	2.886
1095237	ENSG00000143061	3301	IGSF3	immunoglobulin superfamily, member 3	3321	1	n/a	n/a	5.70e-02	2.884
280100958	ENSG00000257043	0	RP11-137N23.1	RP11-137N23.1	0	11	n/a	n/a	3.82e-09	2.883
279994444	ENSG00000247033	0	AC099508.1	AC099508.1	0	16	n/a	n/a	6.76e-03	2.879
1087872	ENSG00000067141	4730	NEO1	neogenin 1	4756	15	n/a	n/a	7.85e-05	2.876
280124391	ENSG00000258947	10234	RP11-566K11.2	Melanocyte-stimulating hormone receptor	10381	16	n/a	n/a	5.90e-02	2.873
1091432	ENSG00000116133	1706	DHCR24	24-dehydrocholesterol reductase	1718	1	n/a	n/a	4.12e-04	2.873
279983921	ENSG00000244295	0	RPS20P21	ribosomal protein S20 pseudogene 21	0	8	n/a	n/a	1.89e-04	2.869
279746167	ENSG00000217241	0	CBX3P9	chromobox homolog 3 pseudogene 9	0	6	n/a	n/a	1.07e-04	2.864
1096433	ENSG00000152193	55399	RNF219	ring finger protein 219	79596	13	n/a	n/a	1.51e-06	2.862
1095714	ENSG00000146006	25794	LRRTM2	leucine rich repeat transmembrane neuronal 2	26045	5	n/a	n/a	6.69e-03	2.858
280085800	ENSG00000255402	0	RP11-696P8.2	RP11-696P8.2	0	8	n/a	n/a	1.85e-02	2.854
1099011	ENSG00000167232	7601	ZNF91	zinc finger protein 91	7644	19	n/a	n/a	9.75e-07	2.854
1090799	ENSG00000111490	23084	TBC1D30	TBC1 domain family, member 30	23329	12	n/a	n/a	4.90e-03	2.851
1107235	ENSG00000227487	1002744	RP11-839D17.2	RP11-839D17.2	100288346	11	n/a	n/a	1.93e-02	2.845
1091023	ENSG00000112972	3137	HMGCS1	3-hydroxy-3-methylglutaryl-CoA synthase 1 (soluble)	3157	5	n/a	n/a	1.40e-05	2.832
1106065	ENSG00000214391	0	RP11-121L10.3	RP11-121L10.3	0	11	n/a	n/a	5.63e-02	2.829
1087918	ENSG00000068615	41579	REEP1	receptor accessory protein 1	65055	2	n/a	n/a	2.04e-02	2.825
1096332	ENSG00000151458	36458	ANKRD50	ankyrin repeat domain 50	57182	4	n/a	n/a	1.78e-04	2.823
1105037	ENSG00000204175	0	GPRIN2	G protein regulated inducer of neurite outgrowth 2	0	10	n/a	n/a	3.54e-04	2.821
1105826	ENSG00000213190	10804	MLLT11	myeloid/lymphoid or mixed-lineage leukemia (trithorax homolog, Drosophila); translocated to, 11	10962	1	n/a	n/a	3.00e-02	2.814
1096482	ENSG00000152503	34810	TRIM36	tripartite motif containing 36	55521	5	n/a	n/a	5.82e-03	2.813
1089805	ENSG00000104427	30583	FAM164A	family with sequence similarity 164, member A	51101	8	n/a	n/a	3.12e-02	2.809
279991276	ENSG00000245864	0	CTC-467M3.1	CTC-467M3.1	0	5	n/a	n/a	1.04e-01	2.808
1104756	ENSG00000198824	93981	CHAMP1	chromosome alignment maintaining phosphoprotein 1	283489	13	n/a	n/a	2.10e-04	2.806
279666387	ENSG00000202025	0	U6	U6 spliceosomal RNA	0	1	n/a	n/a	4.50e-03	2.806
279851004	ENSG00000231092	0	AC012513.6	AC012513.6	0	2	n/a	n/a	1.65e-02	2.804
1095195	ENSG00000142657	5194	PGD	phosphogluconate dehydrogenase	5226	1	n/a	n/a	7.19e-04	2.793
280095127	ENSG00000256356	0	RP11-320N7.3	RP11-320N7.3	0	12	n/a	n/a	1.68e-03	2.785
1099826	ENSG00000170606	3288	HSPA4	heat shock 70kDa protein 4	3308	5	n/a	n/a	1.17e-04	2.782
1088241	ENSG00000077080	30893	ACTL6B	actin-like 6B	51412	7	n/a	n/a	2.12e-02	2.782
1096868	ENSG00000155974	23181	GRIP1	glutamate receptor interacting protein 1	23426	12	n/a	n/a	5.12e-03	2.777
1103467	ENSG00000188070	0	C11orf95	chromosome 11 open reading frame 95	0	11	n/a	n/a	1.11e-02	2.774
280021880	ENSG00000250091	0	DNAH10OS	dynein, axonemal, heavy chain 10 opposite strand	0	12	n/a	n/a	1.24e-03	2.773
1104174	ENSG00000197121	55857	PGAP1	post-GPI attachment to proteins 1	80055	2	n/a	n/a	1.69e-05	2.771
1097837	ENSG00000162992	4734	NEUROD1	neurogenic differentiation 1	4760	2	n/a	n/a	1.89e-03	2.766
279870346	ENSG00000232767	0	RP11-498B4.5	RP11-498B4.5	0	10	n/a	n/a	1.29e-02	2.764
280051692	ENSG00000253051	0	SNORA31	Small nucleolar RNA SNORA31	0	13	n/a	n/a	5.70e-04	2.755
1091809	ENSG00000119508	7965	NR4A3	nuclear receptor subfamily 4, group A, member 3	8013	9	n/a	n/a	3.59e-05	2.753
1091912	ENSG00000120137	55449	PANK3	pantothenate kinase 3	79646	5	n/a	n/a	7.35e-06	2.751
1091784	ENSG00000119283	133890	TRIM67	tripartite motif containing 67	440730	1	n/a	n/a	3.69e-02	2.750
1088557	ENSG00000086061	3281	DNAJA1	DnaJ (Hsp40) homolog, subfamily A, member 1	3301	9	n/a	n/a	1.63e-05	2.747
1094387	ENSG00000137460	59617	FHDC1	FH2 domain containing 1	85462	4	n/a	n/a	1.13e-04	2.744
1103780	ENSG00000189339	170823	SLC35E2B	solute carrier family 35, member E2B	728661	1	n/a	n/a	9.95e-04	2.744
279872312	ENSG00000232952	0	RP11-90H3.1	RP11-90H3.1	0	1	n/a	n/a	1.00e-02	2.742
1102979	ENSG00000186007	60269	LEMD1	LEM domain containing 1	93273	1	n/a	n/a	7.50e-04	2.739
279707076	ENSG00000207332	0	U6	U6 spliceosomal RNA	0	X	n/a	n/a	3.81e-03	2.738
1108458	ENSG00000235471	0	AL033532.1	Uncharacterized protein	0	1	n/a	n/a	1.18e-02	2.738
279908424	ENSG00000236213	0	AC006369.2	AC006369.2	0	2	n/a	n/a	5.51e-03	2.734
1093592	ENSG00000132932	31241	ATP8A2	ATPase, aminophospholipid transporter, class I, type 8A, member 2	51761	13	n/a	n/a	1.44e-04	2.732
1095030	ENSG00000141424	25549	SLC39A6	solute carrier family 39 (zinc transporter), member 6	25800	18	n/a	n/a	6.58e-04	2.731
1087506	ENSG00000048052	9590	HDAC9	histone deacetylase 9	9734	7	n/a	n/a	4.21e-06	2.730
280001676	ENSG00000248439	0	RP11-402J6.2	RP11-402J6.2	0	4	n/a	n/a	1.31e-04	2.729
1088537	ENSG00000085552	36822	IGSF9	immunoglobulin superfamily, member 9	57549	1	n/a	n/a	3.06e-04	2.724
279949023	ENSG00000240489	0	SETP14	SET pseudogene 14	0	3	n/a	n/a	9.09e-05	2.721
279838077	ENSG00000229944	0	AC004797.1	AC004797.1	0	17	n/a	n/a	2.45e-04	2.718
1088841	ENSG00000092148	25580	HECTD1	HECT domain containing 1	25831	14	n/a	n/a	4.01e-05	2.715
1088166	ENSG00000075213	10224	SEMA3A	sema domain, immunoglobulin domain (Ig), short basic domain, secreted, (semaphorin) 3A	10371	7	n/a	n/a	6.15e-04	2.715
279736980	ENSG00000215105	0	TTC3P1	tetratricopeptide repeat domain 3 pseudogene 1	0	X	n/a	n/a	3.50e-05	2.713
1103519	ENSG00000188295	55665	ZNF669	zinc finger protein 669	79862	1	n/a	n/a	4.99e-06	2.709
279912953	ENSG00000236654	0	AC079780.3	AC079780.3	0	7	n/a	n/a	9.30e-02	2.708
1101440	ENSG00000178662	55836	CSRNP3	cysteine-serine-rich nuclear protein 3	80034	2	n/a	n/a	6.70e-03	2.704
1097575	ENSG00000161647	4330	MPP3	membrane protein, palmitoylated 3 (MAGUK p55 subfamily member 3)	4356	17	n/a	n/a	7.90e-03	2.703
1096061	ENSG00000148798	8995	INA	internexin neuronal intermediate filament protein, alpha	9118	10	n/a	n/a	6.85e-02	2.700
279899195	ENSG00000235323	0	COTL1P2	coactosin-like 1 (Dictyostelium) pseudogene 2	0	17	n/a	n/a	1.02e-06	2.699
279821871	ENSG00000228449	0	RP11-177A2.4	RP11-177A2.4	0	1	n/a	n/a	1.56e-04	2.697
1093450	ENSG00000132142	28	ACACA	acetyl-CoA carboxylase alpha	31	17	n/a	n/a	1.03e-07	2.695
1098833	ENSG00000166508	4151	MCM7	minichromosome maintenance complex component 7	4176	7	n/a	n/a	1.78e-05	2.694
279484224	ENSG00000177820	0	AC004917.1	AC004917.1	0	7	n/a	n/a	7.45e-04	2.692
1087356	ENSG00000031003	30787	FAM13B	family with sequence similarity 13, member B	51306	5	n/a	n/a	7.93e-05	2.683
1093963	ENSG00000135333	2030	EPHA7	EPH receptor A7	2045	6	n/a	n/a	1.26e-03	2.681
1089144	ENSG00000100320	23297	RBFOX2	RNA binding protein, fox-1 homolog (C. elegans) 2	23543	22	n/a	n/a	1.88e-02	2.679
280018251	ENSG00000249835	0	VCAN-AS1	VCAN antisense RNA 1 (non-protein coding)	0	5	n/a	n/a	2.12e-05	2.678
279829341	ENSG00000229132	0	EIF4A1P10	eukaryotic translation initiation factor 4A1 pseudogene 10	0	X	n/a	n/a	2.72e-03	2.677
1093200	ENSG00000130559	81331	CAMSAP1	calmodulin regulated spectrin-associated protein 1	157922	9	n/a	n/a	1.01e-03	2.673
279822895	ENSG00000228549	0	RP11-108M9.3	RP11-108M9.3	0	1	n/a	n/a	2.62e-05	2.673
1095696	ENSG00000145908	60125	ZNF300	zinc finger protein 300	91975	5	n/a	n/a	4.92e-03	2.672
1094107	ENSG00000135999	25871	EPC2	enhancer of polycomb homolog 2 (Drosophila)	26122	2	n/a	n/a	5.78e-08	2.670
1089835	ENSG00000104722	4715	NEFM	neurofilament, medium polypeptide	4741	8	n/a	n/a	1.51e-03	2.666
1099645	ENSG00000169855	6059	ROBO1	roundabout, axon guidance receptor, homolog 1 (Drosophila)	6091	3	n/a	n/a	1.46e-03	2.664
1096438	ENSG00000152217	25789	SETBP1	SET binding protein 1	26040	18	n/a	n/a	1.28e-03	2.663
1099923	ENSG00000171033	5537	PKIA	protein kinase (cAMP-dependent, catalytic) inhibitor alpha	5569	8	n/a	n/a	2.67e-02	2.661
279809089	ENSG00000227253	0	RP11-166N17.1	RP11-166N17.1	0	10	n/a	n/a	1.74e-03	2.656
1096517	ENSG00000152784	36257	PRDM8	PR domain containing 8	56978	4	n/a	n/a	5.55e-03	2.654
1087761	ENSG00000064547	9046	LPAR2	lysophosphatidic acid receptor 2	9170	19	n/a	n/a	2.60e-02	2.653
1089658	ENSG00000103187	23161	COTL1	coactosin-like 1 (Dictyostelium)	23406	16	n/a	n/a	5.65e-03	2.650
280011091	ENSG00000249242	134151	TMEM150C	transmembrane protein 150C	441027	4	n/a	n/a	2.15e-03	2.648
1097980	ENSG00000163508	8262	EOMES	eomesodermin	8320	3	n/a	n/a	1.21e-02	2.648
280078084	ENSG00000254944	0	ATP5F1P5	ATP synthase, H+ transporting, mitochondrial Fo complex, subunit B1 pseudogene 5	0	11	n/a	n/a	1.71e-04	2.644
1096351	ENSG00000151572	78854	ANO4	anoctamin 4	121601	12	n/a	n/a	1.57e-05	2.640
280011335	ENSG00000249264	0	EEF1A1P9	eukaryotic translation elongation factor 1 alpha 1 pseudogene 9	0	4	n/a	n/a	5.53e-03	2.635
1095879	ENSG00000147274	27061	RBMX	RNA binding motif protein, X-linked	27316	X	n/a	n/a	1.25e-05	2.633
1099713	ENSG00000170144	85690	HNRNPA3	heterogeneous nuclear ribonucleoprotein A3	220988	2	n/a	n/a	1.27e-04	2.630
279785060	ENSG00000225206	125277	MIR2682	microRNA 2682	400765	1	n/a	n/a	2.76e-06	2.630
1098343	ENSG00000164604	33620	GPR85	G protein-coupled receptor 85	54329	7	n/a	n/a	2.76e-05	2.626
280071018	ENSG00000254453	0	NAV2-AS2	NAV2 antisense RNA 2 (non-protein coding)	0	11	n/a	n/a	4.46e-04	2.625
1100983	ENSG00000176165	2274	FOXG1	forkhead box G1	2290	14	n/a	n/a	3.52e-03	2.625
279792729	ENSG00000225858	0	RP1-172N19.3	RP1-172N19.3	0	X	n/a	n/a	1.90e-04	2.624
1090972	ENSG00000112541	10688	PDE10A	phosphodiesterase 10A	10846	6	n/a	n/a	5.84e-04	2.623
1087927	ENSG00000068796	3771	KIF2A	kinesin heavy chain member 2A	3796	5	n/a	n/a	3.83e-04	2.620
1088240	ENSG00000077063	58208	CTTNBP2	cortactin binding protein 2	83992	7	n/a	n/a	1.33e-07	2.611
279886131	ENSG00000234176	0	HSPA8P1	heat shock 70kDa protein 8 pseudogene 1	0	X	n/a	n/a	2.61e-03	2.609
1103966	ENSG00000196503	79537	ARL9	ADP-ribosylation factor-like 9	132946	4	n/a	n/a	2.12e-02	2.609
1091998	ENSG00000120784	22591	ZFP30	zinc finger protein 30 homolog (mouse)	22835	19	n/a	n/a	1.82e-05	2.609
1091082	ENSG00000113448	5112	PDE4D	phosphodiesterase 4D, cAMP-specific	5144	5	n/a	n/a	3.08e-06	2.607
279953770	ENSG00000241095	0	RP11-657G2.1	RP11-657G2.1	0	3	n/a	n/a	1.97e-03	2.606
279725210	ENSG00000213866	0	YBX1P10	Y box binding protein 1 pseudogene 10	0	9	n/a	n/a	6.73e-03	2.604
1089153	ENSG00000100344	56140	PNPLA3	patatin-like phospholipase domain containing 3	80339	22	n/a	n/a	1.44e-04	2.603
1101092	ENSG00000176749	8774	CDK5R1	cyclin-dependent kinase 5, regulatory subunit 1 (p35)	8851	17	n/a	n/a	2.64e-02	2.601
1100236	ENSG00000172318	8638	B3GALT1	UDP-Gal:betaGlcNAc beta 1,3-galactosyltransferase, polypeptide 1	8708	2	n/a	n/a	4.69e-04	2.599
1090462	ENSG00000108654	1643	DDX5	DEAD (Asp-Glu-Ala-Asp) box polypeptide 5	1655	17	n/a	n/a	2.97e-08	2.595
1103864	ENSG00000196230	83710	TUBB	tubulin, beta class I	203068	6	n/a	n/a	5.57e-02	2.594
1093619	ENSG00000133083	9077	DCLK1	doublecortin-like kinase 1	9201	13	n/a	n/a	2.06e-02	2.589
1098144	ENSG00000163960	25792	UBXN7	UBX domain protein 7	26043	3	n/a	n/a	3.61e-06	2.587
1103504	ENSG00000188227	124060	ZNF793	zinc finger protein 793	390927	19	n/a	n/a	1.90e-05	2.585
1102586	ENSG00000184402	25788	SS18L1	synovial sarcoma translocation gene on chromosome 18-like 1	26039	20	n/a	n/a	7.09e-03	2.585
1088219	ENSG00000076356	5330	PLXNA2	plexin A2	5362	1	n/a	n/a	1.33e-05	2.585
279708938	ENSG00000207697	1013151	MIR573	microRNA 573	693158	4	n/a	n/a	1.01e-05	2.580
1091629	ENSG00000117569	37188	PTBP2	polypyrimidine tract binding protein 2	58155	1	n/a	n/a	4.59e-05	2.577
279708840	ENSG00000207652	1013198	MIR621	microRNA 621	693206	13	n/a	n/a	1.87e-02	2.576
1101297	ENSG00000177733	10791	HNRNPA0	heterogeneous nuclear ribonucleoprotein A0	10949	5	n/a	n/a	8.85e-04	2.570
1087835	ENSG00000066135	9538	KDM4A	lysine (K)-specific demethylase 4A	9682	1	n/a	n/a	1.80e-04	2.569
280089527	ENSG00000255725	0	RP11-443N24.1	RP11-443N24.1	0	12	n/a	n/a	3.76e-03	2.566
1096763	ENSG00000154928	2032	EPHB1	EPH receptor B1	2047	3	n/a	n/a	7.08e-06	2.564
1096646	ENSG00000154001	5497	PPP2R5E	protein phosphatase 2, regulatory subunit B', epsilon isoform	5529	14	n/a	n/a	6.04e-05	2.562
1091485	ENSG00000116649	6683	SRM	spermidine synthase	6723	1	n/a	n/a	8.43e-04	2.557
1091473	ENSG00000116514	79224	RNF19B	ring finger protein 19B	127544	1	n/a	n/a	7.20e-03	2.556
1103756	ENSG00000189203	0	RP11-614O9.3	Transmembrane protein 179	0	14	n/a	n/a	7.53e-03	2.554
1095238	ENSG00000143067	59985	ZNF697	zinc finger protein 697	90874	1	n/a	n/a	6.44e-03	2.552
1094485	ENSG00000137942	34163	FNBP1L	formin binding protein 1-like	54874	1	n/a	n/a	1.25e-02	2.551
1091720	ENSG00000118507	9325	AKAP7	A kinase (PRKA) anchor protein 7	9465	6	n/a	n/a	7.48e-05	2.549
1089653	ENSG00000103160	57935	HSDL1	hydroxysteroid dehydrogenase like 1	83693	16	n/a	n/a	8.14e-03	2.547
1093763	ENSG00000134207	80700	SYT6	synaptotagmin VI	148281	1	n/a	n/a	3.24e-03	2.546
1096110	ENSG00000149256	25760	ODZ4	odz, odd Oz/ten-m homolog 4 (Drosophila)	26011	11	n/a	n/a	6.10e-05	2.546
1093654	ENSG00000133302	58460	ANKRD32	ankyrin repeat domain 32	84250	5	n/a	n/a	2.91e-03	2.544
1103100	ENSG00000186469	33622	GNG2	guanine nucleotide binding protein (G protein), gamma 2	54331	14	n/a	n/a	2.44e-02	2.543
1095933	ENSG00000147650	29700	LRP12	low density lipoprotein receptor-related protein 12	29967	8	n/a	n/a	1.99e-04	2.543
280006830	ENSG00000248854	0	RP11-175M2.2	RP11-175M2.2	0	5	n/a	n/a	5.29e-04	2.539
1094017	ENSG00000135540	36500	NHSL1	NHS-like 1	57224	6	n/a	n/a	5.91e-08	2.537
1094584	ENSG00000138413	3397	IDH1	isocitrate dehydrogenase 1 (NADP+), soluble	3417	2	n/a	n/a	3.31e-07	2.536
1097361	ENSG00000160062	151134	ZBTB8A	zinc finger and BTB domain containing 8A	653121	1	n/a	n/a	1.05e-05	2.536
279816800	ENSG00000228002	0	DHX9P1	DEAH (Asp-Glu-Ala-His) box polypeptide 9 pseudogene 1	0	13	n/a	n/a	3.73e-05	2.535
1092191	ENSG00000122591	58866	FAM126A	family with sequence similarity 126, member A	84668	7	n/a	n/a	2.33e-04	2.535
280059868	ENSG00000253668	0	RP11-463C14.1	RP11-463C14.1	0	8	n/a	n/a	1.01e-02	2.534
1103253	ENSG00000187134	1633	AKR1C1	aldo-keto reductase family 1, member C1 (dihydrodiol dehydrogenase 1; 20-alpha (3-alpha)-hydroxysteroid dehydrogenase)	1645	10	n/a	n/a	9.50e-03	2.534
279891806	ENSG00000234685	0	NUS1P2	nuclear undecaprenyl pyrophosphate synthase 1 homolog (S. cerevisiae) pseudogene 2	0	13	n/a	n/a	1.51e-04	2.533
1093790	ENSG00000134313	36771	KIDINS220	kinase D-interacting substrate, 220kDa	57498	2	n/a	n/a	5.37e-03	2.530
1088531	ENSG00000085433	22667	WDR47	WD repeat domain 47	22911	1	n/a	n/a	1.59e-02	2.529
280088647	ENSG00000255629	0	RP11-196H14.3	RP11-196H14.3	0	12	n/a	n/a	1.18e-03	2.529
1092074	ENSG00000121481	6013	RNF2	ring finger protein 2	6045	1	n/a	n/a	1.57e-03	2.527
1087539	ENSG00000049759	23082	NEDD4L	neural precursor cell expressed, developmentally down-regulated 4-like	23327	18	n/a	n/a	2.15e-03	2.526
1102990	ENSG00000186051	6847	TAL2	T-cell acute lymphocytic leukemia 2	6887	9	n/a	n/a	3.34e-04	2.523
1092124	ENSG00000121966	7806	CXCR4	chemokine (C-X-C motif) receptor 4	7852	2	n/a	n/a	3.09e-04	2.521
279808690	ENSG00000227230	0	RP11-261C10.5	RP11-261C10.5	0	1	n/a	n/a	1.22e-02	2.518
279949201	ENSG00000240500	0	RP11-160A10.3	RP11-160A10.3	0	6	n/a	n/a	5.43e-03	2.518
1095776	ENSG00000146426	157121025	TIAM2	T-cell lymphoma invasion and metastasis 2	100505519	6	n/a	n/a	6.61e-05	2.517
1087574	ENSG00000052802	6273	MSMO1	methylsterol monooxygenase 1	6307	4	n/a	n/a	1.34e-05	2.517
1093744	ENSG00000134086	7385	VHL	von Hippel-Lindau tumor suppressor	7428	3	n/a	n/a	1.23e-04	2.516
1099272	ENSG00000168246	60147	UBTD2	ubiquitin domain containing 2	92181	5	n/a	n/a	8.67e-05	2.515
1103393	ENSG00000187801	41744	ZNF643	zinc finger protein 643	65243	1	n/a	n/a	1.64e-06	2.515
280115574	ENSG00000258441	94026	CTD-2552B11.4	CTD-2552B11.4	283624	14	n/a	n/a	5.54e-06	2.514
1093376	ENSG00000131558	37872	EXOC4	exocyst complex component 4	60412	7	n/a	n/a	1.54e-03	2.510
1103075	ENSG00000186369	0	RP11-355I22.3	RP11-355I22.3	0	14	n/a	n/a	5.64e-03	2.510
1091951	ENSG00000120438	6910	TCP1	t-complex 1	6950	6	n/a	n/a	1.77e-05	2.508
279901131	ENSG00000235512	0	TAB3-AS2	TAB3 antisense RNA 2 (non-protein coding)	0	X	n/a	n/a	1.79e-02	2.505
1090904	ENSG00000112144	22614	ICK	intestinal cell (MAK-like) kinase	22858	6	n/a	n/a	6.13e-08	2.505
1089635	ENSG00000103044	3021	HAS3	hyaluronan synthase 3	3038	16	n/a	n/a	1.43e-03	2.502
279818910	ENSG00000228206	0	AC016717.1	AC016717.1	0	2	n/a	n/a	1.39e-03	2.502
1091710	ENSG00000118432	1259	CNR1	cannabinoid receptor 1 (brain)	1268	6	n/a	n/a	3.37e-02	2.501
1096726	ENSG00000154639	1514	CXADR	coxsackie virus and adenovirus receptor	1525	21	n/a	n/a	1.94e-02	2.501
279906284	ENSG00000236018	0	RP4-814D15.1	RP4-814D15.1	0	7	n/a	n/a	1.94e-03	2.501
1094411	ENSG00000137571	57476	SLCO5A1	solute carrier organic anion transporter family, member 5A1	81796	8	n/a	n/a	9.33e-06	2.501
1088252	ENSG00000077264	5031	PAK3	p21 protein (Cdc42/Rac)-activated kinase 3	5063	X	n/a	n/a	1.50e-03	2.498
1098526	ENSG00000165323	78776	FAT3	FAT tumor suppressor homolog 3 (Drosophila)	120114	11	n/a	n/a	3.92e-05	2.497
1092904	ENSG00000128250	5956	RFPL1	ret finger protein-like 1	5988	22	n/a	n/a	2.69e-02	2.495
279955647	ENSG00000241318	0	RP11-47K11.2	RP11-47K11.2	0	1	n/a	n/a	4.27e-03	2.494
1089450	ENSG00000101746	8644	NOL4	nucleolar protein 4	8715	18	n/a	n/a	1.45e-02	2.493
1103743	ENSG00000189159	30637	HN1	hematological and neurological expressed 1	51155	17	n/a	n/a	6.70e-02	2.493
1099467	ENSG00000169047	3642	IRS1	insulin receptor substrate 1	3667	2	n/a	n/a	7.39e-04	2.493
279991298	ENSG00000245865	0	AC134943.1	AC134943.1	0	3	n/a	n/a	5.50e-04	2.492
279963217	ENSG00000242140	0	RP11-262M14.2	RP11-262M14.2	0	3	n/a	n/a	8.14e-04	2.492
1101565	ENSG00000179331	34023	RAB39	RAB39, member RAS oncogene family	54734	11	n/a	n/a	1.34e-05	2.492
1103528	ENSG00000188322	122887	SBK1	SH3-binding domain kinase 1	388228	16	n/a	n/a	4.89e-02	2.489
279879685	ENSG00000233588	0	CYP51P2	cytochrome P450, family 51, pseudogene 2	0	13	n/a	n/a	6.60e-05	2.487
1092879	ENSG00000127955	2753	GNAI1	guanine nucleotide binding protein (G protein), alpha inhibiting activity polypeptide 1	2770	7	n/a	n/a	1.56e-04	2.485
1093789	ENSG00000134308	10813	YWHAQ	tyrosine 3-monooxygenase/tryptophan 5-monooxygenase activation protein, theta polypeptide	10971	2	n/a	n/a	1.10e-04	2.484
1089546	ENSG00000102317	5903	RBM3	RNA binding motif (RNP1, RRM) protein 3	5935	X	n/a	n/a	4.88e-06	2.481
1090200	ENSG00000106462	2131	EZH2	enhancer of zeste homolog 2 (Drosophila)	2146	7	n/a	n/a	3.17e-03	2.480
1090903	ENSG00000112139	92360	MDGA1	MAM domain containing glycosylphosphatidylinositol anchor 1	266727	6	n/a	n/a	1.81e-03	2.477
1097757	ENSG00000162702	23283	ZNF281	zinc finger protein 281	23528	1	n/a	n/a	6.57e-06	2.477
1087275	ENSG00000021574	6643	SPAST	spastin	6683	2	n/a	n/a	3.12e-06	2.475
279722866	ENSG00000213539	0	YBX1P6	Y box binding protein 1 pseudogene 6	0	9	n/a	n/a	1.32e-03	2.473
1104143	ENSG00000197024	36814	ZNF398	zinc finger protein 398	57541	7	n/a	n/a	1.36e-04	2.473
279853522	ENSG00000231300	0	EZH2P1	enhancer of zeste homolog 2 (Drosophila) pseudogene 1	0	21	n/a	n/a	1.40e-02	2.470
1104807	ENSG00000198910	3872	L1CAM	L1 cell adhesion molecule	3897	X	n/a	n/a	9.30e-02	2.468
1093854	ENSG00000134698	82978	EIF2C4	eukaryotic translation initiation factor 2C, 4	192670	1	n/a	n/a	2.21e-05	2.467
280110981	ENSG00000258012	0	RP11-603K19.1	RP11-603K19.1	0	12	n/a	n/a	3.80e-03	2.463
1092216	ENSG00000122779	8728	TRIM24	tripartite motif containing 24	8805	7	n/a	n/a	1.73e-08	2.462
1087488	ENSG00000047315	5399	POLR2B	polymerase (RNA) II (DNA directed) polypeptide B, 140kDa	5431	4	n/a	n/a	1.13e-03	2.462
1101171	ENSG00000177125	126349	ZBTB34	zinc finger and BTB domain containing 34	403341	9	n/a	n/a	2.18e-03	2.461
1104010	ENSG00000196628	6885	TCF4	transcription factor 4	6925	18	n/a	n/a	4.22e-05	2.458
1100852	ENSG00000175445	3998	LPL	lipoprotein lipase	4023	8	n/a	n/a	3.25e-02	2.456
1090306	ENSG00000107443	33910	CCNJ	cyclin J	54619	10	n/a	n/a	8.17e-05	2.455
1087422	ENSG00000038427	1451	VCAN	versican	1462	5	n/a	n/a	1.86e-05	2.453
1095034	ENSG00000141431	56587	ASXL3	additional sex combs like 3 (Drosophila)	80816	18	n/a	n/a	1.67e-03	2.452
280013619	ENSG00000249456	0	RP11-298J20.4	RP11-298J20.4	0	10	n/a	n/a	1.47e-02	2.450
1104591	ENSG00000198380	2657	GFPT1	glutamine--fructose-6-phosphate transaminase 1	2673	2	n/a	n/a	1.92e-03	2.447
279986979	ENSG00000244608	0	RP11-47K11.3	RP11-47K11.3	0	1	n/a	n/a	3.53e-03	2.446
1101584	ENSG00000179456	10325	ZNF238	zinc finger protein 238	10472	1	n/a	n/a	2.18e-02	2.445
280116923	ENSG00000258525	157121735	RP11-829H16.3	RP11-829H16.3	100506071	14	n/a	n/a	1.96e-02	2.445
279862629	ENSG00000232085	0	RP11-261C10.4	RP11-261C10.4	0	1	n/a	n/a	2.13e-02	2.441
280125736	ENSG00000259027	0	RP11-361H10.4	RP11-361H10.4	0	14	n/a	n/a	4.93e-03	2.440
279846638	ENSG00000230667	0	SETP18	SET pseudogene 18	0	1	n/a	n/a	1.80e-03	2.439
1097683	ENSG00000162419	10544	GMEB1	glucocorticoid modulatory element binding protein 1	10691	1	n/a	n/a	2.92e-08	2.436
1088141	ENSG00000074590	9747	NUAK1	NUAK family, SNF1-like kinase, 1	9891	12	n/a	n/a	2.17e-03	2.435
279781493	ENSG00000224883	0	CTA-250D10.19	CTA-250D10.19	0	22	n/a	n/a	4.62e-02	2.435
1094373	ENSG00000137343	55771	ATAT1	alpha tubulin acetyltransferase 1	79969	6	n/a	n/a	3.34e-02	2.432
1088991	ENSG00000099783	4644	HNRNPM	heterogeneous nuclear ribonucleoprotein M	4670	19	n/a	n/a	6.10e-04	2.432
279594179	ENSG00000189089	0	RIMKLBP1	ribosomal modification protein rimK-like family member B pseudogene 1	0	21	n/a	n/a	4.07e-04	2.432
1086914	ENSG00000004487	22783	KDM1A	lysine (K)-specific demethylase 1A	23028	1	n/a	n/a	6.51e-03	2.431
279829672	ENSG00000229161	0	TCP1P1	t-complex 1 pseudogene 1	0	7	n/a	n/a	7.23e-04	2.430
1090627	ENSG00000110042	22975	DTX4	deltex homolog 4 (Drosophila)	23220	11	n/a	n/a	2.03e-03	2.426
1094437	ENSG00000137727	36842	ARHGAP20	Rho GTPase activating protein 20	57569	11	n/a	n/a	2.56e-03	2.426
279979009	ENSG00000243781	0	RP11-193H5.2	RP11-193H5.2	0	1	n/a	n/a	1.51e-02	2.424
1100110	ENSG00000171793	1492	CTPS	CTP synthase	1503	1	n/a	n/a	3.14e-04	2.421
1090067	ENSG00000105708	7518	ZNF14	zinc finger protein 14	7561	19	n/a	n/a	2.56e-05	2.421
1089778	ENSG00000104290	7930	FZD3	frizzled family receptor 3	7976	8	n/a	n/a	7.60e-05	2.417
1105569	ENSG00000205794	110150	RP11-333E13.4	RP11-333E13.4	344967	4	n/a	n/a	1.20e-02	2.416
280070774	ENSG00000254433	0	RP11-677I18.3	RP11-677I18.3	0	11	n/a	n/a	7.20e-03	2.412
1099625	ENSG00000169750	5849	RAC3	ras-related C3 botulinum toxin substrate 3 (rho family, small GTP binding protein Rac3)	5881	17	n/a	n/a	8.81e-02	2.411
279928741	ENSG00000237990	0	CNTN4-AS1	CNTN4 antisense RNA 1 (non-protein coding)	0	3	n/a	n/a	4.22e-04	2.407
280091123	ENSG00000255886	0	RP11-196H14.2	RP11-196H14.2	0	12	n/a	n/a	6.40e-05	2.407
1103335	ENSG00000187607	36609	ZNF286A	zinc finger protein 286A	57335	17	n/a	n/a	3.10e-06	2.406
1087446	ENSG00000041515	22781	MYO16	myosin XVI	23026	13	n/a	n/a	4.80e-02	2.406
279759139	ENSG00000222234	0	AC093628.1	AC093628.1	0	4	n/a	n/a	8.33e-02	2.404
1097259	ENSG00000159200	1815	RCAN1	regulator of calcineurin 1	1827	21	n/a	n/a	1.04e-06	2.399
1091718	ENSG00000118496	58296	FBXO30	F-box protein 30	84085	6	n/a	n/a	4.35e-05	2.399
1099458	ENSG00000169018	9971	FEM1B	fem-1 homolog b (C. elegans)	10116	15	n/a	n/a	1.77e-05	2.398
1092869	ENSG00000127914	9997	AKAP9	A kinase (PRKA) anchor protein (yotiao) 9	10142	7	n/a	n/a	3.56e-06	2.397
280027194	ENSG00000250526	0	CCT6P2	chaperonin containing TCP1, subunit 6 (zeta) pseudogene 2	0	5	n/a	n/a	3.62e-04	2.396
279499361	ENSG00000179967	0	PPP1R14BP3	protein phosphatase 1, regulatory (inhibitor) subunit 14B pseudogene 3	0	4	n/a	n/a	2.28e-04	2.395
1104637	ENSG00000198551	83486	ZNF627	zinc finger protein 627	199692	19	n/a	n/a	1.68e-02	2.392
1087880	ENSG00000067248	33796	DHX29	DEAH (Asp-Glu-Ala-His) box polypeptide 29	54505	5	n/a	n/a	6.70e-05	2.391
1095038	ENSG00000141441	41337	FAM59A	family with sequence similarity 59, member A	64762	18	n/a	n/a	4.87e-05	2.391
279820645	ENSG00000228343	0	RP11-1148L6.5	RP11-1148L6.5	0	X	n/a	n/a	4.16e-04	2.390
280039366	ENSG00000251485	0	AC068134.10	AC068134.10	0	2	n/a	n/a	1.45e-06	2.390
1090620	ENSG00000109971	3292	HSPA8	heat shock 70kDa protein 8	3312	11	n/a	n/a	2.63e-03	2.389
280011422	ENSG00000249271	0	AC021224.1	AC021224.1	0	18	n/a	n/a	9.12e-06	2.389
1088017	ENSG00000071054	9311	MAP4K4	mitogen-activated protein kinase kinase kinase kinase 4	9448	2	n/a	n/a	1.91e-02	2.388
1096640	ENSG00000153956	777	CACNA2D1	calcium channel, voltage-dependent, alpha 2/delta subunit 1	781	7	n/a	n/a	1.62e-02	2.387
1095976	ENSG00000148143	37313	ZNF462	zinc finger protein 462	58499	9	n/a	n/a	9.15e-06	2.386
1100667	ENSG00000174460	81765	ZCCHC12	zinc finger, CCHC domain containing 12	170261	X	n/a	n/a	9.32e-02	2.386
1089683	ENSG00000103316	1417	CRYM	crystallin, mu	1428	16	n/a	n/a	2.65e-02	2.386
279967198	ENSG00000242557	0	RP11-316M1.11	RP11-316M1.11	0	1	n/a	n/a	6.36e-02	2.385
280137526	ENSG00000259714	0	RP11-64K12.6	RP11-64K12.6	0	15	n/a	n/a	2.81e-03	2.385
1091377	ENSG00000115758	4922	ODC1	ornithine decarboxylase 1	4953	2	n/a	n/a	2.81e-03	2.384
1094259	ENSG00000136828	9505	RALGPS1	Ral GEF with PH domain and SH3 binding motif 1	9649	9	n/a	n/a	4.37e-03	2.383
279800478	ENSG00000226526	0	RP1-37C10.3	RP1-37C10.3	0	1	n/a	n/a	1.85e-03	2.382
279668151	ENSG00000202532	0	U6	U6 spliceosomal RNA	0	2	n/a	n/a	4.07e-03	2.382
1104810	ENSG00000198914	5423	POU3F3	POU class 3 homeobox 3	5455	2	n/a	n/a	3.00e-04	2.381
279909658	ENSG00000236330	0	AC096591.1	AC096591.1	0	2	n/a	n/a	1.40e-03	2.381
1087153	ENSG00000011258	34088	MBTD1	mbt domain containing 1	54799	17	n/a	n/a	4.40e-07	2.379
1102822	ENSG00000185352	92356	HS6ST3	heparan sulfate 6-O-sulfotransferase 3	266722	13	n/a	n/a	2.09e-04	2.379
1109145	ENSG00000244462	9992	RBM12	RNA binding motif protein 12	10137	20	n/a	n/a	2.03e-03	2.379
280099096	ENSG00000256849	0	RP11-405A12.1	RP11-405A12.1	0	12	n/a	n/a	6.18e-03	2.378
1087743	ENSG00000064042	22753	LIMCH1	LIM and calponin homology domains 1	22998	4	n/a	n/a	9.55e-05	2.377
1089380	ENSG00000101321	110085	XKR7	XK, Kell blood group complex subunit-related family, member 7	343702	20	n/a	n/a	1.23e-03	2.375
280002995	ENSG00000248546	0	ANP32C	acidic (leucine-rich) nuclear phosphoprotein 32 family, member C	0	4	n/a	n/a	2.81e-02	2.375
1092267	ENSG00000123213	36759	NLN	neurolysin (metallopeptidase M3 family)	57486	5	n/a	n/a	2.75e-05	2.375
1095865	ENSG00000147180	7509	ZNF711	zinc finger protein 711	7552	X	n/a	n/a	4.04e-03	2.375
280080717	ENSG00000255085	0	AF186192.2	Uncharacterized protein	0	8	n/a	n/a	4.51e-04	2.374
280072356	ENSG00000254553	0	RP1-27O5.3	RP1-27O5.3	0	1	n/a	n/a	1.72e-05	2.373
279918364	ENSG00000237126	0	AC073254.1	AC073254.1	0	2	n/a	n/a	2.26e-03	2.372
1089763	ENSG00000104140	82368	RHOV	ras homolog gene family, member V	171177	15	n/a	n/a	3.73e-02	2.371
279719082	ENSG00000213080	0	RP11-312J18.5	RP11-312J18.5	0	1	n/a	n/a	1.11e-02	2.370
1088329	ENSG00000079246	7477	XRCC5	X-ray repair complementing defective repair in Chinese hamster cells 5 (double-strand-break rejoining)	7520	2	n/a	n/a	8.97e-05	2.369
279896626	ENSG00000235082	0	RP11-179G5.4	RP11-179G5.4	0	1	n/a	n/a	4.68e-03	2.369
280109348	ENSG00000257851	0	RP11-199A1.1	RP11-199A1.1	0	12	n/a	n/a	9.32e-04	2.365
1094067	ENSG00000135829	1648	DHX9	DEAH (Asp-Glu-Ala-His) box polypeptide 9	1660	1	n/a	n/a	2.21e-09	2.365
1106260	ENSG00000215114	79715	UBXN2B	UBX domain protein 2B	137886	8	n/a	n/a	7.73e-04	2.363
1095239	ENSG00000143079	35204	CTTNBP2NL	CTTNBP2 N-terminal like	55917	1	n/a	n/a	9.71e-06	2.363
1094624	ENSG00000138660	34724	AP1AR	adaptor-related protein complex 1 associated regulatory protein	55435	4	n/a	n/a	2.76e-03	2.362
279880241	ENSG00000233639	0	AC018730.1	AC018730.1	0	2	n/a	n/a	7.71e-03	2.361
1094354	ENSG00000137252	3045	HCRTR2	hypocretin (orexin) receptor 2	3062	6	n/a	n/a	4.88e-05	2.358
280107367	ENSG00000257647	0	RP11-701H24.3	RP11-701H24.3	0	15	n/a	n/a	8.37e-02	2.358
1093173	ENSG00000130396	4276	MLLT4	myeloid/lymphoid or mixed-lineage leukemia (trithorax homolog, Drosophila); translocated to, 4	4301	6	n/a	n/a	3.73e-05	2.357
1104037	ENSG00000196693	7539	ZNF33B	zinc finger protein 33B	7582	10	n/a	n/a	2.92e-04	2.356
279869514	ENSG00000232702	0	RP3-437C15.1	RP3-437C15.1	0	6	n/a	n/a	1.84e-02	2.353
1090661	ENSG00000110321	1967	EIF4G2	eukaryotic translation initiation factor 4 gamma, 2	1982	11	n/a	n/a	7.64e-05	2.353
1089574	ENSG00000102678	2239	FGF9	fibroblast growth factor 9 (glia-activating factor)	2254	13	n/a	n/a	8.97e-05	2.352
279828969	ENSG00000229091	0	AC009945.3	AC009945.3	0	7	n/a	n/a	4.81e-03	2.352
279773016	ENSG00000224155	0	RP11-700P18.2	RP11-700P18.2	0	7	n/a	n/a	4.94e-03	2.351
1096824	ENSG00000155592	109980	ZKSCAN2	zinc finger with KRAB and SCAN domains 2	342357	16	n/a	n/a	5.76e-08	2.347
1092323	ENSG00000123684	9782	LPGAT1	lysophosphatidylglycerol acyltransferase 1	9926	1	n/a	n/a	7.52e-06	2.345
1099154	ENSG00000167771	93899	RCOR2	REST corepressor 2	283248	11	n/a	n/a	6.94e-03	2.345
279794601	ENSG00000226015	0	CCT8P1	chaperonin containing TCP1, subunit 8 (theta) pseudogene 1	0	1	n/a	n/a	5.83e-03	2.345
1104348	ENSG00000197653	83407	DNAH10	dynein, axonemal, heavy chain 10	196385	12	n/a	n/a	7.50e-06	2.344
1096850	ENSG00000155858	79597	LSM11	LSM11, U7 small nuclear RNA associated	134353	5	n/a	n/a	4.72e-02	2.344
1101021	ENSG00000176371	34282	ZSCAN2	zinc finger and SCAN domain containing 2	54993	15	n/a	n/a	2.12e-06	2.344
1103535	ENSG00000188368	94256	PRR19	proline rich 19	284338	19	n/a	n/a	1.72e-02	2.343
280124114	ENSG00000258936	0	CXADRP2	coxsackie virus and adenovirus receptor pseudogene 2	0	15	n/a	n/a	2.00e-03	2.343
1089249	ENSG00000100664	1968	EIF5	eukaryotic translation initiation factor 5	1983	14	n/a	n/a	2.42e-07	2.342
279484207	ENSG00000177803	0	RP11-606P2.1	RP11-606P2.1	0	4	n/a	n/a	2.22e-03	2.341
1096392	ENSG00000151835	26026	SACS	spastic ataxia of Charlevoix-Saguenay (sacsin)	26278	13	n/a	n/a	9.40e-06	2.340
279728879	ENSG00000214199	0	EEF1A1P12	eukaryotic translation elongation factor 1 alpha 1 pseudogene 12	0	2	n/a	n/a	5.21e-03	2.340
279724247	ENSG00000213713	0	PIGCP1	phosphatidylinositol glycan anchor biosynthesis, class C, pseudogene 1	0	11	n/a	n/a	1.10e-02	2.339
1094827	ENSG00000139977	78921	NAA30	N(alpha)-acetyltransferase 30, NatC catalytic subunit	122830	14	n/a	n/a	1.28e-06	2.338
1108677	ENSG00000236901	57273	MIR600HG	MIR600 host gene (non-protein coding)	81571	9	n/a	n/a	1.52e-03	2.337
1091124	ENSG00000113758	1615	DBN1	drebrin 1	1627	5	n/a	n/a	9.77e-03	2.336
280094124	ENSG00000256238	0	RP11-473N11.2	RP11-473N11.2	0	12	n/a	n/a	1.16e-02	2.336
1101673	ENSG00000180035	83479	ZNF48	zinc finger protein 48	197407	16	n/a	n/a	1.63e-04	2.336
1091061	ENSG00000113300	36745	CNOT6	CCR4-NOT transcription complex, subunit 6	57472	5	n/a	n/a	1.94e-08	2.336
279931317	ENSG00000238199	0	RP4-796F18.2	RP4-796F18.2	0	1	n/a	n/a	5.72e-03	2.332
1102642	ENSG00000184675	79798	FAM123B	family with sequence similarity 123B	139285	X	n/a	n/a	3.13e-03	2.329
1095804	ENSG00000146731	903	CCT6A	chaperonin containing TCP1, subunit 6A (zeta 1)	908	7	n/a	n/a	1.33e-05	2.328
279802830	ENSG00000226754	157123681	RP5-1024G6.5	RP5-1024G6.5	100507564	1	n/a	n/a	3.70e-03	2.328
1095887	ENSG00000147383	30301	NSDHL	NAD(P) dependent steroid dehydrogenase-like	50814	X	n/a	n/a	2.70e-04	2.326
280083352	ENSG00000255242	0	C14orf169	chromosome 14 open reading frame 169	0	14	n/a	n/a	1.90e-03	2.326
1101317	ENSG00000177932	29823	ZNF354C	zinc finger protein 354C	30832	5	n/a	n/a	1.43e-03	2.325
280095829	ENSG00000256429	0	RP11-46H11.5	RP11-46H11.5	0	12	n/a	n/a	7.80e-03	2.324
1104302	ENSG00000197511	0	AL355149.1	AL355149.1	0	1	n/a	n/a	4.00e-04	2.322
1093645	ENSG00000133216	2033	EPHB2	EPH receptor B2	2048	1	n/a	n/a	4.01e-03	2.322
279413546	ENSG00000170468	0	AC005280.1	AC005280.1	0	14	n/a	n/a	1.90e-03	2.321
1095788	ENSG00000146555	85814	SDK1	sidekick homolog 1, cell adhesion molecule (chicken)	221935	7	n/a	n/a	2.01e-03	2.321
1088932	ENSG00000096063	6692	SRPK1	SRSF protein kinase 1	6732	6	n/a	n/a	6.41e-03	2.321
1091570	ENSG00000117139	10607	KDM5B	lysine (K)-specific demethylase 5B	10765	1	n/a	n/a	5.71e-03	2.321
280013648	ENSG00000249459	169810	AC026271.6	AC026271.6	729288	17	n/a	n/a	1.34e-06	2.319
1099671	ENSG00000169925	7971	BRD3	bromodomain containing 3	8019	9	n/a	n/a	4.11e-03	2.316
279719789	ENSG00000213184	0	RP11-335F8.2	RP11-335F8.2	0	11	n/a	n/a	1.82e-03	2.315
1101179	ENSG00000177181	94381	RIMKLA	ribosomal modification protein rimK-like family member A	284716	1	n/a	n/a	1.47e-03	2.315
279904665	ENSG00000235859	0	AC006978.6	AC006978.6	0	7	n/a	n/a	8.30e-05	2.312
1092172	ENSG00000122482	58357	ZNF644	zinc finger protein 644	84146	1	n/a	n/a	6.45e-07	2.312
1095519	ENSG00000144619	81059	CNTN4	contactin 4	152330	3	n/a	n/a	1.45e-03	2.309
279867539	ENSG00000232549	0	RP1-93C23.1	RP1-93C23.1	0	X	n/a	n/a	5.10e-02	2.305
1086967	ENSG00000005810	22832	MYCBP2	MYC binding protein 2	23077	13	n/a	n/a	1.35e-05	2.303
1095126	ENSG00000142065	36950	ZFP14	zinc finger protein 14 homolog (mouse)	57677	19	n/a	n/a	2.38e-07	2.303
1103669	ENSG00000188859	80776	FAM78B	family with sequence similarity 78, member B	149297	1	n/a	n/a	1.45e-03	2.302
1096577	ENSG00000153253	6293	SCN3A	sodium channel, voltage-gated, type III, alpha subunit	6328	2	n/a	n/a	7.80e-03	2.302
1095686	ENSG00000145860	81155	RNF145	ring finger protein 145	153830	5	n/a	n/a	1.17e-05	2.300
1090691	ENSG00000110675	152634	ELMOD1	ELMO/CED-12 domain containing 1	643923	11	n/a	n/a	4.66e-02	2.299
280104782	ENSG00000257386	0	RP11-56G10.2	RP11-56G10.2	0	12	n/a	n/a	1.19e-02	2.297
1090463	ENSG00000108666	40782	C17orf75	chromosome 17 open reading frame 75	64149	17	n/a	n/a	2.01e-05	2.297
1086881	ENSG00000001630	1583	CYP51A1	cytochrome P450, family 51, subfamily A, polypeptide 1	1595	7	n/a	n/a	1.36e-06	2.296
1101802	ENSG00000180828	27064	BHLHE22	basic helix-loop-helix family, member e22	27319	8	n/a	n/a	8.06e-02	2.296
1090209	ENSG00000106537	26820	TSPAN13	tetraspanin 13	27075	7	n/a	n/a	4.94e-03	2.295
1105662	ENSG00000206203	23371	TSSK2	testis-specific serine kinase 2	23617	22	n/a	n/a	5.30e-07	2.294
1095339	ENSG00000143493	25645	INTS7	integrator complex subunit 7	25896	1	n/a	n/a	1.30e-05	2.293
1103011	ENSG00000186130	10615	ZBTB6	zinc finger and BTB domain containing 6	10773	9	n/a	n/a	1.91e-05	2.292
1091394	ENSG00000115884	6346	SDC1	syndecan 1	6382	2	n/a	n/a	2.36e-03	2.291
1100199	ENSG00000172159	90385	FRMD3	FERM domain containing 3	257019	9	n/a	n/a	7.44e-04	2.290
1087344	ENSG00000029363	9630	BCLAF1	BCL2-associated transcription factor 1	9774	6	n/a	n/a	1.72e-05	2.290
279914634	ENSG00000236792	0	RP11-142L4.2	RP11-142L4.2	0	1	n/a	n/a	4.75e-02	2.288
279968030	ENSG00000242631	0	RP11-508N12.4	RP11-508N12.4	0	9	n/a	n/a	9.64e-03	2.287
279894513	ENSG00000234892	0	Z82214.2	Z82214.2	0	22	n/a	n/a	2.36e-04	2.287
1089612	ENSG00000102924	865	CBLN1	cerebellin 1 precursor	869	16	n/a	n/a	2.07e-02	2.287
1104707	ENSG00000198729	57388	PPP1R14C	protein phosphatase 1, regulatory (inhibitor) subunit 14C	81706	6	n/a	n/a	1.70e-02	2.285
1100077	ENSG00000171617	8441	ENC1	ectodermal-neural cortex 1 (with BTB-like domain)	8507	5	n/a	n/a	7.68e-02	2.284
1104070	ENSG00000196793	8136	ZNF239	zinc finger protein 239	8187	10	n/a	n/a	6.34e-06	2.282
279918691	ENSG00000237161	0	RP11-32B5.1	RP11-32B5.1	0	15	n/a	n/a	9.63e-03	2.280
1094372	ENSG00000137338	58748	PGBD1	piggyBac transposable element derived 1	84547	6	n/a	n/a	3.24e-04	2.279
1104880	ENSG00000203668	1114	CHML	choroideremia-like (Rab escort protein 2)	1122	1	n/a	n/a	9.81e-04	2.279
1089188	ENSG00000100426	9745	ZBED4	zinc finger, BED-type containing 4	9889	22	n/a	n/a	1.21e-03	2.279
1101663	ENSG00000179958	54917	DCTPP1	dCTP pyrophosphatase 1	79077	16	n/a	n/a	1.36e-02	2.278
1096664	ENSG00000154127	59149	UBASH3B	ubiquitin associated and SH3 domain containing B	84959	11	n/a	n/a	2.23e-04	2.277
1089719	ENSG00000103540	9594	CCP110	centriolar coiled coil protein 110kDa	9738	16	n/a	n/a	2.75e-05	2.274
1094007	ENSG00000135486	3158	HNRNPA1	heterogeneous nuclear ribonucleoprotein A1	3178	12	n/a	n/a	5.42e-04	2.274
1094365	ENSG00000137285	110335	TUBB2B	tubulin, beta 2B class IIb	347733	6	n/a	n/a	3.86e-03	2.274
1090251	ENSG00000106799	7004	TGFBR1	transforming growth factor, beta receptor 1	7046	9	n/a	n/a	9.26e-05	2.272
279947211	ENSG00000240286	0	MEAF6P1	MYST/Esa1-associated factor 6 pseudogene 1	0	2	n/a	n/a	5.78e-04	2.272
279503493	ENSG00000180673	0	RP11-323K3.1	RP11-323K3.1	0	4	n/a	n/a	1.71e-04	2.271
1101971	ENSG00000181827	41427	RFX7	regulatory factor X, 7	64864	15	n/a	n/a	3.31e-04	2.270
1096480	ENSG00000152492	81045	CCDC50	coiled-coil domain containing 50	152137	3	n/a	n/a	8.47e-07	2.270
1099809	ENSG00000170522	54911	ELOVL6	ELOVL fatty acid elongase 6	79071	4	n/a	n/a	4.35e-05	2.269
279927600	ENSG00000237897	0	RP11-90H3.2	RP11-90H3.2	0	1	n/a	n/a	1.20e-05	2.266
1095240	ENSG00000143093	59539	FAM40A	family with sequence similarity 40, member A	85369	1	n/a	n/a	7.19e-04	2.265
1088513	ENSG00000084731	3772	KIF3C	kinesin family member 3C	3797	2	n/a	n/a	2.20e-02	2.263
1105842	ENSG00000213300	0	RP11-642N14.1	RP11-642N14.1	0	3	n/a	n/a	2.35e-03	2.262
279747005	ENSG00000217835	0	RP6-159A1.2	RP6-159A1.2	0	X	n/a	n/a	2.85e-03	2.261
1087544	ENSG00000050030	109873	KIAA2022	KIAA2022	340533	X	n/a	n/a	2.06e-03	2.260
1092100	ENSG00000121774	10510	KHDRBS1	KH domain containing, RNA binding, signal transduction associated 1	10657	1	n/a	n/a	4.63e-05	2.260
279746815	ENSG00000217733	0	CCT7P1	chaperonin containing TCP1, subunit 7 (eta) pseudogene 1	0	6	n/a	n/a	9.95e-03	2.255
1104670	ENSG00000198642	35244	KLHL9	kelch-like 9 (Drosophila)	55958	9	n/a	n/a	1.77e-03	2.255
279727644	ENSG00000214077	0	GNAQP1	guanine nucleotide binding protein (G protein), q polypeptide pseudogene 1	0	2	n/a	n/a	6.94e-03	2.254
280090448	ENSG00000255817	0	RP11-196H14.4	RP11-196H14.4	0	12	n/a	n/a	6.78e-04	2.254
279984276	ENSG00000244324	0	RP11-67L3.6	RP11-67L3.6	0	1	n/a	n/a	3.37e-04	2.252
1097191	ENSG00000158623	0	COPG2	coatomer protein complex, subunit gamma 2	0	7	n/a	n/a	3.37e-06	2.251
1097892	ENSG00000163171	10455	CDC42EP3	CDC42 effector protein (Rho GTPase binding) 3	10602	2	n/a	n/a	1.25e-02	2.250
280065501	ENSG00000254065	0	RP11-697N18.2	RP11-697N18.2	0	8	n/a	n/a	2.45e-02	2.249
280077482	ENSG00000254894	0	NAV2-AS1	NAV2 antisense RNA 1 (non-protein coding)	0	11	n/a	n/a	1.95e-03	2.249
279928115	ENSG00000237939	0	AC097523.3	AC097523.3	0	2	n/a	n/a	3.07e-06	2.249
280018571	ENSG00000249853	85856	HS3ST5	heparan sulfate (glucosamine) 3-O-sulfotransferase 5	222537	6	n/a	n/a	2.22e-03	2.246
1103601	ENSG00000188636	58457	LDOC1L	leucine zipper, down-regulated in cancer 1-like	84247	22	n/a	n/a	2.01e-03	2.245
280002940	ENSG00000248540	94062	AC010931.2	AC010931.2	283731	15	n/a	n/a	8.58e-03	2.245
1088945	ENSG00000096717	23166	SIRT1	sirtuin 1	23411	10	n/a	n/a	2.75e-06	2.245
1091792	ENSG00000119335	6382	SET	SET nuclear oncogene	6418	9	n/a	n/a	1.16e-07	2.244
279901213	ENSG00000235522	0	AC009505.2	AC009505.2	0	2	n/a	n/a	2.04e-03	2.244
1107912	ENSG00000231880	0	AC104942.1	HCG1992246KBTBD4 protein	0	11	n/a	n/a	3.29e-02	2.243
1099398	ENSG00000168772	56120	CXXC4	CXXC finger protein 4	80319	4	n/a	n/a	3.14e-02	2.242
279791782	ENSG00000225782	0	RP11-322F10.2	RP11-322F10.2	0	1	n/a	n/a	1.99e-02	2.241
1087411	ENSG00000037749	4213	MFAP3	microfibrillar-associated protein 3	4238	5	n/a	n/a	4.02e-04	2.240
1096233	ENSG00000150510	85624	FAM124A	family with sequence similarity 124A	220108	13	n/a	n/a	3.24e-03	2.239
1091870	ENSG00000119866	32815	BCL11A	B-cell CLL/lymphoma 11A (zinc finger protein)	53335	2	n/a	n/a	1.48e-02	2.239
1106357	ENSG00000215492	0	HNRNPA1P7	heterogeneous nuclear ribonucleoprotein A1 pseudogene 7	0	18	n/a	n/a	3.08e-06	2.238
279900664	ENSG00000235472	0	EIF4A1P7	eukaryotic translation initiation factor 4A1 pseudogene 7	0	13	n/a	n/a	4.67e-04	2.238
1100086	ENSG00000171681	35018	ATF7IP	activating transcription factor 7 interacting protein	55729	12	n/a	n/a	3.08e-05	2.237
279298108	ENSG00000162699	0	DNAJA1P5	DnaJ (Hsp40) homolog, subfamily A, member 1 pseudogene 5	0	1	n/a	n/a	9.67e-06	2.236
1088943	ENSG00000096654	7694	ZNF184	zinc finger protein 184	7738	6	n/a	n/a	1.53e-05	2.234
1098323	ENSG00000164506	79620	STXBP5	syntaxin binding protein 5 (tomosyn)	134957	6	n/a	n/a	3.46e-03	2.234
1094306	ENSG00000136982	54915	DSCC1	defective in sister chromatid cohesion 1 homolog (S. cerevisiae)	79075	8	n/a	n/a	9.26e-04	2.233
1095655	ENSG00000145687	23388	SSBP2	single-stranded DNA binding protein 2	23635	5	n/a	n/a	5.37e-02	2.232
279777826	ENSG00000224546	0	EIF4BP3	eukaryotic translation initiation factor 4B pseudogene 3	0	9	n/a	n/a	1.66e-02	2.232
1092630	ENSG00000125821	60205	DTD1	D-tyrosyl-tRNA deacylase 1 homolog (S. cerevisiae)	92675	20	n/a	n/a	4.08e-03	2.232
1098318	ENSG00000164484	77525	TMEM200A	transmembrane protein 200A	114801	6	n/a	n/a	6.78e-03	2.231
1104036	ENSG00000196690	0	BX284668.1	BX284668.1	0	1	n/a	n/a	7.93e-05	2.231
1091858	ENSG00000119771	77542	KLHL29	kelch-like 29 (Drosophila)	114818	2	n/a	n/a	9.53e-04	2.231
1087258	ENSG00000019505	36859	SYT13	synaptotagmin XIII	57586	11	n/a	n/a	7.08e-02	2.231
1093274	ENSG00000130935	25675	NOL11	nucleolar protein 11	25926	17	n/a	n/a	8.44e-08	2.230
1095612	ENSG00000145332	36836	KLHL8	kelch-like 8 (Drosophila)	57563	4	n/a	n/a	1.23e-03	2.230
1095253	ENSG00000143155	92198	TIPRL	TIP41, TOR signaling pathway regulator-like (S. cerevisiae)	261726	1	n/a	n/a	1.12e-02	2.229
280021768	ENSG00000250076	0	RP11-141P6.1	RP11-141P6.1	0	4	n/a	n/a	9.64e-03	2.228
1096222	ENSG00000150361	36899	KLHL1	kelch-like 1 (Drosophila)	57626	13	n/a	n/a	1.28e-01	2.228
279525073	ENSG00000183171	0	RP11-49C9.2	RP11-49C9.2	0	X	n/a	n/a	6.70e-05	2.227
279787685	ENSG00000225439	157123153	BOLA3-AS1	BOLA3 antisense RNA 1 (non-protein coding)	100507171	2	n/a	n/a	1.03e-02	2.227
279908224	ENSG00000236200	0	RP11-184I16.2	RP11-184I16.2	0	1	n/a	n/a	6.61e-08	2.226
1094960	ENSG00000140937	1004	CDH11	cadherin 11, type 2, OB-cadherin (osteoblast)	1009	16	n/a	n/a	1.32e-06	2.226
1089560	ENSG00000102466	2244	FGF14	fibroblast growth factor 14	2259	13	n/a	n/a	2.96e-02	2.225
1096983	ENSG00000156959	119574	LHFPL4	lipoma HMGIC fusion partner-like 4	375323	3	n/a	n/a	1.91e-02	2.225
1101693	ENSG00000180185	57561	FAHD1	fumarylacetoacetate hydrolase domain containing 1	81889	16	n/a	n/a	3.17e-04	2.224
1105039	ENSG00000204178	34508	TMEM57	transmembrane protein 57	55219	1	n/a	n/a	2.76e-03	2.224
1104484	ENSG00000198040	7594	ZNF84	zinc finger protein 84	7637	12	n/a	n/a	1.47e-04	2.224
280069152	ENSG00000254317	0	RP11-473O4.5	RP11-473O4.5	0	8	n/a	n/a	5.98e-03	2.224
1088066	ENSG00000072422	9742	RHOBTB1	Rho-related BTB domain containing 1	9886	10	n/a	n/a	6.97e-06	2.223
1098582	ENSG00000165572	59817	KBTBD6	kelch repeat and BTB (POZ) domain containing 6	89890	13	n/a	n/a	9.16e-04	2.222
1091494	ENSG00000116679	10478	IVNS1ABP	influenza virus NS1A binding protein	10625	1	n/a	n/a	6.71e-04	2.222
1095367	ENSG00000143614	36732	GATAD2B	GATA zinc finger domain containing 2B	57459	1	n/a	n/a	2.22e-05	2.222
1094802	ENSG00000139767	58731	SRRM4	serine/arginine repetitive matrix 4	84530	12	n/a	n/a	1.23e-02	2.221
1089201	ENSG00000100473	1678	COCH	coagulation factor C homolog, cochlin (Limulus polyphemus)	1690	14	n/a	n/a	1.13e-02	2.220
279801201	ENSG00000226605	0	AC007098.1	AC007098.1	0	2	n/a	n/a	6.08e-03	2.220
1094654	ENSG00000138769	8890	CDKL2	cyclin-dependent kinase-like 2 (CDC2-related kinase)	8999	4	n/a	n/a	4.22e-02	2.219
1092499	ENSG00000124795	7867	DEK	DEK oncogene	7913	6	n/a	n/a	3.96e-06	2.219
1088205	ENSG00000075945	22676	KIFAP3	kinesin-associated protein 3	22920	1	n/a	n/a	2.09e-03	2.218
1087723	ENSG00000063015	79037	SEZ6	seizure related 6 homolog (mouse)	124925	17	n/a	n/a	2.41e-02	2.218
1088297	ENSG00000078328	34004	RBFOX1	RNA binding protein, fox-1 homolog (C. elegans) 1	54715	16	n/a	n/a	1.68e-02	2.218
1099435	ENSG00000168916	36780	ZNF608	zinc finger protein 608	57507	5	n/a	n/a	5.50e-06	2.216
1095468	ENSG00000144229	56505	THSD7B	thrombospondin, type I, domain containing 7B	80731	2	n/a	n/a	1.86e-05	2.216
1103546	ENSG00000188394	2827	GPR21	G protein-coupled receptor 21	2844	9	n/a	n/a	7.15e-03	2.216
1100849	ENSG00000175414	94618	ARL10	ADP-ribosylation factor-like 10	285598	5	n/a	n/a	1.52e-02	2.215
279793550	ENSG00000225923	0	RP4-736I12.1	RP4-736I12.1	0	1	n/a	n/a	2.32e-02	2.214
1088512	ENSG00000084710	22734	EFR3B	EFR3 homolog B (S. cerevisiae)	22979	2	n/a	n/a	4.56e-03	2.212
1095440	ENSG00000144031	55800	ANKRD53	ankyrin repeat domain 53	79998	2	n/a	n/a	1.47e-06	2.211
279844699	ENSG00000230502	0	CTD-2230M5.1	CTD-2230M5.1	0	X	n/a	n/a	2.96e-02	2.211
279752723	ENSG00000221243	0	AL031963.2	AL031963.2	0	6	n/a	n/a	1.07e-02	2.210
279829743	ENSG00000229165	0	GDI2P1	GDP dissociation inhibitor 2 pseudogene 1	0	7	n/a	n/a	2.49e-03	2.208
1105626	ENSG00000206053	59980	HN1L	hematological and neurological expressed 1-like	90861	16	n/a	n/a	3.77e-06	2.207
1087962	ENSG00000069956	5565	MAPK6	mitogen-activated protein kinase 6	5597	15	n/a	n/a	9.87e-05	2.207
1103862	ENSG00000196227	40582	C20orf177	chromosome 20 open reading frame 177	63939	20	n/a	n/a	6.46e-06	2.206
1100611	ENSG00000174145	36768	KIAA1239	KIAA1239	57495	4	n/a	n/a	4.71e-02	2.205
279740217	ENSG00000215447	0	BX322557.10	BX322557.10	0	21	n/a	n/a	1.03e-02	2.205
1096898	ENSG00000156218	36464	ADAMTSL3	ADAMTS-like 3	57188	15	n/a	n/a	9.83e-06	2.204
279776278	ENSG00000224411	0	RP11-1033A18.1	RP11-1033A18.1	0	11	n/a	n/a	1.32e-02	2.201
1104245	ENSG00000197362	79662	ZNF786	zinc finger protein 786	136051	7	n/a	n/a	1.67e-06	2.201
1087034	ENSG00000007168	5016	PAFAH1B1	platelet-activating factor acetylhydrolase 1b, regulatory subunit 1 (45kDa)	5048	17	n/a	n/a	1.50e-04	2.201
1099776	ENSG00000170396	60094	ZNF804A	zinc finger protein 804A	91752	2	n/a	n/a	1.07e-03	2.201
1088676	ENSG00000088930	22559	XRN2	5'-3' exoribonuclease 2	22803	20	n/a	n/a	4.63e-05	2.201
280091968	ENSG00000255994	0	C14orf162	chromosome 14 open reading frame 162	0	14	n/a	n/a	6.72e-03	2.201
279869869	ENSG00000232727	0	RP11-321E8.1-001	RP11-321E8.1-001	0	7	n/a	n/a	6.62e-03	2.200
1092534	ENSG00000125266	1935	EFNB2	ephrin-B2	1948	13	n/a	n/a	1.53e-03	2.200
1097667	ENSG00000162377	41761	SELRC1	Sel1 repeat containing 1	65260	1	n/a	n/a	9.43e-04	2.198
1098393	ENSG00000164794	26757	KCNV1	potassium channel, subfamily V, member 1	27012	8	n/a	n/a	1.36e-02	2.198
1096781	ENSG00000155096	31062	AZIN1	antizyme inhibitor 1	51582	8	n/a	n/a	6.43e-04	2.198
1099466	ENSG00000169045	3167	HNRNPH1	heterogeneous nuclear ribonucleoprotein H1 (H)	3187	5	n/a	n/a	4.41e-07	2.197
1087078	ENSG00000008300	1938	CELSR3	cadherin, EGF LAG seven-pass G-type receptor 3 (flamingo homolog, Drosophila)	1951	3	n/a	n/a	5.68e-03	2.197
1091636	ENSG00000117598	81596	LPPR5	Lipid phosphate phosphatase-related protein type 5	163404	1	n/a	n/a	1.47e-02	2.197
279723599	ENSG00000213642	0	RP11-561N12.5	RP11-561N12.5	0	7	n/a	n/a	7.62e-03	2.196
1087519	ENSG00000048740	10512	CELF2	CUGBP, Elav-like family member 2	10659	10	n/a	n/a	1.23e-02	2.194
1098114	ENSG00000163877	55556	SNIP1	Smad nuclear interacting protein 1	79753	1	n/a	n/a	3.81e-03	2.194
1090098	ENSG00000105866	6631	SP4	Sp4 transcription factor	6671	7	n/a	n/a	2.92e-04	2.194
1097165	ENSG00000158470	9200	B4GALT5	UDP-Gal:betaGlcNAc beta 1,4- galactosyltransferase, polypeptide 5	9334	20	n/a	n/a	1.27e-02	2.193
1087094	ENSG00000008869	33788	HEATR5B	HEAT repeat containing 5B	54497	2	n/a	n/a	1.14e-03	2.193
1093180	ENSG00000130449	36961	ZSWIM6	zinc finger, SWIM-type containing 6	57688	5	n/a	n/a	1.46e-04	2.193
1091219	ENSG00000114757	31035	PEX5L	peroxisomal biogenesis factor 5-like	51555	3	n/a	n/a	4.79e-03	2.192
1104011	ENSG00000196632	41768	WNK3	WNK lysine deficient protein kinase 3	65267	X	n/a	n/a	6.47e-06	2.192
1109082	ENSG00000243444	77151	PALM2	paralemmin 2	114299	9	n/a	n/a	2.98e-04	2.191
1089392	ENSG00000101349	36421	PAK7	p21 protein (Cdc42/Rac)-activated kinase 7	57144	20	n/a	n/a	2.30e-02	2.191
280081470	ENSG00000255129	0	RP11-839D17.3	RP11-839D17.3	0	11	n/a	n/a	2.60e-03	2.191
279888123	ENSG00000234377	0	POU4F1-AS1	POU4F1 antisense RNA 1 (non-protein coding)	0	13	n/a	n/a	1.72e-06	2.191
1090800	ENSG00000111530	35120	CAND1	cullin-associated and neddylation-dissociated 1	55832	12	n/a	n/a	1.43e-03	2.191
280074690	ENSG00000254702	0	CTD-2651C21.3	CTD-2651C21.3	0	11	n/a	n/a	1.39e-06	2.190
1090564	ENSG00000109466	11114	KLHL2	kelch-like 2, Mayven (Drosophila)	11275	4	n/a	n/a	1.51e-03	2.190
1095377	ENSG00000143643	55376	TTC13	tetratricopeptide repeat domain 13	79573	1	n/a	n/a	1.72e-06	2.189
279809762	ENSG00000227329	0	RP11-258C19.4	RP11-258C19.4	0	X	n/a	n/a	1.38e-03	2.188
280130432	ENSG00000259292	0	RP11-150L8.2	RP11-150L8.2	0	15	n/a	n/a	1.36e-03	2.184
1104234	ENSG00000197323	31072	TRIM33	tripartite motif containing 33	51592	1	n/a	n/a	7.65e-05	2.184
1096519	ENSG00000152795	9843	HNRPDL	heterogeneous nuclear ribonucleoprotein D-like	9987	4	n/a	n/a	5.06e-04	2.183
1101364	ENSG00000178171	83773	FAM123C	family with sequence similarity 123C	205147	2	n/a	n/a	9.95e-03	2.182
279722759	ENSG00000213526	0	SETP8	SET pseudogene 8	0	X	n/a	n/a	3.52e-03	2.181
1101049	ENSG00000176490	80696	DIRAS1	DIRAS family, GTP-binding RAS-like 1	148252	19	n/a	n/a	2.29e-05	2.180
1087573	ENSG00000052795	36873	FNIP2	folliculin interacting protein 2	57600	4	n/a	n/a	1.47e-04	2.180
1103284	ENSG00000187257	85840	RSBN1L	round spermatid basic protein 1-like	222194	7	n/a	n/a	8.87e-04	2.179
1087757	ENSG00000064419	23289	TNPO3	transportin 3	23534	7	n/a	n/a	5.18e-03	2.178
1104605	ENSG00000198440	80664	ZNF583	zinc finger protein 583	147949	19	n/a	n/a	2.33e-07	2.178
1100567	ENSG00000173898	6672	SPTBN2	spectrin, beta, non-erythrocytic 2	6712	11	n/a	n/a	5.93e-04	2.177
1090378	ENSG00000108064	6977	TFAM	transcription factor A, mitochondrial	7019	10	n/a	n/a	1.34e-05	2.176
1099705	ENSG00000170091	31097	HMP19	Neuron-specific protein family member 2	51617	5	n/a	n/a	2.11e-02	2.175
1090808	ENSG00000111605	10894	CPSF6	cleavage and polyadenylation specific factor 6, 68kDa	11052	12	n/a	n/a	1.53e-05	2.174
280035763	ENSG00000251204	0	CTC-278L1.1	CTC-278L1.1	0	5	n/a	n/a	1.09e-02	2.174
279658302	ENSG00000199645	0	U6	U6 spliceosomal RNA	0	5	n/a	n/a	8.63e-03	2.174
280103481	ENSG00000257277	0	RP11-434H14.1	RP11-434H14.1	0	2	n/a	n/a	3.96e-04	2.172
1093913	ENSG00000135049	23042	AGTPBP1	ATP/GTP binding protein 1	23287	9	n/a	n/a	2.03e-04	2.171
1088884	ENSG00000094796	3856	KRT31	keratin 31	3881	17	n/a	n/a	6.04e-02	2.171
1089768	ENSG00000104177	30291	MYEF2	myelin expression factor 2	50804	15	n/a	n/a	1.59e-03	2.170
1088542	ENSG00000085721	33989	RRN3	RRN3 RNA polymerase I transcription factor homolog (S. cerevisiae)	54700	16	n/a	n/a	7.80e-04	2.168
1095952	ENSG00000147862	4755	NFIB	nuclear factor I/B	4781	9	n/a	n/a	5.95e-05	2.168
1099693	ENSG00000170027	7489	YWHAG	tyrosine 3-monooxygenase/tryptophan 5-monooxygenase activation protein, gamma polypeptide	7532	7	n/a	n/a	3.30e-02	2.168
1104523	ENSG00000198146	34278	ZNF770	zinc finger protein 770	54989	15	n/a	n/a	1.48e-04	2.166
280065475	ENSG00000254061	0	RP11-359B20.1	RP11-359B20.1	0	8	n/a	n/a	1.55e-03	2.165
280135940	ENSG00000259606	0	RP11-316E14.6	RP11-316E14.6	0	14	n/a	n/a	1.53e-05	2.164
1087109	ENSG00000009954	8911	BAZ1B	bromodomain adjacent to zinc finger domain, 1B	9031	7	n/a	n/a	1.62e-03	2.164
279742433	ENSG00000215805	0	RP11-438O11.1	RP11-438O11.1	0	1	n/a	n/a	2.67e-03	2.163
1106008	ENSG00000214182	0	PTMAP5	prothymosin, alpha pseudogene 5	0	13	n/a	n/a	1.67e-02	2.162
280058638	ENSG00000253576	0	GS1-5L10.1	GS1-5L10.1	0	8	n/a	n/a	9.32e-03	2.162
1100235	ENSG00000172315	76618	TP53RK	TP53 regulating kinase	112858	20	n/a	n/a	8.42e-08	2.162
1099715	ENSG00000170153	36757	RNF150	ring finger protein 150	57484	4	n/a	n/a	1.90e-04	2.161
1091434	ENSG00000116141	4114	MARK1	MAP/microtubule affinity-regulating kinase 1	4139	1	n/a	n/a	1.23e-02	2.161
279841335	ENSG00000230223	0	ATXN8OS	ATXN8 opposite strand (non-protein coding)	0	13	n/a	n/a	3.92e-02	2.161
1091559	ENSG00000117020	9856	AKT3	v-akt murine thymoma viral oncogene homolog 3 (protein kinase B, gamma)	10000	1	n/a	n/a	6.58e-03	2.160
1095663	ENSG00000145725	23017	PPIP5K2	diphosphoinositol pentakisphosphate kinase 2	23262	5	n/a	n/a	5.58e-04	2.159
1097427	ENSG00000160352	80690	ZNF714	zinc finger protein 714	148206	19	n/a	n/a	8.11e-05	2.159
1103877	ENSG00000196267	81557	ZNF836	zinc finger protein 836	162962	19	n/a	n/a	8.09e-05	2.158
1086890	ENSG00000002746	22827	HECW1	HECT, C2 and WW domain containing E3 ubiquitin protein ligase 1	23072	7	n/a	n/a	4.92e-05	2.157
1095768	ENSG00000146386	37341	C6orf115	chromosome 6 open reading frame 115	58527	6	n/a	n/a	1.54e-05	2.157
1088522	ENSG00000085224	543	ATRX	alpha thalassemia/mental retardation syndrome X-linked	546	X	n/a	n/a	7.26e-05	2.156
1089795	ENSG00000104369	35983	JPH1	junctophilin 1	56704	8	n/a	n/a	1.96e-06	2.152
1087313	ENSG00000025293	30711	PHF20	PHD finger protein 20	51230	20	n/a	n/a	6.05e-04	2.152
279835459	ENSG00000229691	0	RP11-21N7.2	RP11-21N7.2	0	1	n/a	n/a	5.47e-05	2.152
1100660	ENSG00000174442	34344	ZWILCH	Zwilch, kinetochore associated, homolog (Drosophila)	55055	15	n/a	n/a	4.05e-02	2.151
279786996	ENSG00000225376	0	RP11-490D19.6	RP11-490D19.6	0	9	n/a	n/a	3.01e-03	2.151
1094270	ENSG00000136866	7496	ZFP37	zinc finger protein 37 homolog (mouse)	7539	9	n/a	n/a	9.66e-08	2.150
1092423	ENSG00000124383	10053	MPHOSPH10	M-phase phosphoprotein 10 (U3 small nucleolar ribonucleoprotein)	10199	2	n/a	n/a	3.51e-07	2.150
280116630	ENSG00000258501	0	RP11-705B14.1	RP11-705B14.1	0	14	n/a	n/a	1.33e-02	2.150
279749514	ENSG00000219565	0	ZNF259P1	zinc finger protein 259 pseudogene 1	0	6	n/a	n/a	2.29e-03	2.150
1092633	ENSG00000125827	35535	TMX4	thioredoxin-related transmembrane protein 4	56255	20	n/a	n/a	1.69e-05	2.149
1088265	ENSG00000077522	85	ACTN2	actinin, alpha 2	88	1	n/a	n/a	5.43e-02	2.149
1094647	ENSG00000138757	9764	G3BP2	GTPase activating protein (SH3 domain) binding protein 2	9908	4	n/a	n/a	6.27e-03	2.148
1090667	ENSG00000110367	1644	DDX6	DEAD (Asp-Glu-Ala-Asp) box polypeptide 6	1656	11	n/a	n/a	1.15e-02	2.146
1092386	ENSG00000124207	1423	CSE1L	CSE1 chromosome segregation 1-like (yeast)	1434	20	n/a	n/a	6.62e-05	2.146
1108954	ENSG00000240720	125602	LRRD1	leucine-rich repeats and death domain containing 1	401387	7	n/a	n/a	8.69e-06	2.145
1089336	ENSG00000101162	56738	TUBB1	tubulin, beta 1 class VI	81027	20	n/a	n/a	1.15e-07	2.145
280119798	ENSG00000258686	0	RP4-773N10.5	RP4-773N10.5	0	1	n/a	n/a	8.73e-04	2.145
1105883	ENSG00000213626	57288	LBH	limb bud and heart development homolog (mouse)	81606	2	n/a	n/a	3.04e-08	2.145
1092784	ENSG00000126950	37777	TMEM35	transmembrane protein 35	59353	X	n/a	n/a	6.77e-02	2.145
280104463	ENSG00000257350	0	RP11-616L12.4	RP11-616L12.4	0	12	n/a	n/a	8.86e-04	2.144
1091694	ENSG00000118263	8542	KLF7	Kruppel-like factor 7 (ubiquitous)	8609	2	n/a	n/a	2.40e-02	2.143
279963155	ENSG00000242128	0	AC079767.2	AC079767.2	0	2	n/a	n/a	1.59e-04	2.143
1090206	ENSG00000106524	36315	ANKMY2	ankyrin repeat and MYND domain containing 2	57037	7	n/a	n/a	6.29e-03	2.143
1088125	ENSG00000074054	23087	CLASP1	cytoplasmic linker associated protein 1	23332	2	n/a	n/a	7.42e-04	2.142
280026738	ENSG00000250487	0	RP11-43D2.6	RP11-43D2.6	0	5	n/a	n/a	4.90e-03	2.142
1094341	ENSG00000137185	7702	ZNF193	zinc finger protein 193	7746	6	n/a	n/a	7.29e-06	2.141
1090634	ENSG00000110066	30593	SUV420H1	suppressor of variegation 4-20 homolog 1 (Drosophila)	51111	11	n/a	n/a	5.10e-07	2.141
1094338	ENSG00000137168	31125	PPIL1	peptidylprolyl isomerase (cyclophilin)-like 1	51645	6	n/a	n/a	2.06e-06	2.139
1100604	ENSG00000174111	29828	SOCS7	suppressor of cytokine signaling 7	30837	17	n/a	n/a	1.91e-03	2.137
279658008	ENSG00000199554	0	U1	U1 spliceosomal RNA	0	1	n/a	n/a	4.60e-03	2.136
1087647	ENSG00000057608	2649	GDI2	GDP dissociation inhibitor 2	2665	10	n/a	n/a	1.30e-03	2.136
1088037	ENSG00000071794	6557	HLTF	helicase-like transcription factor	6596	3	n/a	n/a	6.94e-05	2.136
1102883	ENSG00000185652	4877	NTF3	neurotrophin 3	4908	12	n/a	n/a	1.71e-03	2.136
1096470	ENSG00000152443	94250	ZNF776	zinc finger protein 776	284309	19	n/a	n/a	1.71e-06	2.135
1095161	ENSG00000142449	58668	FBN3	fibrillin 3	84467	19	n/a	n/a	1.28e-02	2.135
1091654	ENSG00000117724	1056	CENPF	centromere protein F, 350/400kDa (mitosin)	1063	1	n/a	n/a	6.11e-04	2.134
280094138	ENSG00000256240	0	AC010620.1	AC010620.1	0	19	n/a	n/a	2.21e-05	2.134
1102722	ENSG00000185008	6060	ROBO2	roundabout, axon guidance receptor, homolog 2 (Drosophila)	6092	3	n/a	n/a	3.95e-02	2.133
1105691	ENSG00000206579	77510	XKR4	XK, Kell blood group complex subunit-related family, member 4	114786	8	n/a	n/a	1.27e-03	2.131
1090242	ENSG00000106701	58090	FSD1L	fibronectin type III and SPRY domain containing 1-like	83856	9	n/a	n/a	2.26e-03	2.130
1091749	ENSG00000118816	10825	CCNI	cyclin I	10983	4	n/a	n/a	3.88e-02	2.130
1088405	ENSG00000081189	4183	MEF2C	myocyte enhancer factor 2C	4208	5	n/a	n/a	1.33e-01	2.130
1088889	ENSG00000094916	23223	CBX5	chromobox homolog 5	23468	12	n/a	n/a	9.12e-07	2.129
1100590	ENSG00000174013	83603	FBXO45	F-box protein 45	200933	3	n/a	n/a	6.30e-05	2.129
1094191	ENSG00000136450	6390	SRSF1	serine/arginine-rich splicing factor 1	6426	17	n/a	n/a	8.85e-04	2.128
1103958	ENSG00000196470	6441	SIAH1	seven in absentia homolog 1 (Drosophila)	6477	16	n/a	n/a	4.49e-04	2.128
1091820	ENSG00000119596	35532	YLPM1	YLP motif containing 1	56252	14	n/a	n/a	1.05e-05	2.128
279746719	ENSG00000217624	0	RP11-204C16.4	RP11-204C16.4	0	X	n/a	n/a	2.51e-02	2.128
1095638	ENSG00000145495	10153	MARCH6	membrane-associated ring finger (C3HC4) 6	10299	5	n/a	n/a	1.65e-02	2.127
280024470	ENSG00000250305	36877	KIAA1456	Putative methyltransferase KIAA1456	57604	8	n/a	n/a	4.34e-05	2.126
280134255	ENSG00000259516	181564	ANP32AP1	acidic (leucine-rich) nuclear phosphoprotein 32 family, member A pseudogene 1	723972	15	n/a	n/a	1.18e-03	2.126
1097350	ENSG00000159921	9876	GNE	glucosamine (UDP-N-acetyl)-2-epimerase/N-acetylmannosamine kinase	10020	9	n/a	n/a	3.15e-05	2.125
1089252	ENSG00000100697	23160	DICER1	dicer 1, ribonuclease type III	23405	14	n/a	n/a	9.25e-06	2.124
280094268	ENSG00000256261	0	AC104698.1	AC104698.1	0	2	n/a	n/a	2.11e-06	2.124
279869170	ENSG00000232675	0	RP4-718D20.3	RP4-718D20.3	0	20	n/a	n/a	3.14e-02	2.123
1103261	ENSG00000187164	36971	KIAA1598	KIAA1598	57698	10	n/a	n/a	1.42e-04	2.122
279858690	ENSG00000231758	0	AC092652.1	AC092652.1	0	2	n/a	n/a	2.12e-02	2.122
279723682	ENSG00000213650	0	RP11-760D2.7	RP11-760D2.7	0	7	n/a	n/a	3.28e-02	2.122
1090257	ENSG00000106829	7048	TLE4	transducin-like enhancer of split 4 (E(sp1) homolog, Drosophila)	7091	9	n/a	n/a	3.56e-03	2.121
1087217	ENSG00000014824	10316	SLC30A9	solute carrier family 30 (zinc transporter), member 9	10463	4	n/a	n/a	2.97e-04	2.121
280126702	ENSG00000259080	0	RP11-158I13.2	RP11-158I13.2	0	2	n/a	n/a	2.82e-02	2.120
1096690	ENSG00000154277	7302	UCHL1	ubiquitin carboxyl-terminal esterase L1 (ubiquitin thiolesterase)	7345	4	n/a	n/a	6.27e-02	2.120
280115010	ENSG00000258403	0	RP11-355I22.6	RP11-355I22.6	0	14	n/a	n/a	2.16e-03	2.119
1103428	ENSG00000187939	0	DOC2B	double C2-like domains, beta	0	17	n/a	n/a	6.02e-02	2.118
1089606	ENSG00000102900	9544	NUP93	nucleoporin 93kDa	9688	16	n/a	n/a	1.33e-02	2.118
279738854	ENSG00000215283	0	HMGB3P24	high mobility group box 3 pseudogene 24	0	9	n/a	n/a	4.31e-04	2.117
279836759	ENSG00000229820	0	RP1-308E4.1	RP1-308E4.1	0	1	n/a	n/a	2.07e-02	2.116
1101402	ENSG00000178394	3330	HTR1A	5-hydroxytryptamine (serotonin) receptor 1A	3350	5	n/a	n/a	2.49e-03	2.114
1104307	ENSG00000197535	4618	MYO5A	myosin VA (heavy chain 12, myoxin)	4644	15	n/a	n/a	6.67e-03	2.114
279893422	ENSG00000234801	0	MORF4	mortality factor 4	0	4	n/a	n/a	3.37e-04	2.113
279864446	ENSG00000232267	0	ACTR3P2	ARP3 actin-related protein 3 homolog (yeast) pseudogene 2	0	X	n/a	n/a	2.11e-02	2.112
1100711	ENSG00000174721	80303	FGFBP3	fibroblast growth factor binding protein 3	143282	10	n/a	n/a	3.66e-03	2.112
1098503	ENSG00000165209	34631	STRBP	spermatid perinuclear RNA binding protein	55342	9	n/a	n/a	7.22e-04	2.111
1103586	ENSG00000188580	81181	NKAIN2	Na+/K+ transporting ATPase interacting 2	154215	6	n/a	n/a	9.41e-04	2.110
279719558	ENSG00000213148	0	AC073465.1	AC073465.1	0	2	n/a	n/a	2.18e-02	2.108
1088279	ENSG00000078018	4108	MAP2	microtubule-associated protein 2	4133	2	n/a	n/a	1.57e-02	2.108
1095272	ENSG00000143207	40927	RFWD2	ring finger and WD repeat domain 2	64326	1	n/a	n/a	1.33e-03	2.107
1097898	ENSG00000163214	59991	DHX57	DEAH (Asp-Glu-Ala-Asp/His) box polypeptide 57	90957	2	n/a	n/a	2.07e-03	2.106
1089623	ENSG00000102984	34854	ZNF821	zinc finger protein 821	55565	16	n/a	n/a	1.22e-02	2.106
1094965	ENSG00000140948	22929	ZCCHC14	zinc finger, CCHC domain containing 14	23174	16	n/a	n/a	1.31e-03	2.105
279809295	ENSG00000227278	0	RP11-656D10.5	RP11-656D10.5	0	1	n/a	n/a	2.05e-04	2.105
279745716	ENSG00000217060	0	RP11-30P6.1	RP11-30P6.1	0	6	n/a	n/a	1.14e-03	2.105
1087421	ENSG00000038382	7161	TRIO	triple functional domain (PTPRF interacting)	7204	5	n/a	n/a	2.79e-03	2.104
279964479	ENSG00000242261	0	RP11-62J1.3	RP11-62J1.3	0	7	n/a	n/a	1.94e-04	2.104
280028267	ENSG00000250607	0	Z98883.2	Z98883.2	0	16	n/a	n/a	1.23e-02	2.104
280039340	ENSG00000251482	0	RP11-707F2.2	RP11-707F2.2	0	4	n/a	n/a	9.82e-03	2.103
1102850	ENSG00000185515	55023	BRCC3	BRCA1/BRCA2-containing complex, subunit 3	79184	X	n/a	n/a	1.20e-05	2.101
1096822	ENSG00000155545	81690	MIER3	mesoderm induction early response 1, family member 3	166968	5	n/a	n/a	1.25e-05	2.100
1086952	ENSG00000005249	5545	PRKAR2B	protein kinase, cAMP-dependent, regulatory, type II, beta	5577	7	n/a	n/a	5.25e-02	2.099
1090926	ENSG00000112245	7757	PTP4A1	protein tyrosine phosphatase type IVA, member 1	7803	6	n/a	n/a	5.54e-03	2.099
279857188	ENSG00000231632	0	RP11-82L18.4	RP11-82L18.4	0	9	n/a	n/a	4.87e-03	2.098
279869262	ENSG00000232682	0	RP11-388P9.2	RP11-388P9.2	0	10	n/a	n/a	2.44e-02	2.097
1097758	ENSG00000162704	9947	ARPC5	actin related protein 2/3 complex, subunit 5, 16kDa	10092	1	n/a	n/a	1.44e-04	2.097
279849899	ENSG00000230982	0	DSTNP1	destrin (actin depolymerizing factor) pseudogene 1	0	21	n/a	n/a	2.36e-05	2.095
1091453	ENSG00000116251	6114	RPL22	ribosomal protein L22	6146	1	n/a	n/a	7.22e-03	2.095
1094443	ENSG00000137760	60099	ALKBH8	alkB, alkylation repair homolog 8 (E. coli)	91801	11	n/a	n/a	2.51e-04	2.094
1093365	ENSG00000131473	44	ACLY	ATP citrate lyase	47	17	n/a	n/a	1.32e-02	2.094
279967429	ENSG00000242575	0	AC012501.3	AC012501.3	0	2	n/a	n/a	1.77e-02	2.094
1107046	ENSG00000226137	133634	AC127496.3	HCG1992346Uncharacterized proteincDNA FLJ90757 fis, clone SKNMC1000014	440465	17	n/a	n/a	5.45e-03	2.093
1099432	ENSG00000168906	4119	MAT2A	methionine adenosyltransferase II, alpha	4144	2	n/a	n/a	4.72e-05	2.092
280072901	ENSG00000254589	0	AP000435.1	AP000435.1	0	11	n/a	n/a	1.12e-02	2.091
1088348	ENSG00000079689	10443	SCGN	secretagogin, EF-hand calcium binding protein	10590	6	n/a	n/a	5.47e-02	2.090
1092852	ENSG00000127616	6558	SMARCA4	SWI/SNF related, matrix associated, actin dependent regulator of chromatin, subfamily a, member 4	6597	19	n/a	n/a	3.53e-05	2.090
1097668	ENSG00000162378	55502	ZYG11B	zyg-11 homolog B (C. elegans)	79699	1	n/a	n/a	1.90e-03	2.090
1091390	ENSG00000115844	1734	DLX2	distal-less homeobox 2	1746	2	n/a	n/a	1.67e-02	2.088
280012176	ENSG00000249331	0	Z83851.2	Z83851.2	0	22	n/a	n/a	1.46e-02	2.088
1094356	ENSG00000137261	9712	KIAA0319	KIAA0319	9856	6	n/a	n/a	1.99e-03	2.086
279780341	ENSG00000224773	0	RP1-170D19.3	RP1-170D19.3	0	X	n/a	n/a	4.43e-03	2.084
1099483	ENSG00000169122	59896	FAM110B	family with sequence similarity 110, member B	90362	8	n/a	n/a	3.27e-03	2.084
1091490	ENSG00000116668	34112	SWT1	SWT1 RNA endoribonuclease homolog (S. cerevisiae)	54823	1	n/a	n/a	1.40e-05	2.084
1090244	ENSG00000106723	10769	SPIN1	spindlin 1	10927	9	n/a	n/a	1.25e-02	2.084
1104621	ENSG00000198492	30922	YTHDF2	YTH domain family, member 2	51441	1	n/a	n/a	1.74e-03	2.083
1101426	ENSG00000178567	9708	EPM2AIP1	EPM2A (laforin) interacting protein 1	9852	3	n/a	n/a	3.33e-04	2.083
1102783	ENSG00000185219	110735	ZNF445	zinc finger protein 445	353274	3	n/a	n/a	1.13e-04	2.083
279864405	ENSG00000232260	0	BTF3L4P1	basic transcription factor 3-like 4 pseudogene 1	0	21	n/a	n/a	1.86e-02	2.083
1098498	ENSG00000165194	36799	PCDH19	protocadherin 19	57526	X	n/a	n/a	2.94e-02	2.083
279877052	ENSG00000233370	0	AC092664.1	AC092664.1	0	2	n/a	n/a	1.13e-02	2.083
1089619	ENSG00000102974	10517	CTCF	CCCTC-binding factor (zinc finger protein)	10664	16	n/a	n/a	9.26e-08	2.082
279770492	ENSG00000223984	0	RP11-177H22.2	RP11-177H22.2	0	10	n/a	n/a	1.74e-03	2.082
1095582	ENSG00000145041	9586	VPRBP	Vpr (HIV-1) binding protein	9730	3	n/a	n/a	2.82e-08	2.082
1088530	ENSG00000085415	57601	SEH1L	SEH1-like (S. cerevisiae)	81929	18	n/a	n/a	2.25e-03	2.081
280052765	ENSG00000253151	0	RP11-628E19.3	RP11-628E19.3	0	8	n/a	n/a	1.68e-02	2.081
1088710	ENSG00000089280	2505	FUS	fused in sarcoma	2521	16	n/a	n/a	2.46e-07	2.081
1102508	ENSG00000184117	8442	NIPSNAP1	nipsnap homolog 1 (C. elegans)	8508	22	n/a	n/a	1.54e-02	2.080
280124830	ENSG00000258974	0	RHOXF2	transcriptional regulator Kaiso	0	X	n/a	n/a	3.06e-03	2.079
279749351	ENSG00000219487	0	RP11-365H23.1	RP11-365H23.1	0	6	n/a	n/a	1.30e-03	2.079
1088453	ENSG00000082701	2915	GSK3B	glycogen synthase kinase 3 beta	2932	3	n/a	n/a	4.28e-04	2.078
1089325	ENSG00000101126	23149	ADNP	activity-dependent neuroprotector homeobox	23394	20	n/a	n/a	5.37e-03	2.078
1106415	ENSG00000215897	182134	ZBTB8B	zinc finger and BTB domain containing 8B	728116	1	n/a	n/a	1.34e-05	2.077
280135671	ENSG00000259589	0	RP11-317G6.1	RP11-317G6.1	0	15	n/a	n/a	3.26e-02	2.077
1099763	ENSG00000170364	6383	SETMAR	SET domain and mariner transposase fusion gene	6419	3	n/a	n/a	1.41e-03	2.076
1087820	ENSG00000065809	57883	FAM107B	family with sequence similarity 107, member B	83641	10	n/a	n/a	2.88e-03	2.076
280070955	ENSG00000254449	0	SF3A3P2	splicing factor 3a, subunit 3 pseudogene 2	0	11	n/a	n/a	1.75e-02	2.076
1094192	ENSG00000136451	7672	VEZF1	vascular endothelial zinc finger 1	7716	17	n/a	n/a	4.36e-04	2.076
1090895	ENSG00000112081	6392	SRSF3	serine/arginine-rich splicing factor 3	6428	6	n/a	n/a	5.16e-04	2.074
1098457	ENSG00000165030	4757	NFIL3	nuclear factor, interleukin 3 regulated	4783	9	n/a	n/a	4.65e-02	2.073
1098766	ENSG00000166266	8015	CUL5	cullin 5	8065	11	n/a	n/a	1.53e-06	2.073
1102841	ENSG00000185477	94594	GPRIN3	GPRIN family member 3	285513	4	n/a	n/a	4.27e-03	2.073
279739272	ENSG00000215319	0	RP11-98L4.1	RP11-98L4.1	0	X	n/a	n/a	3.55e-04	2.073
1090445	ENSG00000108559	4896	NUP88	nucleoporin 88kDa	4927	17	n/a	n/a	9.14e-06	2.073
1092067	ENSG00000121390	34558	PSPC1	paraspeckle component 1	55269	13	n/a	n/a	5.69e-04	2.072
1087349	ENSG00000029725	9012	RABEP1	rabaptin, RAB GTPase binding effector protein 1	9135	17	n/a	n/a	7.63e-06	2.072
280087051	ENSG00000255500	0	RP11-347H15.2	RP11-347H15.2	0	11	n/a	n/a	2.33e-03	2.072
1094548	ENSG00000138190	33827	EXOC6	exocyst complex component 6	54536	10	n/a	n/a	4.04e-03	2.071
1099026	ENSG00000167306	4619	MYO5B	myosin VB	4645	18	n/a	n/a	2.38e-03	2.070
279874416	ENSG00000233125	0	ACTBP12	actin, beta pseudogene 12	0	1	n/a	n/a	1.47e-02	2.070
1103291	ENSG00000187323	1618	DCC	deleted in colorectal carcinoma	1630	18	n/a	n/a	4.60e-05	2.069
1104175	ENSG00000197122	6674	SRC	v-src sarcoma (Schmidt-Ruppin A-2) viral oncogene homolog (avian)	6714	20	n/a	n/a	6.70e-04	2.069
1100108	ENSG00000171791	593	BCL2	B-cell CLL/lymphoma 2	596	18	n/a	n/a	3.21e-03	2.068
279829957	ENSG00000229186	0	ADAM1	ADAM metallopeptidase domain 1, pseudogene	0	12	n/a	n/a	1.41e-03	2.068
1093903	ENSG00000134986	9181	C5orf13	chromosome 5 open reading frame 13	9315	5	n/a	n/a	1.16e-01	2.067
1103881	ENSG00000196277	2900	GRM7	glutamate receptor, metabotropic 7	2917	3	n/a	n/a	2.09e-02	2.067
1091083	ENSG00000113456	5778	RAD1	RAD1 homolog (S. pombe)	5810	5	n/a	n/a	1.00e-04	2.067
1097728	ENSG00000162613	8801	FUBP1	far upstream element (FUSE) binding protein 1	8880	1	n/a	n/a	4.36e-03	2.067
1104601	ENSG00000198420	9603	FAM115A	family with sequence similarity 115, member A	9747	7	n/a	n/a	1.01e-03	2.065
1091304	ENSG00000115310	36419	RTN4	reticulon 4	57142	2	n/a	n/a	2.60e-03	2.064
279885969	ENSG00000234165	0	AC114877.3	AC114877.3	0	3	n/a	n/a	1.98e-03	2.064
1097049	ENSG00000157470	80461	FAM81A	family with sequence similarity 81, member A	145773	15	n/a	n/a	2.41e-02	2.063
1093162	ENSG00000130338	36274	TULP4	tubby like protein 4	56995	6	n/a	n/a	3.76e-05	2.063
1087971	ENSG00000070061	8452	IKBKAP	inhibitor of kappa light polypeptide gene enhancer in B-cells, kinase complex-associated protein	8518	9	n/a	n/a	7.19e-04	2.061
1106351	ENSG00000215462	0	AL136218.1	Sarcoma antigen NY-SAR-79	0	13	n/a	n/a	1.82e-03	2.061
1103937	ENSG00000196418	7634	ZNF124	zinc finger protein 124	7678	1	n/a	n/a	3.11e-08	2.061
1105873	ENSG00000213551	22989	DNAJC9	DnaJ (Hsp40) homolog, subfamily C, member 9	23234	10	n/a	n/a	4.12e-03	2.059
1090239	ENSG00000106688	6469	SLC1A1	solute carrier family 1 (neuronal/epithelial high affinity glutamate transporter, system Xag), member 1	6505	9	n/a	n/a	1.42e-03	2.059
279780409	ENSG00000224781	0	RP13-77O11.2	RP13-77O11.2	0	X	n/a	n/a	4.08e-02	2.058
1096969	ENSG00000156853	77682	ZNF689	zinc finger protein 689	115509	16	n/a	n/a	7.02e-05	2.056
1095293	ENSG00000143322	24	ABL2	v-abl Abelson murine leukemia viral oncogene homolog 2	27	1	n/a	n/a	1.50e-06	2.055
1098655	ENSG00000165868	91995	HSPA12A	heat shock 70kDa protein 12A	259217	10	n/a	n/a	6.69e-05	2.055
279835401	ENSG00000229686	0	SNORD56	small nucleolar RNA, C/D box 56	0	20	n/a	n/a	8.73e-03	2.054
279703919	ENSG00000206794	0	SNORD56	Small nucleolar RNA SNORD56	0	20	n/a	n/a	8.73e-03	2.054
1103106	ENSG00000186480	3613	INSIG1	insulin induced gene 1	3638	7	n/a	n/a	6.31e-05	2.053
1106804	ENSG00000224569	0	RP11-341G5.2	RP11-341G5.2	0	4	n/a	n/a	2.33e-03	2.053
279833400	ENSG00000229481	0	LOC147976	LOC147976	0	19	n/a	n/a	2.19e-03	2.052
1091551	ENSG00000116990	4584	MYCL1	v-myc myelocytomatosis viral oncogene homolog 1, lung carcinoma derived (avian)	4610	1	n/a	n/a	1.40e-06	2.052
1105422	ENSG00000205268	5118	PDE7A	phosphodiesterase 7A	5150	8	n/a	n/a	1.02e-05	2.052
1090580	ENSG00000109654	23076	TRIM2	tripartite motif containing 2	23321	4	n/a	n/a	9.16e-03	2.052
1095368	ENSG00000143621	3583	ILF2	interleukin enhancer binding factor 2, 45kDa	3608	1	n/a	n/a	1.30e-04	2.052
1092186	ENSG00000122565	11170	CBX3	chromobox homolog 3	11335	7	n/a	n/a	3.21e-04	2.051
279929436	ENSG00000238057	1023150	ZEB2-AS1	ZEB2 antisense RNA 1 (non-protein coding)	100303491	2	n/a	n/a	3.30e-04	2.051
1086966	ENSG00000005801	7704	ZNF195	zinc finger protein 195	7748	11	n/a	n/a	9.62e-04	2.050
1098216	ENSG00000164129	4858	NPY5R	neuropeptide Y receptor Y5	4889	4	n/a	n/a	3.65e-03	2.050
1100449	ENSG00000173273	8589	TNKS	tankyrase, TRF1-interacting ankyrin-related ADP-ribose polymerase	8658	8	n/a	n/a	9.25e-05	2.050
1101781	ENSG00000180730	122773	SHISA2	shisa homolog 2 (Xenopus laevis)	387914	13	n/a	n/a	1.14e-02	2.050
1098013	ENSG00000163590	81010	PPM1L	protein phosphatase, Mg2+/Mn2+ dependent, 1L	151742	3	n/a	n/a	4.50e-05	2.048
1093977	ENSG00000135387	4051	CAPRIN1	cell cycle associated protein 1	4076	11	n/a	n/a	4.14e-03	2.048
279895752	ENSG00000235001	0	EIF4A1P2	eukaryotic translation initiation factor 4A1 pseudogene 2	0	Y	n/a	n/a	4.08e-03	2.048
1091460	ENSG00000116299	36808	KIAA1324	KIAA1324	57535	1	n/a	n/a	5.88e-06	2.048
279909111	ENSG00000236283	0	AC013463.2	AC013463.2	0	2	n/a	n/a	1.82e-02	2.047
1095514	ENSG00000144583	36847	MARCH4	membrane-associated ring finger (C3HC4) 4	57574	2	n/a	n/a	6.00e-02	2.047
1095642	ENSG00000145545	6675	SRD5A1	steroid-5-alpha-reductase, alpha polypeptide 1 (3-oxo-5 alpha-steroid delta 4-dehydrogenase alpha 1)	6715	5	n/a	n/a	1.02e-01	2.046
1094823	ENSG00000139970	6219	RTN1	reticulon 1	6252	14	n/a	n/a	8.50e-02	2.046
279884280	ENSG00000233994	0	GDI2P2	GDP dissociation inhibitor 2 pseudogene 2	0	1	n/a	n/a	7.43e-03	2.045
1096463	ENSG00000152409	79573	JMY	junction mediating and regulatory protein, p53 cofactor	133746	5	n/a	n/a	6.05e-05	2.045
279817250	ENSG00000228041	0	RP4-581F12.1	RP4-581F12.1	0	X	n/a	n/a	1.43e-02	2.045
1096072	ENSG00000148843	22739	PDCD11	programmed cell death 11	22984	10	n/a	n/a	5.23e-07	2.045
1099039	ENSG00000167378	79127	IRGQ	immunity-related GTPase family, Q	126298	19	n/a	n/a	5.34e-03	2.045
279720430	ENSG00000213252	0	RP11-819M15.1	RP11-819M15.1	0	11	n/a	n/a	2.93e-05	2.044
1101869	ENSG00000181191	40852	PJA1	praja ring finger 1	64219	X	n/a	n/a	3.02e-02	2.044
1097682	ENSG00000162415	36916	ZSWIM5	zinc finger, SWIM-type containing 5	57643	1	n/a	n/a	1.95e-04	2.043
1091194	ENSG00000114520	8652	SNX4	sorting nexin 4	8723	3	n/a	n/a	4.66e-04	2.043
1094008	ENSG00000135502	41536	SLC26A10	solute carrier family 26, member 10	65012	12	n/a	n/a	2.55e-02	2.043
279823953	ENSG00000228638	0	CTD-3211M3.1	CTD-3211M3.1	0	3	n/a	n/a	2.17e-03	2.043
1101842	ENSG00000181007	94293	ZFP82	zinc finger protein 82 homolog (mouse)	284406	19	n/a	n/a	1.87e-04	2.043
1088288	ENSG00000078140	3075	UBE2K	ubiquitin-conjugating enzyme E2K	3093	4	n/a	n/a	5.84e-05	2.042
280127939	ENSG00000259153	0	RP6-65G23.3	RP6-65G23.3	0	14	n/a	n/a	5.60e-02	2.042
279729006	ENSG00000214222	0	TUBBP2	tubulin, beta pseudogene 2	0	13	n/a	n/a	2.68e-02	2.042
279988755	ENSG00000244881	0	AC090984.1	AC090984.1	0	15	n/a	n/a	4.58e-04	2.041
1093261	ENSG00000130816	1774	DNMT1	DNA (cytosine-5-)-methyltransferase 1	1786	19	n/a	n/a	3.71e-05	2.040
279997128	ENSG00000248044	0	CTD-2653M23.2	CTD-2653M23.2	0	5	n/a	n/a	1.61e-04	2.039
280085222	ENSG00000255351	0	RP11-567I13.1	RP11-567I13.1	0	11	n/a	n/a	2.26e-03	2.039
1092596	ENSG00000125686	5437	MED1	mediator complex subunit 1	5469	17	n/a	n/a	3.48e-06	2.038
1100759	ENSG00000174953	81826	DHX36	DEAH (Asp-Glu-Ala-His) box polypeptide 36	170506	3	n/a	n/a	2.03e-04	2.038
1099482	ENSG00000169118	33239	CSNK1G1	casein kinase 1, gamma 1	53944	15	n/a	n/a	5.77e-04	2.037
1094207	ENSG00000136527	6398	TRA2B	transformer 2 beta homolog (Drosophila)	6434	3	n/a	n/a	2.85e-08	2.037
1096360	ENSG00000151632	1634	AKR1C2	aldo-keto reductase family 1, member C2 (dihydrodiol dehydrogenase 2; bile acid binding protein; 3-alpha hydroxysteroid dehydrogenase, type III)	1646	10	n/a	n/a	3.21e-02	2.037
1091442	ENSG00000116191	34392	RALGPS2	Ral GEF with PH domain and SH3 binding motif 2	55103	1	n/a	n/a	2.94e-04	2.036
1102610	ENSG00000184517	81535	ZFP1	zinc finger protein 1 homolog (mouse)	162239	16	n/a	n/a	5.16e-03	2.036
1088001	ENSG00000070756	26731	PABPC1	poly(A) binding protein, cytoplasmic 1	26986	8	n/a	n/a	1.70e-02	2.036
1097666	ENSG00000162374	1981	ELAVL4	ELAV (embryonic lethal, abnormal vision, Drosophila)-like 4 (Hu antigen D)	1996	1	n/a	n/a	2.14e-02	2.036
1091193	ENSG00000114503	22672	NCBP2	nuclear cap binding protein subunit 2, 20kDa	22916	3	n/a	n/a	7.66e-08	2.035
279901599	ENSG00000235555	0	AC011450.2	AC011450.2	0	19	n/a	n/a	1.91e-04	2.035
1090180	ENSG00000106341	10684	PPP1R17	protein phosphatase 1, regulatory subunit 17	10842	7	n/a	n/a	1.28e-02	2.035
1103830	ENSG00000196150	37314	ZNF250	zinc finger protein 250	58500	8	n/a	n/a	2.74e-04	2.034
1109003	ENSG00000241697	8511	TMEFF1	transmembrane protein with EGF-like and two follistatin-like domains 1	8577	9	n/a	n/a	1.94e-02	2.034
1102911	ENSG00000185760	35759	KCNQ5	potassium voltage-gated channel, KQT-like subfamily, member 5	56479	6	n/a	n/a	7.09e-03	2.034
1094618	ENSG00000138641	8837	HERC3	hect domain and RLD 3	8916	4	n/a	n/a	2.25e-03	2.033
1088868	ENSG00000092964	1796	DPYSL2	dihydropyrimidinase-like 2	1808	8	n/a	n/a	3.40e-02	2.033
280060602	ENSG00000253729	5559	PRKDC	protein kinase, DNA-activated, catalytic polypeptide	5591	8	n/a	n/a	1.82e-05	2.032
1089547	ENSG00000102349	11118	KLF8	Kruppel-like factor 8	11279	X	n/a	n/a	4.04e-05	2.032
1091670	ENSG00000118007	10128	STAG1	stromal antigen 1	10274	3	n/a	n/a	4.11e-06	2.032
1087870	ENSG00000067082	1307	KLF6	Kruppel-like factor 6	1316	10	n/a	n/a	1.51e-02	2.032
1093891	ENSG00000134900	7131	TPP2	tripeptidyl peptidase II	7174	13	n/a	n/a	1.83e-04	2.032
1104252	ENSG00000197372	82555	ZNF675	zinc finger protein 675	171392	19	n/a	n/a	5.42e-04	2.031
280085877	ENSG00000255410	0	RP11-732A19.6	RP11-732A19.6	0	11	n/a	n/a	1.58e-02	2.031
279845739	ENSG00000230584	0	CCT5P2	chaperonin containing TCP1, subunit 5 (epsilon) pseudogene 2	0	13	n/a	n/a	1.68e-02	2.030
279910481	ENSG00000236404	125652	RP11-125B21.2	RP11-125B21.2	401491	9	n/a	n/a	1.01e-05	2.030
1102810	ENSG00000185305	33913	ARL15	ADP-ribosylation factor-like 15	54622	5	n/a	n/a	2.03e-02	2.029
1099890	ENSG00000170903	58638	KIAA1826	KIAA1826	84437	11	n/a	n/a	1.83e-04	2.029
279889391	ENSG00000234466	0	RP11-266I3.1	RP11-266I3.1	0	X	n/a	n/a	2.12e-04	2.029
1091393	ENSG00000115875	6396	SRSF7	serine/arginine-rich splicing factor 7	6432	2	n/a	n/a	1.20e-03	2.029
1089395	ENSG00000101361	10381	NOP56	NOP56 ribonucleoprotein homolog (yeast)	10528	20	n/a	n/a	3.47e-06	2.028
1094413	ENSG00000137574	61024	TGS1	trimethylguanosine synthase 1	96764	8	n/a	n/a	2.92e-08	2.028
1104076	ENSG00000196812	56146	ZSCAN16	zinc finger and SCAN domain containing 16	80345	6	n/a	n/a	2.04e-05	2.028
1098904	ENSG00000166833	59736	NAV2	neuron navigator 2	89797	11	n/a	n/a	2.23e-03	2.028
1092566	ENSG00000125484	9195	GTF3C4	general transcription factor IIIC, polypeptide 4, 90kDa	9329	9	n/a	n/a	5.57e-04	2.027
1090612	ENSG00000109917	8803	ZNF259	zinc finger protein 259	8882	11	n/a	n/a	1.93e-04	2.027
1102901	ENSG00000185728	90146	YTHDF3	YTH domain family, member 3	253943	8	n/a	n/a	1.07e-04	2.026
1098380	ENSG00000164742	104	ADCY1	adenylate cyclase 1 (brain)	107	7	n/a	n/a	1.05e-01	2.026
279718615	ENSG00000213051	0	RP4-635A23.2	RP4-635A23.2	0	1	n/a	n/a	1.29e-02	2.026
279860462	ENSG00000231903	0	AC079354.5	AC079354.5	0	2	n/a	n/a	1.13e-02	2.026
1095202	ENSG00000142686	79241	C1orf216	chromosome 1 open reading frame 216	127703	1	n/a	n/a	1.78e-02	2.026
1103500	ENSG00000188211	119463	RP1-239B22.1	B7 homolog 6	374383	11	n/a	n/a	1.14e-03	2.025
1091969	ENSG00000120616	56115	EPC1	enhancer of polycomb homolog 1 (Drosophila)	80314	10	n/a	n/a	5.93e-06	2.025
1097069	ENSG00000157625	90414	TAB3	TGF-beta activated kinase 1/MAP3K7 binding protein 3	257397	X	n/a	n/a	5.38e-04	2.025
279958369	ENSG00000241600	0	ZNF578	ZNF578	0	19	n/a	n/a	1.31e-03	2.025
1091430	ENSG00000116128	604	BCL9	B-cell CLL/lymphoma 9	607	1	n/a	n/a	1.73e-03	2.025
1089690	ENSG00000103353	35346	UBFD1	ubiquitin family domain containing 1	56061	16	n/a	n/a	1.07e-03	2.024
279868780	ENSG00000232640	0	RP1-266L20.2	RP1-266L20.2	0	6	n/a	n/a	2.75e-03	2.024
280098636	ENSG00000256771	0	ZNF253	zinc finger protein 253	0	19	n/a	n/a	3.43e-05	2.024
1096903	ENSG00000156239	28840	N6AMT1	N-6 adenine-specific DNA methyltransferase 1 (putative)	29104	21	n/a	n/a	1.32e-03	2.024
280101670	ENSG00000257086	0	RP11-783K16.13	RP11-783K16.13	0	11	n/a	n/a	5.86e-03	2.023
1104454	ENSG00000197959	25801	DNM3	dynamin 3	26052	1	n/a	n/a	2.45e-03	2.023
1087514	ENSG00000048540	35172	LMO3	LIM domain only 3 (rhombotin-like 2)	55885	12	n/a	n/a	2.88e-02	2.022
279717040	ENSG00000212498	0	SNORD86	small nucleolar RNA, C/D box 86	0	20	n/a	n/a	1.19e-02	2.021
279866449	ENSG00000232454	0	RP11-3J10.7	RP11-3J10.7	0	9	n/a	n/a	9.15e-03	2.020
1098853	ENSG00000166582	83613	CENPV	centromere protein V	201161	17	n/a	n/a	1.04e-03	2.020
1095859	ENSG00000147155	10535	EBP	emopamil binding protein (sterol isomerase)	10682	X	n/a	n/a	5.08e-05	2.020
1095760	ENSG00000146352	79617	CLVS2	clavesin 2	134829	6	n/a	n/a	3.52e-04	2.020
1097781	ENSG00000162769	28718	FLVCR1	feline leukemia virus subgroup C cellular receptor 1	28982	1	n/a	n/a	6.51e-07	2.019
1096787	ENSG00000155130	4057	MARCKS	myristoylated alanine-rich protein kinase C substrate	4082	6	n/a	n/a	5.34e-04	2.019
1094500	ENSG00000138018	59620	EPT1	ethanolaminephosphotransferase 1 (CDP-ethanolamine-specific)	85465	2	n/a	n/a	2.92e-04	2.019
1098754	ENSG00000166226	10429	CCT2	chaperonin containing TCP1, subunit 2 (beta)	10576	12	n/a	n/a	3.30e-03	2.017
279822301	ENSG00000228487	0	RP13-225O21.2	RP13-225O21.2	0	9	n/a	n/a	2.07e-02	2.017
1088058	ENSG00000072201	58904	LNX1	ligand of numb-protein X 1	84708	4	n/a	n/a	4.59e-03	2.017
1091224	ENSG00000114784	10143	EIF1B	eukaryotic translation initiation factor 1B	10289	3	n/a	n/a	9.50e-03	2.017
1098311	ENSG00000164442	10223	CITED2	Cbp/p300-interacting transactivator, with Glu/Asp-rich carboxy-terminal domain, 2	10370	6	n/a	n/a	5.82e-02	2.016
1105780	ENSG00000212950	0	RP11-476E15.3	Novel protein (KIAA0894)Sorbin and SH3 domain containing 1, isoform CRA_eUncharacterized protein	0	10	n/a	n/a	2.55e-02	2.015
1094318	ENSG00000137075	81029	RNF38	ring finger protein 38	152006	9	n/a	n/a	4.92e-03	2.015
1099030	ENSG00000167325	6207	RRM1	ribonucleotide reductase M1	6240	11	n/a	n/a	5.80e-03	2.015
1096378	ENSG00000151726	2165	ACSL1	acyl-CoA synthetase long-chain family member 1	2180	4	n/a	n/a	1.91e-03	2.014
1090726	ENSG00000110925	57268	CSRNP2	cysteine-serine-rich nuclear protein 2	81566	12	n/a	n/a	1.83e-02	2.014
279742577	ENSG00000215835	0	RP11-7G12.2	RP11-7G12.2	0	1	n/a	n/a	4.68e-04	2.014
1087226	ENSG00000015479	9638	MATR3	matrin 3	9782	5	n/a	n/a	1.41e-03	2.013
1100798	ENSG00000175175	22599	PPM1E	protein phosphatase, Mg2+/Mn2+ dependent, 1E	22843	17	n/a	n/a	4.01e-02	2.013
1101408	ENSG00000178409	36946	BEND3	BEN domain containing 3	57673	6	n/a	n/a	2.63e-05	2.013
1093759	ENSG00000134198	9955	TSPAN2	tetraspanin 2	10100	1	n/a	n/a	5.56e-02	2.013
1101765	ENSG00000180616	6712	SSTR2	somatostatin receptor 2	6752	17	n/a	n/a	3.15e-02	2.012
1097091	ENSG00000157851	36175	DPYSL5	dihydropyrimidinase-like 5	56896	2	n/a	n/a	9.68e-02	2.011
279935123	ENSG00000238742	1023040	MIR2110	microRNA 2110	100302224	10	n/a	n/a	1.13e-02	2.010
1090197	ENSG00000106443	9534	PHF14	PHD finger protein 14	9678	7	n/a	n/a	2.03e-05	2.009
1087312	ENSG00000025156	3278	HSF2	heat shock transcription factor 2	3298	6	n/a	n/a	4.88e-04	2.009
1094297	ENSG00000136937	4660	NCBP1	nuclear cap binding protein subunit 1, 80kDa	4686	9	n/a	n/a	2.19e-07	2.009
279745209	ENSG00000216819	0	RP1-40E16.8	RP1-40E16.8	0	6	n/a	n/a	1.49e-02	2.008
1096173	ENSG00000149639	80062	KIAA0889	KIAA0889	140710	20	n/a	n/a	1.84e-06	2.007
279585862	ENSG00000188451	0	SRP72P2	signal recognition particle 72kDa pseudogene 2	0	6	n/a	n/a	3.46e-03	2.007
279620046	ENSG00000197258	0	EIF4BP6	eukaryotic translation initiation factor 4B pseudogene 6	0	7	n/a	n/a	1.55e-02	2.007
1097924	ENSG00000163320	8479	CGGBP1	CGG triplet repeat binding protein 1	8545	3	n/a	n/a	1.66e-03	2.006
1087636	ENSG00000056586	33833	RC3H2	ring finger and CCCH-type domains 2	54542	9	n/a	n/a	3.58e-03	2.006
1097930	ENSG00000163347	8953	CLDN1	claudin 1	9076	3	n/a	n/a	4.14e-03	2.006
1094739	ENSG00000139354	93952	GAS2L3	growth arrest-specific 2 like 3	283431	12	n/a	n/a	2.94e-04	2.005
1094094	ENSG00000135932	31199	CAB39	calcium binding protein 39	51719	2	n/a	n/a	3.51e-05	2.005
1087097	ENSG00000009307	7766	CSDE1	cold shock domain containing E1, RNA-binding	7812	1	n/a	n/a	3.45e-04	2.005
1096055	ENSG00000148730	1964	EIF4EBP2	eukaryotic translation initiation factor 4E binding protein 2	1979	10	n/a	n/a	1.65e-07	2.005
1095603	ENSG00000145247	79512	OCIAD2	OCIA domain containing 2	132299	4	n/a	n/a	5.55e-03	2.004
1093100	ENSG00000129951	55750	MIR3187	microRNA 3187	79948	19	n/a	n/a	1.09e-01	2.004
1090140	ENSG00000106066	33795	CPVL	carboxypeptidase, vitellogenic-like	54504	7	n/a	n/a	1.98e-02	2.002
1106308	ENSG00000215301	1642	DDX3X	DEAD (Asp-Glu-Ala-Asp) box polypeptide 3, X-linked	1654	X	n/a	n/a	3.09e-06	2.001
279821900	ENSG00000228452	0	RP5-994D16.9	RP5-994D16.9	0	1	n/a	n/a	2.35e-05	2.000
1095080	ENSG00000141622	149622	RNF165	ring finger protein 165	494470	18	n/a	n/a	1.32e-02	2.000
1101064	ENSG00000176595	9776	KBTBD11	kelch repeat and BTB (POZ) domain containing 11	9920	8	n/a	n/a	1.13e-03	2.000
1098197	ENSG00000164100	9213	NDST3	N-deacetylase/N-sulfotransferase (heparan glucosaminyl) 3	9348	4	n/a	n/a	1.70e-03	2.000
1096944	ENSG00000156531	58505	PHF6	PHD finger protein 6	84295	X	n/a	n/a	3.93e-04	2.000
280108815	ENSG00000257790	0	RP11-1136G11.6	RP11-1136G11.6	0	12	n/a	n/a	3.82e-02	1.999
279885911	ENSG00000234160	0	RP11-613M10.6	RP11-613M10.6	0	9	n/a	n/a	1.26e-02	1.999
279842527	ENSG00000230325	0	RP11-385F5.4	RP11-385F5.4	0	1	n/a	n/a	1.51e-03	1.998
1094183	ENSG00000136381	3633	IREB2	iron-responsive element binding protein 2	3658	15	n/a	n/a	2.05e-04	1.998
1094613	ENSG00000138622	9877	HCN4	hyperpolarization activated cyclic nucleotide-gated potassium channel 4	10021	15	n/a	n/a	7.31e-03	1.998
1092668	ENSG00000125944	10090	HNRNPR	heterogeneous nuclear ribonucleoprotein R	10236	1	n/a	n/a	1.60e-05	1.998
1088344	ENSG00000079462	5018	PAFAH1B3	platelet-activating factor acetylhydrolase 1b, catalytic subunit 3 (29kDa)	5050	19	n/a	n/a	7.48e-02	1.998
1090872	ENSG00000111880	8661	RNGTT	RNA guanylyltransferase and 5'-phosphatase	8732	6	n/a	n/a	6.38e-05	1.997
280004071	ENSG00000248641	0	HMGA1P2	high mobility group AT-hook 1 pseudogene 2	0	4	n/a	n/a	2.51e-02	1.996
1090538	ENSG00000109171	36879	SLAIN2	SLAIN motif family, member 2	57606	4	n/a	n/a	1.16e-05	1.996
1090376	ENSG00000108055	9003	SMC3	structural maintenance of chromosomes 3	9126	10	n/a	n/a	7.45e-05	1.995
280123593	ENSG00000258903	0	RP11-355I22.2	RP11-355I22.2	0	14	n/a	n/a	5.91e-03	1.995
1090417	ENSG00000108389	8987	MTMR4	myotubularin related protein 4	9110	17	n/a	n/a	2.00e-02	1.994
279827967	ENSG00000228998	0	AC091167.2	Putative PERP-like protein	0	15	n/a	n/a	8.21e-03	1.994
1099287	ENSG00000168283	644	BMI1	BMI1 polycomb ring finger oncogene	648	10	n/a	n/a	3.67e-06	1.994
1101314	ENSG00000177888	111094	ZBTB41	zinc finger and BTB domain containing 41	360023	1	n/a	n/a	8.53e-03	1.994
1088261	ENSG00000077458	80327	FAM76B	family with sequence similarity 76, member B	143684	11	n/a	n/a	4.08e-05	1.993
1104603	ENSG00000198431	7253	TXNRD1	thioredoxin reductase 1	7296	12	n/a	n/a	3.36e-06	1.993
1087845	ENSG00000066382	740	MPPED2	metallophosphoesterase domain containing 2	744	11	n/a	n/a	2.00e-04	1.992
1099062	ENSG00000167508	4571	MVD	mevalonate (diphospho) decarboxylase	4597	16	n/a	n/a	1.66e-02	1.992
1090905	ENSG00000112146	26016	FBXO9	F-box protein 9	26268	6	n/a	n/a	1.49e-04	1.991
1089806	ENSG00000104432	3549	IL7	interleukin 7	3574	8	n/a	n/a	5.71e-03	1.991
1099980	ENSG00000171224	85560	C10orf35	chromosome 10 open reading frame 35	219738	10	n/a	n/a	2.64e-02	1.989
280077520	ENSG00000254898	0	RP11-513D5.2	RP11-513D5.2	0	8	n/a	n/a	4.78e-02	1.989
280106287	ENSG00000257529	0	RP1-164F3.9	Ribosomal protein L36a	0	X	n/a	n/a	7.47e-02	1.989
1090946	ENSG00000112320	34373	SOBP	sine oculis binding protein homolog (Drosophila)	55084	6	n/a	n/a	1.73e-04	1.989
280006389	ENSG00000248801	94821	RP11-664D7.4	RP11-664D7.4	286189	8	n/a	n/a	3.60e-02	1.988
279874791	ENSG00000233155	0	HMGA1P8	high mobility group AT-hook 1 pseudogene 8	0	2	n/a	n/a	9.40e-02	1.988
1099394	ENSG00000168758	34199	SEMA4C	sema domain, immunoglobulin domain (Ig), transmembrane domain (TM) and short cytoplasmic domain, (semaphorin) 4C	54910	2	n/a	n/a	1.35e-06	1.987
279780276	ENSG00000224763	0	FDPSP8	farnesyl diphosphate synthase pseudogene 8	0	1	n/a	n/a	2.50e-04	1.987
1088366	ENSG00000080298	5959	RFX3	regulatory factor X, 3 (influences HLA class II expression)	5991	9	n/a	n/a	8.68e-04	1.987
280031203	ENSG00000250846	1006867	RP11-807H7.1	RP11-807H7.1	100144602	4	n/a	n/a	6.29e-03	1.987
1089758	ENSG00000104093	23067	DMXL2	Dmx-like 2	23312	15	n/a	n/a	5.77e-04	1.987
1094240	ENSG00000136731	36165	UGGT1	UDP-glucose glycoprotein glucosyltransferase 1	56886	2	n/a	n/a	3.79e-07	1.987
280107583	ENSG00000257675	0	RP11-641A6.9	RP11-641A6.9	0	12	n/a	n/a	1.27e-04	1.986
1095970	ENSG00000148082	32838	SHC3	SHC (Src homology 2 domain containing) transforming protein 3	53358	9	n/a	n/a	4.05e-03	1.986
1091184	ENSG00000114423	864	CBLB	Cas-Br-M (murine) ecotropic retroviral transforming sequence b	868	3	n/a	n/a	5.17e-05	1.985
1098193	ENSG00000164091	56136	WDR82	WD repeat domain 82	80335	3	n/a	n/a	1.17e-03	1.985
1099446	ENSG00000168944	81110	CEP120	centrosomal protein 120kDa	153241	5	n/a	n/a	2.99e-05	1.985
280008103	ENSG00000248966	0	CTD-2089O24.1	CTD-2089O24.1	0	5	n/a	n/a	2.22e-04	1.985
1100577	ENSG00000173933	5904	RBM4	RNA binding motif protein 4	5936	11	n/a	n/a	6.16e-04	1.984
279867936	ENSG00000232584	0	RP11-397O8.4	RP11-397O8.4	0	13	n/a	n/a	2.70e-02	1.983
1099300	ENSG00000168329	1513	CX3CR1	chemokine (C-X3-C motif) receptor 1	1524	3	n/a	n/a	9.60e-03	1.983
1105840	ENSG00000213281	4862	NRAS	neuroblastoma RAS viral (v-ras) oncogene homolog	4893	1	n/a	n/a	1.03e-03	1.983
1096751	ENSG00000154822	22983	PLCL2	phospholipase C-like 2	23228	3	n/a	n/a	2.76e-03	1.982
1098308	ENSG00000164434	2158	FABP7	fatty acid binding protein 7, brain	2173	6	n/a	n/a	1.38e-03	1.982
280037494	ENSG00000251349	0	C9orf30-TMEFF1	C9orf30-TMEFF1 readthrough	0	9	n/a	n/a	2.38e-02	1.982
1096700	ENSG00000154359	60085	LONRF1	LON peptidase N-terminal domain and ring finger 1	91694	8	n/a	n/a	4.16e-08	1.982
1087790	ENSG00000065183	10727	WDR3	WD repeat domain 3	10885	1	n/a	n/a	5.15e-05	1.981
1089522	ENSG00000102172	6571	SMS	spermine synthase	6611	X	n/a	n/a	2.69e-04	1.980
1096098	ENSG00000149136	6709	SSRP1	structure specific recognition protein 1	6749	11	n/a	n/a	1.24e-03	1.980
279707398	ENSG00000207392	0	SNORA20	small nucleolar RNA, H/ACA box 20	0	6	n/a	n/a	4.80e-03	1.980
279729788	ENSG00000214322	0	CBX1P2	chromobox homolog 1 pseudogene 2	0	X	n/a	n/a	2.63e-03	1.979
280123875	ENSG00000258924	0	CTB-96E2.3	CTB-96E2.3	0	17	n/a	n/a	1.19e-03	1.979
280119635	ENSG00000258677	0	RP11-463D19.2	RP11-463D19.2	0	8	n/a	n/a	2.91e-02	1.979
1100212	ENSG00000172209	2828	GPR22	G protein-coupled receptor 22	2845	7	n/a	n/a	1.38e-02	1.979
1103913	ENSG00000196368	34479	NUDT11	nudix (nucleoside diphosphate linked moiety X)-type motif 11	55190	X	n/a	n/a	7.49e-02	1.978
280100200	ENSG00000256968	0	AL354707.1	AL354707.1	0	9	n/a	n/a	7.14e-05	1.978
279897217	ENSG00000235129	0	FABP7P2	fatty acid binding protein 7, brain pseudogene 2	0	2	n/a	n/a	2.45e-02	1.978
279933989	ENSG00000238556	0	snoU13	Small nucleolar RNA U13	0	21	n/a	n/a	2.90e-02	1.978
1092585	ENSG00000125630	58383	POLR1B	polymerase (RNA) I polypeptide B, 128kDa	84172	2	n/a	n/a	1.52e-05	1.978
279802554	ENSG00000226723	0	RP11-142L4.3	RP11-142L4.3	0	1	n/a	n/a	3.20e-02	1.978
280086664	ENSG00000255467	0	RP11-144G7.2	RP11-144G7.2	0	11	n/a	n/a	1.05e-04	1.978
1103276	ENSG00000187231	60040	SESTD1	SEC14 and spectrin domains 1	91404	2	n/a	n/a	9.49e-05	1.978
1093083	ENSG00000129682	2243	FGF13	fibroblast growth factor 13	2258	X	n/a	n/a	3.90e-02	1.977
1100689	ENSG00000174579	34456	MSL2	male-specific lethal 2 homolog (Drosophila)	55167	3	n/a	n/a	1.03e-05	1.977
1103526	ENSG00000188316	122674	ENO4	enolase family member 4	387712	10	n/a	n/a	3.42e-04	1.977
279711713	ENSG00000211530	0	AL354933.1	AL354933.1	0	6	n/a	n/a	1.73e-01	1.977
1087497	ENSG00000047621	36380	C12orf4	chromosome 12 open reading frame 4	57102	12	n/a	n/a	9.28e-04	1.976
1091492	ENSG00000116675	9685	DNAJC6	DnaJ (Hsp40) homolog, subfamily C, member 6	9829	1	n/a	n/a	2.57e-02	1.976
1092041	ENSG00000121083	80087	DYNLL2	dynein, light chain, LC8-type 2	140735	17	n/a	n/a	1.33e-02	1.976
1104333	ENSG00000197603	41751	C5orf42	chromosome 5 open reading frame 42	65250	5	n/a	n/a	2.79e-06	1.976
1103024	ENSG00000186187	59127	ZNRF1	zinc and ring finger 1	84937	16	n/a	n/a	2.89e-02	1.976
1087769	ENSG00000064692	9483	SNCAIP	synuclein, alpha interacting protein	9627	5	n/a	n/a	1.17e-04	1.976
1092942	ENSG00000128564	7382	VGF	VGF nerve growth factor inducible	7425	7	n/a	n/a	8.97e-02	1.975
1096954	ENSG00000156650	23277	KAT6B	K(lysine) acetyltransferase 6B	23522	10	n/a	n/a	2.67e-05	1.975
280113159	ENSG00000258232	0	RP11-161H23.5	RP11-161H23.5	0	12	n/a	n/a	2.80e-02	1.975
1098824	ENSG00000166477	78942	LEO1	Leo1, Paf1/RNA polymerase II complex component, homolog (S. cerevisiae)	123169	15	n/a	n/a	3.57e-04	1.974
1088416	ENSG00000081721	11105	DUSP12	dual specificity phosphatase 12	11266	1	n/a	n/a	7.18e-03	1.974
1105222	ENSG00000204624	36813	PTCHD2	patched domain containing 2	57540	1	n/a	n/a	2.37e-03	1.973
1093044	ENSG00000129351	3584	ILF3	interleukin enhancer binding factor 3, 90kDa	3609	19	n/a	n/a	2.80e-04	1.973
1096995	ENSG00000157021	0	FAM92A1P1	family with sequence similarity 92, member A1 pseudogene 1	0	15	n/a	n/a	5.08e-04	1.973
279854402	ENSG00000231381	0	RNF2P1	ring finger protein 2 pseudogene 1	0	9	n/a	n/a	6.24e-03	1.972
1088314	ENSG00000078795	26784	PKD2L2	polycystic kidney disease 2-like 2	27039	5	n/a	n/a	1.54e-04	1.972
280073014	ENSG00000254598	93844	CSNK2A1P	casein kinase 2, alpha 1 polypeptide pseudogene	283106	11	n/a	n/a	1.18e-02	1.972
279725809	ENSG00000213924	0	GS1-256O22.3	GS1-256O22.3	0	X	n/a	n/a	5.55e-04	1.972
1097740	ENSG00000162639	76691	HENMT1	HEN1 methyltransferase homolog 1 (Arabidopsis)	113802	1	n/a	n/a	1.02e-02	1.972
1091089	ENSG00000113522	9966	RAD50	RAD50 homolog (S. cerevisiae)	10111	5	n/a	n/a	4.86e-06	1.971
1087990	ENSG00000070501	5391	POLB	polymerase (DNA directed), beta	5423	8	n/a	n/a	4.26e-03	1.971
1097613	ENSG00000161960	1958	EIF4A1	eukaryotic translation initiation factor 4A1	1973	17	n/a	n/a	2.07e-03	1.968
279939870	ENSG00000239415	0	AP001469.9	AP001469.9	0	21	n/a	n/a	1.04e-03	1.967
1095683	ENSG00000145833	9735	DDX46	DEAD (Asp-Glu-Ala-Asp) box polypeptide 46	9879	5	n/a	n/a	3.07e-05	1.967
1091693	ENSG00000118260	1376	CREB1	cAMP responsive element binding protein 1	1385	2	n/a	n/a	2.19e-06	1.966
1105625	ENSG00000206052	85633	DOK6	docking protein 6	220164	18	n/a	n/a	3.66e-03	1.966
1103188	ENSG00000186868	4112	MAPT	microtubule-associated protein tau	4137	17	n/a	n/a	5.93e-02	1.966
1093413	ENSG00000131845	36617	ZNF304	zinc finger protein 304	57343	19	n/a	n/a	1.35e-03	1.965
279897800	ENSG00000235177	0	RP11-398C13.4	RP11-398C13.4	0	10	n/a	n/a	3.61e-04	1.964
1094117	ENSG00000136045	10978	PWP1	PWP1 homolog (S. cerevisiae)	11137	12	n/a	n/a	6.64e-03	1.964
1107460	ENSG00000228835	0	AC012123.1	Uncharacterized protein	0	18	n/a	n/a	5.16e-04	1.964
1099249	ENSG00000168116	36964	KIAA1586	KIAA1586	57691	6	n/a	n/a	3.35e-06	1.964
1098151	ENSG00000164002	41362	DEM1	defects in morphology 1 homolog (S. cerevisiae)	64789	1	n/a	n/a	3.11e-06	1.962
1100617	ENSG00000174173	34220	RG9MTD1	RNA (guanine-9-) methyltransferase domain containing 1	54931	3	n/a	n/a	3.73e-03	1.962
280084872	ENSG00000255331	0	RP11-736I10.2	RP11-736I10.2	0	11	n/a	n/a	1.64e-03	1.962
1103038	ENSG00000186230	123037	ZNF749	zinc finger protein 749	388567	19	n/a	n/a	1.47e-06	1.962
1105125	ENSG00000204394	7364	VARS	valyl-tRNA synthetase	7407	6	n/a	n/a	4.71e-05	1.962
279921821	ENSG00000237417	0	RP11-280G19.2	RP11-280G19.2	0	10	n/a	n/a	9.55e-03	1.961
280102272	ENSG00000257151	0	RP11-701H24.2	RP11-701H24.2	0	15	n/a	n/a	1.18e-04	1.961
280094821	ENSG00000256326	0	RP11-467L13.3	RP11-467L13.3	0	12	n/a	n/a	9.19e-02	1.960
280052685	ENSG00000253144	0	RP11-281O15.7	RP11-281O15.7	0	5	n/a	n/a	1.02e-02	1.959
1102158	ENSG00000182670	7224	TTC3	tetratricopeptide repeat domain 3	7267	21	n/a	n/a	1.53e-02	1.958
1087351	ENSG00000030066	23034	NUP160	nucleoporin 160kDa	23279	11	n/a	n/a	5.73e-06	1.958
279747741	ENSG00000218350	0	RP11-789A7.1	RP11-789A7.1	0	6	n/a	n/a	2.76e-02	1.958
1097047	ENSG00000157450	34067	RNF111	ring finger protein 111	54778	15	n/a	n/a	2.63e-03	1.957
1108768	ENSG00000237515	169061	SHISA9	shisa homolog 9 (Xenopus laevis)	729993	16	n/a	n/a	1.99e-02	1.957
280059122	ENSG00000253618	0	RP11-394O4.4	RP11-394O4.4	0	5	n/a	n/a	2.05e-03	1.956
279998646	ENSG00000248201	0	RP4-671G15.3	RP4-671G15.3	0	1	n/a	n/a	1.07e-03	1.956
1103056	ENSG00000186300	80697	ZNF555	zinc finger protein 555	148254	19	n/a	n/a	3.47e-07	1.956
1108581	ENSG00000236287	37300	ZBED5	zinc finger, BED-type containing 5	58486	11	n/a	n/a	2.90e-04	1.956
1095949	ENSG00000147852	7393	VLDLR	very low density lipoprotein receptor	7436	9	n/a	n/a	2.24e-02	1.955
1089187	ENSG00000100425	23527	BRD1	bromodomain containing 1	23774	22	n/a	n/a	3.82e-05	1.955
1100719	ENSG00000174780	6691	SRP72	signal recognition particle 72kDa	6731	4	n/a	n/a	3.60e-05	1.955
1092187	ENSG00000122566	3161	HNRNPA2B1	heterogeneous nuclear ribonucleoprotein A2/B1	3181	7	n/a	n/a	2.31e-03	1.954
280004085	ENSG00000248643	157124185	RBM14-RBM4	RBM14-RBM4 readthrough	100526737	11	n/a	n/a	7.08e-04	1.953
279746340	ENSG00000217416	0	ISCA1P1	iron-sulfur cluster assembly 1 homolog (S. cerevisiae) pseudogene 1	0	5	n/a	n/a	4.54e-02	1.953
279885625	ENSG00000234130	0	RP13-88F20.1	RP13-88F20.1	0	X	n/a	n/a	6.91e-02	1.952
279763843	ENSG00000223429	0	RP4-800M22.2	RP4-800M22.2	0	1	n/a	n/a	1.35e-05	1.952
1100160	ENSG00000171988	85697	JMJD1C	jumonji domain containing 1C	221037	10	n/a	n/a	1.34e-05	1.952
1093435	ENSG00000132003	41750	ZSWIM4	zinc finger, SWIM-type containing 4	65249	19	n/a	n/a	2.11e-03	1.952
1099921	ENSG00000171016	25857	PYGO1	pygopus homolog 1 (Drosophila)	26108	15	n/a	n/a	9.41e-04	1.951
1087868	ENSG00000067064	3402	IDI1	isopentenyl-diphosphate delta isomerase 1	3422	10	n/a	n/a	2.47e-05	1.951
1086918	ENSG00000004766	34899	CCDC132	coiled-coil domain containing 132	55610	7	n/a	n/a	1.55e-04	1.951
1088455	ENSG00000082805	22840	ERC1	ELKS/RAB6-interacting/CAST family member 1	23085	12	n/a	n/a	2.26e-04	1.951
279877209	ENSG00000233384	0	RP11-100E13.1	RP11-100E13.1	0	1	n/a	n/a	8.25e-04	1.950
1107319	ENSG00000228006	0	AC004017.1	AC004017.1	0	19	n/a	n/a	2.02e-03	1.949
1091973	ENSG00000120658	34357	ENOX1	ecto-NOX disulfide-thiol exchanger 1	55068	13	n/a	n/a	5.81e-03	1.949
1091837	ENSG00000119682	9726	KIAA0317	KIAA0317	9870	14	n/a	n/a	7.63e-05	1.949
279931135	ENSG00000238186	0	RP11-656D10.6	RP11-656D10.6	0	1	n/a	n/a	7.19e-05	1.948
280006586	ENSG00000248827	0	RP11-252I13.1	RP11-252I13.1	0	5	n/a	n/a	6.55e-03	1.948
1091644	ENSG00000117632	3900	STMN1	stathmin 1	3925	1	n/a	n/a	7.82e-02	1.948
1089725	ENSG00000103591	55522	AAGAB	alpha- and gamma-adaptin binding protein	79719	15	n/a	n/a	3.76e-06	1.948
1100080	ENSG00000171634	2171	BPTF	bromodomain PHD finger transcription factor	2186	17	n/a	n/a	1.72e-05	1.947
279818289	ENSG00000228143	0	RP11-308N19.5	RP11-308N19.5	0	9	n/a	n/a	1.23e-02	1.947
280121833	ENSG00000258800	0	CTD-2302E22.2	CTD-2302E22.2	0	14	n/a	n/a	2.36e-02	1.946
1091091	ENSG00000113532	7857	ST8SIA4	ST8 alpha-N-acetyl-neuraminide alpha-2,8-sialyltransferase 4	7903	5	n/a	n/a	4.36e-04	1.946
1096906	ENSG00000156261	10547	CCT8	chaperonin containing TCP1, subunit 8 (theta)	10694	21	n/a	n/a	3.41e-03	1.946
280073228	ENSG00000254612	0	RP11-676M6.1	RP11-676M6.1	0	11	n/a	n/a	9.61e-03	1.946
1087912	ENSG00000068366	2167	ACSL4	acyl-CoA synthetase long-chain family member 4	2182	X	n/a	n/a	5.50e-02	1.946
1105909	ENSG00000213799	60080	ZNF845	zinc finger protein 845	91664	19	n/a	n/a	1.08e-03	1.945
1097737	ENSG00000162630	8637	B3GALT2	UDP-Gal:betaGlcNAc beta 1,3-galactosyltransferase, polypeptide 2	8707	1	n/a	n/a	3.05e-02	1.945
280057052	ENSG00000253457	157123361	GS1-211B7.1	GS1-211B7.1	100507341	8	n/a	n/a	1.13e-03	1.944
1100570	ENSG00000173914	58001	RBM4B	RNA binding motif protein 4B	83759	11	n/a	n/a	4.03e-05	1.944
279875703	ENSG00000233247	0	GS1-257G1.1	GS1-257G1.1	0	X	n/a	n/a	1.85e-03	1.944
1091345	ENSG00000115540	25592	MOB4	MOB family member 4, phocein	25843	2	n/a	n/a	1.14e-04	1.944
1093320	ENSG00000131149	22954	KIAA0182	KIAA0182	23199	16	n/a	n/a	3.30e-04	1.944
279845515	ENSG00000230568	0	SF3A3P1	splicing factor 3a, subunit 3 pseudogene 1	0	20	n/a	n/a	1.40e-02	1.943
280115044	ENSG00000258405	0	ZNF578	zinc finger protein 578	0	19	n/a	n/a	1.48e-04	1.943
1102149	ENSG00000182628	110375	SKA2	spindle and kinetochore associated complex subunit 2	348235	17	n/a	n/a	1.45e-03	1.943
279616769	ENSG00000197083	0	ZNF300P1	zinc finger protein 300 pseudogene 1	0	5	n/a	n/a	1.02e-05	1.943
1097848	ENSG00000163026	56105	C2orf44	chromosome 2 open reading frame 44	80304	2	n/a	n/a	2.56e-03	1.943
1091187	ENSG00000114450	37769	GNB4	guanine nucleotide binding protein (G protein), beta polypeptide 4	59345	3	n/a	n/a	2.69e-02	1.942
279722242	ENSG00000213452	0	AKR1B1P2	aldo-keto reductase family 1, member B1 pseudogene 2	0	3	n/a	n/a	2.83e-02	1.941
1089840	ENSG00000104738	4148	MCM4	minichromosome maintenance complex component 4	4173	8	n/a	n/a	1.08e-04	1.941
1098971	ENSG00000167088	6592	SNRPD1	small nuclear ribonucleoprotein D1 polypeptide 16kDa	6632	18	n/a	n/a	1.24e-06	1.940
1089024	ENSG00000099956	6559	SMARCB1	SWI/SNF related, matrix associated, actin dependent regulator of chromatin, subfamily b, member 1	6598	22	n/a	n/a	1.82e-03	1.940
1092184	ENSG00000122550	35260	KLHL7	kelch-like 7 (Drosophila)	55975	7	n/a	n/a	2.08e-03	1.940
1103701	ENSG00000188994	22791	ZNF292	zinc finger protein 292	23036	6	n/a	n/a	5.03e-04	1.939
1098217	ENSG00000164134	55956	NAA15	N(alpha)-acetyltransferase 15, NatA auxiliary subunit	80155	4	n/a	n/a	1.29e-07	1.939
1094013	ENSG00000135521	59136	LTV1	LTV1 homolog (S. cerevisiae)	84946	6	n/a	n/a	5.56e-04	1.939
279946493	ENSG00000240225	80662	ZNF542	zinc finger protein 542	147947	19	n/a	n/a	2.88e-04	1.939
280064751	ENSG00000254004	109662	ZNF260	zinc finger protein 260	339324	19	n/a	n/a	3.31e-07	1.938
1089121	ENSG00000100271	25558	TTLL1	tubulin tyrosine ligase-like family, member 1	25809	22	n/a	n/a	7.07e-03	1.937
1097454	ENSG00000160633	6260	SAFB	scaffold attachment factor B	6294	19	n/a	n/a	1.55e-05	1.937
1096277	ENSG00000150995	3683	ITPR1	inositol 1,4,5-trisphosphate receptor, type 1	3708	3	n/a	n/a	2.55e-04	1.935
1087066	ENSG00000008086	6752	CDKL5	cyclin-dependent kinase-like 5	6792	X	n/a	n/a	1.71e-02	1.935
1092526	ENSG00000125170	35004	DOK4	docking protein 4	55715	16	n/a	n/a	7.97e-02	1.935
280027707	ENSG00000250568	0	RP11-333E13.2	RP11-333E13.2	0	4	n/a	n/a	4.22e-02	1.935
1089730	ENSG00000103657	8846	HERC1	hect (homologous to the E6-AP (UBE3A) carboxyl terminus) domain and RCC1 (CHC1)-like domain (RLD) 1	8925	15	n/a	n/a	2.54e-05	1.935
1090574	ENSG00000109576	30648	AADAT	aminoadipate aminotransferase	51166	4	n/a	n/a	1.33e-05	1.935
1101242	ENSG00000177485	9865	ZBTB33	zinc finger and BTB domain containing 33	10009	X	n/a	n/a	3.25e-05	1.935
1100497	ENSG00000173545	59914	ZNF622	zinc finger protein 622	90441	5	n/a	n/a	3.19e-02	1.934
1092669	ENSG00000125945	56589	ZNF436	zinc finger protein 436	80818	1	n/a	n/a	6.62e-03	1.934
1089373	ENSG00000101292	79318	PROKR2	prokineticin receptor 2	128674	20	n/a	n/a	1.17e-01	1.934
1094651	ENSG00000138764	896	CCNG2	cyclin G2	901	4	n/a	n/a	7.32e-03	1.934
279858979	ENSG00000231779	0	RP4-594I10.2	RP4-594I10.2	0	1	n/a	n/a	4.36e-04	1.933
1105903	ENSG00000213762	7649	ZNF134	zinc finger protein 134	7693	19	n/a	n/a	6.64e-04	1.933
1093841	ENSG00000134594	9228	RAB33A	RAB33A, member RAS oncogene family	9363	X	n/a	n/a	3.81e-03	1.933
1087158	ENSG00000011332	8142	DPF1	D4, zinc and double PHD fingers family 1	8193	19	n/a	n/a	1.42e-02	1.932
1089788	ENSG00000104332	6386	SFRP1	secreted frizzled-related protein 1	6422	8	n/a	n/a	2.19e-02	1.932
1104510	ENSG00000198105	36485	ZNF248	zinc finger protein 248	57209	10	n/a	n/a	6.53e-04	1.932
279928280	ENSG00000237951	0	PPIL1P1	peptidylprolyl isomerase (cyclophilin)-like 1 pseudogene 1	0	2	n/a	n/a	2.70e-02	1.932
1096381	ENSG00000151746	633	BICD1	bicaudal D homolog 1 (Drosophila)	636	12	n/a	n/a	5.83e-06	1.932
1089638	ENSG00000103056	34801	SMPD3	sphingomyelin phosphodiesterase 3, neutral membrane (neutral sphingomyelinase II)	55512	16	n/a	n/a	8.81e-02	1.931
1107938	ENSG00000232040	77545	SCAND3	SCAN domain containing 3	114821	6	n/a	n/a	1.77e-05	1.931
280038109	ENSG00000251390	0	RP11-276A18.2	RP11-276A18.2	0	20	n/a	n/a	3.03e-02	1.931
1098093	ENSG00000163811	22915	WDR43	WD repeat domain 43	23160	2	n/a	n/a	1.02e-03	1.929
1101296	ENSG00000177732	6626	SOX12	SRY (sex determining region Y)-box 12	6666	20	n/a	n/a	3.31e-02	1.928
1092303	ENSG00000123545	28814	NDUFAF4	NADH dehydrogenase (ubiquinone) 1 alpha subcomplex, assembly factor 4	29078	6	n/a	n/a	3.09e-05	1.928
1105211	ENSG00000204604	59888	ZNF468	zinc finger protein 468	90333	19	n/a	n/a	5.91e-04	1.928
1088481	ENSG00000083812	25548	ZNF324	zinc finger protein 324	25799	19	n/a	n/a	1.65e-05	1.928
1092380	ENSG00000124194	54837	GDAP1L1	ganglioside-induced differentiation-associated protein 1-like 1	78997	20	n/a	n/a	1.37e-01	1.928
1097186	ENSG00000158560	1768	DYNC1I1	dynein, cytoplasmic 1, intermediate chain 1	1780	7	n/a	n/a	1.41e-01	1.927
1098338	ENSG00000164588	110417	HCN1	hyperpolarization activated cyclic nucleotide-gated potassium channel 1	348980	5	n/a	n/a	6.15e-03	1.927
1103960	ENSG00000196476	80033	C20orf96	chromosome 20 open reading frame 96	140680	20	n/a	n/a	3.29e-02	1.927
1088111	ENSG00000073711	5491	PPP2R3A	protein phosphatase 2, regulatory subunit B'', alpha	5523	3	n/a	n/a	5.03e-04	1.927
1094249	ENSG00000136805	23485	C9orf4	chromosome 9 open reading frame 4	23732	9	n/a	n/a	3.31e-02	1.927
1104706	ENSG00000198728	8784	LDB1	LIM domain binding 1	8861	10	n/a	n/a	1.80e-02	1.926
279921060	ENSG00000237350	0	RP11-800K23.2	RP11-800K23.2	0	4	n/a	n/a	5.29e-02	1.926
279719855	ENSG00000213189	0	BTF3L4P2	basic transcription factor 3-like 4 pseudogene 2	0	2	n/a	n/a	4.36e-02	1.926
1098902	ENSG00000166828	6305	SCNN1G	sodium channel, nonvoltage-gated 1, gamma	6340	16	n/a	n/a	5.63e-08	1.925
1088412	ENSG00000081386	22625	ZNF510	zinc finger protein 510	22869	9	n/a	n/a	1.77e-06	1.925
1094617	ENSG00000138640	9999	FAM13A	family with sequence similarity 13, member A	10144	4	n/a	n/a	5.67e-05	1.925
280013355	ENSG00000249430	0	CTD-2231H16.1	CTD-2231H16.1	0	5	n/a	n/a	1.41e-03	1.924
1092650	ENSG00000125870	6589	SNRPB2	small nuclear ribonucleoprotein polypeptide B	6629	20	n/a	n/a	1.34e-05	1.924
1090977	ENSG00000112578	701	BYSL	bystin-like	705	6	n/a	n/a	1.61e-03	1.923
279777569	ENSG00000224531	85785	C6orf228	chromosome 6 open reading frame 228	221710	6	n/a	n/a	3.47e-03	1.923
1099684	ENSG00000169981	7541	ZNF35	zinc finger protein 35	7584	3	n/a	n/a	3.34e-04	1.923
280048619	ENSG00000252609	0	snoU13	Small nucleolar RNA U13	0	6	n/a	n/a	6.63e-02	1.923
1092493	ENSG00000124784	57974	RIOK1	RIO kinase 1 (yeast)	83732	6	n/a	n/a	1.70e-05	1.922
280014840	ENSG00000249565	0	RP11-721G13.1	RP11-721G13.1	0	4	n/a	n/a	7.66e-03	1.922
1098381	ENSG00000164743	81317	C8orf48	chromosome 8 open reading frame 48	157773	8	n/a	n/a	5.83e-06	1.921
1091653	ENSG00000117713	8236	ARID1A	AT rich interactive domain 1A (SWI-like)	8289	1	n/a	n/a	3.68e-06	1.921
1101702	ENSG00000180233	85883	ZNRF2	zinc and ring finger 2	223082	7	n/a	n/a	1.89e-04	1.921
1095980	ENSG00000148158	125687	SNX30	sorting nexin family member 30	401548	9	n/a	n/a	1.05e-05	1.920
1095715	ENSG00000146007	81131	ZMAT2	zinc finger, matrin-type 2	153527	5	n/a	n/a	3.49e-04	1.920
1097312	ENSG00000159579	59829	RSPRY1	ring finger and SPRY domain containing 1	89970	16	n/a	n/a	4.70e-04	1.920
1096118	ENSG00000149294	4658	NCAM1	neural cell adhesion molecule 1	4684	11	n/a	n/a	2.31e-03	1.920
1107128	ENSG00000226763	1001626	SRRM5	serine/arginine repetitive matrix 5	100170229	19	n/a	n/a	3.54e-03	1.920
1089766	ENSG00000104154	7737	SLC30A4	solute carrier family 30 (zinc transporter), member 4	7782	15	n/a	n/a	6.23e-04	1.920
1090413	ENSG00000108379	7430	WNT3	wingless-type MMTV integration site family, member 3	7473	17	n/a	n/a	1.36e-02	1.919
1096566	ENSG00000153187	3172	HNRNPU	heterogeneous nuclear ribonucleoprotein U (scaffold attachment factor A)	3192	1	n/a	n/a	8.42e-06	1.919
279898240	ENSG00000235217	79341	TSPY26P	testis specific protein, Y-linked 26, pseudogene	128854	20	n/a	n/a	4.15e-02	1.918
280136794	ENSG00000259668	0	RP11-707P17.2	RP11-707P17.2	0	15	n/a	n/a	1.58e-04	1.918
1102027	ENSG00000182141	7519	ZNF708	zinc finger protein 708	7562	19	n/a	n/a	4.12e-05	1.917
1098026	ENSG00000163618	8549	CADPS	Ca++-dependent secretion activator	8618	3	n/a	n/a	7.52e-03	1.916
1094283	ENSG00000136891	34170	TEX10	testis expressed 10	54881	9	n/a	n/a	8.96e-05	1.915
1088064	ENSG00000072401	7278	UBE2D1	ubiquitin-conjugating enzyme E2D 1	7321	10	n/a	n/a	8.73e-04	1.915
1097727	ENSG00000162607	7355	USP1	ubiquitin specific peptidase 1	7398	1	n/a	n/a	2.80e-04	1.914
1090106	ENSG00000105926	31158	MPP6	membrane protein, palmitoylated 6 (MAGUK p55 subfamily member 6)	51678	7	n/a	n/a	2.33e-04	1.914
1093692	ENSG00000133703	3820	KRAS	v-Ki-ras2 Kirsten rat sarcoma viral oncogene homolog	3845	12	n/a	n/a	8.13e-04	1.914
1090201	ENSG00000106477	61002	CEP41	centrosomal protein 41kDa	95681	7	n/a	n/a	3.45e-06	1.914
280032340	ENSG00000250943	0	AL157931.2	AL157931.2	0	13	n/a	n/a	1.01e-02	1.914
1089444	ENSG00000101654	8660	RNMT	RNA (guanine-7-) methyltransferase	8731	18	n/a	n/a	3.36e-03	1.913
279708231	ENSG00000207556	0	MIR636	microRNA 636	0	17	n/a	n/a	1.68e-02	1.913
1093959	ENSG00000135316	10345	SYNCRIP	synaptotagmin binding, cytoplasmic RNA interacting protein	10492	6	n/a	n/a	4.40e-05	1.913
279851688	ENSG00000231158	0	PTP4A1P1	protein tyrosine phosphatase type IVA, member 1 pseudogene 1	0	2	n/a	n/a	2.51e-02	1.913
1098689	ENSG00000165997	85705	ARL5B	ADP-ribosylation factor-like 5B	221079	10	n/a	n/a	1.35e-05	1.912
1104537	ENSG00000198182	58970	ZNF607	zinc finger protein 607	84775	19	n/a	n/a	1.34e-05	1.912
1096124	ENSG00000149313	37956	AASDHPPT	aminoadipate-semialdehyde dehydrogenase-phosphopantetheinyl transferase	60496	11	n/a	n/a	1.45e-02	1.912
279452249	ENSG00000174028	0	FAM3C2	family with sequence similarity 3, member C2 (pseudogene)	0	X	n/a	n/a	2.79e-02	1.911
1087851	ENSG00000066557	34920	LRRC40	leucine rich repeat containing 40	55631	1	n/a	n/a	1.33e-02	1.911
1087625	ENSG00000055917	23124	PUM2	pumilio homolog 2 (Drosophila)	23369	2	n/a	n/a	9.26e-06	1.911
1103560	ENSG00000188467	94036	SLC24A5	solute carrier family 24, member 5	283652	15	n/a	n/a	5.06e-03	1.911
1097382	ENSG00000160190	33313	SLC37A1	solute carrier family 37 (glycerol-3-phosphate transporter), member 1	54020	21	n/a	n/a	1.07e-02	1.910
1094983	ENSG00000141030	8467	COPS3	COP9 constitutive photomorphogenic homolog subunit 3 (Arabidopsis)	8533	17	n/a	n/a	2.33e-04	1.910
1095808	ENSG00000146776	85846	ATXN7L1	ataxin 7-like 1	222255	7	n/a	n/a	9.14e-05	1.910
1091734	ENSG00000118620	56065	ZNF430	zinc finger protein 430	80264	19	n/a	n/a	1.66e-05	1.909
1101757	ENSG00000180574	0	EIF2S3L	Uncharacterized protein	0	12	n/a	n/a	2.12e-02	1.909
1108151	ENSG00000233327	85654	AC107983.1	AC107983.1	220594	17	n/a	n/a	7.75e-03	1.909
1107259	ENSG00000227624	0	SNRPEL1	small nuclear ribonucleoprotein polypeptide E-like 1	0	9	n/a	n/a	6.69e-05	1.908
1088713	ENSG00000089335	35187	ZNF302	zinc finger protein 302	55900	19	n/a	n/a	1.50e-05	1.908
280113675	ENSG00000258297	0	RP11-658F2.8	RP11-658F2.8	0	11	n/a	n/a	1.31e-02	1.908
280099908	ENSG00000256940	0	RP11-783K16.5	RP11-783K16.5	0	11	n/a	n/a	3.50e-03	1.908
1098260	ENSG00000164284	79594	GRPEL2	GrpE-like 2, mitochondrial (E. coli)	134266	5	n/a	n/a	2.09e-03	1.908
279875909	ENSG00000233270	0	AC011533.1	AC011533.1	0	19	n/a	n/a	7.64e-05	1.907
1087883	ENSG00000067369	7115	TP53BP1	tumor protein p53 binding protein 1	7158	15	n/a	n/a	1.75e-03	1.907
1097315	ENSG00000159593	8804	NAE1	NEDD8 activating enzyme E1 subunit 1	8883	16	n/a	n/a	1.04e-07	1.907
1094264	ENSG00000136842	7068	TMOD1	tropomodulin 1	7111	9	n/a	n/a	2.29e-02	1.906
1103093	ENSG00000186448	10023	ZNF197	zinc finger protein 197	10168	3	n/a	n/a	2.34e-07	1.906
1087755	ENSG00000064313	6833	TAF2	TAF2 RNA polymerase II, TATA box binding protein (TBP)-associated factor, 150kDa	6873	8	n/a	n/a	3.78e-05	1.906
279722491	ENSG00000213478	0	CFL1P2	cofilin 1 (non-muscle) pseudogene 2	0	1	n/a	n/a	1.25e-03	1.906
1099408	ENSG00000168806	9692	LCMT2	leucine carboxyl methyltransferase 2	9836	15	n/a	n/a	3.67e-03	1.905
279624116	ENSG00000197522	0	AC007920.1	AC007920.1	0	3	n/a	n/a	5.30e-04	1.904
1090958	ENSG00000112406	31176	HECA	headcase homolog (Drosophila)	51696	6	n/a	n/a	1.06e-08	1.904
1093725	ENSG00000133985	23263	TTC9	tetratricopeptide repeat domain 9	23508	14	n/a	n/a	7.72e-02	1.904
1100057	ENSG00000171533	4110	MAP6	microtubule-associated protein 6	4135	11	n/a	n/a	2.14e-02	1.903
1105746	ENSG00000212768	0	AC114546.1	HCG37415PRO1914Uncharacterized protein	0	15	n/a	n/a	2.99e-06	1.903
1094038	ENSG00000135655	9814	USP15	ubiquitin specific peptidase 15	9958	12	n/a	n/a	2.35e-04	1.903
1089700	ENSG00000103426	157124339	CORO7	coronin 7	100529144	16	n/a	n/a	2.40e-04	1.903
279923905	ENSG00000237580	0	AC007383.5	AC007383.5	0	2	n/a	n/a	1.13e-03	1.903
1098242	ENSG00000164209	60007	SLC25A46	solute carrier family 25, member 46	91137	5	n/a	n/a	2.76e-04	1.902
1087605	ENSG00000054793	9934	ATP9A	ATPase, class II, type 9A	10079	20	n/a	n/a	2.14e-03	1.902
1108298	ENSG00000234337	0	AC026462.1	AC026462.1	0	16	n/a	n/a	8.63e-03	1.900
1087929	ENSG00000068878	22953	PSME4	proteasome (prosome, macropain) activator subunit 4	23198	2	n/a	n/a	1.70e-04	1.900
1096041	ENSG00000148606	10969	POLR3A	polymerase (RNA) III (DNA directed) polypeptide A, 155kDa	11128	10	n/a	n/a	1.74e-02	1.900
1090953	ENSG00000112365	9697	ZBTB24	zinc finger and BTB domain containing 24	9841	6	n/a	n/a	3.86e-04	1.900
1094288	ENSG00000136925	81387	TSTD2	thiosulfate sulfurtransferase (rhodanese)-like domain containing 2	158427	9	n/a	n/a	4.43e-03	1.899
279809307	ENSG00000227279	0	AC015933.2	AC015933.2	0	18	n/a	n/a	5.46e-03	1.899
1098428	ENSG00000164924	7491	YWHAZ	tyrosine 3-monooxygenase/tryptophan 5-monooxygenase activation protein, zeta polypeptide	7534	8	n/a	n/a	3.63e-02	1.898
1087892	ENSG00000067798	59734	NAV3	neuron navigator 3	89795	12	n/a	n/a	6.93e-03	1.898
1092092	ENSG00000121741	7706	ZMYM2	zinc finger, MYM-type 2	7750	13	n/a	n/a	1.37e-04	1.898
1103886	ENSG00000196305	3356	IARS	isoleucyl-tRNA synthetase	3376	9	n/a	n/a	7.46e-04	1.898
1090586	ENSG00000109685	7425	WHSC1	Wolf-Hirschhorn syndrome candidate 1	7468	4	n/a	n/a	1.34e-03	1.898
279783231	ENSG00000225026	0	AC091492.2	AC091492.2	0	3	n/a	n/a	4.62e-02	1.897
279775046	ENSG00000224318	0	CHL1-AS2	CHL1 antisense RNA 2 (non-protein coding)	0	3	n/a	n/a	6.63e-03	1.897
1104803	ENSG00000198900	7107	TOP1	topoisomerase (DNA) I	7150	20	n/a	n/a	1.05e-05	1.897
279718351	ENSG00000213026	0	CFL1P4	cofilin 1 (non-muscle) pseudogene 4	0	1	n/a	n/a	1.10e-02	1.897
1090738	ENSG00000111052	8748	LIN7A	lin-7 homolog A (C. elegans)	8825	12	n/a	n/a	3.35e-05	1.896
1088356	ENSG00000079950	8358	STX7	syntaxin 7	8417	6	n/a	n/a	5.80e-03	1.896
280017746	ENSG00000249786	0	EAF1-AS1	EAF1 antisense RNA 1 (non-protein coding)	0	3	n/a	n/a	3.19e-02	1.895
1095914	ENSG00000147535	58714	PPAPDC1B	phosphatidic acid phosphatase type 2 domain containing 1B	84513	8	n/a	n/a	9.99e-05	1.895
279819165	ENSG00000228223	1003143	HCG11	HLA complex group 11	493812	6	n/a	n/a	1.93e-04	1.895
1105141	ENSG00000204442	168322	FAM155A	family with sequence similarity 155, member A	728215	13	n/a	n/a	1.38e-03	1.895
279825995	ENSG00000228818	0	RP11-567G24.1	RP11-567G24.1	0	1	n/a	n/a	4.77e-03	1.895
1098913	ENSG00000166860	9736	ZBTB39	zinc finger and BTB domain containing 39	9880	12	n/a	n/a	1.05e-05	1.895
1088063	ENSG00000072364	26870	AFF4	AF4/FMR2 family, member 4	27125	5	n/a	n/a	1.30e-04	1.895
1088045	ENSG00000072041	34406	SLC6A15	solute carrier family 6 (neutral amino acid transporter), member 15	55117	12	n/a	n/a	4.41e-02	1.895
1093601	ENSG00000132967	0	HMGB1P5	high mobility group box 1 pseudogene 5	0	3	n/a	n/a	3.36e-05	1.894
1091067	ENSG00000113327	2550	GABRG2	gamma-aminobutyric acid (GABA) A receptor, gamma 2	2566	5	n/a	n/a	3.78e-02	1.894
1096298	ENSG00000151150	285	ANK3	ankyrin 3, node of Ranvier (ankyrin G)	288	10	n/a	n/a	1.18e-04	1.894
1098746	ENSG00000166197	9097	NOLC1	nucleolar and coiled-body phosphoprotein 1	9221	10	n/a	n/a	2.14e-04	1.893
1098627	ENSG00000165732	9064	DDX21	DEAD (Asp-Glu-Ala-Asp) box polypeptide 21	9188	10	n/a	n/a	4.95e-05	1.893
1091984	ENSG00000120694	10650	HSPH1	heat shock 105kDa/110kDa protein 1	10808	13	n/a	n/a	5.17e-05	1.893
1087629	ENSG00000056050	34258	C4orf27	chromosome 4 open reading frame 27	54969	4	n/a	n/a	1.02e-05	1.893
279912347	ENSG00000236565	0	HNRNPA3P5	heterogeneous nuclear ribonucleoprotein A3 pseudogene 5	0	13	n/a	n/a	1.34e-02	1.893
1099325	ENSG00000168439	10805	STIP1	stress-induced-phosphoprotein 1	10963	11	n/a	n/a	1.96e-06	1.892
279899717	ENSG00000235381	0	RP11-477D19.2	RP11-477D19.2	0	6	n/a	n/a	1.65e-03	1.892
1098546	ENSG00000165434	93883	PGM2L1	phosphoglucomutase 2-like 1	283209	11	n/a	n/a	5.45e-02	1.892
1103856	ENSG00000196214	59884	ZNF766	zinc finger protein 766	90321	19	n/a	n/a	5.07e-05	1.892
1091217	ENSG00000114744	30604	COMMD2	COMM domain containing 2	51122	3	n/a	n/a	3.59e-04	1.892
1095702	ENSG00000145934	36724	ODZ2	odz, odd Oz/ten-m homolog 2 (Drosophila)	57451	5	n/a	n/a	1.46e-02	1.891
1097471	ENSG00000160753	23377	RUSC1	RUN and SH3 domain containing 1	23623	1	n/a	n/a	7.72e-02	1.890
1091785	ENSG00000119285	34416	HEATR1	HEAT repeat containing 1	55127	1	n/a	n/a	9.08e-05	1.890
1103973	ENSG00000196526	37778	AFAP1	actin filament associated protein 1	60312	4	n/a	n/a	6.67e-03	1.890
279695820	ENSG00000205625	0	RP11-15G8.1	RP11-15G8.1	0	6	n/a	n/a	2.12e-02	1.890
279782317	ENSG00000224946	0	AC007312.3	AC007312.3	0	7	n/a	n/a	2.20e-02	1.890
1100324	ENSG00000172687	0	ZNF738	zinc finger protein 738	0	19	n/a	n/a	4.95e-04	1.890
1100938	ENSG00000175906	376	ARL4D	ADP-ribosylation factor-like 4D	379	17	n/a	n/a	3.77e-02	1.889
1096673	ENSG00000154174	9724	TOMM70A	translocase of outer mitochondrial membrane 70 homolog A (S. cerevisiae)	9868	3	n/a	n/a	2.44e-03	1.889
1087827	ENSG00000065978	4873	YBX1	Y box binding protein 1	4904	1	n/a	n/a	5.60e-02	1.889
1091149	ENSG00000114062	7294	UBE3A	ubiquitin protein ligase E3A	7337	15	n/a	n/a	1.70e-05	1.887
1087989	ENSG00000070495	22965	JMJD6	jumonji domain containing 6	23210	17	n/a	n/a	4.58e-08	1.887
1103787	ENSG00000189369	23461	GSPT2	G1 to S phase transition 2	23708	X	n/a	n/a	1.10e-02	1.887
1091057	ENSG00000113272	34263	THG1L	tRNA-histidine guanylyltransferase 1-like (S. cerevisiae)	54974	5	n/a	n/a	3.53e-05	1.886
1104153	ENSG00000197050	80657	ZNF420	zinc finger protein 420	147923	19	n/a	n/a	1.70e-04	1.886
1087245	ENSG00000018236	1263	CNTN1	contactin 1	1272	12	n/a	n/a	5.49e-02	1.886
1089826	ENSG00000104643	41879	MTMR9	myotubularin related protein 9	66036	8	n/a	n/a	2.77e-03	1.886
1093687	ENSG00000133657	55375	ATP13A3	ATPase type 13A3	79572	3	n/a	n/a	8.66e-05	1.885
1094871	ENSG00000140332	7047	TLE3	transducin-like enhancer of split 3 (E(sp1) homolog, Drosophila)	7090	15	n/a	n/a	1.54e-02	1.885
1093814	ENSG00000134444	36887	KIAA1468	KIAA1468	57614	18	n/a	n/a	1.61e-05	1.885
1097335	ENSG00000159784	9571	FAM131B	family with sequence similarity 131, member B	9715	7	n/a	n/a	6.70e-03	1.884
1100225	ENSG00000172264	80085	MACROD2	MACRO domain containing 2	140733	20	n/a	n/a	8.58e-04	1.883
1096881	ENSG00000156052	2759	GNAQ	guanine nucleotide binding protein (G protein), q polypeptide	2776	9	n/a	n/a	3.00e-04	1.883
1091168	ENSG00000114302	5544	PRKAR2A	protein kinase, cAMP-dependent, regulatory, type II, alpha	5576	3	n/a	n/a	1.55e-05	1.883
1099042	ENSG00000167384	7689	ZNF180	zinc finger protein 180	7733	19	n/a	n/a	8.15e-06	1.883
279938412	ENSG00000239256	0	RP11-22N12.1	RP11-22N12.1	0	17	n/a	n/a	3.97e-02	1.882
1104091	ENSG00000196867	79982	ZFP28	zinc finger protein 28 homolog (mouse)	140612	19	n/a	n/a	1.91e-03	1.882
1100530	ENSG00000173692	5675	PSMD1	proteasome (prosome, macropain) 26S subunit, non-ATPase, 1	5707	2	n/a	n/a	3.51e-03	1.882
279704374	ENSG00000206870	0	U6	U6 spliceosomal RNA	0	14	n/a	n/a	3.71e-02	1.881
1092820	ENSG00000127399	41842	LRRC61	leucine rich repeat containing 61	65999	7	n/a	n/a	5.41e-02	1.881
1097085	ENSG00000157800	58465	SLC37A3	solute carrier family 37 (glycerol-3-phosphate transporter), member 3	84255	7	n/a	n/a	2.00e-03	1.881
280086044	ENSG00000255422	0	AP002954.4	AP002954.4	0	11	n/a	n/a	1.40e-02	1.881
1087800	ENSG00000065413	60057	ANKRD44	ankyrin repeat domain 44	91526	2	n/a	n/a	4.87e-05	1.880
280073987	ENSG00000254662	0	RP11-872D17.4	RP11-872D17.4	0	11	n/a	n/a	5.27e-03	1.880
1090380	ENSG00000108094	8392	CUL2	cullin 2	8453	10	n/a	n/a	7.03e-04	1.880
280033385	ENSG00000251017	0	RP11-629B11.4	RP11-629B11.4	0	4	n/a	n/a	4.22e-03	1.880
279994149	ENSG00000246892	0	AL034548.1	AL034548.1	0	20	n/a	n/a	4.31e-02	1.879
1102634	ENSG00000184635	57603	ZNF93	zinc finger protein 93	81931	19	n/a	n/a	1.01e-07	1.879
1095448	ENSG00000144057	58819	ST6GAL2	ST6 beta-galactosamide alpha-2,6-sialyltranferase 2	84620	2	n/a	n/a	1.84e-02	1.878
279911161	ENSG00000236456	0	RP4-785G19.2	RP4-785G19.2	0	20	n/a	n/a	8.12e-03	1.878
1099488	ENSG00000169139	7293	UBE2V2	ubiquitin-conjugating enzyme E2 variant 2	7336	8	n/a	n/a	1.74e-05	1.878
1086999	ENSG00000006432	4268	MAP3K9	mitogen-activated protein kinase kinase kinase 9	4293	14	n/a	n/a	8.00e-04	1.878
1090576	ENSG00000109606	1653	DHX15	DEAH (Asp-Glu-Ala-His) box polypeptide 15	1665	4	n/a	n/a	3.25e-05	1.877
1102906	ENSG00000185742	124974	C11orf87	chromosome 11 open reading frame 87	399947	11	n/a	n/a	6.05e-02	1.877
1097962	ENSG00000163462	55929	TRIM46	tripartite motif containing 46	80128	1	n/a	n/a	4.68e-02	1.877
1099849	ENSG00000170727	23001	BOP1	block of proliferation 1	23246	8	n/a	n/a	6.14e-04	1.877
1095341	ENSG00000143498	8896	TAF1A	TATA box binding protein (TBP)-associated factor, RNA polymerase I, A, 48kDa	9015	1	n/a	n/a	1.17e-07	1.877
1094822	ENSG00000139946	36437	PELI2	pellino homolog 2 (Drosophila)	57161	14	n/a	n/a	1.19e-05	1.876
1096068	ENSG00000148835	6837	TAF5	TAF5 RNA polymerase II, TATA box binding protein (TBP)-associated factor, 100kDa	6877	10	n/a	n/a	1.89e-04	1.876
279747276	ENSG00000218069	0	RSL24D1P1	ribosomal L24 domain containing 1 pseudogene 1	0	6	n/a	n/a	2.44e-02	1.876
1099897	ENSG00000170921	25864	TANC2	tetratricopeptide repeat, ankyrin repeat and coiled-coil containing 2	26115	17	n/a	n/a	4.93e-03	1.876
1091108	ENSG00000113643	5885	RARS	arginyl-tRNA synthetase	5917	5	n/a	n/a	1.61e-04	1.874
279748917	ENSG00000219329	0	RP11-397G5.2	RP11-397G5.2	0	6	n/a	n/a	9.01e-03	1.873
279724584	ENSG00000213757	0	CTC-451P13.1	CTC-451P13.1	0	5	n/a	n/a	3.86e-02	1.873
1089281	ENSG00000100888	36953	CHD8	chromodomain helicase DNA binding protein 8	57680	14	n/a	n/a	1.83e-06	1.873
1096481	ENSG00000152495	810	CAMK4	calcium/calmodulin-dependent protein kinase IV	814	5	n/a	n/a	2.76e-03	1.872
1104521	ENSG00000198142	41642	ANKRD57	ankyrin repeat domain 57	65124	2	n/a	n/a	2.51e-02	1.872
1087770	ENSG00000064703	11058	DDX20	DEAD (Asp-Glu-Ala-Asp) box polypeptide 20	11218	1	n/a	n/a	7.97e-06	1.872
279989799	ENSG00000245381	0	AC011477.2	AC011477.2	0	19	n/a	n/a	1.56e-03	1.871
1089060	ENSG00000100077	154	ADRBK2	adrenergic, beta, receptor kinase 2	157	22	n/a	n/a	6.36e-03	1.871
1102477	ENSG00000183943	5581	PRKX	protein kinase, X-linked	5613	X	n/a	n/a	2.76e-04	1.871
1088467	ENSG00000083312	3817	TNPO1	transportin 1	3842	5	n/a	n/a	5.22e-05	1.871
279995299	ENSG00000247315	0	AL034548.2	AL034548.2	0	20	n/a	n/a	1.86e-07	1.870
279885834	ENSG00000234149	0	RP11-77G23.2	RP11-77G23.2	0	10	n/a	n/a	1.08e-03	1.870
1099708	ENSG00000170100	83469	ZNF778	zinc finger protein 778	197320	16	n/a	n/a	5.26e-05	1.870
1098064	ENSG00000163714	23105	U2SURP	U2 snRNP-associated SURP domain containing	23350	3	n/a	n/a	1.22e-05	1.869
280121103	ENSG00000258759	0	RP11-1012A1.7	RP11-1012A1.7	0	14	n/a	n/a	8.09e-05	1.869
1101925	ENSG00000181555	28808	SETD2	SET domain containing 2	29072	3	n/a	n/a	2.08e-06	1.869
279731198	ENSG00000214541	0	RPS4L	RPS4L	0	20	n/a	n/a	5.36e-02	1.869
279489069	ENSG00000178503	0	AC009530.1	AC009530.1	0	7	n/a	n/a	1.04e-01	1.869
279771324	ENSG00000224061	0	AC092106.1	AC092106.1	0	2	n/a	n/a	1.90e-04	1.868
279842266	ENSG00000230311	0	AC004074.3	AC004074.3	0	X	n/a	n/a	3.89e-02	1.868
280025465	ENSG00000250377	0	CTC-467M3.3	CTC-467M3.3	0	5	n/a	n/a	1.02e-02	1.868
1098468	ENSG00000165084	77762	C8orf34	chromosome 8 open reading frame 34	116328	8	n/a	n/a	9.55e-03	1.867
1089659	ENSG00000103194	8977	USP10	ubiquitin specific peptidase 10	9100	16	n/a	n/a	1.24e-03	1.867
1095146	ENSG00000142230	9910	SAE1	SUMO1 activating enzyme subunit 1	10055	19	n/a	n/a	8.49e-04	1.867
280083961	ENSG00000255276	0	RP11-23F23.1	RP11-23F23.1	0	11	n/a	n/a	1.17e-02	1.867
1098423	ENSG00000164902	31288	PHAX	phosphorylated adaptor for RNA export	51808	5	n/a	n/a	1.03e-06	1.867
1090979	ENSG00000112592	6868	TBP	TATA box binding protein	6908	6	n/a	n/a	2.37e-03	1.866
1094197	ENSG00000136485	10092	DCAF7	DDB1 and CUL4 associated factor 7	10238	17	n/a	n/a	3.24e-04	1.866
1094687	ENSG00000139116	34894	KIF21A	kinesin family member 21A	55605	12	n/a	n/a	1.23e-04	1.866
1090436	ENSG00000108510	9825	MED13	mediator complex subunit 13	9969	17	n/a	n/a	3.67e-04	1.866
278743751	ENSG00000101898	0	RP3-324O17.4	RP3-324O17.4	0	20	n/a	n/a	4.56e-02	1.865
279850307	ENSG00000231025	0	RP11-175O19.4	RP11-175O19.4	0	10	n/a	n/a	6.18e-05	1.865
1093787	ENSG00000134294	33698	SLC38A2	solute carrier family 38, member 2	54407	12	n/a	n/a	2.35e-05	1.864
1088351	ENSG00000079785	1641	DDX1	DEAD (Asp-Glu-Ala-Asp) box polypeptide 1	1653	2	n/a	n/a	3.02e-03	1.864
1088844	ENSG00000092201	11038	SUPT16H	suppressor of Ty 16 homolog (S. cerevisiae)	11198	14	n/a	n/a	3.09e-04	1.864
279788559	ENSG00000225507	0	AC069282.6	AC069282.6	0	7	n/a	n/a	7.37e-03	1.863
279948955	ENSG00000240477	0	RP11-63E16.1	RP11-63E16.1	0	3	n/a	n/a	1.54e-02	1.863
1092250	ENSG00000123119	40801	NECAB1	N-terminal EF-hand calcium binding protein 1	64168	8	n/a	n/a	3.52e-03	1.863
280004885	ENSG00000248694	0	RP11-18D7.2	RP11-18D7.2	0	4	n/a	n/a	1.96e-02	1.863
279788957	ENSG00000225536	0	RP6-145B8.3	RP6-145B8.3	0	X	n/a	n/a	1.77e-05	1.863
1087724	ENSG00000063046	1960	EIF4B	eukaryotic translation initiation factor 4B	1975	12	n/a	n/a	1.31e-02	1.862
1099817	ENSG00000170558	995	CDH2	cadherin 2, type 1, N-cadherin (neuronal)	1000	18	n/a	n/a	2.25e-03	1.862
1097235	ENSG00000159023	2020	EPB41	erythrocyte membrane protein band 4.1 (elliptocytosis 1, RH-linked)	2035	1	n/a	n/a	9.38e-03	1.862
1099338	ENSG00000168495	657	POLR3D	polymerase (RNA) III (DNA directed) polypeptide D, 44kDa	661	8	n/a	n/a	1.42e-05	1.861
1090844	ENSG00000111737	10863	RAB35	RAB35, member RAS oncogene family	11021	12	n/a	n/a	5.17e-03	1.861
1094126	ENSG00000136104	55424	RNASEH2B	ribonuclease H2, subunit B	79621	13	n/a	n/a	1.45e-03	1.861
1094773	ENSG00000139620	34223	C12orf41	chromosome 12 open reading frame 41	54934	12	n/a	n/a	1.07e-02	1.861
1098113	ENSG00000163875	41343	MEAF6	MYST/Esa1-associated factor 6	64769	1	n/a	n/a	4.01e-03	1.861
280127694	ENSG00000259137	0	RP11-305B6.1	RP11-305B6.1	0	14	n/a	n/a	4.92e-03	1.861
279996040	ENSG00000247614	0	AC119673.1	AC119673.1	0	1	n/a	n/a	1.52e-02	1.861
1088692	ENSG00000089094	58876	KDM2B	lysine (K)-specific demethylase 2B	84678	12	n/a	n/a	1.23e-02	1.860
1091985	ENSG00000120696	58289	KBTBD7	kelch repeat and BTB (POZ) domain containing 7	84078	13	n/a	n/a	3.05e-03	1.860
1101725	ENSG00000180370	5030	PAK2	p21 protein (Cdc42/Rac)-activated kinase 2	5062	3	n/a	n/a	6.15e-05	1.860
279899320	ENSG00000235335	0	AC016723.4	AC016723.4	0	2	n/a	n/a	5.55e-03	1.859
279870599	ENSG00000232794	0	RP11-33N11.1	RP11-33N11.1	0	X	n/a	n/a	4.75e-05	1.859
1095401	ENSG00000143815	3905	LBR	lamin B receptor	3930	1	n/a	n/a	4.94e-04	1.859
1087615	ENSG00000055130	8393	CUL1	cullin 1	8454	7	n/a	n/a	8.06e-04	1.858
1089290	ENSG00000100918	9841	REC8	REC8 homolog (yeast)	9985	14	n/a	n/a	1.57e-02	1.858
279922723	ENSG00000237481	0	RP4-803J11.2	RP4-803J11.2	0	1	n/a	n/a	3.07e-02	1.857
1092136	ENSG00000122068	58458	FYTTD1	forty-two-three domain containing 1	84248	3	n/a	n/a	4.09e-05	1.857
1105174	ENSG00000204519	59871	ZNF551	zinc finger protein 551	90233	19	n/a	n/a	1.59e-03	1.856
1090317	ENSG00000107581	8592	EIF3A	eukaryotic translation initiation factor 3, subunit A	8661	10	n/a	n/a	7.63e-03	1.856
1089434	ENSG00000101557	8974	USP14	ubiquitin specific peptidase 14 (tRNA-guanine transglycosylase)	9097	18	n/a	n/a	4.24e-05	1.856
1091705	ENSG00000118402	6745	ELOVL4	ELOVL fatty acid elongase 4	6785	6	n/a	n/a	1.22e-02	1.856
279787891	ENSG00000225465	0	RFPL1-AS1	RFPL1 antisense RNA 1 (non-protein coding)	0	22	n/a	n/a	5.26e-02	1.855
1101070	ENSG00000176624	30801	MEX3C	mex-3 homolog C (C. elegans)	51320	18	n/a	n/a	3.97e-07	1.854
1098365	ENSG00000164684	152156	ZNF704	zinc finger protein 704	619279	8	n/a	n/a	9.28e-04	1.854
1096307	ENSG00000151240	22737	DIP2C	DIP2 disco-interacting protein 2 homolog C (Drosophila)	22982	10	n/a	n/a	6.98e-03	1.854
1105372	ENSG00000205060	59102	SLC35B4	solute carrier family 35, member B4	84912	7	n/a	n/a	6.89e-06	1.853
279904834	ENSG00000235883	0	AC012379.1	AC012379.1	0	15	n/a	n/a	6.12e-03	1.853
1091639	ENSG00000117602	10964	RCAN3	RCAN family member 3	11123	1	n/a	n/a	1.94e-04	1.853
1099689	ENSG00000170004	1099	CHD3	chromodomain helicase DNA binding protein 3	1107	17	n/a	n/a	1.51e-02	1.852
1087700	ENSG00000061337	11018	LZTS1	leucine zipper, putative tumor suppressor 1	11178	8	n/a	n/a	9.89e-05	1.852
1103725	ENSG00000189079	83430	ARID2	AT rich interactive domain 2 (ARID, RFX-like)	196528	12	n/a	n/a	1.15e-06	1.851
1091756	ENSG00000118922	11117	KLF12	Kruppel-like factor 12	11278	13	n/a	n/a	1.33e-04	1.851
1096627	ENSG00000153879	1047	CEBPG	CCAAT/enhancer binding protein (C/EBP), gamma	1054	19	n/a	n/a	3.36e-06	1.851
1089272	ENSG00000100823	325	APEX1	APEX nuclease (multifunctional DNA repair enzyme) 1	328	14	n/a	n/a	2.38e-03	1.851
279729781	ENSG00000214321	0	CBX1P4	chromobox homolog 1 pseudogene 4	0	X	n/a	n/a	5.00e-03	1.851
1105017	ENSG00000204120	25807	GIGYF2	GRB10 interacting GYF protein 2	26058	2	n/a	n/a	4.54e-03	1.851
1094312	ENSG00000137040	26698	RANBP6	RAN binding protein 6	26953	9	n/a	n/a	1.61e-04	1.850
279925104	ENSG00000237682	0	RP3-514P16.1	RP3-514P16.1	0	X	n/a	n/a	2.99e-02	1.850
1094626	ENSG00000138668	3164	HNRNPD	heterogeneous nuclear ribonucleoprotein D (AU-rich element RNA binding protein 1, 37kDa)	3184	4	n/a	n/a	6.34e-05	1.849
1099133	ENSG00000167720	40469	SRR	serine racemase	63826	17	n/a	n/a	2.99e-03	1.849
1091868	ENSG00000119862	28830	LGALSL	lectin, galactoside-binding-like	29094	2	n/a	n/a	4.12e-03	1.848
1088251	ENSG00000077254	22787	USP33	ubiquitin specific peptidase 33	23032	1	n/a	n/a	5.59e-04	1.848
1100179	ENSG00000172059	8401	KLF11	Kruppel-like factor 11	8462	2	n/a	n/a	2.99e-03	1.847
1103161	ENSG00000186767	79835	SPIN4	spindlin family, member 4	139886	X	n/a	n/a	2.26e-03	1.846
279728552	ENSG00000214181	0	DDX6P2	DEAD (Asp-Glu-Ala-Asp) box polypeptide 6 pseudogene 2	0	13	n/a	n/a	1.11e-02	1.846
1092427	ENSG00000124422	23081	USP22	ubiquitin specific peptidase 22	23326	17	n/a	n/a	1.51e-03	1.846
1087859	ENSG00000066777	10418	ARFGEF1	ADP-ribosylation factor guanine nucleotide-exchange factor 1 (brefeldin A-inhibited)	10565	8	n/a	n/a	3.26e-05	1.846
1094448	ENSG00000137776	55614	SLTM	SAFB-like, transcription modulator	79811	15	n/a	n/a	6.14e-03	1.846
1094218	ENSG00000136628	2043	EPRS	glutamyl-prolyl-tRNA synthetase	2058	1	n/a	n/a	5.43e-03	1.846
1100627	ENSG00000174231	10447	PRPF8	PRP8 pre-mRNA processing factor 8 homolog (S. cerevisiae)	10594	17	n/a	n/a	2.35e-03	1.845
1100552	ENSG00000173825	85639	TIGD3	tigger transposable element derived 3	220359	11	n/a	n/a	1.35e-03	1.845
1097391	ENSG00000160208	22831	RRP1B	ribosomal RNA processing 1 homolog B (S. cerevisiae)	23076	21	n/a	n/a	6.71e-05	1.845
279770404	ENSG00000223973	0	AC068491.3	AC068491.3	0	2	n/a	n/a	1.58e-03	1.845
1098831	ENSG00000166503	30297	AC024270.1	Hepatoma-derived growth factor-related protein 3	50810	15	n/a	n/a	2.06e-03	1.844
1093233	ENSG00000130723	58922	PRRC2B	proline-rich coiled-coil 2B	84726	9	n/a	n/a	1.95e-04	1.844
1104177	ENSG00000197124	60005	ZNF682	zinc finger protein 682	91120	19	n/a	n/a	8.13e-06	1.843
280126794	ENSG00000259081	0	RP11-488C13.6	RP11-488C13.6	0	14	n/a	n/a	7.49e-03	1.843
1104179	ENSG00000197128	125245	ZNF772	zinc finger protein 772	400720	19	n/a	n/a	1.05e-05	1.843
1088016	ENSG00000071051	8380	NCK2	NCK adaptor protein 2	8440	2	n/a	n/a	4.94e-03	1.843
1088951	ENSG00000097021	11167	ACOT7	acyl-CoA thioesterase 7	11332	1	n/a	n/a	4.01e-02	1.843
1096749	ENSG00000154813	94559	DPH3	DPH3, KTI11 homolog (S. cerevisiae)	285381	3	n/a	n/a	1.56e-05	1.842
280103724	ENSG00000257307	0	RP11-317N8.4	RP11-317N8.4	0	14	n/a	n/a	8.97e-03	1.842
1093314	ENSG00000131116	79128	ZNF428	zinc finger protein 428	126299	19	n/a	n/a	8.50e-03	1.842
1099405	ENSG00000168795	9781	ZBTB5	zinc finger and BTB domain containing 5	9925	9	n/a	n/a	6.62e-03	1.842
280014847	ENSG00000249566	0	AC117517.1	AC117517.1	0	X	n/a	n/a	1.64e-02	1.842
1089998	ENSG00000105443	9138	CYTH2	cytohesin 2	9266	19	n/a	n/a	7.80e-04	1.841
1103878	ENSG00000196268	94310	ZNF493	zinc finger protein 493	284443	19	n/a	n/a	5.30e-05	1.841
1101180	ENSG00000177182	81319	CLVS1	clavesin 1	157807	8	n/a	n/a	7.81e-03	1.841
1100847	ENSG00000175395	85562	ZNF25	zinc finger protein 25	219749	10	n/a	n/a	1.37e-03	1.841
1104492	ENSG00000198056	5525	PRIM1	primase, DNA, polypeptide 1 (49kDa)	5557	12	n/a	n/a	1.79e-02	1.840
279891312	ENSG00000234645	0	AC097523.2	AC097523.2	0	2	n/a	n/a	3.17e-02	1.840
1089449	ENSG00000101745	23008	ANKRD12	ankyrin repeat domain 12	23253	18	n/a	n/a	5.74e-04	1.840
1094551	ENSG00000138231	30645	DBR1	debranching enzyme homolog 1 (S. cerevisiae)	51163	3	n/a	n/a	8.48e-08	1.838
279996668	ENSG00000247853	1013899	SCARNA11	SCARNA11	100127974	12	n/a	n/a	1.12e-02	1.838
1096545	ENSG00000153044	41470	CENPH	centromere protein H	64946	5	n/a	n/a	1.30e-03	1.837
1103624	ENSG00000188707	76685	C7orf29	chromosome 7 open reading frame 29	113763	7	n/a	n/a	9.38e-04	1.837
1095250	ENSG00000143147	23187	GPR161	G protein-coupled receptor 161	23432	1	n/a	n/a	1.91e-02	1.837
1101068	ENSG00000176619	59014	LMNB2	lamin B2	84823	19	n/a	n/a	1.11e-03	1.836
1090155	ENSG00000106144	831	CASP2	caspase 2, apoptosis-related cysteine peptidase	835	7	n/a	n/a	4.63e-05	1.836
1093357	ENSG00000131437	10968	KIF3A	kinesin family member 3A	11127	5	n/a	n/a	2.02e-04	1.835
1101634	ENSG00000179837	29625	RBM15B	RNA binding motif protein 15B	29890	3	n/a	n/a	5.68e-03	1.835
1108342	ENSG00000234616	0	JRK	jerky homolog (mouse)	0	8	n/a	n/a	5.17e-07	1.835
1096472	ENSG00000152455	55526	SUV39H2	suppressor of variegation 3-9 homolog 2 (Drosophila)	79723	10	n/a	n/a	6.08e-06	1.834
1093342	ENSG00000131370	9327	SH3BP5	SH3-domain binding protein 5 (BTK-associated)	9467	3	n/a	n/a	1.14e-02	1.834
280031730	ENSG00000250896	0	RNPS1P1	RNA binding protein S1, serine-rich domain pseudogene 1	0	4	n/a	n/a	2.59e-02	1.834
1093293	ENSG00000131023	8990	LATS1	LATS, large tumor suppressor, homolog 1 (Drosophila)	9113	6	n/a	n/a	4.40e-04	1.833
279782899	ENSG00000224986	0	PPP1R8P1	protein phosphatase 1, regulatory subunit 8 pseudogene 1	0	1	n/a	n/a	1.17e-02	1.833
1092110	ENSG00000121879	5258	PIK3CA	phosphoinositide-3-kinase, catalytic, alpha polypeptide	5290	3	n/a	n/a	3.88e-05	1.833
280124352	ENSG00000258945	0	RP11-497E19.2	RP11-497E19.2	0	14	n/a	n/a	2.64e-02	1.833
1104046	ENSG00000196730	1600	DAPK1	death-associated protein kinase 1	1612	9	n/a	n/a	1.18e-02	1.833
280015187	ENSG00000249602	0	RP11-98D18.3	RP11-98D18.3	0	1	n/a	n/a	3.35e-03	1.833
1099673	ENSG00000169933	9614	FRMPD4	FERM and PDZ domain containing 4	9758	X	n/a	n/a	2.91e-02	1.833
1098449	ENSG00000164983	81283	TMEM65	transmembrane protein 65	157378	8	n/a	n/a	1.18e-03	1.832
1088393	ENSG00000081019	33956	RSBN1	round spermatid basic protein 1	54665	1	n/a	n/a	7.04e-04	1.832
279860098	ENSG00000231878	0	SNRPFP1	small nuclear ribonucleoprotein polypeptide F pseudogene 1	0	20	n/a	n/a	1.92e-04	1.832
1097999	ENSG00000163539	22877	CLASP2	cytoplasmic linker associated protein 2	23122	3	n/a	n/a	3.53e-03	1.831
1088486	ENSG00000083842	7511	ZNF8	zinc finger protein 8	7554	19	n/a	n/a	2.27e-04	1.831
1102394	ENSG00000183655	41011	KLHL25	kelch-like 25 (Drosophila)	64410	15	n/a	n/a	6.63e-03	1.831
1103985	ENSG00000196557	8833	CACNA1H	calcium channel, voltage-dependent, T type, alpha 1H subunit	8912	16	n/a	n/a	4.33e-02	1.831
279719464	ENSG00000213131	0	YWHAZP4	tyrosine 3-monooxygenase/tryptophan 5-monooxygenase activation protein, zeta pseudogene 4	0	6	n/a	n/a	8.77e-04	1.831
1096704	ENSG00000154429	79167	C1orf96	chromosome 1 open reading frame 96	126731	1	n/a	n/a	2.33e-02	1.830
280069987	ENSG00000254376	0	SOX5P	SRY (sex determining region Y)-box 5 pseudogene	0	8	n/a	n/a	3.55e-03	1.830
1095807	ENSG00000146757	81719	ZNF92	zinc finger protein 92	168374	7	n/a	n/a	4.04e-05	1.830
1091562	ENSG00000117069	57529	ST6GALNAC5	ST6 (alpha-N-acetyl-neuraminyl-2,3-beta-galactosyl-1,3)-N-acetylgalactosaminide alpha-2,6-sialyltransferase 5	81849	1	n/a	n/a	1.30e-02	1.830
1095334	ENSG00000143469	90311	SYT14	synaptotagmin XIV	255928	1	n/a	n/a	4.64e-05	1.830
1093934	ENSG00000135148	10748	TRAFD1	TRAF-type zinc finger domain containing 1	10906	12	n/a	n/a	2.35e-03	1.830
1096079	ENSG00000148943	34616	LIN7C	lin-7 homolog C (C. elegans)	55327	11	n/a	n/a	1.20e-02	1.830
279880100	ENSG00000233626	0	RP11-565J7.1	RP11-565J7.1	0	1	n/a	n/a	3.64e-03	1.830
279870922	ENSG00000232825	1014812	RP5-896L10.1	RP5-896L10.1	100129620	1	n/a	n/a	7.26e-04	1.830
1089251	ENSG00000100678	6511	SLC8A3	solute carrier family 8 (sodium/calcium exchanger), member 3	6547	14	n/a	n/a	1.37e-04	1.829
1087244	ENSG00000018189	22658	RUFY3	RUN and FYVE domain containing 3	22902	4	n/a	n/a	6.87e-03	1.829
1089836	ENSG00000104723	7944	TUSC3	tumor suppressor candidate 3	7991	8	n/a	n/a	1.07e-01	1.829
1090912	ENSG00000112183	85782	RBM24	RNA binding motif protein 24	221662	6	n/a	n/a	3.56e-02	1.829
1103727	ENSG00000189091	23205	SF3B3	splicing factor 3b, subunit 3, 130kDa	23450	16	n/a	n/a	2.92e-03	1.829
1092220	ENSG00000122824	81997	NUDT10	nudix (nucleoside diphosphate linked moiety X)-type motif 10	170685	X	n/a	n/a	2.62e-02	1.828
1098106	ENSG00000163848	7663	ZNF148	zinc finger protein 148	7707	3	n/a	n/a	3.06e-04	1.828
1098841	ENSG00000166532	36767	RIMKLB	ribosomal modification protein rimK-like family member B	57494	12	n/a	n/a	8.97e-03	1.827
1092476	ENSG00000124688	9445	MAD2L1BP	MAD2L1 binding protein	9587	6	n/a	n/a	1.52e-02	1.827
279922054	ENSG00000237440	0	ZNF737	zinc finger protein 737	0	19	n/a	n/a	1.49e-06	1.827
1093748	ENSG00000134115	27000	CNTN6	contactin 6	27255	3	n/a	n/a	1.74e-03	1.827
279789445	ENSG00000225578	0	NCBP2-AS1	NCBP2 antisense RNA 1 (non-protein coding)	0	3	n/a	n/a	5.53e-03	1.827
279903559	ENSG00000235734	0	HMGN1P36	high mobility group nucleosome binding domain 1 pseudogene 36	0	2	n/a	n/a	1.28e-02	1.826
1098080	ENSG00000163781	10915	TOPBP1	topoisomerase (DNA) II binding protein 1	11073	3	n/a	n/a	1.57e-03	1.826
1089098	ENSG00000100207	6902	TCF20	transcription factor 20 (AR1)	6942	22	n/a	n/a	1.43e-03	1.825
1096498	ENSG00000152642	22926	GPD1L	glycerol-3-phosphate dehydrogenase 1-like	23171	3	n/a	n/a	1.02e-03	1.825
1087330	ENSG00000027001	4260	MIPEP	mitochondrial intermediate peptidase	4285	13	n/a	n/a	1.80e-04	1.825
1087138	ENSG00000010818	3079	HIVEP2	human immunodeficiency virus type I enhancer binding protein 2	3097	6	n/a	n/a	5.50e-02	1.825
1093479	ENSG00000132341	5869	RAN	RAN, member RAS oncogene family	5901	12	n/a	n/a	3.52e-06	1.825
1094393	ENSG00000137486	405	ARRB1	arrestin, beta 1	408	11	n/a	n/a	8.44e-03	1.825
279657077	ENSG00000199273	0	Y_RNA	Y RNA	0	7	n/a	n/a	6.88e-03	1.824
1089366	ENSG00000101265	9626	RASSF2	Ras association (RalGDS/AF-6) domain family member 2	9770	20	n/a	n/a	1.05e-04	1.824
1093806	ENSG00000134375	10293	TIMM17A	translocase of inner mitochondrial membrane 17 homolog A (yeast)	10440	1	n/a	n/a	2.14e-06	1.823
279993267	ENSG00000246528	0	RP11-159H10.3	RP11-159H10.3	0	8	n/a	n/a	2.73e-07	1.823
1098908	ENSG00000166847	58717	DCTN5	dynactin 5 (p25)	84516	16	n/a	n/a	3.61e-05	1.823
279775266	ENSG00000224339	0	AL121578.5	AL121578.5	0	X	n/a	n/a	5.97e-04	1.823
1098276	ENSG00000164323	36860	KIAA1430	KIAA1430	57587	4	n/a	n/a	2.96e-03	1.822
280126229	ENSG00000259051	0	RP11-736L22.1	RP11-736L22.1	0	14	n/a	n/a	1.83e-03	1.821
1100479	ENSG00000173451	57833	THAP2	THAP domain containing, apoptosis associated protein 2	83591	12	n/a	n/a	2.04e-05	1.821
1098370	ENSG00000164694	58823	FNDC1	fibronectin type III domain containing 1	84624	6	n/a	n/a	7.43e-03	1.820
279479626	ENSG00000177236	0	AP006621.1	AP006621.1	0	11	n/a	n/a	1.19e-01	1.820
279896533	ENSG00000235071	0	RP11-759L5.2	RP11-759L5.2	0	X	n/a	n/a	3.08e-03	1.820
1099289	ENSG00000168288	26994	MMADHC	methylmalonic aciduria (cobalamin deficiency) cblD type, with homocystinuria	27249	2	n/a	n/a	6.07e-03	1.820
1097973	ENSG00000163486	23135	SRGAP2	SLIT-ROBO Rho GTPase activating protein 2	23380	1	n/a	n/a	7.46e-03	1.820
1094614	ENSG00000138623	8417	SEMA7A	semaphorin 7A, GPI membrane anchor (John Milton Hagen blood group)	8482	15	n/a	n/a	1.67e-02	1.820
1091333	ENSG00000115484	10428	CCT4	chaperonin containing TCP1, subunit 4 (delta)	10575	2	n/a	n/a	1.07e-02	1.819
1094476	ENSG00000137871	34105	ZNF280D	zinc finger protein 280D	54816	15	n/a	n/a	1.49e-06	1.819
1099492	ENSG00000169174	90296	PCSK9	proprotein convertase subtilisin/kexin type 9	255738	1	n/a	n/a	2.99e-04	1.819
1099843	ENSG00000170677	9173	SOCS6	suppressor of cytokine signaling 6	9306	18	n/a	n/a	7.21e-06	1.819
279983814	ENSG00000244279	0	AC006027.2	AC006027.2	0	7	n/a	n/a	1.13e-02	1.819
1095568	ENSG00000144895	58156	EIF2A	eukaryotic translation initiation factor 2A, 65kDa	83939	3	n/a	n/a	1.88e-03	1.819
1094690	ENSG00000139132	78848	FGD4	FYVE, RhoGEF and PH domain containing 4	121512	12	n/a	n/a	1.73e-05	1.819
1098544	ENSG00000165417	2940	GTF2A1	general transcription factor IIA, 1, 19/37kDa	2957	14	n/a	n/a	9.41e-04	1.818
1088068	ENSG00000072501	8191	SMC1A	structural maintenance of chromosomes 1A	8243	X	n/a	n/a	9.35e-04	1.818
1092498	ENSG00000124789	9828	NUP153	nucleoporin 153kDa	9972	6	n/a	n/a	1.14e-03	1.817
279773946	ENSG00000224224	0	RP3-499B10.5	RP3-499B10.5	0	X	n/a	n/a	4.19e-03	1.817
1102983	ENSG00000186017	59114	ZNF566	zinc finger protein 566	84924	19	n/a	n/a	1.27e-06	1.817
280078421	ENSG00000254963	0	CTD-2562J17.9	CTD-2562J17.9	0	11	n/a	n/a	1.35e-02	1.817
279738006	ENSG00000215199	0	YWHAZP6	tyrosine 3-monooxygenase/tryptophan 5-monooxygenase activation protein, zeta pseudogene 6	0	9	n/a	n/a	5.21e-02	1.816
1101984	ENSG00000181904	79612	C5orf24	chromosome 5 open reading frame 24	134553	5	n/a	n/a	1.65e-03	1.816
279893528	ENSG00000234813	0	RP11-288D15.1	RP11-288D15.1	0	10	n/a	n/a	1.95e-03	1.815
1087338	ENSG00000028203	34880	VEZT	vezatin, adherens junctions transmembrane protein	55591	12	n/a	n/a	4.03e-04	1.815
1086953	ENSG00000005302	10785	MSL3	male-specific lethal 3 homolog (Drosophila)	10943	X	n/a	n/a	3.82e-05	1.815
1088444	ENSG00000082458	1729	DLG3	discs, large homolog 3 (Drosophila)	1741	X	n/a	n/a	1.62e-02	1.814
1094296	ENSG00000136936	7464	XPA	xeroderma pigmentosum, complementation group A	7507	9	n/a	n/a	1.36e-05	1.814
1087189	ENSG00000012983	11023	MAP4K5	mitogen-activated protein kinase kinase kinase kinase 5	11183	14	n/a	n/a	1.38e-03	1.814
280022769	ENSG00000250162	0	CSNK1A1P3	casein kinase 1, alpha 1 pseudogene 3	0	5	n/a	n/a	3.66e-03	1.814
280122580	ENSG00000258842	0	RP11-355I22.5	RP11-355I22.5	0	14	n/a	n/a	4.96e-03	1.814
279784893	ENSG00000225191	0	RP11-97C18.1	RP11-97C18.1	0	1	n/a	n/a	2.66e-02	1.814
1099641	ENSG00000169826	34743	CSGALNACT2	chondroitin sulfate N-acetylgalactosaminyltransferase 2	55454	10	n/a	n/a	4.80e-03	1.814
279881530	ENSG00000233757	0	AC092835.2	AC092835.2	0	2	n/a	n/a	4.72e-05	1.814
1087086	ENSG00000008441	4758	NFIX	nuclear factor I/X (CCAAT-binding transcription factor)	4784	19	n/a	n/a	6.68e-04	1.814
280060511	ENSG00000253719	1001970	ATXN7L3B	ataxin 7-like 3B	552889	12	n/a	n/a	2.47e-03	1.814
1100782	ENSG00000175093	60175	SPSB4	splA/ryanodine receptor domain and SOCS box containing 4	92369	3	n/a	n/a	1.92e-03	1.813
1099414	ENSG00000168826	81685	ZBTB49	zinc finger and BTB domain containing 49	166793	4	n/a	n/a	4.42e-07	1.813
1097939	ENSG00000163376	58742	KBTBD8	kelch repeat and BTB (POZ) domain containing 8	84541	3	n/a	n/a	5.47e-09	1.813
1094314	ENSG00000137055	9238	PLAA	phospholipase A2-activating protein	9373	9	n/a	n/a	2.16e-04	1.812
1101669	ENSG00000180008	78920	SOCS4	suppressor of cytokine signaling 4	122809	14	n/a	n/a	1.31e-03	1.812
280028691	ENSG00000250638	0	AC068499.6	AC068499.6	0	19	n/a	n/a	1.90e-01	1.811
1093569	ENSG00000132792	35539	CTNNBL1	catenin, beta like 1	56259	20	n/a	n/a	1.24e-03	1.811
1092987	ENSG00000128872	29502	TMOD2	tropomodulin 2 (neuronal)	29767	15	n/a	n/a	8.63e-05	1.810
1104751	ENSG00000198815	22643	FOXJ3	forkhead box J3	22887	1	n/a	n/a	5.83e-03	1.810
1104679	ENSG00000198673	109581	FAM19A2	family with sequence similarity 19 (chemokine (C-C motif)-like), member A2	338811	12	n/a	n/a	1.09e-02	1.810
279787481	ENSG00000225423	0	RP11-122F14.3	RP11-122F14.3	0	10	n/a	n/a	7.61e-03	1.810
1093998	ENSG00000135454	2567	B4GALNT1	beta-1,4-N-acetyl-galactosaminyl transferase 1	2583	12	n/a	n/a	3.05e-02	1.810
1090149	ENSG00000106105	2601	GARS	glycyl-tRNA synthetase	2617	7	n/a	n/a	1.29e-02	1.809
279657980	ENSG00000199546	0	Y_RNA	Y RNA	0	3	n/a	n/a	4.42e-02	1.809
1101300	ENSG00000177764	59534	ZCCHC3	zinc finger, CCHC domain containing 3	85364	20	n/a	n/a	2.44e-07	1.809
1091797	ENSG00000119401	22709	TRIM32	tripartite motif containing 32	22954	9	n/a	n/a	4.44e-02	1.808
1098250	ENSG00000164244	79567	PRRC1	proline-rich coiled-coil 1	133619	5	n/a	n/a	3.56e-04	1.808
1093964	ENSG00000135334	34411	AKIRIN2	akirin 2	55122	6	n/a	n/a	1.24e-02	1.808
1087456	ENSG00000042429	9303	MED17	mediator complex subunit 17	9440	11	n/a	n/a	4.86e-07	1.807
279775114	ENSG00000224324	0	AC093662.6	AC093662.6	0	7	n/a	n/a	1.54e-02	1.806
1103947	ENSG00000196437	80698	ZNF569	zinc finger protein 569	148266	19	n/a	n/a	4.08e-07	1.806
1087107	ENSG00000009844	31014	VTA1	Vps20-associated 1 homolog (S. cerevisiae)	51534	6	n/a	n/a	4.02e-02	1.806
1092193	ENSG00000122641	3599	INHBA	inhibin, beta A	3624	7	n/a	n/a	1.01e-02	1.806
1095737	ENSG00000146151	33802	HMGCLL1	3-hydroxymethyl-3-methylglutaryl-CoA lyase-like 1	54511	6	n/a	n/a	3.34e-02	1.806
1103817	ENSG00000196110	119512	ZNF699	zinc finger protein 699	374879	19	n/a	n/a	1.38e-04	1.806
1102230	ENSG00000182986	81560	ZNF320	zinc finger protein 320	162967	19	n/a	n/a	3.39e-06	1.805
1090706	ENSG00000110786	59057	PTPN5	protein tyrosine phosphatase, non-receptor type 5 (striatum-enriched)	84867	11	n/a	n/a	3.70e-02	1.805
279846835	ENSG00000230693	0	RP11-456E1.3	RP11-456E1.3	0	X	n/a	n/a	1.58e-02	1.804
279872305	ENSG00000232951	0	IPO7P1	importin 7 pseudogene 1	0	X	n/a	n/a	2.42e-05	1.804
1090296	ENSG00000107295	6420	SH3GL2	SH3-domain GRB2-like 2	6456	9	n/a	n/a	2.50e-02	1.804
280053492	ENSG00000253200	0	RP11-582J16.5	Uncharacterized protein	0	8	n/a	n/a	3.18e-03	1.804
1086873	ENSG00000001167	4769	NFYA	nuclear transcription factor Y, alpha	4800	6	n/a	n/a	1.64e-03	1.804
1091255	ENSG00000115053	4665	NCL	nucleolin	4691	2	n/a	n/a	1.22e-04	1.804
1092674	ENSG00000125966	10735	MMP24	matrix metallopeptidase 24 (membrane-inserted)	10893	20	n/a	n/a	9.49e-02	1.803
1091132	ENSG00000113838	34460	TBCCD1	TBCC domain containing 1	55171	3	n/a	n/a	8.68e-06	1.803
1098878	ENSG00000166747	161	AP1G1	adaptor-related protein complex 1, gamma 1 subunit	164	16	n/a	n/a	1.84e-05	1.803
1098359	ENSG00000164654	33759	MIOS	missing oocyte, meiosis regulator, homolog (Drosophila)	54468	7	n/a	n/a	2.94e-04	1.803
279739370	ENSG00000215349	0	MRPL3P1	mitochondrial ribosomal protein L3 pseudogene 1	0	13	n/a	n/a	1.13e-02	1.803
279902424	ENSG00000235636	0	NUS1P1	nuclear undecaprenyl pyrophosphate synthase 1 homolog (S. cerevisiae) pseudogene 1	0	X	n/a	n/a	2.96e-02	1.803
1087262	ENSG00000019995	34053	ZRANB1	zinc finger, RAN-binding domain containing 1	54764	10	n/a	n/a	4.76e-05	1.802
1091805	ENSG00000119446	60179	RBM18	RNA binding motif protein 18	92400	9	n/a	n/a	9.54e-05	1.802
279789438	ENSG00000225574	0	GS1-542M4.2	GS1-542M4.2	0	X	n/a	n/a	9.08e-04	1.801
1091205	ENSG00000114648	23031	KLHL18	kelch-like 18 (Drosophila)	23276	3	n/a	n/a	1.78e-03	1.801
279947760	ENSG00000240336	0	RP11-405L18.1	RP11-405L18.1	0	9	n/a	n/a	8.04e-05	1.801
1088181	ENSG00000075407	7544	ZNF37A	zinc finger protein 37A	7587	10	n/a	n/a	1.41e-03	1.801
279747497	ENSG00000218283	0	MORF4L1P1	mortality factor 4 like 1 pseudogene 1	0	1	n/a	n/a	3.62e-02	1.801
279800572	ENSG00000226535	0	RP11-417L14.1	RP11-417L14.1	0	9	n/a	n/a	9.10e-05	1.800
279828349	ENSG00000229023	0	AC067945.3	AC067945.3	0	2	n/a	n/a	5.44e-02	1.800
1102870	ENSG00000185614	123285	C3orf54	chromosome 3 open reading frame 54	389119	3	n/a	n/a	8.08e-03	1.800
1100106	ENSG00000171786	4776	NHLH1	nescient helix loop helix 1	4807	1	n/a	n/a	1.75e-02	1.800
1104493	ENSG00000198060	33997	MARCH5	membrane-associated ring finger (C3HC4) 5	54708	10	n/a	n/a	1.03e-05	1.800
1102505	ENSG00000184110	8594	EIF3C	eukaryotic translation initiation factor 3, subunit C	8663	16	n/a	n/a	2.73e-02	1.799
1098014	ENSG00000163596	79401	ICA1L	islet cell autoantigen 1,69kDa-like	130026	2	n/a	n/a	1.43e-02	1.799
279721201	ENSG00000213365	0	AP000593.6	AP000593.6	0	11	n/a	n/a	1.83e-05	1.799
279959976	ENSG00000241790	0	ENO1P4	enolase 1, (alpha) pseudogene 4	0	2	n/a	n/a	6.39e-03	1.799
1101499	ENSG00000178988	77635	MRFAP1L1	Morf4 family associated protein 1-like 1	114932	4	n/a	n/a	7.34e-05	1.799
279914856	ENSG00000236813	0	BTF3P8	basic transcription factor 3 pseudogene 8	0	X	n/a	n/a	3.79e-03	1.798
1094743	ENSG00000139372	6954	TDG	thymine-DNA glycosylase	6996	12	n/a	n/a	4.29e-03	1.798
1090805	ENSG00000111581	36400	NUP107	nucleoporin 107kDa	57122	12	n/a	n/a	9.36e-04	1.798
1096578	ENSG00000153266	34368	FEZF2	FEZ family zinc finger 2	55079	3	n/a	n/a	1.38e-02	1.798
279863693	ENSG00000232183	0	RP6-27P15.2	RP6-27P15.2	0	X	n/a	n/a	3.85e-03	1.797
1090823	ENSG00000111670	54997	GNPTAB	N-acetylglucosamine-1-phosphate transferase, alpha and beta subunits	79158	12	n/a	n/a	4.04e-03	1.797
1087714	ENSG00000062370	7727	ZNF285	zinc finger protein 285	7771	19	n/a	n/a	6.05e-08	1.796
279790476	ENSG00000225674	0	IPO7P2	importin 7 pseudogene 2	0	13	n/a	n/a	1.36e-03	1.796
279861153	ENSG00000231967	0	RP11-12D24.6	RP11-12D24.6	0	9	n/a	n/a	1.45e-03	1.796
1102723	ENSG00000185009	26730	AP3M1	adaptor-related protein complex 3, mu 1 subunit	26985	10	n/a	n/a	1.52e-04	1.795
279820909	ENSG00000228366	0	RP11-18B3.3	RP11-18B3.3	0	9	n/a	n/a	5.31e-02	1.795
279923105	ENSG00000237514	0	PTP4A1P7	protein tyrosine phosphatase type IVA, member 1 pseudogene 7	0	1	n/a	n/a	2.45e-02	1.794
1100067	ENSG00000171574	83646	ZNF584	zinc finger protein 584	201514	19	n/a	n/a	1.39e-03	1.794
1092242	ENSG00000123066	23144	MED13L	mediator complex subunit 13-like	23389	12	n/a	n/a	9.08e-04	1.794
279906433	ENSG00000236031	0	RP11-269F20.1	RP11-269F20.1	0	1	n/a	n/a	2.30e-03	1.793
1090717	ENSG00000110880	23357	CORO1C	coronin, actin binding protein, 1C	23603	12	n/a	n/a	3.62e-03	1.793
1092438	ENSG00000124486	8187	USP9X	ubiquitin specific peptidase 9, X-linked	8239	X	n/a	n/a	1.31e-03	1.793
1102110	ENSG00000182481	3813	KPNA2	karyopherin alpha 2 (RAG cohort 1, importin alpha 1)	3838	17	n/a	n/a	3.33e-05	1.793
280052047	ENSG00000253102	0	RP1-117B12.4	RP1-117B12.4	0	17	n/a	n/a	3.32e-03	1.793
279668922	ENSG00000203387	0	AC074019.2	AC074019.2	0	2	n/a	n/a	9.84e-04	1.793
1096179	ENSG00000149679	57600	CABLES2	Cdk5 and Abl enzyme substrate 2	81928	20	n/a	n/a	1.41e-02	1.793
1104397	ENSG00000197808	60159	ZNF461	zinc finger protein 461	92283	19	n/a	n/a	1.87e-04	1.792
1101754	ENSG00000180543	59609	TSPYL5	TSPY-like 5	85453	8	n/a	n/a	8.38e-03	1.792
1093335	ENSG00000131263	30614	RLIM	ring finger protein, LIM domain interacting	51132	X	n/a	n/a	5.57e-04	1.792
1093727	ENSG00000134001	1952	EIF2S1	eukaryotic translation initiation factor 2, subunit 1 alpha, 35kDa	1965	14	n/a	n/a	2.04e-04	1.792
1099759	ENSG00000170340	10531	B3GNT2	UDP-GlcNAc:betaGal beta-1,3-N-acetylglucosaminyltransferase 2	10678	2	n/a	n/a	3.26e-04	1.792
280096273	ENSG00000256500	0	RP11-73M18.2	UPF0671 protein C14orf153	0	14	n/a	n/a	3.15e-02	1.791
279809971	ENSG00000227347	0	HNRNPKP2	heterogeneous nuclear ribonucleoprotein K pseudogene 2	0	2	n/a	n/a	4.04e-04	1.791
279767421	ENSG00000223726	0	CTA-929C8.7	CTA-929C8.7	0	22	n/a	n/a	2.40e-05	1.791
1090429	ENSG00000108468	10793	CBX1	chromobox homolog 1	10951	17	n/a	n/a	1.84e-06	1.791
1093720	ENSG00000133958	36851	UNC79	unc-79 homolog (C. elegans)	57578	14	n/a	n/a	3.94e-06	1.791
1091336	ENSG00000115504	23056	EHBP1	EH domain binding protein 1	23301	2	n/a	n/a	5.64e-04	1.791
280096044	ENSG00000256464	0	RP11-613F22.5	RP11-613F22.5	0	11	n/a	n/a	5.49e-03	1.791
279842570	ENSG00000230330	0	HMGN2P3	high mobility group nucleosomal binding domain 2 pseudogene 3	0	16	n/a	n/a	2.08e-03	1.791
1098283	ENSG00000164332	79607	UBLCP1	ubiquitin-like domain containing CTD phosphatase 1	134510	5	n/a	n/a	4.05e-05	1.790
280060410	ENSG00000253711	0	RP11-787D18.1	RP11-787D18.1	0	8	n/a	n/a	6.55e-03	1.790
1088941	ENSG00000096401	983	CDC5L	CDC5 cell division cycle 5-like (S. pombe)	988	6	n/a	n/a	1.37e-03	1.790
279779830	ENSG00000224717	0	RP11-576D8.4	RP11-576D8.4	0	1	n/a	n/a	4.26e-06	1.789
1101101	ENSG00000176788	10262	BASP1	brain abundant, membrane attached signal protein 1	10409	5	n/a	n/a	8.10e-02	1.789
279737965	ENSG00000215196	94650	AC091878.1	AC091878.1	285696	5	n/a	n/a	6.05e-03	1.789
1094716	ENSG00000139220	8433	PPFIA2	protein tyrosine phosphatase, receptor type, f polypeptide (PTPRF), interacting protein (liprin), alpha 2	8499	12	n/a	n/a	1.86e-02	1.789
279844606	ENSG00000230498	0	RP4-706A16.2	RP4-706A16.2	0	1	n/a	n/a	5.23e-04	1.789
279935569	ENSG00000238810	60038	SNORD107	small nucleolar RNA, C/D box 107	91380	15	n/a	n/a	2.65e-02	1.789
1100082	ENSG00000171649	94249	ZIK1	zinc finger protein interacting with K protein 1 homolog (mouse)	284307	19	n/a	n/a	5.72e-05	1.789
280113634	ENSG00000258290	0	RP11-654D12.1	RP11-654D12.1	0	12	n/a	n/a	1.56e-01	1.789
1099880	ENSG00000170871	9634	KIAA0232	KIAA0232	9778	4	n/a	n/a	6.99e-03	1.788
279874539	ENSG00000233138	0	RP1-67K17.3	RP1-67K17.3	0	6	n/a	n/a	1.27e-01	1.788
279898371	ENSG00000235236	0	RP13-131K19.1	RP13-131K19.1	0	3	n/a	n/a	3.20e-06	1.788
279763946	ENSG00000223442	0	AC004041.2	AC004041.2	0	5	n/a	n/a	7.49e-04	1.788
1094964	ENSG00000140945	1007	CDH13	cadherin 13, H-cadherin (heart)	1012	16	n/a	n/a	1.51e-01	1.788
1090182	ENSG00000106346	58343	USP42	ubiquitin specific peptidase 42	84132	7	n/a	n/a	4.48e-03	1.787
279769552	ENSG00000223901	0	AP001469.5	AP001469.5	0	21	n/a	n/a	6.94e-03	1.787
1095013	ENSG00000141298	59619	SSH2	slingshot homolog 2 (Drosophila)	85464	17	n/a	n/a	1.82e-05	1.787
279953608	ENSG00000241061	0	AC090602.1	AC090602.1	0	15	n/a	n/a	5.12e-02	1.786
1088309	ENSG00000078674	5076	PCM1	pericentriolar material 1	5108	8	n/a	n/a	2.31e-05	1.786
280013803	ENSG00000249474	0	RP11-49I4.3	RP11-49I4.3	0	3	n/a	n/a	4.80e-03	1.786
1094181	ENSG00000136378	11014	ADAMTS7	ADAM metallopeptidase with thrombospondin type 1 motif, 7	11173	15	n/a	n/a	1.40e-02	1.786
1093345	ENSG00000131375	23228	CAPN7	calpain 7	23473	3	n/a	n/a	1.11e-05	1.785
279848201	ENSG00000230823	0	CBX1P1	chromobox homolog 1 pseudogene 1	0	X	n/a	n/a	4.93e-02	1.785
279949527	ENSG00000240529	0	RP11-247I13.7	RP11-247I13.7	0	22	n/a	n/a	4.38e-04	1.785
1108426	ENSG00000235183	0	RP11-613C6.4	RP11-613C6.4	0	17	n/a	n/a	1.15e-02	1.785
1094223	ENSG00000136643	26497	RPS6KC1	ribosomal protein S6 kinase, 52kDa, polypeptide 1	26750	1	n/a	n/a	8.63e-05	1.784
1096573	ENSG00000153234	4898	NR4A2	nuclear receptor subfamily 4, group A, member 2	4929	2	n/a	n/a	5.28e-02	1.784
280010188	ENSG00000249158	35421	PCDHA11	protocadherin alpha 11	56138	5	n/a	n/a	7.71e-02	1.784
1101981	ENSG00000181894	55476	ZNF329	zinc finger protein 329	79673	19	n/a	n/a	5.49e-03	1.784
1089687	ENSG00000103342	2918	GSPT1	G1 to S phase transition 1	2935	16	n/a	n/a	3.34e-05	1.784
280105097	ENSG00000257411	0	RP11-603J24.9	Uncharacterized protein	0	12	n/a	n/a	3.56e-02	1.784
279757094	ENSG00000221930	0	FAM45B	family with sequence similarity 45, member B (pseudogene)	0	X	n/a	n/a	1.19e-02	1.783
1088463	ENSG00000083168	7947	KAT6A	K(lysine) acetyltransferase 6A	7994	8	n/a	n/a	1.58e-04	1.783
1099524	ENSG00000169255	8636	B3GALNT1	beta-1,3-N-acetylgalactosaminyltransferase 1 (globoside blood group)	8706	3	n/a	n/a	3.00e-02	1.783
1103583	ENSG00000188559	36462	RALGAPA2	Ral GTPase activating protein, alpha subunit 2 (catalytic)	57186	20	n/a	n/a	2.50e-05	1.782
279832407	ENSG00000229400	0	RP11-3L21.2	RP11-3L21.2	0	1	n/a	n/a	2.44e-02	1.782
279779258	ENSG00000224668	0	IPO8P1	importin 8 pseudogene 1	0	1	n/a	n/a	3.89e-04	1.782
1096805	ENSG00000155330	122900	C16orf87	chromosome 16 open reading frame 87	388272	16	n/a	n/a	7.73e-04	1.782
1107037	ENSG00000226049	0	TLK2P1	tousled-like kinase 2 pseudogene 1	0	17	n/a	n/a	2.18e-03	1.781
1099271	ENSG00000168243	2769	GNG4	guanine nucleotide binding protein (G protein), gamma 4	2786	1	n/a	n/a	8.19e-02	1.780
1088062	ENSG00000072315	7181	TRPC5	transient receptor potential cation channel, subfamily C, member 5	7224	X	n/a	n/a	2.30e-03	1.780
1088106	ENSG00000073584	6565	SMARCE1	SWI/SNF related, matrix associated, actin dependent regulator of chromatin, subfamily e, member 1	6605	17	n/a	n/a	3.36e-06	1.780
280131744	ENSG00000259368	0	RP11-64K12.4	RP11-64K12.4	0	15	n/a	n/a	7.59e-02	1.780
280091109	ENSG00000255883	0	AC099522.1	AC099522.1	0	5	n/a	n/a	1.85e-02	1.779
1103907	ENSG00000196361	1980	ELAVL3	ELAV (embryonic lethal, abnormal vision, Drosophila)-like 3 (Hu antigen C)	1995	19	n/a	n/a	2.04e-04	1.779
1091111	ENSG00000113649	10757	TCERG1	transcription elongation regulator 1	10915	5	n/a	n/a	1.57e-03	1.779
1105732	ENSG00000212719	109648	C17orf51	chromosome 17 open reading frame 51	339263	17	n/a	n/a	7.92e-05	1.779
1093395	ENSG00000131737	3860	KRT34	keratin 34	3885	17	n/a	n/a	1.71e-03	1.778
1086954	ENSG00000005339	1378	CREBBP	CREB binding protein	1387	16	n/a	n/a	6.65e-06	1.778
279783269	ENSG00000225031	0	EIF4BP7	eukaryotic translation initiation factor 4B pseudogene 7	0	X	n/a	n/a	1.20e-02	1.777
279788518	ENSG00000225504	0	RP11-160A10.2	RP11-160A10.2	0	6	n/a	n/a	6.57e-02	1.777
279798617	ENSG00000226359	0	AC055811.5	AC055811.5	0	17	n/a	n/a	3.42e-03	1.777
1091404	ENSG00000115947	4968	ORC4	origin recognition complex, subunit 4	5000	2	n/a	n/a	3.34e-02	1.776
1109016	ENSG00000241973	5265	PI4KA	phosphatidylinositol 4-kinase, catalytic, alpha	5297	22	n/a	n/a	1.05e-03	1.776
1091423	ENSG00000116062	2939	MSH6	mutS homolog 6 (E. coli)	2956	2	n/a	n/a	1.86e-03	1.776
1096567	ENSG00000153201	5871	RANBP2	RAN binding protein 2	5903	2	n/a	n/a	2.47e-05	1.776
1096460	ENSG00000152382	78439	TADA1	transcriptional adaptor 1	117143	1	n/a	n/a	3.46e-02	1.776
1094525	ENSG00000138095	9983	LRPPRC	leucine-rich PPR-motif containing	10128	2	n/a	n/a	3.16e-03	1.776
1096885	ENSG00000156103	4299	MMP16	matrix metallopeptidase 16 (membrane-inserted)	4325	8	n/a	n/a	3.60e-05	1.775
1101185	ENSG00000177200	56006	CHD9	chromodomain helicase DNA binding protein 9	80205	16	n/a	n/a	2.44e-04	1.775
1098405	ENSG00000164841	81315	TMEM74	transmembrane protein 74	157753	8	n/a	n/a	2.06e-03	1.775
1099104	ENSG00000167635	7661	ZNF146	zinc finger protein 146	7705	19	n/a	n/a	3.36e-06	1.774
1098221	ENSG00000164151	23134	KIAA0947	KIAA0947	23379	5	n/a	n/a	1.96e-06	1.774
279836135	ENSG00000229750	0	AC096649.2	AC096649.2	0	2	n/a	n/a	1.34e-02	1.774
1106283	ENSG00000215218	79586	UBE2QL1	ubiquitin-conjugating enzyme E2Q family-like 1	134111	5	n/a	n/a	1.52e-01	1.774
1093889	ENSG00000134897	34130	BIVM	basic, immunoglobulin-like variable motif containing	54841	13	n/a	n/a	3.85e-04	1.774
1088510	ENSG00000084676	8579	NCOA1	nuclear receptor coactivator 1	8648	2	n/a	n/a	9.39e-04	1.773
1097192	ENSG00000158636	36225	C11orf30	chromosome 11 open reading frame 30	56946	11	n/a	n/a	8.18e-07	1.773
1097677	ENSG00000162402	23113	USP24	ubiquitin specific peptidase 24	23358	1	n/a	n/a	4.31e-03	1.772
1087513	ENSG00000048471	60130	SNX29	sorting nexin 29	92017	16	n/a	n/a	3.57e-06	1.772
279913989	ENSG00000236741	0	RP4-560B9.4	RP4-560B9.4	0	1	n/a	n/a	5.00e-04	1.772
1100705	ENSG00000174695	81115	TMEM167A	transmembrane protein 167A	153339	5	n/a	n/a	5.16e-05	1.772
1088026	ENSG00000071246	22602	VASH1	vasohibin 1	22846	14	n/a	n/a	3.13e-02	1.771
1088423	ENSG00000081842	35425	PCDHA6	protocadherin alpha 6	56142	5	n/a	n/a	8.02e-02	1.771
1105260	ENSG00000204713	5955	TRIM27	tripartite motif containing 27	5987	6	n/a	n/a	2.61e-03	1.771
1104100	ENSG00000196911	3816	KPNA5	karyopherin alpha 5 (importin alpha 6)	3841	6	n/a	n/a	2.29e-03	1.771
1088722	ENSG00000089639	30772	GMIP	GEM interacting protein	51291	19	n/a	n/a	5.37e-02	1.771
1092278	ENSG00000123352	41745	SPATS2	spermatogenesis associated, serine-rich 2	65244	12	n/a	n/a	1.04e-02	1.770
1099889	ENSG00000170899	2924	GSTA4	glutathione S-transferase alpha 4	2941	6	n/a	n/a	3.54e-02	1.770
279478878	ENSG00000177144	0	AL359758.1	AL359758.1	0	1	n/a	n/a	1.87e-02	1.770
279977138	ENSG00000243637	0	AC019221.4	AC019221.4	0	2	n/a	n/a	1.97e-02	1.770
1101494	ENSG00000178966	55812	RMI1	RMI1, RecQ mediated genome instability 1, homolog (S. cerevisiae)	80010	9	n/a	n/a	1.13e-03	1.769
279747096	ENSG00000217950	125393	AC073869.20	AC073869.20	401010	2	n/a	n/a	6.37e-03	1.769
1094519	ENSG00000138079	6483	SLC3A1	solute carrier family 3 (cystine, dibasic and neutral amino acid transporters, activator of cystine, dibasic and neutral amino acid transport), member 1	6519	2	n/a	n/a	5.21e-02	1.769
1094030	ENSG00000135624	10427	CCT7	chaperonin containing TCP1, subunit 7 (eta)	10574	2	n/a	n/a	1.49e-02	1.769
1096951	ENSG00000156603	85538	MED19	mediator complex subunit 19	219541	11	n/a	n/a	4.02e-03	1.769
1096890	ENSG00000156140	9367	ADAMTS3	ADAM metallopeptidase with thrombospondin type 1 motif, 3	9508	4	n/a	n/a	8.05e-03	1.769
280085843	ENSG00000255408	35428	PCDHA3	protocadherin alpha 3	56145	5	n/a	n/a	8.16e-02	1.769
1100811	ENSG00000175216	9649	CKAP5	cytoskeleton associated protein 5	9793	11	n/a	n/a	2.23e-03	1.768
1090054	ENSG00000105676	60281	ARMC6	armadillo repeat containing 6	93436	19	n/a	n/a	2.56e-02	1.768
1097992	ENSG00000163527	83650	STT3B	STT3, subunit of the oligosaccharyltransferase complex, homolog B (S. cerevisiae)	201595	3	n/a	n/a	1.20e-05	1.768
1090616	ENSG00000109929	6275	SC5DL	sterol-C5-desaturase (ERG3 delta-5-desaturase homolog, S. cerevisiae)-like	6309	11	n/a	n/a	5.83e-04	1.768
1090813	ENSG00000111642	1100	CHD4	chromodomain helicase DNA binding protein 4	1108	12	n/a	n/a	4.04e-04	1.768
279753437	ENSG00000221366	0	MIR1306	microRNA 1306	0	22	n/a	n/a	3.84e-03	1.768
1104079	ENSG00000196826	0	CTD-2192J16.17	Zinc finger protein 709	0	19	n/a	n/a	1.21e-03	1.768
1092542	ENSG00000125354	22912	SEPT6	septin 6	23157	X	n/a	n/a	7.51e-02	1.767
1107800	ENSG00000231167	0	YBX1P2	Y box binding protein 1 pseudogene 2	0	7	n/a	n/a	8.05e-02	1.767
279819148	ENSG00000228222	0	AC074363.1	AC074363.1	0	2	n/a	n/a	5.79e-03	1.767
279813770	ENSG00000227722	0	RP5-1059H15.1	RP5-1059H15.1	0	1	n/a	n/a	4.32e-04	1.767
1105870	ENSG00000213516	142311	RBMXL1	RNA binding motif protein, X-linked-like 1	494115	1	n/a	n/a	6.05e-03	1.766
279712233	ENSG00000211643	0	IGLV5-52	immunoglobulin lambda variable 5-52	0	22	n/a	n/a	5.20e-02	1.766
1088521	ENSG00000085185	40457	BCORL1	BCL6 corepressor-like 1	63035	X	n/a	n/a	5.71e-03	1.766
279641115	ENSG00000198406	0	BZW1P2	basic leucine zipper and W2 domains 1 pseudogene 2	0	3	n/a	n/a	5.80e-03	1.766
1099556	ENSG00000169427	30786	KCNK9	potassium channel, subfamily K, member 9	51305	8	n/a	n/a	1.40e-02	1.766
1103832	ENSG00000196152	7590	ZNF79	zinc finger protein 79	7633	9	n/a	n/a	1.40e-03	1.765
1097467	ENSG00000160716	1133	CHRNB2	cholinergic receptor, nicotinic, beta 2 (neuronal)	1141	1	n/a	n/a	4.02e-03	1.765
1087370	ENSG00000033122	36827	LRRC7	leucine rich repeat containing 7	57554	1	n/a	n/a	2.20e-02	1.765
280042529	ENSG00000251725	1023388	MIR2277	microRNA 2277	100313887	5	n/a	n/a	1.53e-01	1.765
1095960	ENSG00000147894	83722	C9orf72	chromosome 9 open reading frame 72	203228	9	n/a	n/a	7.58e-03	1.764
1090863	ENSG00000111845	34292	PAK1IP1	PAK1 interacting protein 1	55003	6	n/a	n/a	4.82e-03	1.764
1105449	ENSG00000205339	10380	IPO7	importin 7	10527	11	n/a	n/a	7.30e-04	1.764
1096785	ENSG00000155111	22852	CDK19	cyclin-dependent kinase 19	23097	6	n/a	n/a	2.79e-06	1.764
1089937	ENSG00000105202	2076	FBL	fibrillarin	2091	19	n/a	n/a	1.45e-02	1.764
1090314	ENSG00000107560	22597	RAB11FIP2	RAB11 family interacting protein 2 (class I)	22841	10	n/a	n/a	3.31e-04	1.763
280018105	ENSG00000249823	0	RP11-311D14.2	RP11-311D14.2	0	4	n/a	n/a	1.43e-02	1.763
1107538	ENSG00000229387	0	AC103801.2	AC103801.2	0	11	n/a	n/a	1.92e-02	1.763
1102276	ENSG00000183166	57940	CALN1	calneuron 1	83698	7	n/a	n/a	2.24e-02	1.763
279971231	ENSG00000243015	0	AC025260.1	AC025260.1	0	12	n/a	n/a	1.62e-03	1.762
1087656	ENSG00000058091	5186	CDK14	cyclin-dependent kinase 14	5218	7	n/a	n/a	2.24e-03	1.761
1087174	ENSG00000011677	2540	GABRA3	gamma-aminobutyric acid (GABA) A receptor, alpha 3	2556	X	n/a	n/a	1.28e-01	1.761
1100609	ENSG00000174136	94653	RGMB	RGM domain family, member B	285704	5	n/a	n/a	6.47e-02	1.761
1100171	ENSG00000172020	2580	GAP43	growth associated protein 43	2596	3	n/a	n/a	1.08e-01	1.761
1105340	ENSG00000204970	35430	PCDHA1	protocadherin alpha 1	56147	5	n/a	n/a	7.97e-02	1.761
1100915	ENSG00000175792	8540	RUVBL1	RuvB-like 1 (E. coli)	8607	3	n/a	n/a	1.44e-04	1.761
1104017	ENSG00000196646	7651	ZNF136	zinc finger protein 136	7695	19	n/a	n/a	6.58e-06	1.760
279719216	ENSG00000213090	0	AC007256.5	AC007256.5	0	2	n/a	n/a	5.17e-05	1.760
1105337	ENSG00000204967	35427	PCDHA4	protocadherin alpha 4	56144	5	n/a	n/a	8.35e-02	1.760
280038346	ENSG00000251403	0	RP11-298J23.6	RP11-298J23.6	0	6	n/a	n/a	6.16e-03	1.760
1096426	ENSG00000152127	4224	MGAT5	mannosyl (alpha-1,6-)-glycoprotein beta-1,6-N-acetyl-glucosaminyltransferase	4249	2	n/a	n/a	6.70e-05	1.760
1089137	ENSG00000100304	22925	TTLL12	tubulin tyrosine ligase-like family, member 12	23170	22	n/a	n/a	1.46e-02	1.759
1092237	ENSG00000122970	28717	IFT81	intraflagellar transport 81 homolog (Chlamydomonas)	28981	12	n/a	n/a	1.53e-05	1.759
280041949	ENSG00000251664	35420	PCDHA12	protocadherin alpha 12	56137	5	n/a	n/a	8.46e-02	1.759
1105423	ENSG00000205269	1002442	TMEM170B	transmembrane protein 170B	100113407	6	n/a	n/a	3.72e-05	1.759
1088207	ENSG00000076003	4150	MCM6	minichromosome maintenance complex component 6	4175	2	n/a	n/a	5.25e-02	1.758
280022212	ENSG00000250120	35422	PCDHA10	protocadherin alpha 10	56139	5	n/a	n/a	8.34e-02	1.758
1098702	ENSG00000166037	9558	CEP57	centrosomal protein 57kDa	9702	11	n/a	n/a	2.08e-03	1.757
1094463	ENSG00000137822	26974	TUBGCP4	tubulin, gamma complex associated protein 4	27229	15	n/a	n/a	2.87e-02	1.757
1094139	ENSG00000136153	3983	LMO7	LIM domain 7	4008	13	n/a	n/a	7.52e-03	1.757
279775773	ENSG00000224382	0	RP11-34C15.1	RP11-34C15.1	0	10	n/a	n/a	2.70e-04	1.757
280138020	ENSG00000259741	0	AL589988.1	zinc finger MYND domain-containing protein 11 isoform g	0	10	n/a	n/a	1.24e-02	1.757
1092023	ENSG00000120948	23190	TARDBP	TAR DNA binding protein	23435	1	n/a	n/a	4.45e-05	1.757
1093906	ENSG00000135002	34601	RFK	riboflavin kinase	55312	9	n/a	n/a	8.74e-03	1.757
1103147	ENSG00000186675	79821	MAGEE2	melanoma antigen family E, 2	139599	X	n/a	n/a	3.58e-03	1.756
1087981	ENSG00000070367	10493	EXOC5	exocyst complex component 5	10640	14	n/a	n/a	5.06e-05	1.756
1105339	ENSG00000204969	35429	PCDHA2	protocadherin alpha 2	56146	5	n/a	n/a	8.23e-02	1.756
1105335	ENSG00000204963	35424	PCDHA7	protocadherin alpha 7	56141	5	n/a	n/a	8.46e-02	1.756
1100939	ENSG00000175911	0	AC127496.1	Uncharacterized protein	0	17	n/a	n/a	1.70e-04	1.755
1091210	ENSG00000114686	11062	MRPL3	mitochondrial ribosomal protein L3	11222	3	n/a	n/a	1.41e-04	1.755
1090187	ENSG00000106367	1165	AP1S1	adaptor-related protein complex 1, sigma 1 subunit	1174	7	n/a	n/a	1.34e-02	1.754
1096851	ENSG00000155868	9306	MED7	mediator complex subunit 7	9443	5	n/a	n/a	8.30e-08	1.754
279912368	ENSG00000236570	0	AC105765.1	AC105765.1	0	3	n/a	n/a	1.18e-02	1.754
279976087	ENSG00000243527	0	AC109329.1	AC109329.1	0	8	n/a	n/a	1.30e-02	1.754
279878780	ENSG00000233508	0	RP1-269M15.3	RP1-269M15.3	0	20	n/a	n/a	1.42e-01	1.754
1100562	ENSG00000173875	81569	ZNF791	zinc finger protein 791	163049	19	n/a	n/a	1.61e-03	1.753
279912198	ENSG00000236546	0	RP1-118J21.5	RP1-118J21.5	0	1	n/a	n/a	2.06e-04	1.752
279952976	ENSG00000240979	0	RP11-79D8.2	RP11-79D8.2	0	9	n/a	n/a	7.45e-03	1.752
1095565	ENSG00000144868	41843	TMEM108	transmembrane protein 108	66000	3	n/a	n/a	3.52e-02	1.752
1101029	ENSG00000176396	81580	EID2	EP300 interacting inhibitor of differentiation 2	163126	19	n/a	n/a	2.95e-03	1.751
280075555	ENSG00000254759	0	NAP1L1P1	nucleosome assembly protein 1-like 1 pseudogene 1	0	11	n/a	n/a	6.94e-06	1.751
1097404	ENSG00000160233	57249	LRRC3	leucine rich repeat containing 3	81543	21	n/a	n/a	2.83e-02	1.751
1094083	ENSG00000135913	36968	USP37	ubiquitin specific peptidase 37	57695	2	n/a	n/a	1.96e-06	1.751
1096350	ENSG00000151553	36973	FAM160B1	family with sequence similarity 160, member B1	57700	10	n/a	n/a	1.10e-03	1.751
279968284	ENSG00000242659	0	RP11-271C24.2	RP11-271C24.2	0	3	n/a	n/a	1.59e-02	1.751
1105405	ENSG00000205189	41829	ZBTB10	zinc finger and BTB domain containing 10	65986	8	n/a	n/a	1.79e-05	1.751
1098111	ENSG00000163873	2882	GRIK3	glutamate receptor, ionotropic, kainate 3	2899	1	n/a	n/a	1.64e-03	1.750
1093140	ENSG00000130224	36904	LRCH2	leucine-rich repeats and calponin homology (CH) domain containing 2	57631	X	n/a	n/a	3.76e-03	1.750
1106243	ENSG00000215041	58662	NEURL4	neuralized homolog 4 (Drosophila)	84461	17	n/a	n/a	7.80e-04	1.750
1089393	ENSG00000101350	9236	KIF3B	kinesin family member 3B	9371	20	n/a	n/a	2.43e-03	1.750
1090982	ENSG00000112624	23261	KIAA0240	KIAA0240	23506	6	n/a	n/a	2.39e-04	1.750
1091691	ENSG00000118246	22624	FASTKD2	FAST kinase domains 2	22868	2	n/a	n/a	8.28e-05	1.749
279966590	ENSG00000242500	0	RP11-24O6.2	RP11-24O6.2	0	X	n/a	n/a	2.07e-04	1.749
1101065	ENSG00000176597	58218	B3GNT5	UDP-GlcNAc:betaGal beta-1,3-N-acetylglucosaminyltransferase 5	84002	3	n/a	n/a	6.19e-05	1.749
1100709	ENSG00000174718	34485	C12orf35	chromosome 12 open reading frame 35	55196	12	n/a	n/a	1.78e-05	1.749
280078810	ENSG00000254986	9927	DPP3	dipeptidyl-peptidase 3	10072	11	n/a	n/a	4.87e-04	1.749
1109115	ENSG00000243943	58651	ZNF512	zinc finger protein 512	84450	2	n/a	n/a	3.26e-02	1.749
279819097	ENSG00000228218	0	ATF4P3	activating transcription factor 4 pseudogene 3	0	17	n/a	n/a	8.37e-03	1.748
1088527	ENSG00000085365	0	SCAMP1	secretory carrier membrane protein 1	0	5	n/a	n/a	1.02e-02	1.748
279856634	ENSG00000231579	0	RP11-278J6.1	RP11-278J6.1	0	5	n/a	n/a	3.40e-04	1.748
279970743	ENSG00000242959	0	RP4-599G15.3	RP4-599G15.3	0	1	n/a	n/a	8.24e-04	1.748
1094834	ENSG00000140015	26878	KCNH5	potassium voltage-gated channel, subfamily H (eag-related), member 5	27133	14	n/a	n/a	3.94e-03	1.748
1090999	ENSG00000112739	8820	PRPF4B	PRP4 pre-mRNA processing factor 4 homolog B (yeast)	8899	6	n/a	n/a	3.44e-05	1.748
1095262	ENSG00000143179	7328	UCK2	uridine-cytidine kinase 2	7371	1	n/a	n/a	9.13e-04	1.748
1105336	ENSG00000204965	35426	PCDHA5	protocadherin alpha 5	56143	5	n/a	n/a	8.52e-02	1.748
1089104	ENSG00000100220	30973	C22orf28	chromosome 22 open reading frame 28	51493	22	n/a	n/a	8.64e-03	1.747
1094785	ENSG00000139651	93921	ZNF740	zinc finger protein 740	283337	12	n/a	n/a	7.15e-07	1.747
1088290	ENSG00000078177	35017	N4BP2	NEDD4 binding protein 2	55728	4	n/a	n/a	9.08e-04	1.747
1098958	ENSG00000167005	10893	NUDT21	nudix (nucleoside diphosphate linked moiety X)-type motif 21	11051	16	n/a	n/a	2.93e-02	1.747
1101315	ENSG00000177889	7291	UBE2N	ubiquitin-conjugating enzyme E2N	7334	12	n/a	n/a	9.59e-04	1.747
1099733	ENSG00000170242	34320	USP47	ubiquitin specific peptidase 47	55031	11	n/a	n/a	2.45e-04	1.747
280119238	ENSG00000258656	0	RP11-193F5.4	RP11-193F5.4	0	14	n/a	n/a	6.95e-04	1.747
280054058	ENSG00000253250	1000960	RP11-122A3.2	RP11-122A3.2	100127983	8	n/a	n/a	1.15e-02	1.746
279710849	ENSG00000209418	110295	SNORD64	small nucleolar RNA, C/D box 64	347686	15	n/a	n/a	1.53e-01	1.746
1090713	ENSG00000110851	10949	PRDM4	PR domain containing 4	11108	12	n/a	n/a	1.18e-03	1.746
1094113	ENSG00000136021	34970	SCYL2	SCY1-like 2 (S. cerevisiae)	55681	12	n/a	n/a	1.98e-02	1.746
279962229	ENSG00000242013	0	USP27X	ubiquitin specific peptidase 27, X-linked	0	X	n/a	n/a	2.30e-02	1.746
1106291	ENSG00000215251	37953	FASTKD5	FAST kinase domains 5	60493	20	n/a	n/a	4.15e-03	1.746
280061901	ENSG00000253793	0	RP11-293D9.2	RP11-293D9.2	0	8	n/a	n/a	7.72e-05	1.746
1094115	ENSG00000136040	10009	PLXNC1	plexin C1	10154	12	n/a	n/a	9.19e-02	1.745
279888043	ENSG00000234369	0	RP11-444I9.2	RP11-444I9.2	0	10	n/a	n/a	5.00e-03	1.745
1099758	ENSG00000170325	36259	PRDM10	PR domain containing 10	56980	11	n/a	n/a	9.59e-04	1.745
1087362	ENSG00000032219	5894	ARID4A	AT rich interactive domain 4A (RBP1-like)	5926	14	n/a	n/a	1.54e-05	1.745
1094713	ENSG00000139211	110355	AMIGO2	adhesion molecule with Ig-like domain 2	347902	12	n/a	n/a	2.02e-02	1.745
1094104	ENSG00000135973	11089	GPR45	G protein-coupled receptor 45	11250	2	n/a	n/a	1.90e-04	1.744
1090349	ENSG00000107854	56152	TNKS2	tankyrase, TRF1-interacting ankyrin-related ADP-ribose polymerase 2	80351	10	n/a	n/a	3.96e-03	1.744
1095181	ENSG00000142556	55911	ZNF614	zinc finger protein 614	80110	19	n/a	n/a	1.81e-03	1.744
1097074	ENSG00000157680	9038	DGKI	diacylglycerol kinase, iota	9162	7	n/a	n/a	1.99e-03	1.743
280097776	ENSG00000256664	0	RP11-611O2.3	RP11-611O2.3	0	12	n/a	n/a	3.64e-03	1.743
279886983	ENSG00000234241	0	RP4-775C13.1	RP4-775C13.1	0	20	n/a	n/a	2.16e-02	1.743
1096823	ENSG00000155561	22920	NUP205	nucleoporin 205kDa	23165	7	n/a	n/a	3.54e-06	1.743
279926788	ENSG00000237828	0	PA2G4P1	proliferation-associated 2G4 pseudogene 1	0	X	n/a	n/a	6.10e-03	1.743
280015065	ENSG00000249592	1001327	RP11-440L14.1	RP11-440L14.1	100129917	4	n/a	n/a	2.53e-04	1.742
279725276	ENSG00000213881	0	NPM1P6	nucleophosmin 1 (nucleolar phosphoprotein B23, numatrin) pseudogene 6	0	8	n/a	n/a	2.38e-02	1.742
1087517	ENSG00000048649	31253	RSF1	remodeling and spacing factor 1	51773	11	n/a	n/a	3.82e-04	1.742
1101194	ENSG00000177272	3713	KCNA3	potassium voltage-gated channel, shaker-related subfamily, member 3	3738	1	n/a	n/a	8.15e-03	1.742
279997912	ENSG00000248138	0	RP11-446J8.1	RP11-446J8.1	0	4	n/a	n/a	1.87e-01	1.742
279925944	ENSG00000237758	0	AC084031.1	AC084031.1	0	2	n/a	n/a	5.72e-05	1.742
1100602	ENSG00000174106	23346	LEMD3	LEM domain containing 3	23592	12	n/a	n/a	9.60e-05	1.742
1094698	ENSG00000139163	34789	ETNK1	ethanolamine kinase 1	55500	12	n/a	n/a	3.56e-03	1.742
1108898	ENSG00000239389	35419	PCDHA13	protocadherin alpha 13	56136	5	n/a	n/a	8.78e-02	1.742
1094101	ENSG00000135966	9257	TGFBRAP1	transforming growth factor, beta receptor associated protein 1	9392	2	n/a	n/a	2.79e-04	1.741
1098169	ENSG00000164048	30866	ZNF589	zinc finger protein 589	51385	3	n/a	n/a	3.79e-03	1.741
1094625	ENSG00000138663	30620	COPS4	COP9 constitutive photomorphogenic homolog subunit 4 (Arabidopsis)	51138	4	n/a	n/a	1.59e-02	1.741
1087201	ENSG00000013503	34992	POLR3B	polymerase (RNA) III (DNA directed) polypeptide B	55703	12	n/a	n/a	2.75e-05	1.741
1095753	ENSG00000146267	58754	C6orf168	chromosome 6 open reading frame 168	84553	6	n/a	n/a	2.64e-02	1.740
1093595	ENSG00000132952	10062	USPL1	ubiquitin specific peptidase like 1	10208	13	n/a	n/a	2.08e-04	1.740
1094120	ENSG00000136052	58313	SLC41A2	solute carrier family 41, member 2	84102	12	n/a	n/a	8.98e-04	1.740
1099486	ENSG00000169131	6900	ZNF354A	zinc finger protein 354A	6940	5	n/a	n/a	1.59e-02	1.740
1104030	ENSG00000196670	165058	ZFP62	zinc finger protein 62 homolog (mouse)	643836	5	n/a	n/a	4.05e-05	1.740
1100399	ENSG00000173064	93960	C12orf51	chromosome 12 open reading frame 51	283450	12	n/a	n/a	1.37e-03	1.739
1087788	ENSG00000065150	3818	IPO5	importin 5	3843	13	n/a	n/a	2.46e-03	1.739
1091673	ENSG00000118058	4272	MLL	myeloid/lymphoid or mixed-lineage leukemia (trithorax homolog, Drosophila)	4297	11	n/a	n/a	2.58e-04	1.739
1104168	ENSG00000197102	1766	DYNC1H1	dynein, cytoplasmic 1, heavy chain 1	1778	14	n/a	n/a	3.24e-04	1.739
1095837	ENSG00000147044	8507	CASK	calcium/calmodulin-dependent serine protein kinase (MAGUK family)	8573	X	n/a	n/a	1.80e-05	1.739
279710163	ENSG00000207945	1013241	MIR658	microRNA 658	724028	22	n/a	n/a	2.11e-02	1.738
1105334	ENSG00000204962	35423	PCDHA8	protocadherin alpha 8	56140	5	n/a	n/a	8.77e-02	1.738
1089499	ENSG00000102038	6555	SMARCA1	SWI/SNF related, matrix associated, actin dependent regulator of chromatin, subfamily a, member 1	6594	X	n/a	n/a	6.33e-03	1.738
1092005	ENSG00000120833	8758	SOCS2	suppressor of cytokine signaling 2	8835	12	n/a	n/a	3.82e-02	1.738
1098484	ENSG00000165152	58512	C9orf125	chromosome 9 open reading frame 125	84302	9	n/a	n/a	3.34e-02	1.737
279896134	ENSG00000235036	0	RP5-1099D15.1	RP5-1099D15.1	0	20	n/a	n/a	1.70e-05	1.737
279776399	ENSG00000224427	0	AP000281.1	AP000281.1	0	21	n/a	n/a	6.91e-02	1.737
279721285	ENSG00000213370	0	RANP6	RAN, member RAS oncogene family pseudogene 6	0	4	n/a	n/a	3.15e-02	1.736
280019538	ENSG00000249913	0	RP4-671G15.2	RP4-671G15.2	0	1	n/a	n/a	9.06e-05	1.736
1088583	ENSG00000086758	9930	HUWE1	HECT, UBA and WWE domain containing 1	10075	X	n/a	n/a	2.80e-04	1.736
1088014	ENSG00000070961	487	ATP2B1	ATPase, Ca++ transporting, plasma membrane 1	490	12	n/a	n/a	1.01e-02	1.735
279818587	ENSG00000228170	0	RP1-40E16.11	RP1-40E16.11	0	6	n/a	n/a	1.88e-04	1.735
1089767	ENSG00000104164	26006	PLDN	pallidin homolog (mouse)	26258	15	n/a	n/a	5.50e-03	1.735
1087293	ENSG00000023287	9677	RB1CC1	RB1-inducible coiled-coil 1	9821	8	n/a	n/a	3.52e-03	1.735
1096989	ENSG00000156983	7816	BRPF1	bromodomain and PHD finger containing, 1	7862	3	n/a	n/a	4.21e-06	1.735
1094053	ENSG00000135747	60284	ZNF670	zinc finger protein 670	93474	1	n/a	n/a	1.46e-05	1.734
1087443	ENSG00000040933	3606	INPP4A	inositol polyphosphate-4-phosphatase, type I, 107kDa	3631	2	n/a	n/a	5.67e-02	1.734
1096330	ENSG00000151422	2226	FER	fer (fps/fes related) tyrosine kinase	2241	5	n/a	n/a	3.34e-05	1.734
1093620	ENSG00000133101	8821	CCNA1	cyclin A1	8900	13	n/a	n/a	3.00e-02	1.734
1095179	ENSG00000142549	126118	IGLON5	IgLON family member 5	402665	19	n/a	n/a	3.92e-02	1.734
1088823	ENSG00000091844	26322	RGS17	regulator of G-protein signaling 17	26575	6	n/a	n/a	4.79e-02	1.734
1096256	ENSG00000150753	22703	CCT5	chaperonin containing TCP1, subunit 5 (epsilon)	22948	5	n/a	n/a	8.08e-03	1.734
1092814	ENSG00000127337	8038	YEATS4	YEATS domain containing 4	8089	12	n/a	n/a	9.13e-03	1.734
1098159	ENSG00000164024	22928	METAP1	methionyl aminopeptidase 1	23173	4	n/a	n/a	5.52e-03	1.733
1102305	ENSG00000183307	27183	CECR6	cat eye syndrome chromosome region, candidate 6	27439	22	n/a	n/a	3.85e-02	1.733
1104808	ENSG00000198911	6681	SREBF2	sterol regulatory element binding transcription factor 2	6721	22	n/a	n/a	8.01e-04	1.733
1093504	ENSG00000132467	36328	UTP3	UTP3, small subunit (SSU) processome component, homolog (S. cerevisiae)	57050	4	n/a	n/a	1.68e-03	1.733
280000986	ENSG00000248383	35418	PCDHAC1	protocadherin alpha subfamily C, 1	56135	5	n/a	n/a	8.66e-02	1.733
1092831	ENSG00000127483	30296	HP1BP3	heterochromatin protein 1, binding protein 3	50809	1	n/a	n/a	1.11e-04	1.732
1100796	ENSG00000175166	5676	PSMD2	proteasome (prosome, macropain) 26S subunit, non-ATPase, 2	5708	3	n/a	n/a	4.39e-04	1.732
1094891	ENSG00000140455	9816	USP3	ubiquitin specific peptidase 3	9960	15	n/a	n/a	6.01e-04	1.732
1092027	ENSG00000120992	10287	LYPLA1	lysophospholipase I	10434	8	n/a	n/a	1.12e-02	1.732
1091182	ENSG00000114405	36689	C3orf14	chromosome 3 open reading frame 14	57415	3	n/a	n/a	6.50e-04	1.732
1087885	ENSG00000067533	30501	RRP15	ribosomal RNA processing 15 homolog (S. cerevisiae)	51018	1	n/a	n/a	3.34e-07	1.731
1096262	ENSG00000150776	34505	C11orf57	chromosome 11 open reading frame 57	55216	11	n/a	n/a	2.26e-03	1.731
1090933	ENSG00000112290	8857	WASF1	WAS protein family, member 1	8936	6	n/a	n/a	1.16e-01	1.731
1091385	ENSG00000115827	55869	DCAF17	DDB1 and CUL4 associated factor 17	80067	2	n/a	n/a	1.78e-05	1.731
279716557	ENSG00000212381	171982	SNORD65	small nucleolar RNA, C/D box 65	692106	17	n/a	n/a	4.31e-02	1.731
1096394	ENSG00000151846	5010	PABPC3	poly(A) binding protein, cytoplasmic 3	5042	13	n/a	n/a	5.54e-02	1.731
[truncated: 1 more rows]
