# Supplementary material for: Identification of the Molecular Events Involved in the Development of Prefrontal Cortex Through the Analysis of RNA-Seq Data From BrainSpan
Source: ASN Neuro. 2019 Jun 18;11:1759091419854627. doi: 10.1177/1759091419854627 (PMC6582306; doi:10.1177/1759091419854627)
Supplement: Supplemental Material6 - Supplemental material for Identification of the Molecular Events Involved in the Development of Prefrontal Cortex Through the Analysis of RNA-Seq Data From BrainSpan [file Supplemental_Material6.zip › PFC/6/Columns.csv]

donor_id	donor_name	donor_age	donor_color	structure_id	structure_name	structure_abbreviation	structure_color	top_level_structure_id	top_level_structure_name	top_level_structure_abbreviation	top_level_structure_color
12949	H376.V.52	26 pcw	3BEBB0	10173	dorsolateral prefrontal cortex	DFC	D4B235	10153	neural plate	NP	D7D8D8
263195015	H376.V.53	37 pcw	31C291	10173	dorsolateral prefrontal cortex	DFC	D4B235	10153	neural plate	NP	D7D8D8
12889	H376.VI.51	4 mos	76EB76	10173	dorsolateral prefrontal cortex	DFC	D4B235	10153	neural plate	NP	D7D8D8
12890	H376.VI.52	4 mos	6CD66C	10173	dorsolateral prefrontal cortex	DFC	D4B235	10153	neural plate	NP	D7D8D8
12295	H376.V.50	35 pcw	36D6A0	10185	ventrolateral prefrontal cortex	VFC	C2A335	10153	neural plate	NP	D7D8D8
263195015	H376.V.53	37 pcw	31C291	10185	ventrolateral prefrontal cortex	VFC	C2A335	10153	neural plate	NP	D7D8D8
12889	H376.VI.51	4 mos	76EB76	10185	ventrolateral prefrontal cortex	VFC	C2A335	10153	neural plate	NP	D7D8D8
12890	H376.VI.52	4 mos	6CD66C	10185	ventrolateral prefrontal cortex	VFC	C2A335	10153	neural plate	NP	D7D8D8
263195015	H376.V.53	37 pcw	31C291	10278	anterior (rostral) cingulate (medial prefrontal) cortex	MFC	E26880	10153	neural plate	NP	D7D8D8
12296	H376.VI.50	4 mos	80FF80	10278	anterior (rostral) cingulate (medial prefrontal) cortex	MFC	E26880	10153	neural plate	NP	D7D8D8
12890	H376.VI.52	4 mos	6CD66C	10278	anterior (rostral) cingulate (medial prefrontal) cortex	MFC	E26880	10153	neural plate	NP	D7D8D8
263195015	H376.V.53	37 pcw	31C291	10194	orbital frontal cortex	OFC	E2D4A7	10153	neural plate	NP	D7D8D8
12889	H376.VI.51	4 mos	76EB76	10194	orbital frontal cortex	OFC	E2D4A7	10153	neural plate	NP	D7D8D8
12890	H376.VI.52	4 mos	6CD66C	10194	orbital frontal cortex	OFC	E2D4A7	10153	neural plate	NP	D7D8D8
