# Supplementary material for: Identification of the Molecular Events Involved in the Development of Prefrontal Cortex Through the Analysis of RNA-Seq Data From BrainSpan
Source: ASN Neuro. 2019 Jun 18;11:1759091419854627. doi: 10.1177/1759091419854627 (PMC6582306; doi:10.1177/1759091419854627)
Supplement: Supplemental Material6 - Supplemental material for Identification of the Molecular Events Involved in the Development of Prefrontal Cortex Through the Analysis of RNA-Seq Data From BrainSpan [file Supplemental_Material6.zip › PFC/6/Expression.csv]

1103988	0.1246	9.2719	1.5501	0.8036	6.8437	9.8959	0.7271	1.2530	9.1313	0.4159	0.8673	8.9867	0.6190	2.1073
1103578	4.8289	8.7703	0.0000	2.4012	7.4015	9.3055	0.0000	3.2040	8.5132	1.4918	2.4010	7.9649	0.0000	3.8586
1105945	0.0000	7.3254	1.7195	0.2594	5.8122	8.0130	0.9953	0.3614	7.2273	0.0000	0.5881	6.9781	0.7085	0.8774
1105653	3.6306	8.4122	4.0172	1.6398	6.3141	8.8540	3.3229	2.4685	8.1247	1.2333	1.6845	7.6948	3.3581	3.2971
1090186	0.3633	5.1052	1.7845	0.3332	4.3816	5.5349	1.7440	0.2653	5.2390	0.2411	0.3424	5.2105	2.1112	0.2173
1092888	4.5639	6.1228	4.3308	0.9875	4.9754	6.6143	4.4535	1.2622	6.3633	1.6877	0.9090	6.1674	4.6181	0.8293
1097188	0.4223	4.6690	0.6395	0.2645	2.7166	5.1992	0.2313	0.2266	4.3735	0.1243	0.1167	4.3468	0.2375	0.8459
1095219	4.5388	6.1552	4.2507	1.3360	5.4443	6.9198	4.5317	1.6829	6.1066	2.2942	1.2046	6.0368	4.5596	1.2869
1091747	5.0864	8.1689	4.0915	2.7402	0.1134	8.2217	3.6115	4.0013	8.5565	2.8308	3.0730	8.3966	2.8990	2.9320
1099155	3.0307	6.3693	2.3635	2.0156	3.8455	6.2308	2.8370	2.1272	6.8145	0.9045	2.3692	5.9193	3.1076	2.1230
1095060	1.8513	4.9419	1.3655	1.0120	3.9913	5.1364	1.6793	1.1379	5.4210	0.5358	1.4230	4.9325	1.8671	1.0296
1099653	0.2318	4.0810	0.0000	0.8113	2.3008	4.6384	0.0000	0.4322	3.9738	0.0000	0.0000	3.8828	0.1660	0.0000
1105654	0.0000	3.8417	0.1998	0.0000	3.5360	4.2962	0.1104	0.1370	3.7085	0.0859	0.0684	3.5274	0.0973	0.4783
1106213	0.2534	3.3859	0.0951	0.0396	2.8619	4.3082	0.0000	0.2152	3.4168	0.0000	0.0000	3.3425	0.0632	0.0000
1099047	2.9410	6.0722	3.5710	2.6308	7.2917	5.6664	2.9879	2.8112	6.1057	2.0129	3.2134	6.0289	2.7251	3.3922
1086930	0.1194	3.4110	0.1252	0.0839	1.8232	4.1932	0.0198	0.1767	3.4257	0.0000	0.0121	3.2978	0.0513	0.0279
1090997	2.3464	4.8800	2.5989	1.1949	4.1383	4.9842	2.7842	1.4893	5.5421	1.2737	1.3585	4.9460	2.9664	1.2971
279915726	1.0193	5.7415	1.1465	2.5878	3.0102	5.7827	2.2060	2.4863	6.6396	0.8276	3.1610	5.8367	2.2577	2.3942
1099888	1.1407	5.2996	1.9955	1.6200	4.9867	4.8178	1.8509	1.6737	5.5204	1.9771	2.2431	5.1176	2.3642	1.9069
1089006	3.8647	5.2891	4.2010	1.6619	4.5853	5.6613	4.2214	1.9399	5.2702	1.8760	0.9891	5.2355	4.1572	1.6091
1109164	6.0237	9.4654	8.7327	4.8177	7.6669	10.0764	7.4326	5.9507	9.3455	4.1014	5.2177	9.1986	6.6808	6.9131
1091329	3.7135	7.8112	4.0869	4.6047	6.0692	7.9561	4.6387	4.8273	8.5426	4.7992	5.2778	7.9896	4.3897	4.3181
1099760	5.8225	6.0412	3.7630	3.1937	4.7689	6.5524	4.1228	3.3676	6.3313	3.2817	3.2541	6.1704	3.9681	3.8265
1096076	1.2526	3.8286	2.7623	0.4817	5.3181	4.3233	3.0862	0.3646	4.1712	0.6828	0.8476	3.8210	3.0619	0.7728
1103823	3.3792	5.2870	2.1700	1.7889	1.3620	5.3456	2.3153	1.4378	5.3295	2.4847	1.8976	5.3311	1.6951	2.7795
1093946	1.3254	5.1025	2.5098	1.7942	2.5326	5.2738	1.8996	1.7465	5.4082	1.9899	1.9080	4.8991	1.5629	1.8447
1103404	3.1983	4.2135	2.9752	1.7060	4.8644	4.4652	2.4874	2.3678	4.3009	0.7055	1.9934	4.1207	2.0130	1.9178
1095111	3.8827	4.5867	2.2370	2.8647	4.6596	4.4473	2.4781	2.7511	4.5037	1.0942	2.2983	4.6468	2.1694	2.5329
1103307	2.5960	6.4846	3.8639	3.2188	5.0364	6.8858	4.4801	3.4660	7.0115	2.7597	3.3846	6.6050	4.5934	3.3530
1100852	2.9222	5.6994	2.8386	2.7011	4.6017	5.2565	2.8099	2.8159	5.4003	3.0461	2.6912	5.5688	2.8446	3.0505
279720656	6.9488	6.9755	6.4019	5.8497	8.5527	6.9978	4.4312	6.2630	7.2595	1.2702	5.9933	7.1657	5.7443	6.2524
1103195	0.6160	3.5833	1.1141	0.4506	2.5894	3.8183	1.0411	1.3059	4.3293	0.7700	1.2520	2.8261	0.6406	0.9669
1089135	3.6287	5.4395	3.5215	2.8318	4.6419	5.2160	3.2855	2.9167	5.3274	1.2591	2.9907	5.4512	3.0970	3.6989
279711594	0.0000	2.7461	0.0000	0.0000	1.6028	4.0634	1.0023	0.0000	1.9424	0.0000	0.0000	3.3354	0.8745	0.4258
1092606	2.2877	3.2838	0.4650	1.1911	0.6838	4.9598	0.6096	1.3056	3.0895	1.0191	1.2351	3.3045	0.5975	1.1515
279870826	1.6140	4.5536	2.3204	2.1183	4.2632	4.7785	2.8240	2.1202	4.8472	0.9544	2.0239	4.6041	3.0380	1.6257
278984057	0.3704	2.6029	0.5006	0.4044	2.3262	4.1305	0.6268	0.7672	2.5147	0.5992	0.4533	3.6176	0.8270	0.7371
279996985	2.3423	3.4772	0.6086	1.2537	0.6289	5.2177	0.7743	1.6098	3.1483	1.2195	1.1565	3.3499	0.6466	1.2347
279882372	2.2445	6.0739	6.0505	2.4684	6.6858	5.8918	5.1244	2.9325	5.7531	1.2298	2.9204	5.8674	4.4129	2.5679
279951266	0.5222	3.7434	1.1768	1.5431	1.9904	3.8830	1.3328	0.7308	4.1054	1.1964	0.5488	3.6605	0.5782	1.1558
279913026	2.6397	5.0962	3.4294	2.7093	5.7980	4.8516	2.6600	2.2619	4.7853	2.6278	2.8387	5.0337	2.9574	2.6518
1093884	3.1461	6.4298	3.8828	3.7178	5.2700	6.8539	4.6620	3.8873	6.8590	2.8946	3.8374	6.4789	4.8417	3.5390
1101476	5.3891	5.2499	6.4108	2.0534	7.0623	5.7275	6.4274	2.0680	5.6054	2.6660	1.9839	5.3424	6.5142	2.2614
1106522	2.5679	4.2225	2.7210	1.6130	2.6390	4.8396	2.5623	1.1966	4.7722	0.9864	1.6130	4.0060	2.9215	1.7123
1091320	4.4908	6.5967	4.8047	3.7681	5.6630	6.8808	5.3965	4.0435	7.1034	3.7300	3.9844	6.9064	5.4734	3.5961
1087325	1.5407	3.4128	1.1547	0.5519	0.1899	3.8375	1.3544	0.8625	4.3261	0.6396	0.8292	3.2560	0.8489	0.5711
1104624	2.9094	2.5739	0.4052	0.0000	0.0345	2.6796	0.4760	0.1002	2.3997	0.2508	0.4016	2.2782	0.1386	0.1669
1102506	5.0488	6.6722	5.9501	4.2440	7.8697	6.8247	5.8195	4.3113	7.0131	2.5438	4.1730	6.5876	5.9567	5.2456
1092837	5.5092	5.4400	5.3296	2.8478	6.0938	5.7766	5.0483	2.8697	5.7120	3.0212	2.8678	5.4537	5.2078	3.1671
1095134	2.5305	5.3090	3.1926	2.7650	3.4017	6.1031	3.6728	2.6428	5.7157	2.0656	2.5337	5.5565	3.5659	2.7625
1104954	4.8605	4.3182	3.4816	2.2711	4.9700	4.4547	3.2708	2.3326	4.4821	1.1612	2.3968	4.1694	4.1189	2.3798
279719695	5.6014	6.2390	5.8594	3.3596	6.8408	6.3562	5.6062	3.4089	6.3371	4.4683	3.4731	6.3207	5.2821	3.9928
1102881	4.8273	5.0608	4.4812	2.6580	5.2187	5.5611	4.5995	2.9528	5.6784	2.6880	2.9217	5.3266	4.7155	2.4362
1103826	0.2881	2.7153	0.3651	0.0185	0.0000	3.0606	0.4372	0.1813	3.9345	0.1294	0.2591	2.2674	0.0867	0.1167
279808628	1.4676	2.8300	0.2545	0.8552	1.4353	3.7787	0.8707	0.8498	3.1363	0.0000	0.8669	2.6239	0.1232	1.8250
1102199	3.0323	4.4500	2.7311	2.1436	3.0090	5.2546	3.2825	1.9420	4.7437	1.4675	1.9428	4.5042	3.2066	1.9864
1092676	6.4137	6.1540	5.5795	4.1145	7.2314	6.4777	5.1669	4.6241	6.5790	3.4057	4.4302	6.1787	5.2635	4.8845
1104376	3.4886	5.5064	3.6805	3.2295	4.7740	5.7506	3.1564	3.2073	5.5703	4.0391	2.7983	5.4382	2.7096	3.4815
1088824	0.8567	3.5168	1.5822	0.5308	1.7239	3.4142	1.6388	0.7840	3.9065	0.4079	0.5613	3.0521	1.5429	0.5846
1091727	4.4771	6.2244	4.3943	3.3425	4.2685	7.2437	4.7540	3.9046	6.2801	4.4673	3.3631	6.3830	4.3603	3.5979
1099811	3.8934	4.9413	3.1626	2.5151	3.8812	5.0569	3.4128	2.6754	5.3681	2.8316	2.6707	4.8417	3.6096	2.1560
1102615	1.4049	2.8402	1.3440	0.2511	0.7590	3.5457	1.3384	0.3065	3.0517	0.0992	0.2415	2.7850	1.0255	0.3851
1090060	0.8889	3.2209	0.4223	0.1290	0.0000	2.9358	1.1042	0.8969	2.9931	0.0000	0.1531	3.1225	0.3455	0.3138
279994601	0.6718	2.8586	0.6443	0.7479	1.4841	3.1667	0.7312	0.5624	3.0676	0.3706	0.2807	2.9568	0.6866	0.7814
1092578	6.7378	8.2241	6.5834	6.7012	9.7008	8.0180	6.2399	6.7027	8.2801	5.2421	6.6151	8.0610	6.2941	6.8779
1090681	3.1963	4.9282	3.7583	2.3018	4.9208	5.0882	3.6362	2.6002	5.2250	2.0880	2.7335	5.0301	3.4455	3.1965
1103272	5.0499	5.4680	5.5344	2.4814	4.8883	5.6616	4.8533	3.0353	5.6067	2.4571	2.6728	5.1966	4.8889	2.5483
1108950	2.8687	5.8776	3.7056	1.8029	3.0093	5.3662	4.1132	3.4981	6.0567	2.5513	3.6033	5.5323	2.7499	2.2838
1089581	3.7256	4.1685	3.6335	1.6683	4.4310	4.3701	4.0218	1.9375	4.8490	1.9980	1.9196	4.5703	4.2087	1.5095
1092909	2.1968	3.4923	2.0772	1.7116	4.8557	3.4329	1.9184	2.0404	3.7914	1.0620	1.6752	3.4698	2.0986	1.8347
1091599	6.0416	6.8120	6.3346	4.3680	7.3205	7.0802	6.4235	4.5046	7.0815	3.7235	4.5384	6.9124	6.4769	4.7619
1090280	0.0000	2.6371	0.3363	0.2212	0.8348	3.4848	0.1198	0.2506	2.6449	0.0000	0.3359	2.1775	0.2956	0.3168
1097697	1.0174	5.3541	1.9011	3.3524	3.9135	5.1649	1.7137	2.8470	5.0307	3.4579	3.2894	5.1979	1.7985	2.2626
1090265	4.8371	5.4515	4.6222	3.3145	5.8167	5.8076	4.7895	3.5074	5.7172	2.7927	3.5340	5.5766	4.9689	3.2450
1097153	2.3741	2.9292	1.5910	1.6197	5.0393	3.2638	1.6361	1.7436	3.5825	2.0101	1.9094	3.3894	1.6346	1.8518
1104836	3.7822	3.9970	3.0889	1.8472	3.9510	4.8962	3.4860	1.9002	3.9223	1.8253	1.7505	4.1092	3.3132	2.2583
1091989	1.2108	4.1967	1.7914	0.9752	1.0061	4.3796	2.3795	1.1535	4.0897	1.2496	0.9152	3.6314	1.7072	1.1111
279470193	3.7379	5.3918	5.9868	2.9753	6.7621	4.9364	4.1977	3.3955	5.1928	0.3826	3.1367	5.0813	4.0588	3.9564
1092913	4.9875	4.1689	3.6726	2.2600	4.6347	4.4166	3.6857	2.5990	4.3948	1.1165	2.4362	4.0130	4.0378	2.3172
1089965	0.8717	4.4975	1.5463	2.2841	3.5137	4.2802	1.7582	2.0232	4.7016	1.6089	1.9573	4.0607	2.1149	2.6037
279895312	6.6420	8.6315	7.3377	6.0425	7.5405	9.5575	7.5750	6.1894	8.7845	6.1454	6.2906	8.8492	7.6453	6.1505
1087767	2.6225	3.4111	2.5883	1.2067	3.6391	4.1596	2.9523	1.2548	3.5279	0.9307	1.2176	3.3115	2.8237	1.3001
279488997	5.7097	8.2080	7.0036	6.1804	8.7564	8.1542	6.1600	6.4094	8.1514	4.3753	6.2954	8.0744	6.1126	7.0105
279751883	3.5160	4.3466	3.6451	2.8289	5.0967	4.5670	3.7742	2.8391	4.5529	0.4597	2.4048	4.2640	3.8286	2.1810
1102780	5.0005	6.0596	5.5702	3.3464	5.0121	6.7280	5.4834	3.5929	6.1509	3.6895	3.2014	6.1699	5.1501	3.6631
1104105	1.8932	3.3118	2.2229	1.6415	4.1290	3.7519	2.3077	1.3908	3.4455	0.9838	1.2666	3.4223	2.2465	1.4934
1094342	1.5747	3.9810	1.8912	1.9732	3.4506	4.3361	2.0787	1.7422	4.0965	1.8594	1.8169	3.7234	2.2115	1.6083
1089341	0.9273	2.9374	1.4908	0.5825	2.3737	3.0070	1.4820	0.6792	3.2233	0.3209	0.7943	2.9669	1.4624	0.7577
1087321	6.2057	7.9199	6.7696	5.4156	7.0603	8.8145	6.8538	5.6131	8.0544	5.5791	5.6161	8.0688	6.9311	5.7113
280026084	1.6181	5.2388	2.3240	1.7177	1.3743	4.5901	2.9452	2.4653	5.4306	1.8010	2.8980	4.8874	1.6915	2.0373
1094933	2.6264	3.6716	2.5374	1.5693	3.3154	4.2409	2.9342	1.5040	3.6690	1.1915	1.5157	3.5594	2.6532	1.2412
279883526	4.7084	5.6592	4.9295	2.8674	5.4317	5.7625	5.1532	3.6085	5.7037	2.6135	2.8826	5.1828	4.8286	3.4209
279489730	1.5611	2.2836	0.3148	0.7681	1.4941	1.9961	0.2564	0.2682	2.0760	0.5161	0.2148	2.6864	0.5411	0.2999
1089794	2.7518	3.8579	2.3901	1.3022	2.6850	3.8680	2.9313	1.6326	4.1068	1.3367	1.4949	3.8460	2.6130	1.5382
1097783	1.2594	2.7054	1.5415	0.2733	0.4370	4.5800	1.6714	0.0808	2.6028	0.8168	0.2401	2.4504	1.0001	0.1767
1097802	1.0221	4.7170	2.0153	3.1261	5.4068	4.3259	1.6011	2.6181	4.5314	2.7833	2.8404	4.5007	1.8528	2.9608
1098804	0.7643	3.0938	0.6473	0.7850	1.2182	2.6940	1.1148	0.8145	3.2018	0.4266	0.5742	2.9578	0.9290	0.4847
1099097	2.0458	2.8036	1.7742	0.6929	2.4803	3.2226	1.5533	0.7322	3.0713	0.3395	1.0336	2.3646	1.1105	1.3523
279841042	2.6272	4.3996	3.5357	2.0966	3.7402	4.8409	3.2689	1.8964	4.5837	0.9977	2.4381	4.3748	3.2586	2.5739
1096547	4.4492	6.2426	4.8841	3.6433	5.5039	6.0730	4.7124	3.6269	5.9676	3.5166	3.6489	5.9657	4.9321	3.9674
280086366	0.1879	2.6175	0.2234	0.3284	0.0000	2.9113	0.5213	0.4438	3.4477	0.0000	0.1844	2.0616	0.5137	0.0904
1096483	5.0099	4.9340	4.3325	2.9387	5.0269	5.1748	4.2002	3.0825	5.2322	2.7647	3.0747	4.9759	4.5551	2.8716
280096171	2.7228	4.1772	3.1390	2.3904	3.7494	4.6937	2.4614	2.2055	4.1245	0.9781	2.4305	4.5739	3.7761	2.0361
1095131	4.3220	5.9025	4.3125	3.8075	4.5872	6.5548	4.8763	3.9495	6.3390	2.6841	3.8011	5.9546	5.2081	3.6242
1100959	2.9315	2.9755	2.2714	0.9585	1.4608	4.7340	2.0587	1.4096	3.8934	1.5043	1.1758	2.8947	1.7048	1.4941
1102871	2.3490	3.4546	3.4228	1.3729	4.0480	3.4572	3.2846	1.0693	3.8772	1.2255	1.0461	3.7746	3.4443	0.5154
1090305	1.1781	3.5004	1.9862	1.1740	3.1512	4.6585	2.5121	1.2825	2.8944	1.3011	0.9138	3.2706	1.5403	1.6564
1102542	4.6174	7.4690	5.3574	5.6847	7.6636	7.7799	5.6017	5.6687	6.9360	5.4777	5.6451	7.3574	5.0965	4.7432
279873887	3.0362	4.3654	3.9907	2.0085	4.6909	4.6668	3.7686	2.1496	4.7213	2.4338	2.0314	4.4302	3.7424	1.9645
280050194	1.7667	2.7261	2.1389	0.0000	1.8880	2.8665	1.4426	0.8640	2.9904	0.6784	0.0000	2.5189	1.4978	0.5985
1093210	0.6257	3.0174	1.2156	0.9220	1.8065	3.9898	1.7023	0.8349	3.1057	0.7016	0.8683	3.0435	1.4968	0.5994
279948863	6.9514	8.5906	8.0857	6.9365	9.8642	8.4953	7.0068	7.0627	8.6725	5.4331	6.8679	8.7257	6.9384	7.6322
1100000	0.2695	3.7579	0.6910	2.0147	2.6619	4.5230	0.1776	1.8105	3.6137	2.3184	1.5961	3.6185	0.6793	2.8929
1094257	3.7198	3.0173	3.7753	0.5269	3.8314	3.6812	3.6208	0.8220	3.4476	1.1465	0.9274	3.2465	3.7976	0.9040
279847265	0.2580	5.3052	2.9809	3.1131	5.7601	5.3395	2.8566	2.9428	5.2243	0.6975	3.1257	4.0917	2.8942	3.6510
279702757	2.2724	2.5935	2.4428	0.8441	4.1361	1.9811	1.8533	0.3500	2.2372	0.0000	1.1249	2.4269	1.2812	0.6283
1091784	1.2006	4.1734	1.2548	2.7222	4.6031	3.8556	1.5966	2.2648	3.7609	2.1972	2.4177	3.9240	1.7299	2.1764
1092726	4.0179	5.0758	4.3608	2.8713	4.7980	5.4841	4.1153	3.0425	5.2327	2.0540	3.2298	4.9799	3.9057	3.5541
1089129	1.8274	3.4808	1.7630	0.8416	0.4361	3.4097	1.8619	1.0490	3.6931	0.5692	0.7282	3.5382	1.8354	0.8991
1101624	3.7189	4.4376	4.1466	2.2712	4.9048	4.7792	4.3944	2.4167	4.7914	1.6838	2.4156	4.6516	4.6534	2.1274
1090707	3.6181	4.6574	3.4217	2.6953	4.3487	5.2202	4.0019	2.9638	5.1626	2.0539	2.8967	5.0065	4.3721	2.7435
1099791	2.5631	4.4754	2.2344	1.7136	0.5857	4.7175	2.5087	2.0714	4.5989	1.8581	1.9017	4.5402	2.2143	1.9439
1093356	1.9162	3.2250	2.0749	0.9734	2.4822	3.4315	2.0342	1.3026	3.3177	0.5092	1.2868	3.3331	2.1040	1.1348
280092156	3.2811	3.8234	3.4855	1.9736	4.1112	4.3538	3.4293	1.3740	4.1077	2.4748	1.5255	4.1403	3.4444	1.8747
1093088	3.5586	3.9426	2.2469	2.0771	3.0962	3.7963	2.1514	2.0777	4.1123	2.1661	2.2982	3.8847	2.0342	2.6379
279725943	2.2759	4.2039	4.1766	1.9154	5.0533	3.9500	3.2469	1.8583	3.6209	1.9335	1.0622	4.1265	2.6051	2.0410
1106668	4.4321	5.9459	4.9237	3.6335	5.0042	6.4790	4.9178	3.7065	6.0222	3.3012	3.7199	6.2259	4.6925	4.5070
1090227	3.4077	3.9537	2.5068	2.3813	3.6293	4.8468	3.0451	2.2807	4.1528	2.2602	2.4941	4.0660	3.0120	2.0516
1093177	0.0960	2.3778	0.0726	0.0000	0.3598	2.4585	0.1502	0.0965	2.3609	0.0000	0.0000	1.7633	0.1938	0.0000
1095128	6.2384	7.3676	6.4708	4.9062	6.2842	7.9517	6.5731	5.2630	7.4892	5.0771	5.1093	7.4467	6.1712	5.4417
1093827	1.7185	3.4470	2.8311	0.9409	2.5157	4.2981	2.8078	0.9389	3.5373	1.0122	0.7698	3.6281	2.9541	1.2528
1098439	2.0545	3.0353	1.4787	0.9834	1.1410	3.6805	1.9282	1.3840	3.4920	0.6644	1.2397	3.3179	1.6912	0.9131
1089492	1.9003	3.7526	2.7280	0.9472	2.9544	4.0543	2.6530	1.7126	3.8301	1.9413	1.3830	3.6291	2.2035	1.2493
1094516	3.0209	4.1706	3.0705	2.3105	4.8488	4.1116	3.0868	2.4818	4.3474	2.3964	2.3549	4.3524	3.1694	2.2583
1088300	3.9331	3.4366	4.6023	0.8489	5.0123	3.4690	4.5921	1.1226	3.6305	1.0673	0.8996	3.4764	4.4279	1.0697
1087260	4.1278	4.8846	3.3685	1.7402	0.8926	4.8664	3.6398	1.9071	4.9615	2.8630	1.9683	4.8351	3.2302	2.0679
1092621	2.0990	3.6291	2.9263	1.5555	3.5596	4.2389	3.0957	1.5042	4.0006	1.1197	1.5250	4.1119	3.3530	1.8601
1103071	2.6119	3.8310	2.7626	2.4448	5.5796	3.8424	2.4586	2.3320	3.8509	2.6068	2.2843	3.8898	2.2358	2.4387
1089852	3.1996	4.9258	3.0634	2.8695	3.5384	4.9512	3.4593	2.8806	5.2823	2.1032	2.8916	4.8177	3.8067	2.6504
1099347	0.3317	2.5234	0.6764	0.3295	1.9380	2.2615	0.8360	0.2095	2.6641	0.3005	0.4686	2.4673	1.1454	0.4197
1097571	1.3551	3.1746	2.1278	1.0650	3.1694	3.7851	2.4413	1.1467	3.3370	0.6794	1.0912	3.1911	2.3879	1.2289
1095733	3.2981	4.3658	2.8701	2.6327	3.8467	4.3298	2.9885	2.3646	4.2632	1.9828	2.5035	4.3206	3.1289	2.2527
280128300	1.3334	2.5637	1.5968	0.7796	0.8937	3.1735	1.0897	0.5254	3.2494	0.9559	0.3993	3.0244	1.0501	0.7672
1093729	0.5669	2.6285	0.9946	0.7319	1.7153	3.2352	0.9653	0.7715	2.7391	0.6232	0.7540	2.7847	0.9296	0.6467
279833718	2.4826	2.5890	2.0273	0.8122	2.9230	2.8341	2.2708	0.9060	3.3481	0.7331	1.0457	3.0308	2.5643	0.7753
280078548	4.1926	6.0059	5.2651	3.9053	6.6997	6.5875	5.4858	3.9862	6.1991	3.4259	4.0098	5.8850	5.4284	4.1362
1102641	3.5814	3.2880	0.0000	3.1148	3.3685	3.2720	0.0000	3.2095	3.3483	2.4930	3.1283	3.2251	0.0000	3.0716
1093505	1.8320	2.5192	0.8872	0.8519	1.0978	2.8054	1.3009	0.8615	3.4000	0.5271	1.0376	2.8491	1.4009	0.7165
1108238	4.1819	7.3204	6.4057	5.2635	8.0619	7.2045	5.8605	5.5250	7.3254	3.4497	5.3993	7.3181	5.5401	6.0239
1099283	1.4054	2.1524	1.0917	0.5947	3.8321	1.9694	1.3047	1.0080	2.7996	0.6155	0.8700	2.6554	1.4017	1.1292
1096164	3.9621	5.9876	4.9510	3.2347	2.4010	7.0259	5.2700	2.6025	5.5887	3.4742	2.5125	6.0236	3.4877	4.0622
1095174	0.0000	1.8757	0.0000	0.1199	1.8980	1.5520	0.0000	0.0000	2.2340	0.0000	0.0000	1.6353	0.1883	0.2946
1088910	1.9172	4.7688	2.2591	2.8801	4.0209	4.4792	2.3528	2.8487	4.4846	2.4327	2.8701	4.5193	2.4422	2.5120
279500265	3.4980	6.3122	4.7492	2.7350	1.1934	7.2879	5.4459	2.6130	5.9149	4.1406	2.1886	6.2871	3.7926	3.3433
279811756	2.1166	3.7870	2.9964	2.1740	4.5715	3.6229	1.8160	2.3644	3.6451	0.0000	1.9813	3.2511	2.2661	2.7847
279849023	5.4261	8.2059	8.0641	5.7224	8.8840	8.0851	6.8510	6.3161	8.0813	5.4287	5.9085	8.2617	6.1662	6.5274
1097251	0.1793	2.5313	0.3395	0.5088	0.5400	2.6754	0.3177	0.7744	2.8724	0.6424	0.5112	2.5172	0.1281	0.2943
1097294	5.5151	4.5226	5.2152	2.0087	4.9089	5.1319	5.2320	2.2722	4.6131	2.8613	2.1687	4.2907	5.2401	2.0759
1103303	3.4503	4.6097	3.6741	2.6766	4.7427	5.2114	3.8729	2.6955	4.4513	2.3002	2.5839	4.2596	3.4156	2.8557
1099785	1.1004	2.7250	0.9933	0.3316	2.3885	2.0815	1.1807	0.6702	2.2785	0.4870	0.6566	2.3242	1.1015	0.2188
1100596	4.0856	4.3203	4.0865	2.2931	4.6958	4.5520	4.2383	2.2296	4.4027	1.8913	2.3862	4.3094	4.3812	2.0924
280075036	0.8740	3.0085	1.0359	1.3465	2.3219	2.5938	1.0967	1.1255	2.9812	0.2348	1.3368	2.9972	1.2400	0.7348
1101266	6.2539	6.0189	5.0297	4.5277	6.4813	6.4566	5.4466	4.4334	6.2428	4.0895	4.5810	5.9188	5.7137	4.4573
1094919	0.3995	4.3090	1.1038	2.8832	3.6625	4.0178	1.3967	2.3527	4.3521	2.5976	2.8146	4.4133	1.4349	2.0997
1102484	1.4379	4.4380	2.3160	2.8885	5.6083	4.2532	2.2018	2.5717	3.8666	0.9571	3.1280	4.0302	2.3397	3.6193
1087308	4.1691	4.6679	3.0697	2.6676	2.7417	5.2044	3.7196	3.0946	4.9232	2.2465	2.7644	4.6329	3.6130	2.4537
1101264	5.6078	7.6886	6.7224	5.7408	8.6982	7.4615	6.2235	6.0667	7.6039	5.2964	5.6909	7.4904	5.9781	6.2381
279719187	4.7437	5.6584	6.6777	3.2677	6.9935	5.7423	5.8736	3.7072	5.6146	3.4262	3.0436	5.8899	5.1178	3.6379
1097023	1.6880	4.0998	2.7725	1.9345	3.0008	4.8136	3.2986	1.9768	4.7777	1.1823	2.1559	4.0094	3.3330	1.7636
1090037	3.7137	5.1360	4.6314	3.1354	5.8035	4.7277	3.6541	3.5472	5.0271	1.9634	3.3164	5.0255	3.3467	4.2524
279783276	2.8557	3.5632	3.0326	1.6992	4.1916	3.9111	3.0365	1.8134	3.7982	1.5243	1.8976	3.6072	3.1917	1.6573
1098985	3.8575	2.8255	1.9484	1.2267	2.6466	2.8751	2.3979	1.4458	2.7534	0.8728	1.2514	2.7603	1.9008	1.2104
1089977	6.5009	8.5036	7.8145	6.5919	9.7267	8.4698	7.0576	6.8897	8.5240	6.3065	6.7028	8.4415	6.7722	7.4217
1088250	1.1370	2.9671	1.9212	0.9943	2.9538	3.1556	1.9598	0.9752	3.1055	0.7286	1.0277	2.9525	1.8940	0.8736
1094467	2.5068	2.5282	1.5371	0.8527	2.4887	2.7774	1.6656	0.8690	2.8744	0.2520	1.0374	2.3045	1.8318	1.2829
1091844	2.3494	4.0039	2.6828	2.0075	2.9726	4.4309	2.6906	1.8850	3.8722	1.9333	1.8904	3.9988	2.5651	1.8883
1097893	3.7351	5.4400	4.3787	2.7832	3.6706	5.8551	4.4618	3.4285	5.4398	3.3877	3.0362	5.5556	3.7777	3.0539
1096096	3.2225	4.4183	3.2788	2.2102	3.3927	5.0659	3.5702	2.3701	4.4916	2.4609	2.4642	4.4989	3.3562	2.4649
1092574	3.7489	3.6710	3.1191	2.1681	4.6707	3.6227	2.9773	2.1250	3.9728	1.2024	2.1749	3.4775	3.3102	2.5443
1097217	0.4646	2.2349	1.5081	0.0584	2.3210	2.4827	1.0916	0.4634	2.3775	0.0000	0.3577	2.3752	0.9477	0.6727
1098096	6.1237	6.5566	6.4696	4.6507	6.7881	7.0238	6.0737	4.8771	6.7496	4.1464	4.6441	6.8734	5.9730	5.4186
1101577	4.9408	4.4145	3.4627	3.0530	4.8156	4.3455	3.8576	3.0996	4.6441	1.5058	3.0064	4.4001	4.0247	3.5131
1092576	0.2049	2.0993	0.0000	0.0471	0.4778	1.6342	0.0852	0.0000	2.0370	0.0000	0.0000	2.1065	0.0000	0.0613
1090339	4.1992	7.0830	5.5434	3.5198	1.5151	8.0636	6.2859	3.1943	6.6690	4.8566	2.8693	7.1138	4.6403	4.0735
1100951	3.0648	3.8222	3.4089	1.7658	3.7186	4.2438	3.3558	1.8629	4.0127	1.5022	1.7720	4.0321	3.3746	2.2788
1097936	0.0921	2.4992	0.6352	0.4714	0.0000	3.6621	1.0387	0.3553	2.6153	0.4092	0.4015	2.7213	0.5501	0.3902
1095372	1.0845	4.0784	2.4206	2.5366	3.9773	4.0063	2.1339	2.1132	3.9475	1.6283	2.0794	4.0619	2.1772	1.9741
279897786	5.8680	9.2301	9.0135	6.8142	10.0764	9.1076	7.5613	7.1921	9.0466	6.9271	6.8105	9.1779	6.9952	7.5604
1097135	1.5160	5.2698	4.1867	2.4745	4.6190	4.9660	3.1239	2.7972	4.7736	2.3837	3.0047	5.1658	2.8922	3.0965
279766427	4.3593	4.9792	4.4885	3.3345	4.9412	4.8389	3.9518	2.8521	4.9831	2.7068	3.5350	5.1214	3.4091	3.5783
1088699	2.7334	3.2364	2.6768	1.2277	3.6284	3.6921	2.8859	1.7254	3.4439	1.0758	1.5066	3.1684	2.9890	1.3432
280134316	0.6890	3.0652	1.5763	1.3830	4.1221	3.2016	1.2161	2.0836	2.8404	1.6486	1.1798	3.0840	1.1660	1.3179
1088743	0.6863	2.5236	0.8776	0.1007	0.0000	2.4361	1.1614	0.1704	2.7579	0.2318	0.0259	2.6524	1.0154	0.0666
1102377	1.3835	1.3226	0.7076	0.0602	2.0669	1.6829	0.2094	0.1355	1.5768	0.0000	0.0681	1.6012	0.3579	0.2228
1093699	0.0631	1.8918	0.0013	0.0000	0.2441	2.5059	0.0000	0.0000	1.8899	0.0000	0.0000	1.7426	0.0000	0.0360
1103429	1.3147	2.4123	1.3971	1.1374	3.2444	3.0795	1.5825	1.1937	2.9756	0.7151	0.9289	2.6020	1.6266	1.1797
1093188	0.1062	1.9033	0.4858	0.3220	1.0161	3.7676	0.3147	0.0544	1.3682	0.1122	0.1547	1.6914	0.6180	0.0000
1098644	1.1270	1.8575	1.1297	0.1497	2.4908	1.8829	1.2037	0.2712	2.4486	0.7175	0.1519	2.1215	1.0835	0.1414
1089537	3.7870	4.7237	3.9802	2.6792	4.1197	5.2831	4.0228	3.0017	4.8557	2.2096	2.8075	4.6974	3.7177	3.1576
279750108	3.0477	4.6344	3.5272	2.6424	3.3954	4.4137	2.7648	2.4983	4.4861	2.9340	2.3900	4.7250	2.4917	2.7096
1093813	2.1759	5.3978	3.1499	3.7634	5.6393	5.1476	3.2120	3.3005	5.7187	3.8703	3.2836	5.0477	2.6890	4.6180
1087316	0.7785	2.4051	0.6957	0.6021	1.0178	2.4338	0.7640	0.5768	2.5867	0.1207	0.5085	2.4817	0.6196	0.7997
1091121	0.0214	2.0884	0.1824	0.2332	0.8487	2.5038	0.2082	0.2392	2.3440	0.3790	0.3655	2.0537	0.2363	0.3857
1088781	1.1627	2.6242	1.9083	0.9517	3.2291	2.8201	2.0877	0.7933	2.8661	0.6045	0.8997	2.7151	2.0460	0.3909
1105897	4.3522	5.7317	4.5161	3.8347	5.6348	5.7046	4.6144	3.9346	5.8724	3.1928	3.8513	5.6023	4.7515	4.3804
1101960	1.1607	2.2500	1.3332	0.6591	0.7327	2.8374	0.8850	0.4773	2.9291	0.7888	0.3472	2.7059	0.8508	0.6966
1087703	0.1132	2.4017	1.0059	0.3789	1.7675	2.5945	1.0038	0.4006	2.6287	0.2278	0.3448	2.2562	0.9192	0.6221
1104106	4.3530	4.9389	4.0420	3.1593	4.3446	5.7324	4.8871	3.1359	5.3261	3.0152	3.0575	5.1934	4.6188	3.1559
1101040	3.5370	3.8069	3.2824	2.2525	4.2068	4.2333	3.3237	2.0208	4.0915	2.2927	2.2264	4.0709	3.3612	2.3950
1086979	4.1361	2.7042	2.2849	1.2407	2.2396	2.5945	2.0983	0.9618	3.5243	1.5172	1.0851	3.0655	2.7447	1.6583
1097796	7.4073	7.3823	7.5118	5.5948	8.7132	7.5126	7.3427	5.9255	7.6269	4.3588	5.8916	7.0810	7.5821	6.0008
1094260	3.7849	4.4824	3.3306	2.8851	4.3119	4.7270	3.6200	2.7445	4.6758	2.4204	2.8421	4.3895	3.7521	2.8216
1098198	2.7159	3.8179	3.0265	2.0087	4.2779	4.0710	2.7771	2.4253	4.0842	2.1425	2.3145	3.9675	2.8280	2.3143
279984328	3.0322	3.1918	2.9082	1.6236	4.0354	3.0385	1.8578	2.2046	3.4037	0.3968	2.1368	3.1525	2.5910	2.0221
279950381	5.7715	7.1646	6.7010	5.8458	8.9698	7.0077	6.1424	6.3404	7.1960	3.8691	5.8516	7.5187	6.1447	6.5505
1094535	1.3777	2.3997	0.5356	0.5776	0.0000	2.4877	0.9680	0.4166	2.6136	0.4355	0.3370	2.5418	0.5972	0.6490
1096111	3.1153	4.6657	3.8549	2.7855	4.9982	5.1882	4.1538	2.8499	4.8653	2.1067	2.9128	4.7196	4.1687	3.1967
1093309	9.5392	9.5759	8.4043	7.7047	8.4716	10.1416	9.0816	8.6979	10.5504	7.9944	8.4672	9.6410	8.4773	7.7634
1102848	1.5378	2.4362	1.7313	0.7282	2.7932	2.5702	1.4663	0.7645	2.8339	0.8848	0.6786	2.5384	1.7208	1.0048
1094973	5.3939	7.9179	7.1699	6.1072	9.7186	7.8796	6.8307	6.3822	7.9688	5.6946	6.1613	7.8562	6.4774	6.8840
1094403	2.9325	2.9150	2.1758	1.0517	1.8671	3.7887	2.6069	1.1576	2.9584	1.0917	0.9057	3.0874	2.6076	1.2005
1092764	6.6344	4.5636	3.4962	3.3712	3.3091	5.0716	3.9663	3.7837	5.0357	2.7313	3.7361	4.8916	4.0949	3.5741
1090442	3.1235	5.6637	3.3270	3.7539	3.2911	5.5791	3.4253	3.5394	6.0903	3.7014	3.4947	5.6066	3.3072	4.0059
1099557	0.6449	2.2020	2.2538	0.0000	2.0667	2.9196	1.8245	0.0290	2.2285	0.2791	0.0000	2.3686	1.4122	0.2148
279943096	6.8937	8.4305	7.5879	6.8485	9.6821	8.3583	7.1590	7.2587	8.3544	6.4741	7.0332	8.7169	6.8578	7.4844
279947570	4.6092	7.1923	6.2328	5.7789	7.5007	6.9385	5.5493	5.8490	7.0840	2.0859	5.7572	6.7577	5.2065	6.4565
1105896	3.3536	4.9788	4.8067	2.6553	5.0430	5.4258	4.4715	2.9269	5.1089	2.3418	2.8503	4.9341	4.2707	3.6091
279750687	0.7706	2.5947	1.8243	0.8217	1.6016	3.4586	1.6505	0.7436	2.6172	0.2917	0.4683	2.6217	1.2826	0.6433
279841982	2.2534	4.3085	3.2329	2.9620	5.2184	4.2467	2.7486	2.4751	4.3378	3.6698	2.6894	4.5729	2.7901	2.1993
1089966	3.6455	4.5694	3.7339	2.7162	4.1110	4.8677	3.7680	3.0924	4.7029	2.1688	2.8423	4.5183	3.8211	2.6424
1087118	5.2247	5.8065	5.7263	3.3390	5.4701	5.9111	5.4643	3.9897	5.9383	3.5193	3.8001	5.8398	5.2450	4.0871
279736347	8.1200	10.2320	9.5227	8.7005	11.4378	10.1175	8.8148	8.9168	10.3376	7.2746	8.7353	10.2674	8.6891	9.6153
1099516	2.8479	3.1637	2.7736	1.2573	2.6385	3.2571	2.5368	1.3745	3.5911	1.1268	1.3493	3.1242	2.4572	1.5687
1100007	4.3959	4.9349	4.3453	3.0975	5.4279	4.8440	4.4918	3.4477	5.2715	2.0692	3.3094	4.4123	4.5687	3.3426
1100227	7.9690	9.5301	7.8888	8.0508	9.1446	9.4544	8.0518	8.0476	9.8299	6.8555	8.1630	9.5215	8.1531	8.3548
280122099	1.1156	2.1699	1.3279	0.6583	0.7319	2.7640	0.8806	0.4767	2.8767	0.7780	0.3468	2.6292	0.8498	0.6983
1095371	0.7180	2.7244	2.1551	1.4642	3.7150	2.8590	1.5291	1.0127	2.8272	0.9394	0.7847	2.8147	1.4672	1.1590
280113159	2.9856	4.7799	3.6555	2.1605	4.7837	4.9018	3.7984	2.8718	4.9399	3.4332	3.0761	4.7269	3.5812	3.2234
1098566	2.3831	3.4236	3.5856	1.6745	4.2745	4.4930	3.7278	1.4141	3.4259	1.4823	1.6135	3.8085	3.6928	1.5337
1104901	0.5165	3.3033	1.2111	0.6428	0.0000	3.3260	1.3190	1.4071	3.5898	1.3195	1.1070	3.5157	0.9125	0.7333
1099175	0.8657	3.6231	1.4463	1.4215	1.2889	3.5134	1.3664	1.5670	3.7853	1.5295	1.3895	3.3816	1.4672	1.4179
1093068	7.3211	5.9399	5.7037	4.0067	3.9099	6.4589	5.6201	4.3315	6.0787	3.8713	4.2917	6.0224	5.1727	4.3209
1087761	0.6811	3.1001	1.3525	1.7076	3.5464	3.0560	1.6048	1.5866	3.2377	1.4634	1.4511	3.2650	1.7159	1.3164
1106041	3.8179	4.3023	2.5667	2.9645	3.9448	4.5485	3.2336	2.7956	4.1717	2.7975	2.8552	4.4492	3.2806	2.8454
279853536	1.5579	2.2737	1.7085	0.8086	3.7917	2.0861	1.2499	0.7238	2.0683	0.7534	0.1462	1.5526	1.0415	1.0741
1097955	3.3349	5.1620	4.3577	2.8316	4.1133	5.6583	4.4641	3.1102	5.3141	2.8879	2.9835	5.1988	4.3360	3.1478
1094951	5.1084	6.6306	4.8110	4.8566	5.9645	6.3474	5.0766	4.8938	6.4295	4.4910	5.0624	6.5728	5.0589	4.9007
279770712	3.2787	3.8114	3.2217	2.0007	2.4129	5.3533	2.8998	2.5053	3.2820	2.4453	1.3953	3.5713	1.9785	2.2493
1086997	0.6092	2.7000	2.0180	0.4668	3.0775	3.2355	1.9370	0.2365	2.4648	0.6772	0.6036	1.9806	1.8103	0.7640
1091545	2.5651	4.9323	3.8333	2.8222	3.5075	5.8867	4.3068	2.9300	5.2599	2.3322	3.0694	5.0939	4.2899	2.5271
1095135	2.6024	3.1644	3.1235	1.2268	4.4270	3.5522	3.3577	1.4542	3.4750	1.4864	1.3512	3.0809	3.5530	1.3017
1097296	0.5585	2.2474	0.6090	0.3616	0.3949	2.4745	0.7313	0.4237	2.7964	0.4204	0.5244	2.3168	0.7101	0.4033
1103493	0.1572	2.7953	1.0281	1.0446	1.4317	2.7245	0.8414	0.4696	2.6063	0.3596	0.6983	2.6338	0.6428	1.1908
1098589	1.1713	5.1348	1.7154	3.3940	3.1582	4.8880	1.9144	2.9156	4.6709	3.4346	3.4968	5.1756	1.8308	3.3777
279847987	0.9911	4.5984	3.8960	3.4289	6.2434	4.8687	3.0159	3.3658	4.5174	0.8349	3.2531	4.2848	3.2690	2.7561
1092270	2.8113	3.7835	2.5935	1.9120	2.7579	4.1276	2.9501	2.1450	4.1940	2.0549	2.0015	3.8671	2.9394	1.9407
1091593	4.7682	5.2658	5.1899	3.2666	4.7663	5.8335	4.7015	3.4476	5.6700	2.9013	3.7126	5.2146	4.6648	3.9849
1088982	2.0135	3.4073	1.3228	2.2831	3.0479	3.4450	1.7943	2.1688	3.5473	1.3151	2.2327	3.3130	2.0547	1.7384
1095204	2.7899	3.4692	2.9162	2.2364	4.2051	3.8684	2.5298	2.1932	3.8455	0.8965	2.0878	3.3233	2.6931	3.0015
279761862	1.6248	1.6409	1.4577	0.8794	4.0721	1.8380	2.0456	1.0872	2.7782	1.0722	0.0000	2.3627	2.4350	0.0000
279985183	7.0405	7.3493	7.7074	5.2778	8.4392	7.3906	6.5800	5.6982	7.3681	6.4230	5.7195	7.3219	6.1538	6.2108
1092013	4.2227	4.2577	4.0135	2.6351	4.6125	4.5225	4.1158	2.7639	4.5237	1.9663	2.5963	4.1705	4.3032	2.5888
1102938	5.4166	6.1379	5.8481	3.4660	3.8583	6.8619	5.6555	3.5733	6.1630	4.4728	3.5375	6.1668	5.3213	4.1728
1094808	1.1452	3.2736	2.1237	0.9615	2.1465	3.2818	2.0155	1.0283	3.0865	1.0172	0.9002	2.8685	2.0468	0.8962
1096222	0.4376	4.5926	1.1056	3.0923	2.4846	4.1327	0.7739	2.7157	4.4451	2.9995	2.7842	4.3135	0.3561	3.3231
1089022	0.1906	2.2626	0.4269	0.5241	1.2281	2.2359	0.4408	0.4295	2.2203	0.2479	0.6950	2.1908	0.5425	0.4128
1101530	0.5219	1.7103	0.3623	0.3311	2.4991	1.5961	0.4761	0.1851	1.5697	0.1574	0.3560	1.4434	0.1562	0.3888
1087535	2.3850	4.9717	3.1432	3.1871	3.6519	6.4782	4.1940	2.4864	4.3058	2.0358	2.7833	4.5563	3.4018	3.8680
279721853	1.0127	2.2112	1.1784	0.3803	1.0143	3.2303	1.1278	0.4838	2.2156	0.7940	0.6664	2.6058	0.5708	1.1631
1093350	2.9527	3.3737	2.6767	1.9132	3.3764	3.7502	2.8689	1.9480	3.6099	1.7666	2.0497	3.7916	3.0010	1.5744
1094370	3.1622	3.4606	2.3910	2.2576	2.9480	4.1650	2.4314	2.0552	3.2740	2.1862	2.2225	3.7699	1.8950	2.2650
1099927	0.9305	3.5298	1.9532	0.4792	0.0000	3.3398	1.7131	1.1992	3.3066	0.8569	1.0231	3.3557	1.0517	1.0216
279981933	3.8691	6.0035	5.6743	4.4323	7.0135	6.0615	4.6757	4.5759	5.8546	3.2738	4.2954	5.8227	4.2859	4.9814
1092523	7.2955	5.7649	6.7892	3.7585	6.7161	5.8983	6.4415	4.1320	6.0729	4.3358	3.6442	5.4749	6.5411	4.0163
279827743	2.0765	2.9106	2.2416	0.3270	1.3251	3.2914	1.5191	1.4670	2.9043	2.0339	0.6579	3.2121	1.8723	0.8731
280118319	3.5709	4.3401	2.8423	3.4498	4.5656	4.7212	2.9975	3.6716	4.3624	1.6546	3.7914	4.3668	2.7960	3.4141
1101238	5.3014	4.6994	4.1201	3.0460	3.9625	5.7040	4.5825	2.9924	4.6249	3.0431	2.9515	4.6602	4.3834	3.5397
1100463	2.8472	5.3001	3.1317	2.4331	0.0000	5.5298	3.1382	2.9952	5.2727	2.4725	2.9292	5.3141	2.9621	2.3724
1094377	1.6554	2.7701	2.1576	1.0181	3.3710	2.9723	2.3007	1.2473	2.9196	0.9344	1.3204	2.8198	2.1399	0.9846
279731840	7.3718	8.4007	8.5386	6.2437	9.3490	8.1152	7.5941	6.6605	8.4417	6.8326	6.4369	8.2538	7.1414	7.2231
1095145	3.3915	3.9611	3.3090	1.5581	2.5424	4.8411	3.3000	2.5474	4.1486	1.8718	1.9672	3.8508	2.7781	3.0793
1093513	2.0433	3.4647	2.1615	1.9748	3.6644	3.4353	2.5073	1.9049	3.5230	1.5134	2.0184	3.3750	2.7374	1.2894
1087875	3.2929	3.8274	3.3915	1.6638	2.9604	4.2530	3.3466	2.2277	4.2662	1.7567	2.0772	3.9286	3.5304	2.1641
1094460	5.7393	6.9709	7.1149	5.4406	8.6766	6.9530	6.5933	5.7149	7.0757	4.2036	5.4443	7.1590	6.3166	6.0576
1097367	0.1261	1.5933	0.3121	0.2721	1.5844	2.1952	0.5219	0.1361	1.8659	0.1654	0.2811	1.7883	0.4279	0.2152
1090515	3.3537	3.7879	4.8732	1.8984	5.1113	4.0511	4.6242	1.8972	4.4617	2.4254	1.8391	4.1823	4.5170	1.3391
1102468	1.8454	2.8574	2.3866	0.9980	3.0903	3.0055	2.3683	1.3132	3.1433	1.1260	0.9096	2.8923	2.3068	1.2013
1090117	2.9533	4.0783	3.2456	2.0340	2.9941	4.5759	3.0862	2.1817	3.9835	2.3276	2.3009	4.1593	2.8646	2.4532
280126422	1.4955	1.8295	1.7571	0.1578	1.4638	2.2924	1.4385	0.4817	2.4809	0.1899	0.0917	1.9615	1.4172	0.0000
279710751	0.0000	2.9046	0.6679	0.7147	2.0814	3.4666	0.0000	0.4799	2.2726	1.4122	2.1184	1.9592	0.0000	1.6923
279861446	2.9481	4.8828	4.0671	2.5394	1.4869	6.1413	3.8261	2.6755	5.0293	2.7459	2.4405	5.2045	2.9389	3.2332
279731191	5.7454	7.5849	7.3984	5.5531	8.3246	7.6572	6.3526	5.9503	7.5107	5.4504	6.0151	7.3183	5.6311	6.7383
1086878	1.3266	3.0914	1.4956	1.5679	2.9525	2.8661	1.8029	1.3903	3.0986	1.0115	1.4625	2.9424	1.7169	1.4967
1102852	1.9395	4.0412	1.5067	2.8679	3.8177	3.7048	2.2625	2.8402	3.9830	1.5798	2.6627	3.9193	2.3461	2.7306
1093981	0.1445	1.3955	0.2879	0.5939	0.8487	2.5856	0.3027	0.5903	3.0526	0.3148	0.4680	1.9200	0.3877	0.5777
279999067	3.4182	3.9849	3.2389	2.4148	4.1308	4.0292	3.1050	2.7407	4.1379	1.2738	2.6764	3.7043	3.1294	2.8918
1105616	1.6656	2.8473	1.5161	1.2614	2.4774	3.0513	1.9474	1.1403	2.9289	1.2493	1.3036	2.9276	1.9078	1.1627
1100215	0.2954	1.6008	0.3707	0.3938	3.2603	1.5370	0.5357	0.5459	1.6198	0.0752	0.5139	1.7134	0.6179	0.6084
1099340	3.3100	3.8507	4.8293	1.4294	4.6184	4.1522	4.8257	1.8245	4.3995	1.6347	1.7880	4.0205	4.9131	1.5231
1093381	3.1674	4.2536	3.3818	2.6190	4.3668	4.1501	3.4886	2.8082	4.5374	1.7879	2.8045	4.2981	3.6566	2.7867
279895612	4.1104	5.4577	4.8225	4.0647	6.1469	5.2827	4.1203	4.4083	5.3792	1.9801	4.2776	4.9614	3.6653	4.7510
279845656	6.1336	5.1965	5.9513	3.7274	6.6776	5.3790	4.7926	4.2994	5.4292	4.2856	4.0949	5.5371	4.5885	4.3698
1106037	0.8070	1.7047	0.7086	0.1158	0.7868	2.1950	0.7347	0.3416	2.2292	0.4724	0.3614	2.2044	0.3937	0.4244
279870843	1.6504	3.7441	2.1293	2.3606	4.6697	3.3145	2.6957	2.0036	3.8873	1.5749	2.3350	3.5116	3.1030	1.8301
1103720	5.1202	7.2009	5.4150	5.6251	6.0978	7.3922	5.4431	5.5251	7.3581	5.6570	5.5584	6.9891	5.4706	5.1807
279990244	2.7849	1.6602	1.8266	0.3208	2.4833	2.5017	2.0051	0.4910	2.3608	1.4254	0.4143	1.9618	2.0707	0.1175
280125165	2.2630	1.8017	2.4459	1.0633	4.0390	2.7186	2.4233	0.6021	2.4797	1.3236	0.9901	2.7102	2.4255	0.4278
279746801	1.6364	4.3643	4.4177	1.8208	4.7460	3.9826	2.7598	2.5986	3.7526	1.4971	2.0366	3.5492	2.3388	2.2615
1089882	4.2622	5.5721	4.0281	4.2766	5.5960	5.4397	4.0752	3.9332	5.3511	3.5149	4.2658	5.3326	4.3539	3.9829
1104242	3.8282	6.3665	3.8712	4.5384	3.6820	6.4430	4.0418	4.6006	6.6129	4.6237	4.6614	6.3448	3.6865	4.7113
1099979	6.2794	4.9377	4.2607	4.2319	5.5411	5.4958	4.2801	3.9856	5.3469	2.9722	4.1553	4.6960	4.5726	4.9695
1103243	3.0327	3.8727	3.2980	1.9482	2.9282	4.0586	3.4315	2.1249	4.6070	1.3574	2.2950	4.1957	3.8244	2.3559
1089736	1.2186	2.4374	1.4480	0.8792	2.2296	2.4601	1.6296	1.0537	2.9901	0.6311	1.0419	2.7706	1.8718	0.6688
1095054	1.3103	4.0280	2.4392	2.2541	3.8936	3.5455	2.1497	2.0495	3.8600	1.8294	2.4079	4.0489	2.0432	2.8248
279857430	0.8306	1.7024	0.9803	0.2935	1.9774	1.8316	0.4996	0.4764	1.6661	0.3500	0.0000	1.9757	0.9320	0.1985
1089192	3.8955	4.6088	3.9976	2.6831	3.6601	4.7742	4.0896	3.0223	4.9627	2.2690	2.8481	4.8169	4.3313	2.8022
279819863	2.1717	2.9850	2.6140	1.5451	3.0003	3.0411	2.4633	1.2292	3.0933	0.9036	1.2815	2.7663	2.4650	0.6621
1096405	3.7178	3.5556	2.8262	1.4151	1.8518	3.8063	2.9830	1.8664	4.0218	1.5727	1.9967	3.5056	3.3829	1.6587
280134846	0.9388	3.0252	1.2251	2.2288	3.4357	2.8858	1.4371	1.4712	2.9836	0.4790	1.6267	2.6326	1.2837	1.8962
279826323	4.2143	5.9911	5.3186	4.4866	6.2481	5.9887	4.4441	4.7152	6.2366	3.9762	4.6044	6.2963	4.2754	5.2636
1105919	2.4520	2.7500	2.3858	1.1649	3.0225	3.2177	2.4656	1.2365	2.8745	1.8612	1.0529	2.9393	2.2717	1.0253
279776311	5.2916	6.7442	6.9901	5.0831	8.0047	6.9392	6.1949	5.4197	7.0093	4.7250	5.1044	6.8665	5.8391	5.5748
280075692	5.7658	7.7386	6.7622	6.0310	8.1375	7.6729	6.3776	6.2820	7.7272	5.7215	6.1330	7.7397	6.0413	6.8338
279711997	2.8373	3.4649	2.6723	2.4888	3.7272	3.8750	2.3033	2.9111	4.0248	0.9547	2.0563	3.7602	2.0473	3.9752
279881622	2.7885	3.3595	4.1551	1.2501	3.2765	3.4931	4.5005	0.8480	3.9208	0.7083	1.0001	3.8467	4.6218	1.0001
280074375	1.3112	3.7769	4.5075	0.8108	4.1100	3.9183	4.1599	0.9686	3.7709	1.9024	1.0156	3.7827	3.7482	0.9542
1097061	2.1951	3.3886	1.9742	2.1821	3.3307	3.5279	2.3409	1.8914	3.2536	1.7484	2.2234	3.5230	2.2036	1.5691
1094308	1.4722	3.2835	1.7692	1.5445	2.3318	3.4003	1.6374	1.7067	3.0862	1.0719	1.5642	2.9873	1.7467	1.5502
279784987	5.1012	6.6790	6.6801	5.0267	8.0997	6.6979	5.8074	5.5207	6.6577	4.5302	5.0463	6.7199	5.2659	5.9207
1103200	2.8754	3.5236	2.5316	1.9651	2.8770	3.9826	2.6337	2.0836	3.8445	2.0160	1.9514	3.4012	2.6726	2.0106
1105115	2.2111	2.3718	2.1346	0.9032	1.9050	2.6963	1.7342	1.0154	2.5220	0.8127	0.7307	2.3325	1.3710	0.5456
1095215	0.9265	2.2856	1.2556	0.9371	2.3160	2.8795	1.8677	0.8957	2.9011	0.3957	0.8881	2.5369	1.7611	0.9961
1099123	3.1726	3.7394	2.9285	2.1564	3.1898	4.1786	3.1827	2.4271	4.0284	2.0508	2.0576	3.8398	3.0852	2.1846
280094681	4.6040	4.4903	4.0660	2.8250	4.9601	5.0211	4.5382	3.1813	4.8215	3.5189	3.1248	4.4099	4.4345	2.5953
279760546	0.0000	3.2353	1.2908	1.6975	1.4293	2.6386	0.0000	1.3539	3.5061	0.0000	1.6649	3.1418	1.2133	1.9282
1105120	5.8280	3.9107	4.9687	2.5149	6.5664	4.3182	5.3029	3.1402	4.3665	2.4791	2.7616	4.1693	5.6239	2.6408
1098411	1.9175	2.8350	1.8176	1.5215	3.2108	2.9582	1.9087	1.4105	2.9990	1.1971	1.6314	2.7729	1.8938	1.4575
1095798	7.8980	9.7968	9.9871	7.5291	10.7953	9.6216	8.9108	8.1002	9.7254	8.4813	7.8518	9.9192	8.3956	8.3358
1092231	3.2824	4.5818	3.5816	2.6361	3.3903	4.8139	3.4537	2.9693	4.8428	2.7349	2.8269	4.6715	3.6078	2.8855
279746160	1.3519	4.4408	3.5681	2.9534	5.8905	4.4303	2.5734	3.6375	4.6273	0.8650	3.1153	4.2508	2.9104	4.2988
280076317	0.2692	1.7337	0.7747	0.1911	2.1588	1.9936	0.9520	0.1178	2.0712	0.3568	0.3361	1.8006	0.9311	0.3178
1102728	1.2089	3.1726	2.5565	1.2078	3.6312	3.8305	2.6194	1.1853	3.3423	1.4515	1.3383	2.9397	2.5794	1.8484
1107506	3.2287	4.8292	4.5872	3.3660	5.1753	4.7751	3.3790	3.7692	4.6084	1.7218	3.3055	5.1496	3.3699	4.1506
1097847	0.5621	3.7279	2.1858	1.1352	0.1033	5.1229	2.8872	0.4319	2.1071	1.6570	0.4604	3.4594	0.8226	1.1601
1090459	4.7503	4.1801	3.7749	2.8520	4.5866	4.3756	3.9503	3.0874	4.2529	2.1484	2.8985	4.1498	3.6632	3.3158
280087192	5.0166	6.9599	5.9970	5.2910	7.3409	6.8959	5.6244	5.5164	6.9520	4.9618	5.3767	6.9608	5.3094	6.0575
279880509	4.8008	6.0097	5.8565	4.3470	6.9346	6.1301	4.9082	4.6198	5.9678	4.3315	4.5087	5.7528	4.3834	5.1406
279870683	0.6719	1.7821	0.9492	0.2702	1.5520	1.8913	0.8987	0.4361	2.1258	0.0000	0.4375	1.9330	0.8130	0.1065
1097612	3.5570	5.6151	4.0484	3.9560	4.9793	5.5406	4.0567	3.9226	5.4052	3.9406	3.8807	5.3256	4.2203	3.1836
1094290	0.0000	1.3922	0.0426	0.0000	1.1868	1.9133	0.0000	0.0287	1.4075	0.0590	0.0827	1.3674	0.0000	0.1256
1099280	2.8540	5.0286	3.7553	3.2570	4.8489	4.9907	3.7662	3.3561	4.7848	2.5271	3.2397	4.9828	3.7723	3.6327
279805409	1.9170	4.6831	3.9286	2.9047	5.6421	4.6045	3.1291	2.7687	4.4691	3.3472	2.9944	4.5448	2.8385	3.2250
1090689	1.7410	3.6490	2.4137	2.1507	4.2538	3.3297	2.2747	2.0858	3.7881	1.9894	2.4010	3.6864	2.1403	2.4644
1087246	0.2252	1.6514	0.4230	0.0837	0.2581	1.8150	0.2455	0.0890	2.1501	0.0317	0.0296	1.8098	0.2175	0.0842
1097338	3.9617	5.6978	4.4672	4.1503	5.7428	5.7769	4.9255	4.1247	5.5191	3.1323	4.2173	5.5351	4.9027	3.7207
279705725	2.1441	2.7184	2.4993	1.5236	4.4438	2.7859	1.3817	1.5033	2.6504	1.8548	1.8702	2.8344	1.0120	2.4610
279858053	2.5324	3.9721	2.3368	2.8020	3.4815	4.0069	2.6818	2.7698	3.8469	1.4735	2.5366	4.1760	2.4692	2.9557
1088671	3.2457	4.5810	3.5341	3.4416	5.7943	4.7014	3.7373	3.5030	4.4948	2.5167	3.3845	4.6322	3.9079	3.2530
1106652	0.2263	1.5152	0.4696	0.2013	1.3737	2.1049	0.0945	0.1459	1.5233	0.1258	0.0000	1.4809	0.0844	0.5265
1095891	3.8463	6.1624	5.5001	4.3246	6.6002	6.0287	4.9476	4.5361	6.1025	4.2300	4.1610	6.2969	4.7291	4.9717
1091589	5.3230	5.6018	5.5319	3.4972	5.0336	6.0032	5.6861	3.7750	5.5440	3.5207	3.6668	5.6391	5.5379	3.6621
1106424	1.8105	3.4400	2.1407	1.0234	1.5644	3.4977	2.6284	1.5915	3.5674	1.6543	1.5166	3.4839	1.9737	1.3186
280091246	3.0668	4.6756	2.7594	2.2798	0.0000	5.1447	3.2583	2.6040	4.7227	1.6684	2.5980	4.8008	2.7045	2.7048
1096158	4.0498	4.5729	4.6132	2.9291	5.7758	4.7733	4.7212	3.1335	4.7236	2.3843	3.1402	4.6430	4.6157	3.2118
279985879	6.0261	4.7577	4.0991	4.0300	5.0419	5.0124	4.0761	3.7220	5.0257	3.1892	3.8185	4.7230	4.6339	3.9137
279891617	0.0756	2.1560	0.4651	1.0697	1.6075	2.0302	0.2782	0.7704	2.3047	0.3174	0.5855	2.1886	0.3769	0.6593
279889596	3.8620	3.3754	3.1351	1.4159	3.9451	3.2714	1.9559	1.8056	3.3390	3.6305	1.8331	2.9014	1.4527	3.0740
280067956	3.5611	4.0873	4.0939	2.3053	4.0298	4.3337	4.1057	2.2968	4.4112	1.1178	2.6736	4.0040	4.0407	2.6535
279701330	2.5027	2.4445	1.3657	1.2738	1.3091	2.6220	1.6040	1.1636	2.8223	0.1437	1.0328	2.6747	1.7821	1.5298
279865535	4.7102	6.8266	5.6761	5.7056	8.1236	6.9768	5.4826	6.2173	6.9406	3.3485	5.9592	6.2944	5.1320	6.3709
279968477	1.3081	1.3484	1.1438	0.6876	4.0775	1.4573	1.1321	0.6762	1.8547	0.1856	0.8206	1.5784	1.4835	0.1027
1102447	1.5405	2.2493	1.3787	0.9446	3.3364	2.2902	1.6176	1.3610	2.4587	0.4408	1.0520	2.3352	1.8847	1.0023
280040008	3.2100	3.3539	3.1347	1.5901	3.0700	3.6670	2.9646	2.0279	3.8607	1.4506	1.8981	3.4673	3.2303	1.9465
1090158	5.9792	4.8266	4.7452	3.7267	5.5307	5.3212	4.9330	3.9881	5.3278	2.8269	3.8717	4.7604	4.9621	4.0260
1105631	3.5480	3.4788	2.5203	2.7562	3.4040	3.5660	3.0223	2.8250	3.7184	0.2375	2.9102	3.5968	3.2004	1.6994
280088647	3.1876	3.7800	2.8968	2.2979	4.5743	3.4198	3.2959	2.2187	3.3868	2.4729	2.3939	3.8249	3.1767	1.5688
279903973	1.7715	4.8034	4.0684	1.9997	4.2824	4.3608	3.5058	2.8446	4.5609	2.1787	2.4553	4.6275	3.0706	3.1866
1096533	2.0686	3.0038	1.8960	1.3715	2.4791	3.0844	2.0106	1.8481	3.4010	1.3301	1.4891	3.1457	2.0566	1.6760
280078433	2.7926	2.2407	2.0665	1.7582	2.4627	2.7975	2.3992	0.2133	3.3246	1.4428	0.4559	2.6736	2.9975	1.1627
1089978	5.8819	6.6232	5.2938	5.7024	7.1543	6.8190	5.2719	5.7030	6.8441	4.6834	5.7327	6.6001	5.4073	6.2104
1097605	3.5961	3.9155	3.2410	2.0602	3.2908	3.8721	3.3890	2.6195	3.8755	1.7239	2.2060	3.7855	3.4516	1.8657
279721351	4.5287	6.2306	4.6445	4.4855	4.2387	6.1599	4.7178	4.4145	6.3184	4.1714	4.5376	6.2815	4.4340	4.3905
280009590	1.8847	0.8623	0.4809	0.9036	4.8678	1.1416	0.3103	1.2881	1.5411	1.2174	0.8791	1.7301	0.4904	1.2577
1088750	2.1490	2.2239	1.5994	0.7104	1.7439	2.9658	1.8962	0.7832	2.3905	0.5914	0.7022	2.2030	1.8184	0.9249
1088254	1.5130	5.6378	2.9945	4.3106	5.1229	5.4775	2.9135	3.8932	5.3153	4.0188	4.1682	5.6251	2.9111	3.8448
279800605	1.0017	1.8265	0.4240	0.1100	1.7009	1.7715	0.7260	0.0646	2.0663	1.2906	0.1827	1.7300	0.8711	0.6022
279399998	7.1837	8.5684	8.5427	6.9652	10.1130	8.5140	7.7044	7.3618	8.7885	7.0119	7.0702	8.6319	7.3206	7.8997
1090975	2.5388	3.9083	2.4373	1.8031	0.3802	4.3368	2.4735	1.9616	3.8976	1.5949	1.8096	4.0670	2.2694	1.9691
1103219	3.3496	3.8297	3.1869	2.7676	4.4520	3.8293	3.1115	2.4928	3.9225	1.6218	2.4347	3.8721	3.2985	2.9104
1093267	1.0323	2.7144	0.8919	1.2677	2.1883	2.3838	0.7288	1.0354	2.4653	0.7688	1.2142	2.3165	1.0443	1.3364
1095208	1.1680	2.1239	1.2603	0.4546	1.3799	2.5211	1.4607	0.6591	2.5692	0.3242	0.5117	2.3367	1.7208	0.5621
1097652	5.5101	8.3993	7.9361	6.7721	9.5096	8.2646	7.2055	7.0961	8.5021	5.4294	6.8261	8.4904	6.8114	7.6608
1089037	3.2887	4.1543	3.1734	2.5798	3.6913	4.4768	3.6877	2.8638	4.6354	2.2325	2.6277	4.2096	3.6661	2.6211
1091073	2.0588	4.4615	2.5034	2.8442	3.4864	4.4538	2.3828	3.0744	4.4122	2.7327	2.9343	4.6561	2.2560	3.4886
279669770	1.7270	2.7733	1.6740	1.4493	3.9335	2.5095	2.0616	1.2004	2.9039	1.6437	1.3607	2.5773	2.1222	1.2384
1092487	3.4757	5.6548	3.9005	4.2645	5.1490	5.4865	3.7071	4.1041	5.6971	3.8838	4.2929	5.7115	3.9598	4.3116
279837524	1.6964	2.6450	2.2743	0.8364	3.2348	2.6051	1.8913	1.3291	2.5921	1.1541	1.1449	2.6407	1.4069	1.3812
1093626	0.0662	1.8505	0.3546	0.4512	1.7464	2.8234	0.5459	0.3107	0.7957	0.5649	0.2990	1.7315	0.1466	0.2353
1089945	1.5383	2.2822	1.1338	1.3093	2.7000	2.6160	1.3253	1.2210	2.7357	0.6908	1.3053	2.3597	1.6191	1.2686
279708007	1.5696	2.9963	2.7972	1.3150	4.2351	2.9454	2.0395	1.0709	2.6054	0.4096	1.8811	2.9438	2.4026	2.0445
1102408	2.0505	4.4375	2.9744	2.7474	4.0252	4.5961	2.7909	2.8176	3.9993	2.1654	2.7690	4.2209	2.9009	2.8438
1087567	3.6413	4.7790	4.3533	2.7161	4.6020	4.7290	3.7430	3.0179	4.8187	3.4404	2.6753	4.7203	3.4503	3.9163
1105206	6.5397	6.5324	6.5355	4.6062	6.3055	6.9558	6.5807	4.9762	6.8961	4.7217	4.8305	6.5631	6.5665	5.1657
1101802	2.4129	5.8708	2.6496	4.8692	5.1178	5.5993	2.4012	4.4746	5.8029	5.1676	4.7266	5.8264	2.2562	5.2643
1090487	1.0649	5.5096	3.2193	3.0821	0.9373	7.1608	4.0948	2.5575	4.4953	2.3902	2.4920	5.4455	3.2188	2.7409
279821958	1.8168	4.5206	4.1816	2.6455	5.0339	4.4570	3.5492	2.9749	4.6496	2.2056	2.7848	4.9345	3.1386	3.3856
1090941	7.1831	7.6147	8.3269	5.5097	8.7337	7.5203	7.1720	5.9810	7.4808	6.9994	5.6370	7.5680	6.7516	6.0725
1090210	3.7701	3.3230	3.2865	2.1935	4.5717	3.7742	3.2533	2.6583	4.1352	1.9795	2.3374	3.1714	2.6954	2.9178
1103441	0.6941	1.6500	0.3883	0.6640	2.5603	1.8473	0.8649	0.8604	2.4850	0.7787	0.9854	2.1143	1.0640	0.5542
279899499	7.7949	9.1833	9.8482	6.9630	9.8863	8.8189	8.5212	7.5346	9.1150	6.7216	7.3028	9.2327	8.0357	8.1449
1090044	4.1080	5.9029	4.6700	4.4069	5.9065	5.7468	4.6791	4.2933	5.7376	3.8215	4.3611	5.8292	4.5255	4.5817
1092257	2.3368	2.1825	1.5189	1.0812	2.6965	2.5417	1.8537	1.1598	2.1321	0.4376	1.1735	2.2339	1.6298	1.0224
279747347	9.1787	10.5728	10.5073	9.2610	12.6084	10.5356	9.9415	9.6745	10.6054	8.3630	9.3271	10.7314	9.6760	9.9422
1092943	4.3239	4.8754	4.9470	3.4625	5.7315	5.0575	5.0624	3.3403	5.5705	3.5174	3.5902	5.2873	5.3088	2.9497
279964912	8.4751	10.3037	10.3678	8.5179	11.1971	10.2217	9.2345	8.9997	10.3528	7.9724	8.7329	10.4182	8.7956	9.7217
1095536	6.1662	7.5311	7.6348	5.5658	8.4784	7.4321	6.6892	6.0522	7.5127	6.4229	5.7951	7.5667	6.1379	6.3385
279675026	1.0979	2.6337	1.5400	1.5245	3.5630	2.8369	1.3947	1.5798	2.9229	0.4838	1.6335	2.3175	1.7983	1.6045
1095576	1.2901	2.9527	1.8588	1.4849	2.8674	2.9079	1.6707	1.2155	2.9339	1.7523	1.4395	3.0506	1.6328	1.3484
279977663	1.2644	2.0451	1.8009	1.2103	3.8492	2.2961	1.6140	1.1096	2.7423	0.4711	0.9960	2.1548	2.4433	0.5697
279596568	5.1088	7.2930	6.3742	6.3795	9.3074	7.2320	5.9895	6.6030	7.2772	5.4818	6.2601	7.6589	5.7495	6.7473
279723028	1.9265	5.7192	2.1465	3.9107	3.5199	5.4998	2.7062	4.0564	5.5181	4.3685	4.1492	5.4430	2.3869	4.2109
279800471	3.6034	4.8434	4.1875	3.2822	5.0753	4.8679	3.2089	3.8181	4.8865	2.6576	3.6338	4.1293	2.5330	4.3202
1095180	1.1357	2.9935	1.4481	1.1349	1.5295	3.5385	2.0436	1.0280	2.8562	1.2297	1.2182	2.9558	1.5918	1.4188
1101328	0.6007	1.2674	0.2448	0.0907	0.9859	1.5753	0.3298	0.1112	1.7902	0.0596	0.1228	1.4812	0.2896	0.1252
1108080	7.1432	9.5422	8.4542	8.0302	9.9405	9.4744	8.0649	8.2618	9.5125	7.4562	8.0722	9.6768	7.7985	8.6904
1090741	3.5696	3.0218	3.1169	1.6114	3.4640	3.3091	3.4473	1.5833	3.2908	1.3912	1.7359	3.2959	3.5282	1.2973
279702960	1.0246	0.9292	0.8284	0.1826	3.6937	1.5529	0.6575	0.0833	1.5896	1.5856	0.0000	1.5670	1.5829	0.0000
1107728	1.4956	1.5745	1.4536	0.2551	3.1413	1.9465	1.5171	0.3556	2.1089	0.5565	0.5793	1.8059	2.1033	0.3963
1105223	5.3004	7.3241	6.8159	5.6199	7.9156	7.2989	6.4156	5.8741	7.3174	5.3308	5.7097	7.5131	6.1190	6.1277
280090848	2.8633	3.1871	3.0271	1.6082	3.9003	3.6748	2.9807	1.9439	3.3142	1.6523	1.8065	3.1511	3.1129	1.7793
1089152	2.1043	2.7986	2.2826	1.3110	2.4919	3.5590	2.5496	1.0695	2.8794	1.9844	1.2382	3.1315	2.5386	0.7729
1093442	2.1925	4.8005	2.4019	3.6430	4.2526	4.3045	2.6603	3.3076	4.4995	2.8736	3.2541	4.5826	2.2867	3.5484
1100985	3.4040	5.7812	3.6196	4.1929	3.6465	5.7893	3.5428	4.3002	6.1320	4.1928	4.1609	5.7394	3.4639	4.3182
1094764	2.8778	3.1216	2.7950	1.6461	3.4113	3.6081	3.0257	1.4549	3.3094	1.2830	1.8398	3.1944	3.0038	2.1176
1093118	2.5697	3.1168	2.7351	1.4246	3.4454	3.0609	2.6597	1.7401	3.5175	1.2986	1.7175	3.4059	3.2725	1.7800
279994149	4.1656	6.1870	4.4882	4.8706	6.4057	5.9052	4.6726	4.6092	5.9317	4.6572	4.6651	5.9179	4.8161	4.3881
1090466	5.5295	5.2673	4.6900	3.4872	3.7923	5.7122	5.2432	3.9047	5.4207	2.7526	3.6939	5.4606	5.4813	3.4774
1097584	3.4873	6.5212	3.5128	5.6747	5.7205	6.2551	3.9760	5.2326	6.5639	3.4843	5.4451	6.1900	4.5421	5.6211
1104083	2.0283	4.2014	2.4919	2.1525	2.1181	4.1894	2.5928	2.1006	3.6445	1.3375	2.2119	3.7178	2.5384	2.2919
1093192	6.8894	6.8931	5.9234	6.0095	7.4096	7.1408	5.9435	6.0203	6.9578	5.0107	5.9419	6.6579	6.0949	6.1757
280089451	1.8964	3.6788	3.4042	1.5265	3.7455	3.6566	2.9909	2.1288	3.5873	1.8578	1.8402	3.6730	2.8758	1.5515
279864249	3.0711	5.0389	4.6818	3.9845	7.1071	5.2248	3.6330	4.4765	5.0647	3.4886	4.0285	5.2091	2.9890	4.8709
1088468	3.2633	4.8045	3.1355	3.2639	3.4992	5.0563	3.5230	3.3618	4.8740	2.8060	3.2935	4.7703	3.6117	3.2367
1093099	4.1915	5.3364	4.4537	4.2531	6.1186	5.3735	4.5977	4.2256	5.5723	3.2887	4.2017	5.3822	4.7023	4.1294
1087196	3.4238	3.4881	2.3016	2.3003	2.1688	3.8419	2.9816	2.3123	3.9568	1.5439	2.1954	3.6788	3.0615	1.9471
1098783	5.0439	5.0911	4.6709	2.9455	3.7254	5.3901	5.1120	3.4295	5.4024	3.3520	3.5111	5.3485	5.4673	2.7700
1103563	2.1014	3.8612	2.4999	2.5487	4.5469	3.8454	2.5535	2.5291	3.9176	2.1407	2.7395	3.3804	2.5351	2.5805
1099263	5.3687	5.4169	5.8690	3.5867	5.9985	5.7543	5.9037	3.7888	5.6854	3.2818	3.8776	5.4137	6.1256	3.6808
1087827	5.9113	7.8980	6.3506	6.7084	8.5455	7.8653	6.1448	6.8858	7.6676	6.4179	6.7172	7.7992	5.7842	7.1744
1108241	5.0402	4.5678	4.9097	3.1911	5.0608	4.5404	4.5771	2.8203	4.5284	3.6439	2.8445	4.7891	4.1560	3.1663
1096810	3.3390	4.5595	4.1189	2.9847	5.1614	4.7227	4.2395	3.2161	4.9661	3.0451	3.0952	4.8363	4.2633	3.0964
1089957	0.5734	2.0432	0.4783	0.2604	0.5525	2.6453	0.8163	0.3303	1.8405	0.3800	0.6062	1.7445	0.4417	0.5056
280085678	4.1781	5.0020	4.2361	4.2228	6.5577	5.0752	4.7336	4.3408	5.4524	2.8523	4.3346	5.2814	5.1215	3.5080
280115704	0.4182	1.4165	0.3659	0.3701	0.0628	1.8313	0.3168	0.1220	2.2029	0.1691	0.0323	1.8721	0.1340	0.1945
1104578	0.4304	2.0196	0.4082	0.4275	1.1781	2.3730	0.3562	0.2338	1.7713	0.4559	0.8317	1.6099	0.5728	0.5384
1094074	2.7231	4.1051	3.5498	2.3508	3.9270	4.4811	3.9190	2.4828	4.5258	2.2914	2.6006	4.2901	4.0070	2.1876
1106399	1.2334	1.8883	1.9399	0.8632	4.0638	2.0024	1.8564	0.7768	2.3079	0.8999	0.7661	2.1028	1.9971	0.3545
1104481	6.2134	7.8008	7.6083	6.1584	8.9101	7.7535	6.9146	6.4671	7.7539	6.4975	6.3240	7.8702	6.4054	6.6903
1108810	3.3044	4.9552	5.0580	3.4923	6.2548	4.9669	4.2474	3.6759	4.9230	3.3779	3.5496	5.3734	3.7027	3.9371
1102114	5.1680	6.3597	5.4031	4.4378	4.2155	7.1388	6.0258	4.6488	6.4785	3.8017	4.4108	6.1868	5.7355	4.2852
1095647	1.5408	2.3244	1.5341	0.4349	0.7503	2.5144	1.8368	0.4521	2.5851	0.5223	0.4050	2.3051	1.7124	0.4836
1089674	5.2593	6.1046	5.7126	5.0322	8.0847	6.0783	5.8714	5.1056	6.5177	4.2780	5.0790	6.1149	6.1546	5.0040
1102055	1.6071	3.1530	1.5012	1.5238	1.8454	3.1380	1.7918	1.6524	2.9613	1.2440	1.6530	2.8904	1.5107	1.2890
1095129	1.0396	1.6586	1.9252	0.2031	2.7237	2.1456	1.7965	0.3018	2.1021	0.2876	0.2182	1.7876	1.7383	0.1868
1092429	1.7161	2.5891	2.2140	1.0237	2.2781	3.0146	2.1179	1.0299	2.8677	0.9243	0.9310	2.6894	2.3657	0.9848
1090432	2.2608	3.5968	2.2590	2.1227	2.5145	3.5935	2.2158	2.1575	3.6792	1.1454	2.1511	3.6016	2.2856	2.7110
1090030	0.2952	1.4511	0.5541	0.2229	1.3661	2.1519	0.3653	0.2962	1.5364	0.0919	0.2243	1.4177	0.2608	0.3314
1096807	5.0734	5.8572	5.7659	4.0640	5.6218	5.8835	5.3779	4.3149	5.9014	3.0526	4.1744	5.7153	5.1289	4.9183
1099658	0.2192	1.9767	0.1201	0.4170	0.9249	1.7219	0.1618	0.3855	1.4222	0.2304	0.1469	1.6649	0.0813	0.4284
1100078	1.9266	2.8774	1.7149	1.3140	2.4410	2.8669	2.1071	1.6057	3.1341	1.2612	1.2034	2.3714	1.7304	1.2867
1093367	5.0706	5.9722	5.5441	4.3142	6.7321	6.1493	5.5458	4.6142	5.8910	4.4910	4.4522	6.0613	5.3829	4.8937
1102731	2.8535	3.4092	2.4711	2.0417	3.1127	3.3814	2.7701	2.0131	3.6580	1.3786	2.1881	3.4629	3.0958	1.9518
1089118	3.4519	3.8460	3.2000	2.7396	4.5489	3.9752	3.6073	2.4766	3.9999	2.0586	2.6361	3.8597	3.8439	2.4269
1101018	6.0811	7.9695	8.4951	6.0328	9.2941	7.8134	7.7404	6.3669	8.1424	7.0041	5.8945	8.6857	7.3653	6.5029
279716991	1.5655	1.5827	0.4698	0.1553	2.7120	1.1419	1.3703	0.3525	1.3504	0.7581	0.0000	1.6288	1.6306	0.0000
1103261	5.2180	5.5895	2.9975	4.9820	4.6500	5.3125	3.0789	4.9197	5.1878	4.9863	4.9869	5.3627	2.4863	4.7537
1096070	1.1109	2.5234	2.2610	0.6866	2.6901	2.7140	2.5479	0.7769	2.8200	0.4433	0.6258	2.5799	2.6541	0.6906
1094397	3.0768	3.4724	3.0264	2.2786	4.4486	3.5365	3.3219	2.4611	3.8845	2.2494	2.2387	3.7034	3.4920	1.8687
1101142	4.2843	4.8824	4.4472	3.6564	5.6309	4.9853	4.5618	3.7837	5.3347	2.6494	3.4794	4.8611	4.8056	4.0353
1105692	2.5457	4.7785	3.6538	3.0129	1.8842	4.5059	3.3579	2.7705	6.4832	2.7900	2.8505	4.9382	3.1059	3.4279
1091414	0.4799	1.7207	0.0597	0.5769	0.1584	1.8291	0.2926	0.3596	2.1683	0.2375	0.1518	1.7507	0.0000	0.5866
1094090	4.4095	4.0271	4.0054	2.1815	2.8619	4.4059	4.0180	2.5359	4.3689	2.0291	2.2678	4.0589	4.0198	2.5785
1095295	1.9070	3.3656	2.0199	1.5281	1.5385	3.5242	2.6942	1.6778	3.5615	1.5435	1.5276	3.3856	2.0150	1.4976
1092551	5.2984	5.2049	5.2206	3.5000	4.8723	5.4582	5.3713	3.8522	5.7331	3.0013	3.7903	5.4762	5.9963	3.4534
279950155	3.9752	5.7655	6.3547	4.0872	5.9619	5.9106	5.1504	4.4115	5.8545	2.7838	3.9243	6.0201	4.7448	4.6558
279962728	1.0248	3.5136	2.9168	1.8872	3.9033	3.5179	2.2781	2.3513	3.5278	0.7906	2.2640	3.5840	2.1038	2.2991
279985803	5.4602	6.1545	6.6620	4.4790	7.2862	6.0677	5.9249	4.7148	6.3383	3.8719	4.7508	6.0436	5.1728	5.6883
279802273	1.5344	2.3529	2.3177	0.5012	2.2841	2.6349	2.4314	0.3203	2.3828	0.6978	1.0451	2.5937	2.4083	0.1203
1088756	1.3241	2.1058	0.8184	0.7374	2.7374	2.0069	1.0548	0.9733	2.0979	0.7445	1.2428	1.8658	1.0881	0.9918
1095357	1.2340	2.8324	1.6358	1.3296	3.2090	2.5625	1.8446	1.4846	2.9836	1.1513	1.3654	2.7585	1.9793	1.4645
279866672	5.7581	7.6665	6.9975	5.8545	8.2744	7.3556	6.0729	6.3080	7.4432	6.3471	6.1848	7.6493	5.6239	6.9626
279840524	5.3811	4.2243	3.3588	3.2834	3.7442	4.3448	3.8176	3.2188	4.4788	2.5659	3.2933	4.2486	4.0732	3.1217
1106451	7.3459	7.7464	8.1079	6.4858	9.0433	7.8700	7.4334	6.6689	7.9772	6.0576	6.5996	7.9520	7.0910	6.9773
1089885	2.2824	2.5544	2.1098	1.0552	3.0576	2.6270	2.2114	1.3178	2.6512	0.9458	1.1458	2.2491	2.1690	1.1163
1099304	2.4997	2.7806	2.4358	1.4059	2.5079	2.8255	2.4735	1.1642	2.9815	0.7869	1.1320	2.6738	2.4656	1.3560
1099074	3.2731	3.5556	3.1657	2.4467	4.1748	3.6615	3.4451	2.3420	3.8178	0.8469	2.4967	3.6151	3.5364	2.7156
1095857	1.4178	2.9540	1.5425	1.7149	2.9983	2.8648	1.7052	1.7183	2.9487	1.4246	1.5999	2.7906	1.9942	1.1367
1101471	0.8923	3.3503	1.9572	2.1425	3.0163	3.1775	1.8408	1.8729	3.4477	0.8290	2.0643	3.4558	1.5045	2.4534
279781257	7.2474	8.4998	8.7456	6.6139	9.0198	8.4273	7.8063	6.9883	8.4192	6.8544	6.7807	8.5143	7.2910	7.3166
279947817	5.1086	7.5981	6.9829	6.0915	9.4312	7.4311	6.5769	6.3487	7.5784	5.8034	6.1552	7.5619	6.3558	6.8633
279722105	7.4841	9.5026	9.0027	8.0636	10.4890	9.2705	8.1938	8.3062	9.4548	7.4626	8.0305	9.4570	7.6557	9.0693
1093224	1.1503	2.5036	1.5254	1.3873	3.0353	2.6451	1.9397	1.3781	3.0302	0.6281	1.3733	2.5715	1.8738	1.3852
1100598	0.9941	1.6929	0.8616	0.3229	2.6879	1.5860	1.0823	0.5540	1.8584	0.6466	0.4997	1.5179	1.0324	0.3608
1088971	3.5979	2.7951	2.7398	1.6724	3.7993	2.8825	3.2135	1.8818	3.0982	1.4426	1.7251	2.9236	3.3567	1.0081
1087946	1.3303	2.2336	1.1965	0.7699	1.4052	2.4533	1.1398	0.7483	2.1194	0.4464	0.8147	2.1323	1.4655	0.5633
1095350	3.2568	3.7276	3.1436	2.2517	3.8231	3.8880	3.4081	2.4902	3.8718	1.5118	2.2936	3.7434	3.5031	2.7323
280039163	0.2823	2.1676	1.4479	0.8622	2.9512	2.0948	1.4590	0.9426	2.0533	0.2529	0.2961	2.1729	1.7051	0.2621
279747854	8.1976	9.1634	9.3147	7.7872	10.3810	9.2253	8.5032	8.1076	9.2944	7.5063	7.8668	9.4815	8.1950	8.6421
1095362	1.1530	1.9881	1.3317	0.5402	1.8255	1.9605	1.1106	0.4268	2.0091	0.7030	0.4460	2.1502	1.2612	0.5627
1100801	2.2153	4.2457	2.9474	2.0881	2.8049	3.9537	2.5600	2.2313	3.6660	2.2145	2.0769	3.7911	2.5679	2.4862
1094343	1.7478	2.3415	0.9606	0.6464	0.4186	2.6640	1.2083	0.6736	2.1921	0.9291	0.8827	2.1805	0.9803	0.7181
280076957	1.5819	1.8978	1.1537	0.4669	0.8122	2.0122	1.2549	0.2323	2.1355	0.4553	0.4223	1.8570	1.1479	0.2029
1089113	4.9278	3.8068	2.6678	3.0443	3.3101	4.0745	3.2776	2.7899	4.0381	2.4722	3.0602	3.7551	3.4765	2.7034
1093146	8.3003	8.9984	9.2376	7.6510	10.4248	8.8575	8.3932	7.9520	9.0399	7.0689	7.7071	9.0591	8.0137	8.4976
1086981	4.5278	3.8759	4.1912	2.3952	3.8908	4.0638	3.9402	2.8175	4.3327	2.3293	2.4109	4.1901	3.7753	2.9319
1100464	3.5621	5.3075	3.2884	2.7390	0.0977	5.7834	3.5256	3.4822	5.3742	3.0717	3.1774	5.3145	3.2500	3.0056
1087682	1.5469	2.1096	1.4656	0.6946	1.7570	2.6666	1.5290	0.7548	2.2339	0.7689	0.7566	2.0709	1.3735	0.7931
1087776	1.6896	2.5269	1.7461	1.4090	2.8260	2.6054	1.8834	1.3197	2.8121	0.7391	1.4957	2.5208	2.0469	0.9601
1089057	1.0654	2.1378	1.0038	0.8601	2.3787	1.9071	1.1623	0.7693	2.1844	0.5296	0.8483	1.9098	1.1947	0.7066
1096447	0.6960	3.0550	0.9109	1.3959	0.9009	2.9413	0.8282	1.3402	3.1268	1.4125	1.2834	2.8202	0.9884	1.5283
1098008	0.5890	1.2527	0.3651	0.0273	1.4028	1.3543	0.2736	0.0771	1.3178	0.0464	0.0758	1.3146	0.2534	0.1690
280123148	1.2418	2.6395	1.5838	0.9762	0.0000	3.3697	1.1830	0.7052	2.5133	0.7517	1.2916	3.1465	1.3399	1.0348
1104419	3.0400	3.4509	2.7038	2.0921	2.9826	3.9282	3.0831	2.1465	3.6191	1.7396	2.1095	3.6014	3.1709	2.1046
1094702	1.1256	2.5548	1.2386	0.9798	1.0445	3.1802	1.5977	0.9674	2.7869	1.1901	1.0010	2.5498	1.3546	0.9850
279812670	7.8549	9.2044	9.7390	7.3726	10.4784	9.2214	8.6780	7.9588	9.1302	7.8523	7.4790	9.3571	8.2779	7.9638
279490113	6.1183	7.4533	7.7956	5.6465	8.0586	7.3370	7.0179	6.0858	7.4806	4.8448	5.8669	7.5613	6.4666	6.6206
279748706	1.8067	2.5735	1.8066	1.0630	3.3481	2.2992	1.5078	1.4332	2.5095	2.1703	1.2088	2.6029	1.0283	1.6351
279841854	0.3144	2.1332	0.5870	0.2126	1.0462	1.4876	0.4733	0.5093	1.7548	0.4009	0.4443	2.1774	0.4231	0.5011
1102854	0.4191	1.6052	0.6540	0.2328	1.6358	1.7724	0.6349	0.2635	1.8632	0.5140	0.2504	1.6525	0.7310	0.3237
1090866	1.1830	2.5368	2.1977	0.6985	2.5194	2.8237	2.4047	0.9305	2.6741	0.8440	0.7030	2.7280	2.4157	0.7770
279887780	3.6873	4.9280	4.8612	3.2040	5.6615	4.8628	3.9974	3.8460	4.9587	3.7760	3.3521	5.2667	3.8551	3.9565
1102464	4.1134	4.3057	3.8526	2.9695	4.3507	4.5078	4.0956	2.9751	4.7995	2.7979	3.2854	4.3888	4.2514	2.7587
1097771	2.5126	3.9471	2.8059	2.3538	3.3932	3.7939	3.2874	2.2325	3.9875	2.0897	2.3531	3.9169	3.5100	1.8148
1087162	0.7235	2.7600	1.4194	0.8130	1.8458	2.7817	1.6391	1.1852	3.0028	0.9578	1.1413	2.5581	1.5951	1.1919
279892626	3.0320	5.2838	5.3535	3.9365	5.7427	5.4045	4.0705	3.8471	5.2918	2.2725	4.0331	4.7548	3.3461	4.2048
1087637	3.7077	5.1111	4.0416	3.8277	5.1261	5.0890	4.1985	3.6968	5.1732	3.5725	3.6636	4.9897	4.1430	3.5146
1102252	2.7452	3.4597	2.4992	2.1141	2.4284	3.2544	2.3288	2.0740	3.3138	1.6400	1.9020	3.4163	1.8323	2.1720
1089934	7.3514	8.9140	9.0357	7.0858	9.4807	8.8743	8.1675	7.4739	8.9012	7.0657	7.2296	9.0327	7.6702	8.0832
1105201	5.5457	5.5665	4.9837	4.1920	5.4066	5.6125	5.2650	4.3186	5.8998	3.5426	4.4006	5.5802	5.6206	4.2309
1095694	3.0634	4.3324	2.9620	3.1168	3.8383	4.3928	3.1407	3.0746	4.4020	2.7600	3.1248	4.2720	3.0647	2.8975
1103406	2.1674	4.6118	3.8541	3.1285	4.6590	4.5668	3.4027	3.2604	4.6785	2.1442	2.7192	4.4073	3.3019	3.3884
1102877	3.6748	4.4882	3.8605	2.8899	2.1432	5.5640	3.6648	3.0179	4.4529	1.5449	2.9376	4.5432	3.5523	3.4325
280116676	4.4424	4.6791	4.8890	3.7243	6.9303	4.8726	4.9896	3.6683	4.9651	3.2224	3.3728	4.9432	5.2365	3.7641
279740371	5.4554	6.3018	6.6115	4.5479	6.9999	6.3196	6.1096	5.0860	6.5674	4.9449	4.6662	6.7143	5.4185	5.5252
279917845	5.0024	6.3378	6.6376	4.6689	7.2737	6.2507	5.8716	4.7868	6.3920	4.9144	4.6044	6.2692	5.2200	5.1011
280050012	3.6613	4.6520	2.1557	4.2324	3.2785	4.6022	2.5331	3.6781	4.9446	1.4456	4.0267	4.2841	3.2216	4.3836
1087218	1.1221	2.0327	1.4854	0.5428	1.1764	2.4135	1.3731	0.5401	2.2385	0.5884	0.4461	2.0643	1.0803	0.4573
1101296	3.4107	5.3849	3.6691	4.2313	5.4477	5.1300	3.8959	3.9425	5.1798	3.6501	4.0498	5.1035	4.0819	3.8061
1105796	2.3237	3.2207	3.1558	1.3941	2.9936	2.8796	2.5521	1.3478	3.2661	1.9175	1.6973	3.3682	2.2395	1.5506
1095173	8.5631	9.6717	9.8202	8.0400	10.6911	9.5860	8.9388	8.5385	9.8177	8.3547	8.2083	9.9052	8.6931	8.8406
279704416	0.7397	1.5752	1.0193	0.8141	3.7540	1.7719	1.0703	0.0967	1.4884	1.6300	0.3365	1.2969	0.9898	0.0000
1091033	3.1821	3.9948	3.2928	2.6452	3.5096	4.1478	3.3386	2.2423	3.9760	2.4651	2.5554	3.9578	3.2849	2.3279
1088333	3.2009	3.1237	2.9000	1.6830	2.8951	3.6153	3.4395	1.8393	3.6103	1.6851	1.8016	3.2936	3.3140	1.4511
279896495	4.0384	5.5872	5.4294	3.6139	6.1068	5.1642	4.6442	4.1523	5.4334	2.7033	4.0134	5.0941	4.2237	4.9156
1090700	1.1353	2.0964	1.5450	0.7525	2.6944	2.2385	1.6788	0.8767	2.3160	0.3117	0.7702	2.1288	1.7682	0.9104
1095796	2.1350	4.6971	4.4069	2.5002	2.8112	5.2594	4.1734	2.4457	4.9189	2.1980	2.4347	4.8331	3.8445	2.6764
279769347	3.3168	5.7025	5.5343	4.0905	6.7388	5.7250	4.8468	4.2749	5.6899	3.3247	4.2722	5.7200	4.5251	4.8024
1095901	1.8068	3.0272	2.2961	1.5524	2.7437	3.6648	2.4869	1.6026	3.0967	1.8422	1.5344	2.9461	2.3044	1.2480
1088245	1.5261	2.0028	1.7621	0.5877	2.2568	2.4044	1.9648	0.6534	2.2932	0.4169	0.7310	2.1535	2.0069	0.5633
1092743	2.5201	3.5754	2.8638	2.2500	3.5943	3.6366	3.2125	2.3834	3.8158	1.2010	2.1948	3.4493	3.4172	1.7699
279913934	3.6177	5.9156	4.9352	4.5275	6.4322	5.7853	4.2324	4.9484	5.9272	4.1618	4.3068	5.9688	4.1513	5.4464
1090458	3.9563	4.4858	4.6489	2.9290	4.7281	4.7060	4.4217	2.9722	4.6788	2.5282	2.7178	4.5977	4.4614	3.3809
279960266	5.9842	6.8516	6.4727	5.7435	8.5885	6.8737	6.0856	6.1831	7.0522	5.4323	5.9723	6.9543	5.9968	6.3816
1093364	1.2052	2.7514	1.7480	0.7827	0.7955	4.1442	2.4678	0.7646	2.3371	1.2914	0.8829	2.8603	1.6728	1.0448
279720762	4.8505	6.4866	6.6786	4.9477	7.5746	6.3608	6.0942	5.3297	6.6641	3.2073	5.1978	6.6021	5.7490	6.0467
279781574	3.1352	4.9132	4.4058	3.4974	5.8571	4.6982	3.6941	3.7687	4.6696	3.8593	3.1700	5.1026	3.4400	3.8658
279841165	6.8226	8.3573	8.1585	6.6996	8.8703	8.2503	7.1325	6.9951	8.2744	7.5270	6.7644	8.3389	6.5046	7.3050
279966438	3.5663	4.8971	4.6047	3.3900	5.4218	4.8844	3.7746	3.7092	4.7095	2.9740	3.7061	4.4156	2.8688	4.0339
1094154	2.9341	1.6846	1.6442	0.6223	0.9512	2.9917	1.6152	0.6016	2.2372	1.0832	0.7154	1.8401	1.4576	0.9884
280117541	2.8314	3.4013	2.5990	2.4898	4.4564	3.4043	2.6710	2.5548	3.6803	2.3980	2.4442	3.4911	2.8115	2.2615
1090332	3.5928	3.1998	2.8195	1.6714	2.5061	3.3527	3.0046	2.0067	3.5494	1.3160	1.7875	3.2190	3.1975	1.9684
1093798	3.4357	6.9654	4.4338	5.1782	4.9116	6.9576	4.3471	5.2616	6.8913	5.8464	5.2792	6.8009	3.7937	5.6884
280019705	3.6058	6.0927	5.6928	4.3738	6.3579	6.0804	5.4177	4.5945	6.1119	4.0221	4.1177	6.2573	5.0698	4.5993
279884441	3.5766	4.6710	4.7296	2.6744	4.7077	4.4240	3.4958	2.7466	4.1111	3.5843	2.6383	4.1953	3.1284	3.1362
280138179	1.4932	2.6466	0.4137	2.1731	3.0533	2.7312	0.9707	1.8620	2.7357	1.4427	1.8976	2.4491	1.2541	2.0184
1091143	3.8462	3.9914	2.4058	2.8881	2.7674	3.9839	2.9908	2.6765	3.7419	2.1614	2.7863	3.8042	2.9084	2.5857
279710443	3.7666	2.5845	0.0000	2.2650	0.9134	2.5537	0.6971	2.4699	2.8766	0.0000	2.9551	2.6792	1.1201	2.8839
1099351	1.5194	6.0604	3.8532	3.3082	0.9387	7.5620	4.6570	2.9298	5.0821	3.4830	2.9372	6.0096	3.2759	3.6804
279480959	5.5363	6.6555	6.9655	4.7717	6.9108	6.5520	5.7675	5.2329	6.6368	5.3591	4.9666	6.6665	5.3596	5.4173
279979709	4.0689	5.1590	5.1278	3.7213	5.7884	5.2721	4.0164	4.1258	5.0607	3.9439	3.9161	5.0796	3.5105	4.1075
1093656	2.1576	3.9960	2.1416	2.9708	3.5153	3.6915	2.1180	2.6929	3.7878	1.9087	2.7055	4.0027	2.1809	3.3862
1092794	0.8985	2.6670	0.9947	1.4331	2.2468	2.4384	1.0468	1.2572	2.3744	0.8821	1.4291	2.5881	1.2089	1.2810
279797209	9.6201	10.6182	10.7590	9.3382	12.1123	10.6122	9.9716	9.8029	10.7442	9.2315	9.5461	10.7751	9.5580	9.6841
1098457	1.9234	4.2931	2.2974	2.6549	2.9383	4.1081	2.2462	2.6672	4.1440	3.0499	2.7041	4.0396	1.9061	2.9869
1100774	5.9769	8.0890	7.9093	6.2047	8.3902	7.8582	6.9273	6.4505	7.8566	6.2868	6.1950	7.9343	6.3734	7.0437
1100561	0.5712	1.5905	0.5329	0.1869	1.0739	1.8615	0.4980	0.2629	1.5525	0.1166	0.2586	1.3309	0.5584	0.1545
1089804	4.9491	5.3250	3.1373	4.4779	3.6269	5.4284	3.3460	4.1093	4.9852	4.2737	4.2084	4.9211	3.2426	4.1177
1108387	3.1004	3.5915	2.2031	0.9104	1.2883	3.3094	2.2774	2.5800	3.8133	2.2901	2.1899	3.3938	2.4860	1.6578
1087056	1.4367	1.8340	1.2364	0.4849	1.7539	2.3959	1.6280	0.3754	2.1056	0.3602	0.8306	1.7378	1.4644	0.5756
279489256	1.9707	3.8601	1.2369	3.5172	3.6166	3.7816	1.9289	2.8990	4.2634	1.2456	3.3804	3.7477	2.0878	3.9663
1088506	1.6999	5.0425	2.6407	3.5915	4.6370	4.7102	2.9476	3.4363	4.6644	3.1823	3.4590	4.6965	2.8994	3.7263
1105959	3.9720	5.1742	5.4126	3.3819	5.6796	5.1010	4.5164	3.7254	5.0992	3.6084	3.5431	5.1875	4.0207	4.0327
1097453	1.7736	2.8077	1.9441	1.4085	1.9891	3.6065	2.2491	1.2105	2.4855	1.1509	1.2075	2.6902	1.7201	1.5369
1101892	5.0518	6.7527	6.7238	4.8725	7.2984	6.5231	5.7654	5.1354	6.4556	5.3137	4.7959	6.5463	5.2688	5.5896
279723315	4.6271	3.9756	4.4076	2.5159	5.0938	4.2906	3.6786	3.1148	4.2957	4.4857	2.6383	4.1444	3.5263	2.8367
280027600	6.0051	7.6575	8.1718	5.8725	8.6196	7.4536	7.2211	6.0646	7.7418	6.5071	5.7018	8.0554	6.8366	6.3032
279897722	0.9571	1.4592	0.2375	0.0730	0.8897	1.6145	0.3608	0.0840	1.3898	0.1715	0.1607	1.1551	0.2214	0.6193
280048780	1.7942	2.5095	2.2137	0.9037	1.6746	2.7489	0.8559	0.6547	1.8944	2.3643	0.0000	2.3276	2.2482	0.0000
280010517	1.6065	2.4994	2.0384	1.3109	2.1609	2.5975	2.3904	0.9770	2.7783	1.0891	0.9481	2.8717	2.2388	0.3418
1092389	0.4486	3.6105	1.5150	2.0751	0.8756	4.0575	2.0301	1.3183	3.6401	1.8613	1.8682	3.8142	1.6583	1.5853
1106465	3.0493	3.7803	2.5430	3.2610	4.0728	3.8500	2.2392	2.9790	3.9005	1.4348	3.0650	3.5801	2.7425	3.3684
280089811	3.9840	5.4021	4.6799	3.6145	4.2213	5.0722	4.7652	3.6820	5.4348	2.6389	3.4656	5.4042	4.9102	3.5936
1091911	7.3275	5.4504	6.6856	4.1242	6.7306	6.1076	6.5902	3.9383	5.3903	4.3071	3.8685	5.4951	6.5329	4.6140
1092660	1.0898	3.4407	1.0698	2.2920	2.7372	3.2141	1.3708	2.1892	3.1939	1.3913	2.3693	3.2452	1.5646	2.3075
1097235	0.8966	2.1167	1.1143	0.7186	1.8694	2.3328	1.3007	0.8473	2.0300	0.8047	0.7296	2.1909	1.3055	0.4271
1108087	8.6965	10.4037	10.3812	8.8673	11.2095	10.4194	9.5779	9.2188	10.4606	8.7483	8.9246	10.5761	9.1866	9.4490
279984959	7.8687	8.8104	8.6017	7.3715	10.1542	8.8490	8.1848	7.8832	8.8654	7.6909	7.5193	9.0201	7.9621	8.2104
1096666	1.7601	2.4149	2.4452	0.9380	3.2408	2.4909	2.3511	1.1452	2.6990	0.6969	1.0669	2.5681	2.4828	1.1121
1088292	3.0614	3.0039	3.0595	1.4243	2.8866	3.2927	3.0933	1.5399	3.2566	1.5298	1.4715	3.0385	3.3987	1.2215
1107800	4.0433	6.3901	4.6481	5.0624	6.2997	6.2847	4.7286	5.0697	6.1748	5.0939	4.9453	6.3350	4.3859	5.4594
1088235	3.0066	2.8173	3.1041	1.7691	4.2429	3.2042	3.3293	1.9097	3.2502	1.1740	2.0029	3.0222	3.4758	1.3175
1100396	3.1852	4.3096	3.2451	2.8790	3.5367	4.2901	3.3494	2.7387	4.2989	2.3707	2.8263	4.1866	3.5764	2.7825
1093970	1.7982	1.7403	1.0308	0.4850	1.0239	1.8293	1.1157	0.5830	1.8080	0.3239	0.4071	1.7627	0.9208	0.4438
1090892	0.0000	1.1175	0.0000	0.0000	0.3672	1.7101	0.0000	0.0000	1.3610	0.0000	0.0000	1.4215	0.0000	0.0000
1104701	3.4869	5.0324	3.3933	4.3376	5.7851	4.9171	3.8393	4.1028	5.0112	3.5309	4.2790	4.9790	3.8586	3.6380
1102210	2.3254	2.4518	2.8691	1.2389	4.7333	2.2888	2.5049	1.0697	2.3801	1.4239	1.1292	2.3745	2.7672	1.1007
1090505	1.0548	1.8586	1.5629	0.5835	2.3469	2.1391	1.3295	0.6994	2.1833	0.5362	0.6592	1.8805	1.4275	0.5204
279807416	2.4067	3.8436	3.2566	2.6893	3.4356	4.1769	2.8904	2.8111	3.8810	1.6678	2.9003	4.0979	2.2620	2.6835
279966906	6.6210	6.5306	7.5160	5.0043	8.4545	6.4272	6.2837	5.8093	6.7639	5.6140	5.2576	6.7601	6.7079	5.2593
1097903	1.0748	3.7429	4.1140	0.2709	0.4071	4.0435	3.0084	1.0788	3.9782	1.6662	0.5550	3.7381	2.4674	1.5278
1104771	1.9554	2.0396	2.1044	0.7210	3.6843	2.0811	2.0062	0.8646	2.2628	0.9338	1.0680	2.0766	2.2930	0.8512
1088712	1.9945	2.2004	2.1364	1.1596	2.8273	2.8590	2.0528	1.0774	2.6407	1.1805	1.1348	2.3649	2.0402	1.1128
1093550	4.6597	3.7671	3.5369	3.1318	5.2446	4.1585	3.9189	3.1262	4.3916	2.9268	3.0802	3.9819	4.4583	2.8142
1088352	3.9199	3.8531	3.3177	2.6956	3.8990	3.9543	3.5238	2.6115	4.1683	2.3674	2.7726	3.9361	3.8317	2.5766
1099096	3.7355	3.6121	4.2247	2.4770	5.7370	3.7685	4.4435	2.4222	4.0128	2.3816	2.7028	3.7799	4.6889	1.5785
1092993	2.1720	1.7583	1.9460	0.7639	3.5967	1.9367	2.1511	0.6903	2.1583	0.5440	0.8265	1.8393	2.2711	0.8145
1096934	5.6377	6.7976	6.5599	5.1319	7.0469	6.8137	5.8450	5.3691	6.7398	5.8167	5.2304	6.8933	5.4875	5.8628
279961080	5.6160	6.6278	6.5842	5.4313	7.7547	6.6569	5.5469	5.6886	6.5379	5.3601	5.5167	6.5390	4.8325	6.0807
279925566	2.8101	5.6284	5.2934	3.7672	5.9091	5.3639	4.3855	3.7993	5.5108	2.8802	4.1214	5.5290	3.9461	4.8765
280010024	3.1322	4.8891	3.3561	3.1970	2.6838	4.9070	3.3235	3.4633	4.9128	3.4838	3.1279	4.9222	3.1161	2.9362
1109149	1.3995	3.1665	1.6794	2.5181	4.0934	3.2746	1.8429	2.2523	2.9520	0.7167	2.5440	2.8944	1.9023	2.3311
279906818	3.8809	5.1563	5.8405	3.6863	6.2979	5.3028	4.8236	4.2265	5.3632	2.4659	3.8804	5.2955	4.2618	4.6271
279728898	3.9607	6.2283	5.7588	4.8237	7.2688	6.1528	5.2407	4.7836	6.2688	5.2244	4.8422	6.3973	4.7429	5.0361
279847635	6.6760	8.5952	8.5204	7.0500	9.0170	8.5814	7.1042	7.3307	8.6584	6.7931	7.1959	8.4611	6.7727	7.9778
279853735	1.7139	3.0063	3.2119	1.2823	2.3710	3.2804	2.6678	1.5094	3.1585	0.7401	0.8079	3.1404	2.4418	1.6603
279817944	2.3865	3.6318	3.5363	2.2854	5.1079	3.3399	3.0896	2.5121	3.7945	1.8746	2.3707	3.4703	3.3122	2.0883
1091937	1.6496	2.3079	2.2343	1.1672	3.3476	2.5144	2.3184	1.1202	2.4788	0.7297	1.0066	2.4216	2.3556	0.7946
1095998	4.9730	7.0177	6.5143	5.5029	7.1355	7.0509	6.0256	5.6538	7.0422	5.1566	5.4656	7.1597	5.6293	5.9981
1103414	1.2953	2.7032	0.9350	2.2210	3.6126	2.7921	1.1129	2.0919	2.9187	1.8704	1.9778	2.5370	1.2214	1.8249
1092579	0.2315	1.9668	0.2625	0.1904	0.0000	1.5823	0.1146	0.0622	1.7778	0.2856	0.1593	1.3853	0.1141	0.1823
1100546	3.3474	5.0523	3.1055	3.8800	4.1935	4.7392	3.5302	3.8268	4.8574	3.0388	3.7965	4.9690	3.1448	4.0047
1104700	2.0701	1.7710	2.1558	0.8829	4.6095	1.8185	2.1243	0.9309	2.4628	0.7632	1.3259	1.8347	2.6971	0.6576
279721180	5.0330	5.5056	5.9722	4.1477	6.2749	4.7016	4.6057	4.6158	5.6584	2.9974	4.0274	5.7088	4.6841	4.9092
279708217	0.6205	1.1774	1.3693	0.0080	3.2251	1.7475	2.2055	0.0000	1.9283	0.0000	0.0000	1.2584	1.8104	0.0000
1092611	2.9022	3.9358	3.4643	2.3826	3.8420	4.1182	3.4298	2.6007	3.8621	1.5204	2.3343	3.7549	3.4310	2.8437
1106336	0.2382	1.5018	0.3657	0.7386	2.7053	1.8825	0.3861	0.5624	1.4143	0.4920	0.8460	1.5220	0.5168	0.5668
279768508	6.7991	7.3195	7.8062	5.8481	8.6723	7.4392	6.6377	6.4971	7.4485	6.6502	5.8117	7.4616	6.2046	6.8568
279953723	5.1401	5.5134	5.5841	3.7608	6.0230	5.4265	5.1121	4.2273	5.3843	4.4759	4.0736	5.4061	4.4649	4.2972
279948074	6.8490	8.0439	8.3446	6.4816	8.8335	8.0813	7.4440	6.8730	8.2002	7.0410	6.6521	8.4941	6.8897	7.0822
279975037	5.1307	6.7357	6.8439	5.5665	7.5202	6.7053	6.0035	5.6414	6.7703	3.5384	5.4524	6.6359	5.4613	6.2974
1098829	2.2306	3.2374	1.7962	2.2797	2.9559	3.1946	2.2012	2.2430	3.3249	1.2558	2.1598	3.3148	2.4760	2.0783
1092224	4.9375	5.3864	6.2085	3.4335	5.0889	5.8974	5.6189	3.6630	5.6012	3.5950	3.6063	5.6389	5.2540	4.1679
1093745	4.1361	3.7870	3.6952	2.7650	4.8477	4.6382	4.0546	2.8900	4.2166	3.2387	3.0811	4.0989	4.0613	2.6612
1090973	2.6867	3.5084	3.5388	2.1673	4.4447	3.7550	3.6906	2.5004	4.0592	0.9700	2.1704	3.3029	3.5569	2.5649
1094607	2.2861	4.4505	2.1512	3.3701	4.0473	4.1365	2.4151	3.1759	4.1668	3.0433	3.2166	4.2294	2.3915	3.4780
1097716	2.5069	3.0983	2.5594	1.7034	2.8790	3.7901	2.8377	1.8212	3.4011	1.8152	1.8709	3.1615	2.9311	1.7297
1097147	2.6523	5.1618	3.4576	4.5046	6.5881	5.2684	3.5923	4.2872	4.7652	3.3819	4.2462	4.8650	3.4460	4.3115
279957575	5.6815	7.2025	7.7445	5.1686	7.3894	7.2295	6.7680	5.6522	7.2510	5.5445	5.2720	7.6109	6.0439	6.4555
279667584	5.7293	4.0451	5.2043	1.5967	3.8146	3.9906	4.6613	2.2070	4.4082	3.3158	1.8107	3.9590	5.1074	2.8594
280094015	3.0975	4.5262	2.9742	4.0689	5.7757	4.6138	3.2272	3.8041	4.6509	3.0103	3.7230	4.3907	3.6449	3.7877
1090848	2.6813	3.3511	3.4265	1.6902	3.1228	3.5481	3.4684	1.8480	3.7364	1.6032	1.6832	3.4670	3.7049	1.3097
1097477	3.3758	3.3344	2.4421	2.4414	2.6051	4.0608	2.8244	2.4712	3.5848	1.6990	2.3881	3.6087	2.7594	2.5991
1099069	6.6667	7.9298	7.7034	6.5073	9.0322	7.8274	7.1726	6.7557	7.9522	6.1567	6.5889	7.9369	6.8747	7.5763
1101157	1.8979	3.2886	1.9557	2.2913	3.1537	3.4177	2.3438	1.9754	3.0291	1.2403	1.9044	3.0127	2.4510	1.7833
1094719	6.9428	8.4163	8.4633	6.8049	9.3928	8.3980	7.6555	7.0527	8.3299	7.6522	6.9629	8.5078	7.1547	7.1170
1088130	2.6712	2.5683	3.0524	1.4247	3.6716	3.2001	2.7358	1.4717	2.6544	1.0237	1.3067	2.5284	2.5272	1.7398
1091590	3.1647	3.9257	3.1909	2.9078	4.3730	4.1602	3.7293	2.9216	4.4445	2.3880	3.0080	4.1808	3.8640	2.5474
1095224	6.3414	7.7130	7.8993	6.0300	8.5594	7.7233	6.9929	6.3995	7.7455	6.7313	6.1290	7.7757	6.3601	6.8328
279666422	0.9720	0.8735	0.0000	0.5117	2.8496	0.9197	0.8769	0.2443	1.7036	1.1631	0.0000	1.3069	0.9393	0.0000
1092655	1.3073	1.6286	1.1901	0.6921	2.7081	1.6419	0.8096	0.5301	1.7703	0.3216	0.8834	1.4876	1.1879	0.6798
279879368	6.3935	8.5040	8.3815	6.7933	9.1977	8.3384	7.6123	7.1960	8.5218	6.4088	7.0317	8.6686	6.9948	7.9833
1099480	2.5030	2.8377	2.6561	1.4385	2.9803	3.2636	2.8560	1.6725	3.1366	0.8807	1.8902	2.9816	2.9569	1.4896
1092351	3.1516	3.6807	2.9152	2.6929	4.3708	3.6461	3.0540	2.6921	3.8182	1.8029	2.8458	3.5850	3.1193	2.7878
279744246	1.6520	2.5280	0.3047	1.2547	1.7968	2.4512	1.4597	1.5833	2.4062	0.3677	1.8007	2.5392	2.0291	1.2787
280132437	1.8306	2.5311	2.4422	1.0081	3.9670	2.3696	2.3305	1.7144	2.6883	0.9539	1.4339	2.7888	2.6905	1.2412
1090203	1.0125	1.9935	0.8934	0.4606	1.3610	3.2429	1.1208	0.9119	1.2086	0.7186	0.5371	1.5197	0.7600	0.6316
1088782	2.9629	4.5032	3.6805	3.1530	5.9691	4.2843	3.8777	3.6038	4.5263	2.9799	3.2914	4.3456	3.4057	3.7197
1092042	5.8647	6.6810	6.6416	5.5097	7.8015	6.7317	6.0011	5.6273	6.7110	5.6609	5.6279	6.8929	5.7043	5.7280
279781233	3.6728	6.5182	4.7012	5.1222	6.2582	6.2941	4.8717	5.0485	6.2785	4.5205	5.1382	6.4095	4.4552	5.6443
279722569	3.7303	3.9941	3.2027	3.1573	3.6010	4.3862	3.6381	2.9877	4.3027	2.2875	3.0050	4.1900	3.7050	2.5497
279781883	4.9591	4.2774	4.3089	3.5175	5.8511	4.4662	4.6333	3.4191	4.3812	3.3237	3.3012	4.3647	4.3649	3.1256
1099106	6.6258	3.6596	4.1699	2.0330	2.6460	4.3027	4.2802	3.4982	3.5995	1.9073	2.5667	3.2968	3.1284	2.8520
1108531	1.1773	1.7449	1.1311	0.0000	1.7780	1.7915	1.4436	0.0624	1.8666	1.9739	0.0000	2.0033	1.4677	0.0000
279854762	6.5605	7.5864	7.7619	6.4487	8.6522	7.5888	6.4106	6.7948	7.4754	6.2313	6.2570	7.7877	5.9531	7.2791
279938356	1.1571	2.8906	2.2976	2.0436	3.7715	3.0170	1.6027	1.8620	2.9022	0.2833	2.0395	2.5946	1.2838	2.6351
1093810	4.2795	6.0431	6.3845	4.1248	6.1166	5.9944	5.3067	4.4078	5.9965	4.3468	4.1394	6.1258	4.6371	5.0062
279751098	4.8715	5.8468	5.6057	4.2994	6.4374	5.6946	4.9510	4.4584	5.8326	5.0175	4.1228	5.8620	4.6936	5.1970
1091327	2.6319	5.1137	3.7059	3.5810	4.6003	5.3203	3.8318	3.5125	5.3630	2.9284	3.6693	5.0855	4.1253	4.4206
1099621	3.6334	4.7581	4.1650	3.6036	5.5378	4.7172	4.3651	3.5845	4.7090	2.5590	3.8315	4.8087	4.2972	3.4374
280094100	2.7108	3.1466	3.4785	1.4905	3.6243	3.1076	3.1941	1.4539	3.3620	1.5227	1.6386	2.9488	3.0502	1.6643
1090590	3.0636	4.8504	3.6789	4.0455	5.6822	4.8501	4.0369	3.8410	4.8783	2.4448	3.9839	4.8442	4.0369	3.7933
1104574	1.6370	2.6199	1.5148	1.8705	3.4178	2.6424	1.7763	1.7510	2.7588	1.0129	1.5596	2.5642	2.1066	1.5673
1101216	1.8174	1.4179	0.7916	0.7540	3.1854	1.7372	1.1469	0.7678	1.4227	0.5417	0.7372	1.3844	1.0913	1.0949
1100015	2.3548	3.9950	3.1152	2.3486	3.5382	3.9459	2.9634	2.5387	3.9815	2.4213	2.6214	3.9553	2.6554	2.6692
1103972	3.3267	2.5341	2.0125	1.8922	3.4547	2.6324	2.0290	1.9365	2.5725	1.3328	1.8477	2.5258	2.2255	1.7621
1089873	1.4450	1.4505	0.7307	0.3008	1.6874	1.6408	0.9920	0.5361	1.7396	0.3412	0.2219	1.4273	1.1961	0.5158
1106597	0.4987	1.2229	0.1979	0.0686	0.0000	1.7987	0.1815	0.0811	1.6510	0.0831	0.0198	1.3929	0.3466	0.0891
1088032	3.1445	3.2949	3.2031	2.3390	4.7260	3.4750	3.3095	2.4467	3.6671	1.7293	2.4108	3.3692	3.6258	2.1539
1099176	0.4719	1.6641	0.0844	0.2737	0.6573	1.2653	0.1524	0.1906	1.7028	0.5618	0.2856	1.7056	0.1538	0.5735
1091688	0.5291	3.2270	2.0311	2.2443	4.3902	3.0351	1.6878	2.2124	3.3625	2.0708	2.0220	3.4569	1.2261	2.8309
1094958	2.9631	3.2716	3.3905	2.1060	4.1714	3.7375	3.4459	2.2841	3.5509	1.8821	2.1367	3.5391	3.3150	2.0782
1096739	3.3030	2.8188	3.5639	0.7019	1.1379	3.9987	3.5583	0.7031	2.7060	0.9882	0.6870	2.7854	3.5434	0.9157
1088715	3.4810	6.3101	4.1404	5.1351	5.6220	6.0441	4.2920	4.9811	6.1248	3.9534	5.1751	6.1029	4.2967	5.2694
1102577	2.7256	2.5009	2.1699	1.2288	1.7593	3.1997	2.4340	1.5158	2.9547	0.8931	1.4594	2.7477	2.6505	1.1752
279912261	8.5350	10.0144	9.8632	8.9767	11.2332	10.0070	9.0017	9.2069	10.1620	7.9395	8.9733	10.1648	8.6991	9.8376
279720456	2.0945	2.8940	2.5621	1.8270	3.8819	2.8899	2.1627	1.9293	3.2110	2.2477	1.4235	2.9402	1.5397	2.5370
1087412	1.8031	3.2943	2.9852	2.0411	3.8072	3.3725	2.5990	1.7474	3.4092	2.2304	1.8779	3.1387	2.5940	1.3725
1107860	5.9431	7.5140	7.6313	5.7408	8.2857	7.3940	6.4990	6.3175	7.5159	6.4401	6.0330	7.7111	6.0074	6.8477
1100815	2.0905	4.2119	2.3946	3.3218	4.1673	4.1306	2.7563	3.2161	4.1118	1.7878	3.4316	4.1167	2.6723	3.2365
1102038	4.8289	5.8046	5.3422	4.3941	6.2841	5.7486	5.6614	4.7213	6.0824	3.5382	4.6486	5.8224	6.0678	4.0996
1103227	0.5105	1.0239	0.4916	0.1282	2.2593	1.0190	0.4456	0.1834	1.2590	0.1932	0.0713	1.3362	0.5851	0.1621
280109960	2.0546	3.2548	3.0829	1.4934	2.2836	3.3378	2.9979	1.2032	3.5029	1.4825	1.5819	3.1963	3.3944	0.6563
1089366	5.2599	5.0681	4.9122	3.8981	5.3284	5.1941	4.9632	3.8715	5.1112	3.9306	3.7367	5.2502	5.0246	3.6661
1098995	1.4892	6.6233	2.7598	5.7320	5.4566	6.1765	3.0525	5.4216	6.2365	4.2398	5.5988	6.1806	3.0032	5.4654
1095512	4.0404	3.8029	3.8050	2.5072	3.7915	4.1497	3.7599	2.7733	4.1107	1.9431	2.5635	3.7138	4.0436	2.4766
279866478	1.2832	2.4119	0.3646	1.4498	1.8130	1.7857	0.9348	1.7064	2.4318	0.4932	1.4056	2.4246	1.0604	1.1834
1101235	2.0584	2.3305	2.7711	0.8891	3.3261	2.5631	2.9799	0.8383	2.6110	0.4756	0.8627	2.3104	3.0602	0.7923
280003808	0.5770	2.2809	1.0175	1.1452	2.3835	2.2832	0.8354	0.9718	2.1614	0.6582	1.1985	2.2027	0.9958	1.4540
1092486	2.3734	5.2007	3.7179	3.4645	4.4917	5.3763	3.8745	3.3511	4.9251	3.1399	3.4596	4.6832	3.8703	3.6192
1097297	1.8180	3.4245	1.6163	2.0619	1.6616	4.1548	2.3203	1.8607	3.4689	2.1959	2.0186	3.3648	2.0007	2.2146
1092380	2.9006	6.3778	4.1038	5.4009	6.5439	5.9930	4.0491	5.1488	6.0481	4.5882	5.3006	6.2154	3.6376	5.6422
1090888	1.1518	2.5525	1.4237	1.0927	1.9738	2.5073	1.7249	1.1855	2.3824	0.5368	1.0476	2.4027	1.3507	1.3680
1097138	4.2850	3.7287	4.0095	2.1823	3.7720	4.1504	4.0719	2.6043	4.0341	2.1784	2.5340	3.8421	4.3049	2.3117
1101107	3.5437	3.8128	3.3108	2.7960	4.1958	4.2468	3.4953	3.0254	4.1267	1.8010	2.9824	3.8979	3.8939	2.9108
1088117	0.9246	1.9825	1.2447	0.4974	1.7663	1.7639	1.2578	0.5289	1.8463	0.4520	0.4552	1.9541	1.2919	0.3742
1093618	3.9422	4.6911	2.9056	4.0107	4.8071	4.6761	3.1405	3.9047	4.5561	3.6813	3.9287	4.5081	2.9720	4.1505
1095324	1.9932	3.8701	2.1628	3.0363	4.0308	3.8012	2.3957	2.9270	3.7862	2.0297	3.0263	3.7937	2.7072	2.5372
1094373	3.7226	6.5743	4.2982	5.0520	5.5066	6.1368	4.5271	4.9481	6.0486	5.0187	5.1195	6.2773	4.3711	4.8095
1090383	5.4387	5.7969	5.9406	4.8128	7.0552	5.7960	5.3123	5.0576	5.9442	4.2752	4.8439	5.9768	5.1797	5.0455
1095840	4.9835	5.4300	5.3841	3.6711	5.1125	5.8387	5.6688	3.9979	5.7710	3.8003	3.9926	5.6111	5.7395	3.8657
1094365	7.4253	8.8742	7.5433	7.8422	8.5817	8.6110	7.4592	7.4755	8.8640	7.0308	7.6356	8.8742	7.8087	7.9725
279962608	5.9631	7.6452	7.4462	5.8560	7.4074	7.5090	6.7094	6.1100	7.4976	6.3755	5.7897	7.7927	6.2371	6.3569
1097698	2.2528	3.7228	3.0386	2.0220	2.7596	3.7520	2.8968	2.3520	3.8512	1.8528	2.1509	3.5915	2.6139	2.1121
280006709	2.7767	3.8123	4.4012	2.2332	4.6192	3.6825	3.4491	2.3850	3.9127	2.8740	2.0832	4.2914	3.2198	2.6141
279914252	3.9943	4.4394	4.8982	2.7693	5.5589	4.4173	4.1404	3.3105	4.5575	3.3067	3.2176	4.5639	3.9118	3.6240
1101166	4.5034	3.5693	3.3463	2.1641	2.9671	3.6050	3.6970	2.7064	3.5372	1.6670	2.5092	3.5574	3.5103	1.8591
1092714	2.0130	3.0770	2.5351	0.7631	1.1986	2.7615	1.9925	1.2779	3.0056	1.4351	0.9740	2.6144	2.2071	0.8565
1097718	0.8550	1.7034	1.2703	0.4496	2.6815	1.8261	1.2982	0.7204	1.8010	0.0588	0.6567	1.6751	1.4861	0.6031
1097438	1.3092	1.8651	1.3249	0.7160	2.1214	2.0038	1.2366	0.6663	2.0083	0.3755	0.6945	1.8463	1.4106	0.9384
1094241	1.6527	2.4524	2.5147	0.9890	1.9775	3.4618	2.0116	1.2617	2.6746	1.0542	1.0907	2.4693	1.7917	1.3728
1104614	4.2053	4.4001	4.1589	3.0681	4.1277	5.3739	4.4520	2.9793	4.1595	3.1427	2.8672	4.2686	3.8891	3.3268
1099385	6.3698	6.7813	6.2487	5.0581	5.0089	6.9530	6.1678	5.3032	7.0173	5.3810	5.2651	6.9618	6.1727	5.0362
1105177	5.8903	6.4625	6.2680	4.1337	4.5655	6.6698	6.2086	4.4659	6.6838	4.6380	4.5641	6.5002	6.2896	4.9718
1101566	3.1816	4.0440	3.2140	2.6825	4.0979	3.8813	3.4340	2.9142	4.0434	2.5850	2.8994	3.9673	3.3463	2.3891
1087728	5.9236	7.3845	7.3305	5.9897	8.0858	7.3150	6.6884	6.2275	7.4482	5.2485	6.0527	7.4959	6.3359	6.8461
1094656	1.3159	1.5466	1.2505	0.3717	1.4841	1.8762	1.0204	0.4786	1.9115	0.5723	0.4046	1.8295	0.7868	0.9164
1088488	7.3786	9.5685	9.5554	7.9830	10.2225	9.4427	8.6256	8.3161	9.6230	7.2338	8.0528	9.7087	8.2362	9.1094
1099612	2.0882	1.9296	1.5370	0.9768	2.3501	2.5696	1.6708	1.1550	2.2239	0.6207	1.0734	2.1354	1.6521	1.5816
1089910	0.7093	3.0896	1.1624	1.9602	2.3828	2.9901	1.1109	1.8007	3.0533	2.0792	1.9109	2.9448	1.1820	1.5626
1087324	1.8362	2.8895	1.6656	1.6506	2.0850	2.9499	1.7878	1.7002	3.0892	1.7184	1.6239	2.8310	1.8065	1.5005
1088344	4.5488	7.3386	5.5255	6.2124	7.0774	6.9531	5.3354	6.1313	7.2002	4.9991	6.1576	7.3288	5.2100	6.9047
1089686	2.1046	1.9704	1.9520	0.8796	3.1120	2.2482	2.3128	1.1030	2.3762	0.4696	1.0919	2.1437	2.6045	0.7418
1100056	4.5762	5.4120	3.7969	4.8333	5.8970	5.3394	3.6387	4.6378	5.0517	4.6193	4.7636	5.1634	3.7140	4.4702
1087784	5.5513	5.2273	4.7592	4.5851	6.1526	5.3993	4.8469	4.5173	5.4108	3.8724	4.4694	5.2475	4.7819	4.7173
1090190	3.0216	2.6952	2.0927	1.8071	2.8098	2.8474	2.5322	1.6825	2.8687	1.2029	1.6657	2.8019	2.6862	1.6257
1087355	4.6465	5.6275	4.1949	4.5375	4.8640	5.7792	4.7048	4.4946	5.7160	3.5127	4.6184	5.6329	4.9101	4.6177
279801213	8.2894	9.6646	9.2132	8.5662	10.6103	9.6998	8.8335	9.0168	9.8084	7.2890	8.6679	9.5984	8.6187	9.2599
1088201	0.1900	2.0485	0.8028	0.4944	1.8966	1.7036	0.6441	0.6303	1.5393	0.9407	0.6001	1.9752	0.3791	0.5506
1090126	3.2612	3.5309	3.3482	2.2001	3.9237	3.5673	3.4911	2.6285	3.9755	1.7063	2.4489	3.7853	3.7621	2.3780
1089440	5.3005	5.5919	6.1947	3.5989	5.4129	6.1379	5.7501	4.0643	5.6263	4.7868	3.8531	5.6729	5.3803	3.9433
1102292	6.1189	6.3356	6.2603	4.6397	6.1371	6.5079	6.2334	5.0154	6.5512	4.4861	4.9743	6.2934	6.3274	5.2460
1093432	3.0399	3.5874	3.5673	1.4881	1.7489	3.8991	2.8312	1.7722	3.6687	1.9116	1.6187	3.5128	2.9906	2.3579
1101940	0.9868	2.4864	1.2768	1.4452	2.7419	2.3614	1.3178	1.2822	2.3619	1.2021	1.4034	2.3506	1.1079	1.2792
279948041	3.2981	5.2883	5.4731	3.4805	5.9660	5.1339	4.7227	3.8464	5.1540	4.1076	3.4879	5.6894	4.2279	3.9582
1089073	1.9343	2.9770	2.2226	1.9362	3.0740	3.1741	2.3492	1.9543	3.2656	1.5497	1.8366	3.1015	2.6722	1.4472
1095237	0.7708	4.5106	2.0672	3.3926	3.2037	4.2647	1.7461	3.0397	4.3724	3.1337	3.4391	4.5949	1.7527	2.9916
279820834	5.2855	6.0536	6.1483	4.5094	6.2477	5.9621	4.9322	4.7515	6.0587	5.2636	4.4584	5.4933	4.6912	4.6537
1089275	4.1309	2.4839	3.0589	1.5462	3.6812	2.7864	3.3220	1.8881	2.9664	1.0176	1.7296	2.5141	3.3721	1.4250
1094398	4.0895	3.8767	3.0698	3.0105	3.8535	4.0411	3.7153	3.0008	4.3122	2.7092	3.1094	4.1025	4.0215	2.3423
1087337	2.3964	2.3793	2.2212	1.3575	2.3964	2.9168	2.4707	1.4311	2.8067	0.9916	1.2809	2.6340	2.5428	1.0246
1102688	5.7422	8.0707	6.1032	7.1784	7.5040	7.9125	5.9823	7.0301	7.9726	5.4506	7.1378	7.8688	6.1121	7.7173
279776912	3.0703	3.9046	3.7338	3.0240	5.0058	3.8309	3.0327	2.8040	3.9912	1.9611	2.9865	3.9934	3.0165	3.7870
279991670	5.8102	6.7457	6.7905	5.0987	6.9184	6.8154	5.9592	5.3426	6.7117	6.0333	5.2305	6.9264	5.6009	5.7993
1097517	2.8501	3.1817	2.5488	2.3300	4.2150	2.9743	2.6360	2.3668	3.2278	1.0226	2.4317	3.2610	3.2595	2.3110
1099571	5.3566	4.7625	4.8914	3.4325	4.5834	5.0746	4.7193	3.8203	4.9516	3.1776	3.4687	4.7299	4.5162	3.8813
1090858	3.4770	5.3778	5.3064	3.7811	6.1049	5.2370	4.6021	4.1442	5.4153	3.4569	3.9853	5.5764	4.0494	4.8890
1098708	4.5392	3.0350	2.8609	2.0915	2.7440	3.4684	2.9583	2.1842	3.0257	2.3861	2.0929	3.0349	2.7537	1.7671
280113985	0.1789	0.9053	0.1432	0.3105	0.3980	1.9286	0.2564	0.3682	2.4981	0.1815	0.3218	1.3985	0.2610	0.5346
1090527	6.0725	4.7567	5.2511	3.0157	3.9812	5.2124	5.1916	3.7707	5.2015	3.3877	3.6376	4.9150	5.2537	3.3123
279612954	5.9915	6.9113	6.7233	5.7866	8.0306	6.9582	6.1794	5.9377	7.0161	6.4469	5.8361	7.1436	6.0151	5.7786
279787317	1.5388	1.4982	1.3040	0.0000	0.0000	2.0011	0.8066	0.5579	1.7345	0.0000	0.0000	1.0746	0.4302	0.0000
1109011	1.1832	2.4528	1.6372	1.2219	2.9670	2.4204	1.5131	1.1144	2.3136	0.9744	1.3751	2.1417	1.6478	1.1241
1104453	4.0574	6.0029	6.2649	4.4694	7.7229	5.8099	5.3873	4.7369	5.9519	4.2925	4.6502	5.9752	5.0236	5.1760
1095056	2.5211	3.4378	3.2602	1.3897	2.9859	3.4540	3.4940	2.0812	3.6477	1.6057	1.7326	3.3160	3.3804	1.5174
280057667	5.8790	6.8216	6.6318	5.6957	7.9136	6.8614	6.0909	5.8465	6.9202	6.3413	5.7390	7.0623	5.9075	5.6746
1091526	0.9531	1.7558	1.3491	1.0383	3.1218	1.9192	1.0823	0.7757	2.0387	1.0129	0.9081	1.8490	1.3535	0.6497
1094335	7.2477	7.7322	8.4886	6.2022	8.8903	7.8387	7.4884	6.7366	7.8281	6.5193	6.4090	7.8371	6.8609	7.1199
280075890	2.9707	3.3475	2.7977	2.2874	3.4110	3.5082	2.7622	2.5039	3.3487	0.9695	2.3161	3.4797	3.3057	2.4809
1092911	2.1263	1.8483	1.4727	0.6747	2.0277	2.1586	1.5958	0.6735	2.0108	0.2997	0.8839	1.5542	1.6635	1.0430
279902105	6.6583	6.6120	6.9155	5.8948	7.9020	6.4653	5.6927	5.9650	6.7919	3.8137	6.0553	6.5059	6.0542	6.8657
1092659	1.6157	3.7216	2.9391	2.3439	4.0551	3.4438	2.9629	2.1515	3.8897	2.0812	2.2337	3.7495	2.8856	2.3861
279667899	0.3718	0.7614	0.5188	0.0000	1.9352	1.4896	0.7461	0.0000	1.2793	0.0000	0.0000	0.8926	0.3922	0.0000
1092603	1.8608	2.5019	2.6111	1.0237	2.7470	2.9386	2.5343	1.2544	2.8876	1.1222	1.2112	2.4246	2.4909	0.9201
1102118	1.6564	1.8943	1.7167	0.8491	2.5478	2.1386	1.7627	0.8638	2.1402	0.5377	0.9648	2.0722	1.9784	0.6144
279882358	3.3015	5.1609	4.6429	3.9426	6.1950	5.3402	4.4251	4.0470	5.2378	4.5229	3.8663	5.3507	4.3940	3.6294
1092440	2.0181	2.5014	1.8575	1.1599	0.1621	3.9980	1.9806	1.2611	2.7217	1.3476	1.1438	3.0259	1.6977	1.4865
1089925	2.6316	2.5932	2.3124	1.2292	2.3989	2.8995	2.4956	1.4819	2.8968	1.1690	1.3535	2.6197	2.6668	1.3768
1098725	0.2365	2.6113	0.4884	1.4970	1.6226	2.2025	0.3872	1.1037	2.4802	1.2700	1.1470	2.4205	0.5017	1.7411
279909931	6.5328	6.4185	6.7710	5.6965	7.6974	6.2654	5.5209	5.7846	6.6114	3.5950	5.8586	6.3489	5.9579	6.6863
1094961	3.0624	3.5306	2.7482	2.6416	4.0541	3.7522	2.7697	2.5774	3.9219	2.6947	2.7036	3.5863	2.7181	3.0627
1093123	2.2145	2.7085	2.8371	1.2627	3.1948	2.9182	3.2832	1.5932	3.1320	1.0801	1.4985	2.9622	3.1796	0.8145
1093391	2.6178	2.7092	2.7426	1.1687	2.6819	3.1180	2.7205	1.5191	2.8733	1.5539	1.3839	2.6867	2.6748	1.1957
279703324	4.1837	5.6467	5.5038	4.2586	5.6922	5.3870	4.2884	4.2871	5.5675	3.5021	4.4590	5.2605	4.1296	4.6053
279661893	1.7395	3.2053	3.8777	0.8775	4.5141	2.9333	3.1046	1.9229	2.5686	2.2392	1.4482	3.5134	2.4967	1.3843
1092280	3.6765	3.6973	3.6713	3.0688	4.8996	4.4804	3.9342	2.7256	3.9081	2.2994	2.9031	3.7644	3.9634	2.7228
280135928	1.9738	1.8683	1.8884	1.0673	3.2727	2.4398	1.8721	1.0703	2.2747	0.4288	0.9047	1.7912	2.3292	1.3218
1092439	0.0000	1.2365	0.0638	0.1434	1.7645	1.0804	0.0000	0.3800	0.9617	0.5325	0.3405	1.6914	0.0596	0.1853
1088544	0.6945	2.0408	0.2606	0.9993	1.6129	1.7894	0.4125	0.8137	2.1135	0.8764	0.8768	1.7202	0.5083	1.2780
1087907	1.9975	2.4341	1.5622	1.4842	2.7575	2.5287	1.8739	1.5641	2.8092	0.6453	1.7323	2.4080	2.1341	1.6526
1102124	2.2807	2.8264	2.0264	1.3889	2.2875	2.8314	2.2076	1.6234	2.9069	1.3722	1.4598	2.6548	2.3336	1.3774
279826150	4.1687	5.2827	4.3018	3.8419	4.4837	5.3699	4.5855	4.0598	5.5357	3.3364	4.0664	5.2877	4.6340	4.0929
1096808	4.0761	5.1342	4.8560	3.2987	4.4230	5.0871	4.6088	3.6215	5.1190	2.7534	3.5270	5.0245	4.3560	4.2221
1095742	0.9702	1.8982	1.5153	0.6167	2.5305	2.0780	1.5567	0.6222	1.8453	1.0368	0.4708	2.2295	1.7917	0.5539
1093713	1.6110	3.0869	2.7417	1.0731	2.1131	3.1311	3.0465	1.4129	3.4236	0.9486	1.5397	3.1481	2.4304	1.5958
1100447	2.9337	2.9795	2.8050	1.8757	3.3516	3.3994	3.1278	1.5868	3.2152	1.4696	1.7702	3.1468	3.4517	2.0524
1091004	2.2391	2.6239	2.6715	1.3803	3.2483	3.1148	2.9880	1.5351	3.0919	1.6365	1.4299	2.9160	2.8617	1.2481
1087473	4.7432	4.9945	4.3068	3.6996	4.4748	5.0678	4.5061	3.9194	5.1304	3.6208	3.8316	5.0984	4.5807	3.6575
1101276	2.9282	2.8256	2.7307	1.3936	2.6253	3.1138	2.7368	1.6430	2.9984	1.2313	1.5249	2.8919	2.7648	1.9317
1088093	3.1735	4.2018	3.5131	3.0520	4.8065	4.2677	3.9638	3.1775	4.3505	2.5392	3.1828	4.2030	3.8245	2.8642
1103666	4.7259	5.5530	5.9296	4.2973	7.0601	5.6243	5.1985	4.4861	5.6374	4.4611	4.3005	5.5641	4.8251	4.8444
279959006	5.1701	6.4109	6.3048	5.0853	7.4302	6.4088	5.6251	5.4394	7.0029	5.6557	5.3352	6.6389	5.1150	6.3121
1104212	0.0267	2.0424	0.5123	0.0686	0.0000	1.7963	0.6422	0.3894	1.8481	0.2826	0.3096	1.7269	0.3083	0.1999
1093186	0.9015	2.1521	1.8905	0.9601	2.7515	2.6032	2.0972	0.9339	2.5673	0.8465	1.1758	2.4810	2.2387	0.5972
1101884	1.0439	2.3843	0.4679	1.2340	1.3521	2.2949	0.8755	1.0271	2.1664	0.6705	1.4521	2.1890	0.8134	1.4988
1092292	0.9663	2.1017	1.3829	0.4708	1.7506	2.2435	1.4106	0.8262	1.8021	0.6707	0.5104	1.7690	1.0076	0.6978
1093534	3.2402	2.8556	3.0771	2.1663	4.4644	3.2343	3.1795	1.9114	3.2414	1.7506	2.2253	2.8901	3.2679	1.7909
1089059	4.3360	5.1516	4.5192	4.1660	5.1438	5.1388	4.5646	4.1051	5.2096	2.8458	4.0578	5.2094	4.6250	4.1718
1089741	2.1765	3.4164	2.3607	2.0026	2.9755	3.5366	2.6686	2.0541	3.5073	1.6866	2.1568	3.2625	2.8796	2.1629
279959578	5.0809	6.8462	6.5446	5.2755	7.0722	6.8672	5.9823	5.4551	6.7945	5.6654	5.4376	7.0377	5.4904	5.8903
1103449	2.5322	4.5546	2.1597	3.8458	3.3005	4.0421	2.4360	3.1683	4.6705	2.3276	3.4873	4.3959	2.7711	3.9473
1104357	0.3967	0.4670	0.1869	0.0000	1.5353	1.1487	0.1980	0.1279	1.1519	0.0000	0.0000	1.2036	0.1751	0.0000
279781200	5.4271	6.3799	6.4672	4.9722	7.2144	6.3803	5.5443	5.3561	6.1419	5.1132	5.2036	6.1801	4.6019	5.8582
1104235	3.9568	3.7800	3.8242	2.3771	3.3691	4.1958	4.0901	2.6310	4.2650	1.8215	2.5508	3.9239	4.4515	2.3998
1102018	5.0688	4.1995	4.3164	3.3452	5.4519	4.5160	3.9557	3.6175	4.5150	2.3310	3.3667	3.7098	4.4611	4.0479
1087157	4.0911	4.1239	4.1582	3.0878	5.1335	4.4945	4.2748	3.2281	4.4232	2.4338	3.3830	4.1775	4.5887	2.9377
1095392	4.8551	3.5207	3.4428	2.3706	3.3833	3.6557	3.8243	2.8828	4.0377	2.0835	2.6227	3.5603	4.2666	2.0247
1100367	3.3767	4.5412	4.0905	3.5822	5.8978	4.5433	4.0752	3.6029	4.7486	2.1594	3.5350	4.3485	3.9607	4.4384
1099046	2.7709	3.9836	3.0877	2.6538	3.2760	4.0241	3.1491	2.6957	3.9912	2.0704	2.7141	3.8735	2.9257	2.7678
1091180	5.2728	6.3456	6.3952	4.8470	6.5830	6.3237	5.3485	5.1847	6.2030	4.6872	5.0605	6.1372	4.7237	5.7507
1103282	4.2974	3.9316	3.8750	2.9087	3.9929	4.4904	4.3071	2.7750	4.0695	2.1267	2.6601	4.0895	4.2435	3.1095
279914768	6.5033	7.3332	7.5167	5.6437	7.5071	7.1827	6.5305	5.9930	7.2889	6.5339	5.6814	7.2297	5.8162	6.5229
280037591	4.5880	6.4805	5.2007	5.9304	6.4808	6.4362	4.8946	5.8624	6.5615	2.6632	5.8539	6.3937	4.7395	6.9548
1101052	1.4275	2.0250	1.1015	0.8035	1.6893	2.1803	1.0869	0.9892	2.0570	0.5958	0.9380	1.9448	1.3774	1.0532
1095527	2.9160	3.6438	3.5439	2.2887	3.8941	4.1587	3.7697	2.3819	3.9740	2.1166	2.2549	3.7090	3.7317	2.4893
279884024	6.2925	7.4892	7.9934	5.8655	8.3778	7.4525	6.9724	6.2424	7.3454	6.4059	5.9391	7.4490	6.0780	6.5629
280088762	2.9497	4.9081	3.4429	3.3841	3.4628	4.7608	3.4963	3.6356	4.4987	3.0527	3.5509	4.7813	3.2996	2.8045
279839342	3.9016	5.3441	4.3904	3.4960	4.4033	4.5976	4.0033	2.4644	5.0104	5.5242	3.0406	4.7318	3.6799	3.5750
279705480	2.7665	1.3974	0.6863	0.0000	0.0000	0.5726	1.2305	0.0000	1.4988	0.0000	0.0000	1.4388	1.1711	0.0000
1092367	4.7610	2.1829	2.5702	1.1691	1.5418	3.0429	2.6378	2.2719	3.7139	1.0017	1.9121	1.9144	2.6198	1.5518
279750066	7.6324	9.3916	10.0908	7.2772	9.3713	9.2166	8.6259	7.6896	9.3826	8.0223	7.3987	9.4079	8.0409	8.2516
279975760	3.2112	4.4482	4.3284	2.8624	4.8652	4.3399	3.9108	3.1514	4.1304	2.5144	2.6409	4.2691	3.6527	3.4855
279760931	2.0550	4.2602	2.4379	3.8501	4.3260	4.6129	2.6813	3.5693	4.9821	1.3775	4.0876	4.4067	3.1370	4.5844
279720569	1.7967	4.1521	5.2834	2.5650	4.7372	4.3304	4.2001	2.7433	3.9552	0.6075	2.3479	4.4938	3.5615	2.8481
279777168	2.8582	1.9930	1.5289	0.5553	1.3549	1.9575	1.4094	1.1770	2.1268	0.7785	1.0898	2.2391	2.1550	0.8841
1097256	3.3865	5.1078	3.1740	2.6765	0.0000	5.2931	3.7277	3.4487	5.1500	2.6342	3.1500	5.2028	3.4252	2.8225
1094301	6.6334	7.0738	7.2360	6.0821	8.6450	7.0156	6.5717	6.3594	7.2557	5.0977	6.3135	7.1515	6.1249	7.4580
1088698	4.9691	6.8634	6.2277	5.2492	7.1509	6.8047	5.7261	5.5312	6.7426	5.9807	5.3168	6.9107	5.2589	6.1758
1102480	1.3945	2.1999	2.0885	0.9131	2.9382	2.5146	2.4178	0.8534	2.3577	0.6598	0.8254	2.1972	2.3827	0.8754
1092853	2.8385	4.5663	2.8368	3.8194	4.6628	4.4401	3.1197	3.6490	4.6979	2.9513	3.6948	4.4905	3.4814	3.5891
1090911	0.9043	2.6290	1.0616	1.4730	2.2485	2.2837	1.1734	1.3367	2.4356	1.4672	1.5014	2.5027	1.1858	1.0237
1093555	4.2544	1.1785	1.2203	0.8959	2.1974	1.2764	1.6290	1.0154	1.2861	0.4042	0.6263	0.9871	1.4530	0.5491
1104548	0.6485	2.2737	1.4952	0.9942	2.3678	2.3131	1.1909	0.8697	2.2152	1.4671	1.2354	2.4671	1.0849	0.9411
1100726	2.9404	3.7198	2.6743	1.9412	0.6845	4.2637	3.3284	2.1168	3.8291	0.9909	1.9725	3.7507	3.3951	2.0647
279509439	7.6273	8.9055	8.8132	7.6531	9.1852	8.9105	7.6487	7.9759	8.8415	7.1875	7.7689	8.8916	7.1926	8.4756
279938997	2.5740	3.3484	2.8308	1.3576	4.2700	3.3646	2.5926	2.3479	3.1148	2.5285	2.3815	2.4234	1.8518	2.4725
1097407	3.7946	4.7503	3.5259	3.8805	4.6044	4.6686	3.9061	3.7003	4.8577	3.2918	3.8164	4.7298	4.0356	3.2887
279894891	3.3938	4.1111	3.7611	3.2107	4.5963	3.7828	3.5287	2.9063	4.5127	1.7519	3.3950	4.1708	4.1250	2.9836
1099881	3.4201	5.1357	3.5268	3.8500	4.3145	4.9710	3.7952	3.8174	5.0728	3.5446	3.9540	5.0673	3.8184	3.9132
1099309	1.1953	1.7140	1.0951	0.3980	0.3103	2.4783	1.3570	0.2384	1.7779	0.8527	0.1777	1.9145	1.0158	0.2981
1101451	1.8086	1.7428	1.5981	0.9435	2.4125	2.6690	1.4975	1.0633	1.7751	0.9778	1.0879	2.2126	1.7456	0.8279
279793382	5.2791	6.2303	6.4518	4.3094	7.4576	6.1099	5.4783	5.0309	6.0921	5.7707	4.8119	6.2049	5.0214	5.8728
1088742	4.3555	5.1385	4.6358	4.1125	6.2528	5.0828	4.8158	4.1761	5.1663	3.5075	4.0354	5.1235	4.8474	4.2820
279863672	5.3044	6.5193	6.9405	4.9448	7.3033	6.6441	6.0428	5.3145	6.5645	5.2368	5.0772	6.3463	5.3648	5.5749
1100877	1.7507	2.8381	2.1665	0.8437	2.1608	3.0531	2.4625	1.9010	2.8067	1.2240	1.5079	2.9823	2.3639	1.2423
279949301	6.1574	7.7096	8.0816	6.4514	9.1476	7.8592	7.0058	6.8066	7.8660	6.7407	6.4170	8.0792	6.4698	7.3818
279915901	2.1578	2.9722	3.8971	1.3251	3.8705	2.9113	2.9062	1.5073	2.9305	2.2214	1.4381	3.1288	2.1443	1.4525
1102184	3.0745	3.1601	3.4957	1.7213	3.4529	3.3694	3.4940	1.9467	3.2714	1.5443	1.7411	3.0525	3.4330	1.3984
280120678	3.7842	2.8686	3.3657	1.0334	2.0842	2.8960	2.8194	2.2684	3.5680	1.2459	2.2751	3.2819	2.7446	1.8259
280027707	4.2048	5.8494	4.9680	4.6300	5.1089	6.2046	4.9057	5.0571	6.0388	4.8574	4.7069	6.4197	4.5088	4.4034
1100210	5.0983	5.2974	4.9210	4.3844	5.8098	5.8154	4.7671	4.8611	6.0518	3.7531	4.6913	5.5470	5.3532	5.0328
280092093	4.8223	4.3809	4.4001	3.9060	5.0124	4.6628	4.3408	3.9999	5.2040	2.9899	3.4080	4.6066	4.5469	3.5986
1102168	0.7644	2.0383	1.3788	0.5701	0.5334	2.9289	1.2086	0.6194	1.9810	0.7727	0.5149	2.1691	0.7622	0.9999
1098833	3.4263	3.0942	2.8026	2.1305	3.9229	3.2540	3.0735	2.3169	3.0888	2.1895	2.1001	3.2605	3.0840	1.9763
1094532	1.1966	1.9417	1.1376	0.7055	0.5703	2.9522	1.4554	0.7568	2.0122	0.8643	0.6632	2.1735	1.1852	0.6394
279715969	0.0000	1.1865	0.0000	1.0438	0.0000	1.8016	0.0000	0.6580	1.6534	0.0000	0.0000	1.9237	0.0000	0.0000
1087565	4.1710	5.2243	4.6213	4.2722	5.2176	5.4738	4.2298	4.8893	5.6872	2.7674	4.4470	5.0403	4.0947	4.7126
1092018	1.9154	2.4589	2.1014	1.2447	2.5292	2.6149	1.8914	1.3961	2.6244	0.8013	1.3079	2.3581	1.9523	1.5882
280075281	6.4824	6.1233	5.7718	5.2256	6.4278	6.3740	5.6085	5.3261	6.4019	5.0481	5.3060	6.3297	5.7167	5.7984
1092543	1.7921	3.1637	1.9871	1.7071	2.3160	2.8988	2.2139	1.9337	3.3212	1.4077	1.9977	3.2079	2.2155	1.7539
1109089	1.5468	2.8613	1.7166	1.7331	2.6344	2.7896	1.9795	1.5491	2.8946	1.0729	1.6064	2.5766	2.3273	1.3763
1100312	3.1058	3.5061	3.4067	2.3305	3.7598	3.8336	3.6165	2.4821	3.8080	1.2889	2.4705	3.5999	3.5812	2.6044
279956702	5.6857	4.3143	5.2283	3.3214	6.0507	4.5640	4.6504	3.9014	4.4189	4.7015	3.4134	4.7956	3.9522	3.5678
279747103	0.1075	2.3811	0.5502	0.9324	0.6393	3.1075	0.0864	0.7657	1.9907	1.7892	1.0226	2.3863	0.2172	1.7552
1099159	1.8912	3.1462	2.0898	2.1076	2.8294	3.6830	2.0029	2.0261	2.7279	1.3709	2.1176	3.0153	1.5008	2.8145
1105657	1.7508	2.3558	2.1135	1.3251	3.1167	2.4989	2.2711	1.4304	2.6228	1.0509	1.1837	2.5942	2.3929	1.1293
1108368	4.3792	6.5937	5.8006	5.1356	6.3089	6.4825	4.5445	5.5069	6.3356	5.2781	5.3223	6.1967	3.5658	6.2218
279731198	2.9092	4.5245	4.3493	3.5782	5.3169	4.3052	3.6718	3.3585	4.5317	3.5675	3.2986	5.1691	3.2539	3.5792
1087049	1.9886	2.2056	2.1737	1.0185	2.8169	2.5115	2.6254	1.0115	2.4394	0.4826	0.9906	2.2457	2.7417	0.8823
1087178	3.9789	1.3120	1.7404	0.6977	2.4211	2.0251	2.0097	1.0126	1.5381	0.5378	0.8821	1.4119	2.0075	1.0124
1102644	4.2577	4.2413	4.3472	3.2147	5.7620	4.4333	4.4834	3.6196	4.3202	3.0064	3.3129	4.3471	4.3838	3.1134
1093915	2.2593	2.5656	2.5594	1.0801	3.2853	2.5823	2.5896	1.4465	2.8319	1.4105	1.2550	2.2190	2.9261	0.7283
1088594	9.8529	10.5259	10.3383	9.4218	11.3581	10.6073	9.8601	9.9120	10.6650	8.5866	9.6797	10.3943	9.5617	10.1923
279785774	2.6119	4.2638	3.6283	3.6726	5.0090	4.5695	3.3468	3.7823	4.4980	1.4536	3.4487	4.4359	3.2379	4.2992
1101928	2.8958	3.6627	2.5429	3.2082	4.4427	3.8007	2.6914	3.0183	3.9693	1.7724	3.2061	3.6360	2.9720	3.4839
1099413	1.8958	6.0774	3.0941	4.9190	5.1085	5.7087	2.9502	4.6922	5.6564	4.9261	5.0171	5.8183	2.7317	5.0476
1099963	2.2149	2.5234	2.8475	1.6207	4.6524	2.7563	3.1496	1.6511	2.8381	1.7201	1.5647	2.8158	3.0745	1.1356
1100130	5.6800	6.6686	6.9294	5.4096	7.3749	6.5669	5.6270	5.8247	6.7812	5.2141	5.4951	6.7281	5.3022	6.2940
1102351	0.0893	1.5110	0.4296	0.2137	0.7850	2.1785	0.3985	0.3017	1.4611	0.3637	0.4875	1.5142	0.4810	0.4079
279928040	3.9669	3.3517	3.3942	2.1182	2.1342	3.6581	3.8308	2.1284	3.6616	1.7326	1.9340	3.5818	3.3532	1.6867
1093509	4.3225	4.3389	3.9897	3.1540	4.3550	4.5746	4.2639	3.5735	4.8459	2.1472	3.5727	4.4105	4.6449	3.4910
1099180	2.9676	3.1210	3.5330	1.6106	4.7839	3.1422	3.2146	2.0919	2.7950	1.1526	1.9804	2.8239	3.2536	2.3848
279780860	0.2302	1.6658	0.5033	1.8729	3.2623	1.7745	0.1991	1.0836	1.8225	0.2586	1.0700	1.8564	0.4746	1.7316
1091995	5.3596	5.6255	3.8607	5.2640	5.6358	6.2972	4.3589	5.2714	5.6585	5.1554	5.1137	5.4038	4.2684	5.0617
279706726	0.0000	0.8945	0.6589	0.0000	1.9227	0.8514	0.6920	0.0000	1.5748	0.0000	0.0000	0.9802	0.0000	0.0000
279836646	0.0077	0.0128	0.0051	0.0000	5.1818	0.0054	0.0000	0.0000	0.0000	0.0000	0.0067	0.0096	0.0047	0.0000
279720522	5.1213	5.9453	6.6784	4.4815	6.9709	6.0436	5.4393	4.9692	5.8467	4.7962	4.6867	5.9993	4.8263	5.0859
1103960	2.3914	4.2832	3.1898	3.3139	4.3548	4.1137	3.1045	2.9624	4.1429	2.8874	3.1013	4.2897	2.9768	2.9652
1088081	1.3190	1.5909	0.8766	0.8043	1.6407	1.8151	1.2131	0.5503	1.8712	0.5152	0.6648	1.7805	0.6988	1.1022
280122870	2.4027	2.6152	2.7179	2.0841	4.4568	3.0802	2.7880	1.3921	2.7841	2.4912	2.0153	2.8487	2.5857	1.2464
280054840	1.4220	1.9490	1.1946	0.7689	2.1729	2.0252	1.3013	0.9681	1.8453	1.0317	0.9035	1.9521	1.4624	0.6011
279500932	7.5803	8.5918	8.4386	7.1760	8.7229	8.6396	7.5095	7.5465	8.6139	8.1020	7.2664	8.8273	7.1441	7.8654
1104173	2.6220	3.5614	3.3805	2.4545	4.6667	3.6548	3.5233	2.2898	3.7424	2.0748	2.3665	3.6593	3.7807	2.4198
1100520	2.4633	3.1061	2.1689	2.1537	2.5779	3.6526	2.6217	2.0767	3.2626	1.4818	2.0062	3.2041	2.8105	2.1215
1098072	0.3516	2.4908	2.6516	0.6784	2.6357	2.7123	2.0401	0.5462	2.3835	0.6626	0.3898	2.2642	2.2840	0.9514
1093842	2.1678	1.6501	1.8024	0.9149	2.6932	1.7353	1.7201	1.2235	2.6753	0.8069	0.9881	1.9705	1.7849	1.0403
1095046	0.6000	1.5552	1.6199	0.4324	2.2509	1.9111	1.1160	0.6119	2.1133	0.6080	0.6601	1.6502	0.9545	0.5305
279978981	4.5674	5.1306	5.5246	3.6660	5.8064	5.1443	4.6087	4.0215	5.0417	3.9348	3.8719	4.8540	3.7687	4.4227
1091174	5.2752	5.9333	5.2450	4.7737	5.6228	5.9194	5.4231	4.7127	6.0326	4.1687	4.7954	5.9573	5.4826	4.8149
1095730	2.1434	5.0321	2.4932	4.2321	4.3456	4.6109	2.5208	3.9269	4.8143	3.7043	4.0167	4.7642	2.5515	3.9315
279931573	0.8323	1.3780	2.2910	0.0000	2.4919	1.5567	1.5434	0.2650	1.2088	0.0000	0.0000	1.2610	0.6393	0.0000
1101273	2.8985	3.4645	2.7740	2.5807	3.8244	3.4640	2.9558	2.4275	3.5501	1.6261	2.5664	3.2673	3.2440	2.2191
279837316	1.9976	3.6763	4.2267	2.6177	5.1448	3.8030	3.7750	2.6201	3.8868	1.5852	2.3271	3.9057	3.0870	2.7512
1098955	2.6451	2.4864	2.4764	1.3715	3.1203	2.8045	2.7702	1.4240	2.7332	1.2162	1.5428	2.3985	3.0241	0.8679
1097961	6.7423	7.1944	7.5018	5.6729	8.0836	7.5188	7.1982	6.1003	7.3124	5.6040	5.8890	7.0712	6.9906	6.7201
1095125	2.0639	3.2213	2.1889	2.1339	3.2884	3.2195	2.1557	2.2790	3.0802	1.6646	2.1423	3.0830	2.0565	2.4346
1103538	4.7963	5.4620	4.9806	4.2786	4.6199	5.6028	4.9352	4.3064	5.7382	3.6147	4.1336	5.7267	5.1018	4.3580
1095102	3.5165	3.5927	3.5600	2.2871	4.1529	4.0383	3.7240	2.7151	3.8558	1.8058	2.6175	3.6155	3.9740	2.7987
1101086	5.0331	5.3696	3.8229	4.8512	5.4795	5.2280	3.9193	4.6398	5.2131	3.9907	4.6956	5.2171	3.7771	5.4782
1089154	5.5131	4.9144	4.5579	4.0935	4.6623	5.5550	5.1970	4.0620	5.5128	3.7255	4.2034	5.2853	5.5790	3.6309
279814397	1.4392	3.2781	2.5855	1.6058	1.9997	3.3948	2.5753	1.6520	3.2676	1.7558	1.8736	3.3195	2.4705	0.8771
1088136	1.2866	2.4077	1.1156	1.2860	2.1611	2.3141	1.5602	1.0313	1.8370	0.8386	1.0108	2.1311	1.4732	0.9996
1090255	0.1510	3.4823	1.6902	1.0485	0.0000	3.7439	1.9105	1.2738	3.2443	1.0623	1.4705	3.1750	1.1255	1.9460
1090483	1.0521	1.9843	1.1789	0.5197	1.4756	1.8844	1.3550	0.6858	1.8181	0.7543	0.7861	1.9376	0.9634	0.4276
1090178	1.7611	3.0779	2.6661	1.7552	2.6950	4.2937	3.0746	1.8023	2.9590	1.3081	1.6653	3.0463	2.4316	2.2148
279796894	5.8143	8.0673	8.2670	6.5841	9.2322	8.0601	7.2981	6.9920	7.9990	6.6457	6.6485	8.3926	6.7637	7.3627
279711713	0.0000	2.9814	1.0379	1.2409	0.0000	3.8692	0.0851	1.3468	2.2851	3.4320	0.9406	3.2585	0.6451	0.9382
1099724	0.3768	1.0310	0.5036	0.1850	1.5352	1.3577	0.4086	0.1501	1.3268	0.1148	0.4722	1.3554	0.4612	0.1568
1100661	6.4182	7.6725	7.4030	6.5248	8.6853	7.7033	6.8432	6.8401	7.6935	6.6425	6.6211	7.7686	6.5934	6.9295
279720824	0.0000	3.6568	3.4257	1.1045	2.4880	3.2622	2.2562	1.9906	3.3383	0.8595	0.9957	3.5506	2.3095	1.9319
279965437	8.0458	9.4161	9.9604	7.8155	10.0182	9.2373	8.7342	8.3189	9.4938	7.8137	8.0336	9.6450	8.2091	8.7383
1094091	4.2726	3.3359	3.4827	2.1132	3.3928	3.5454	3.5938	2.5087	3.8093	1.6927	2.4857	3.6196	3.7953	2.7819
1097700	4.2425	3.9982	3.9865	2.3579	2.7903	4.3730	3.5892	2.9090	4.0537	2.0631	2.6030	3.7783	3.5757	3.0516
1096394	3.6091	5.4606	4.1285	4.1024	4.5076	5.4957	4.0729	4.1602	5.2279	4.3921	4.2132	5.4844	3.8700	3.9316
279989135	3.1029	3.7686	3.7914	2.5054	4.7069	4.2040	3.8102	2.7444	4.0784	1.4808	2.8258	3.6491	3.7591	3.5933
279725210	4.4523	6.3685	4.9506	4.8203	5.9750	6.2241	4.7491	5.0435	5.9900	5.6608	5.0452	6.3749	4.5761	5.4980
1090563	3.0353	2.2915	2.1422	1.2247	1.9415	2.3502	2.3547	1.4669	2.8043	1.1404	1.2907	2.5154	2.2789	1.1830
1088803	3.8244	3.8994	4.0451	2.5111	3.8501	4.1763	4.0853	2.9502	4.5550	2.4332	2.8421	4.2196	4.1431	2.8544
1103634	1.4035	2.4952	2.2085	1.3961	3.3182	2.6626	2.0979	1.4252	2.8477	0.8027	1.4111	2.5762	2.5211	1.7081
279931813	2.3085	3.6249	2.6102	1.7369	2.4535	3.5357	3.4003	1.7513	3.7545	1.9666	2.0473	3.4787	3.3768	1.8185
1095845	2.1985	2.0166	2.3575	0.9839	3.3949	2.3595	2.5971	0.9864	2.3583	0.9549	0.9285	2.1893	2.6032	1.1136
279719747	6.6971	7.0005	7.0350	5.9404	8.0850	7.1128	6.4318	6.0979	7.0039	7.0075	5.9010	6.8410	5.9499	5.7939
1100638	3.8395	4.7215	3.5598	3.9966	4.3453	4.7718	3.2934	4.1381	4.9887	2.6871	4.0816	4.6358	3.4263	4.3916
279720790	7.1160	8.0299	8.4693	6.5885	8.8534	7.9305	7.1782	7.0462	8.0425	7.2800	6.7965	8.4230	6.7714	7.5704
1091674	4.1722	3.4469	3.6132	2.8188	4.5999	3.6273	3.7230	2.8433	3.7114	2.3485	2.5855	3.5800	3.8802	2.2125
1089970	3.5944	3.9351	3.7759	2.4306	2.9577	4.1427	3.7581	2.6842	4.1338	1.9761	2.4947	4.0039	3.7949	2.6185
1086920	3.6064	6.6801	4.3328	5.9232	6.3833	6.4448	4.8178	5.5422	6.3602	4.5794	5.7115	6.4230	4.8295	5.3102
1087793	1.4091	1.9014	1.4800	0.7095	1.8041	2.2400	1.6167	0.7671	2.0715	0.9851	0.9320	2.1142	1.5148	0.5651
1087928	1.4730	4.2991	2.4779	3.1705	3.9595	3.9823	2.5616	2.8151	4.0211	2.6940	3.0557	4.1439	2.5117	3.0735
280067086	0.3003	1.6106	0.6046	0.7691	2.3014	1.8139	0.1273	1.1130	1.7387	0.3159	0.8928	1.6934	0.3137	1.6647
1097050	2.6383	2.0337	1.7045	0.9343	1.5691	2.3522	2.0489	0.9111	2.3744	0.8763	1.2846	2.1960	2.1286	0.8565
279802530	3.8845	4.0671	3.6006	3.3562	4.6844	4.4114	3.5372	3.4076	4.4009	2.5644	3.4282	4.3293	3.8123	3.8573
1106853	1.9928	2.4789	1.4819	0.7453	1.3073	2.2400	1.5154	1.6132	2.6671	1.3689	1.3643	2.3433	1.5411	0.9363
1093252	0.9572	1.7234	0.7903	0.3985	1.0853	1.6091	0.8318	0.5229	1.6884	0.5887	0.7092	1.7922	0.7037	0.4565
1095353	0.8621	3.0042	3.4938	0.1100	0.5548	2.6829	1.9601	0.5434	2.8857	0.4692	0.3944	2.4992	1.5966	1.2815
1091536	1.2476	2.6787	1.9678	1.6899	2.3989	2.9042	2.3392	1.7044	2.9578	1.6227	1.7534	2.9120	1.8594	0.3927
279945981	1.5137	2.0605	1.8347	1.0639	2.5221	2.1704	1.6590	1.1984	2.0231	0.9202	1.2420	2.0382	1.2047	0.5134
1090403	8.1102	8.8849	9.4378	7.4869	9.9773	8.9425	8.7362	7.8369	9.0927	8.0124	7.6506	9.0948	8.2525	7.9255
1105002	2.3597	4.1839	1.7204	3.7050	3.8261	4.0834	1.9499	3.4783	4.1847	3.0370	3.5743	3.7382	2.1108	3.4621
1093266	1.5976	3.2635	2.0885	2.5719	3.8620	3.1632	2.3366	2.3841	3.4665	1.6992	2.5979	3.3400	2.5632	1.8862
1089904	2.6653	3.4685	2.2254	2.6524	3.3312	3.3721	2.5557	2.4160	3.5557	1.9136	2.5951	3.3985	2.7653	2.4697
1108755	2.9402	3.9338	3.9338	2.5064	3.8328	4.0385	3.9294	2.3932	4.1644	2.3195	2.3915	3.9992	3.8650	2.4112
1098085	1.7020	2.9449	2.2934	2.1104	4.1487	2.9798	2.2493	2.1961	2.9912	1.2535	2.0624	2.9386	2.4620	2.1855
1109094	2.5776	3.1305	3.2181	1.2464	3.3373	3.2916	3.0220	1.7891	3.0768	2.3899	1.8891	3.1015	3.0093	1.3301
1095947	0.4439	1.7904	0.5451	1.0817	2.3115	1.8690	0.5535	1.0717	1.6770	0.7011	0.9293	1.7493	0.5202	0.9275
1093400	2.0690	3.5119	2.2607	2.4080	3.1125	3.5505	2.5858	2.5120	3.6621	1.7946	2.5397	3.3581	2.6833	2.1139
1087527	5.1161	4.3249	4.9778	2.8649	4.1175	4.7131	4.6125	3.2202	4.4975	3.2422	2.8499	4.4037	4.6017	3.0838
1089896	0.3512	1.4324	0.4377	0.2825	1.0479	1.1570	0.5419	0.3362	1.5551	0.2446	0.3464	1.6924	0.4729	0.2096
1096513	3.9113	5.7215	4.2118	4.8750	5.5788	5.6933	4.2998	4.6716	5.6123	4.5556	4.8380	5.7429	4.4345	4.3527
1098378	2.5202	1.5255	1.4657	0.9150	2.3655	1.7323	1.3204	0.8534	1.8423	0.6972	0.8728	1.6068	1.6578	0.9012
1088187	5.2383	6.3838	5.5691	5.2129	6.4286	6.1777	5.9252	4.9486	6.3202	4.5151	5.0278	6.2249	6.2414	4.8206
279746885	0.4537	2.4569	1.0740	1.6687	2.4240	2.4351	0.9227	1.4835	2.3490	0.5993	1.2183	2.0386	0.7182	1.7544
279750968	1.2251	1.8420	2.3580	0.3739	2.0753	2.1282	1.9417	0.5916	2.1631	0.3012	0.8311	2.1916	2.0084	0.3241
1100359	1.9363	2.3606	1.6453	1.2101	2.0682	2.2947	1.9827	1.1747	2.4262	0.7539	1.1861	2.2785	1.9032	1.1992
1101860	1.0622	1.7481	1.2487	1.2673	3.2044	1.8716	1.4453	0.6973	1.8612	0.6757	0.8871	1.8466	1.4522	1.0224
1091223	2.1514	2.8038	2.7914	1.3951	2.8340	3.1770	2.8326	1.4427	2.7921	1.1600	1.5043	2.7809	2.9436	1.2224
1097102	1.1860	2.1272	0.8297	1.2699	1.4130	2.0347	1.0697	1.0564	2.1972	0.5011	1.1595	2.1715	1.0495	1.1501
1099053	4.9367	6.2153	5.7829	4.9578	6.1023	6.6197	5.6554	4.8765	6.1432	5.1986	4.8040	6.0798	5.3910	4.7124
1096144	2.4816	2.5345	2.5807	1.4502	3.0998	2.8123	2.6957	1.5278	2.9179	1.0187	1.5628	2.6119	2.9229	1.4347
279987007	0.0000	0.5868	0.1568	0.0000	3.2848	0.5053	0.0000	0.0000	0.4419	0.0000	0.0000	0.5031	0.1910	0.0000
1094186	2.4535	4.8841	3.8609	3.5310	4.8243	4.5660	3.6624	3.2754	4.7106	3.0217	3.4304	4.7385	3.4575	3.9173
1093023	2.6932	3.9191	3.2162	2.8584	4.3277	3.6388	3.0874	2.7953	3.7969	1.7181	2.7355	3.6551	3.1813	3.0453
1087984	1.9106	2.6576	2.0346	1.8581	2.5024	3.4237	2.0992	1.6816	2.8495	1.3648	1.6861	2.4777	2.2619	1.3837
1091112	4.8991	7.8934	5.4192	7.1087	7.1343	7.5687	5.3792	6.6686	7.5485	6.9672	6.9102	7.6680	5.1518	6.6201
1095313	5.0218	5.2637	5.6321	3.8809	5.7738	5.7432	5.6651	4.1210	5.5697	3.8198	3.8659	5.3588	5.8155	4.1182
1090216	2.5256	1.8150	0.9363	1.2633	0.1302	2.5326	1.1373	1.0655	1.7573	0.5705	0.8260	1.8997	0.8445	0.8518
1101225	0.7534	1.4042	1.0124	0.3233	1.7648	1.6770	0.9729	0.5177	1.5435	0.2778	0.2933	1.4525	1.0719	0.2737
1099747	1.1457	5.8298	4.0191	4.1624	4.4932	5.8580	3.3476	4.1609	6.0253	5.4447	3.7506	6.0410	2.5791	5.0118
280110658	0.0000	0.7883	0.2690	0.6090	2.1791	1.2494	0.0000	0.1858	0.8719	0.0279	0.5073	1.2015	0.0000	0.0767
1094778	1.7221	2.5167	2.4415	1.5413	3.5208	2.6121	2.7481	1.1755	2.6636	1.2661	1.4284	2.7051	2.5501	1.1277
1096648	1.1226	2.0408	1.9204	0.8561	3.5081	2.0384	1.9630	1.2025	2.3325	0.5513	0.9567	2.0258	1.9867	1.2823
1091087	3.3238	3.5526	2.7250	2.0855	1.8736	3.4677	3.1143	2.2809	3.9430	1.5786	2.3282	3.6570	3.4513	2.1551
279823512	0.2646	1.0177	0.1696	0.1780	0.2716	1.4526	0.2148	0.1390	1.5929	0.0503	0.1367	1.3217	0.3042	0.0000
1092893	3.1014	3.2304	3.5707	2.0008	4.1304	3.5579	3.7333	2.0547	3.5161	1.8721	2.0772	3.4443	3.8437	2.1198
279952955	5.5468	6.3509	6.7323	4.7133	6.1308	6.1069	5.7686	4.6632	6.1639	5.1937	4.6787	6.0909	5.0396	5.0302
1095954	1.6416	2.3484	1.9528	0.9385	1.7562	2.5566	1.8101	1.1164	2.5750	0.9370	1.0754	2.2745	1.9322	1.0732
280003920	1.4972	3.7270	1.8749	2.5843	3.9761	3.8057	2.5362	2.5167	4.0131	2.5636	2.9213	3.4207	2.3643	3.1925
1102289	3.7793	5.7257	3.5195	5.4467	5.8515	5.4567	3.9892	5.1686	5.6050	3.6618	5.2660	5.5758	4.0547	4.8536
279725962	5.7877	4.8507	6.0465	3.3100	5.8503	4.9798	4.7833	4.1031	4.8796	5.5565	3.6926	5.2815	4.0532	3.9311
280108886	1.7493	2.6375	2.5461	1.3404	2.7388	2.8675	2.7564	1.4958	2.6721	0.9773	1.1161	2.6986	2.7337	0.8319
279723301	1.2386	3.5068	2.5014	1.8328	3.4498	3.2418	2.3459	2.1132	3.3622	2.2640	1.8499	3.3960	2.2630	2.4035
1095176	5.6816	6.3344	6.5866	5.0794	7.3445	6.4529	5.9056	5.5282	6.4400	4.9981	5.3483	6.5346	5.6225	5.9672
1091347	1.7880	2.8531	1.9911	1.3646	2.0183	2.9111	2.0868	1.5168	2.9768	1.9000	1.4144	2.8309	2.2402	1.3091
279955405	0.9153	1.5017	1.3957	0.2415	0.0000	2.0293	1.4713	0.0000	2.2106	0.0771	0.1663	1.4684	0.8131	0.0000
1109101	1.2740	1.7103	1.9988	0.7120	3.4871	1.8302	2.0863	0.7802	2.1444	0.8408	0.7924	1.9755	2.1422	0.5423
1100490	6.3381	6.8310	6.5857	5.4452	6.6571	6.8472	6.3872	5.6429	6.8924	5.0718	5.6298	6.7470	6.4742	5.8487
279826704	4.9593	5.5044	5.1497	4.5495	5.5993	5.6781	4.8087	4.8408	5.6889	3.5260	4.4853	5.6778	4.8361	5.2847
280003757	0.9932	1.5061	1.7979	0.5027	3.1350	1.9751	1.9004	0.5175	1.6544	0.7022	0.4617	1.7984	1.7493	0.4575
279968586	2.3797	4.0201	3.7754	2.4717	3.9679	3.5272	3.0394	2.7534	3.7980	2.4443	2.3197	4.0252	2.5431	2.9527
279805582	1.1714	1.3659	1.2698	0.6654	0.8829	1.6581	1.0331	0.6896	2.4968	0.0000	0.4273	1.8620	1.3738	0.4692
1092283	1.3497	1.8957	2.0375	0.6711	2.3505	1.9879	1.9803	0.6480	2.0734	0.3953	0.7406	1.8856	1.7010	0.5651
1091825	1.2426	1.8063	1.2143	0.4230	1.3141	1.9806	1.2947	0.6371	1.9004	0.2963	0.5623	1.7396	1.2170	1.0163
1092276	1.9608	2.0387	2.3646	0.8979	2.4078	2.6100	2.3008	0.9936	2.0129	0.8987	0.7574	1.9673	2.0984	0.3715
279854113	0.3776	2.1987	1.5826	2.0918	2.4872	2.4536	1.2780	0.2299	2.2790	1.7996	0.5569	2.1786	1.3636	0.4225
1093055	1.2743	1.3911	1.6354	0.3832	2.3859	1.7084	1.5845	0.4318	1.5369	0.3291	0.2441	1.6210	1.7227	0.2545
1094883	2.3136	2.8665	3.3631	1.9590	4.4852	3.0802	3.3519	2.0718	3.3316	1.4570	1.7690	3.1263	3.3167	1.6781
279490694	0.7719	0.9119	0.4022	0.1892	2.4480	0.7777	0.4732	0.3551	0.9707	0.0890	0.2492	0.8393	0.3895	0.1803
279924392	0.2987	1.9784	0.6352	0.1510	0.0000	1.6365	0.6471	0.3210	1.4732	0.0000	0.1703	1.7449	0.5925	0.3607
279848330	4.7803	5.0210	5.0291	3.5668	5.7032	5.0668	3.7676	4.3307	5.1060	5.3053	4.2361	4.9217	3.1598	4.7747
1104555	3.6242	4.9209	5.3985	3.0622	5.2874	4.8353	4.6010	3.5901	4.7699	3.5994	3.3028	4.8981	4.2385	3.3605
1095236	2.1493	2.4894	1.8656	1.3772	1.1204	2.5646	1.6750	1.0146	2.8292	1.4156	0.9998	2.5408	1.6585	1.6259
279979461	6.0444	7.4702	7.2240	6.1107	7.8953	7.1644	6.5332	6.5077	7.5696	5.4033	6.4008	7.6059	6.1475	7.3801
280075586	3.4285	2.6989	2.3057	1.9241	4.3871	2.6746	2.5488	1.9332	2.8203	1.9257	1.8734	2.4466	2.4048	3.0703
1107023	4.8515	6.1516	6.6856	4.6476	6.7747	5.9911	5.4629	5.1131	6.2231	4.6296	4.8387	6.3691	4.9610	5.5237
1101038	2.5497	5.0357	3.2311	4.0081	4.1698	4.7215	3.0107	3.7735	4.8017	2.7138	3.7793	4.8283	3.1582	4.5169
280043173	0.0000	0.7257	0.0000	0.0000	3.0675	0.0000	0.0000	0.7101	0.9524	0.0000	0.0000	0.7487	0.0000	0.0000
279953655	1.2531	2.1613	1.7635	1.0514	2.3089	1.9311	1.3581	1.6370	2.4126	1.4498	1.1992	2.3589	0.3079	1.1868
279919204	6.3471	8.2478	7.9361	7.2062	9.2589	8.1516	7.3487	7.5244	8.3475	5.5687	7.3951	8.2843	6.9487	8.3075
1105942	3.5360	3.3835	3.4850	1.9472	3.1192	3.4823	3.5263	2.1394	3.7828	2.5347	2.1837	3.5210	3.4754	1.8628
1090343	3.3430	2.8616	2.5501	2.3574	3.8328	2.9959	2.7853	2.2259	3.1460	1.6909	2.3227	2.8652	2.8149	2.0394
1102803	1.1730	8.3418	3.9354	7.2737	6.5540	7.8209	3.8055	6.5959	7.7549	7.0181	6.9915	8.0062	3.4764	7.1656
279834943	7.0281	8.4519	8.0707	7.4309	9.4247	8.5022	7.7116	7.6145	8.4499	7.4105	7.4034	8.6739	7.3878	7.7394
1103722	4.7005	4.2480	4.8973	2.8261	3.9066	4.5917	4.5910	3.1067	4.5998	3.0555	2.7497	4.4617	4.5636	2.9515
279887636	0.0436	1.3875	0.0648	0.2468	0.7333	1.1727	0.2278	0.1275	1.2609	0.2565	0.1453	1.2798	0.1187	0.0494
1099941	2.9348	3.7315	3.1665	2.8884	4.1109	3.7977	3.2203	2.7688	4.1073	2.7638	2.8591	3.8929	3.4252	2.4085
1096425	1.2937	2.0515	1.7182	1.0413	2.8413	2.1696	1.9458	0.9806	2.4381	0.9758	1.3270	2.2838	1.9792	0.8716
279752989	2.8618	3.5423	3.8242	2.3293	3.2340	3.4271	3.3985	2.4157	3.4892	1.2349	1.9219	3.5554	2.5082	2.5844
1093121	2.9923	2.7501	2.7039	1.3427	2.5847	2.9635	2.9092	1.6849	3.0820	1.4896	1.5436	2.9076	3.1942	1.5853
1104925	0.0000	1.0339	0.1957	0.0000	1.2608	0.9616	0.0180	0.2149	1.5092	0.0000	0.1318	1.1633	0.3462	0.4120
1095538	2.1296	3.8897	3.2777	2.3821	3.3715	3.8526	3.0985	2.3821	4.0234	2.6755	2.4317	4.0326	3.4656	2.1014
279666457	2.6987	5.8067	5.6373	4.4456	5.0669	5.4522	4.7104	3.4254	5.6794	3.7763	3.2852	5.7291	4.5356	4.1772
1099666	3.3869	3.8423	4.3936	2.0657	3.5334	4.5084	4.0359	2.2702	3.8168	2.2079	2.2387	3.6771	3.7322	2.8272
1094455	0.0767	2.3071	0.5746	0.8305	0.0524	2.5266	0.6456	1.1792	2.3590	0.8819	0.6933	2.1569	0.4780	0.7737
279818903	6.3941	8.2456	8.0913	6.6970	8.2473	8.2627	7.3026	7.1556	8.1439	6.2763	6.9586	8.2321	6.6674	7.6439
279752268	4.7102	9.3964	4.4786	9.1123	4.7593	8.9980	4.3672	8.7638	9.1023	5.0650	8.9645	9.1060	4.8698	9.2344
1089005	1.4704	3.6906	2.2556	2.6943	2.8568	3.7535	2.3022	2.4177	3.7962	1.7696	2.5556	3.6837	2.0720	3.0308
1097215	1.0239	1.4320	1.4931	0.8482	3.7464	1.3691	1.2356	0.6007	1.3940	0.6343	0.7667	1.6158	1.5389	0.4266
1096189	6.1662	7.4298	7.6907	6.2766	8.4396	7.2646	6.8351	6.5193	7.5465	5.3446	6.3413	7.5765	6.3381	7.3241
279713162	0.0000	0.5189	0.4604	0.0000	3.2103	0.8573	0.0000	0.0000	0.6780	0.0000	0.0000	0.0000	0.0000	0.0000
279750574	6.3428	8.0467	7.5998	6.6493	7.6937	7.9804	6.6525	7.0416	7.8642	6.3500	6.8560	7.9315	6.0188	7.4223
1092526	2.6583	5.3174	3.5463	4.3993	5.3575	5.1354	3.5324	4.1796	5.2130	4.0850	4.2738	5.2870	3.5399	4.5140
279499361	5.6747	5.7983	5.6471	5.0977	6.6950	5.8079	5.4707	5.0070	5.8169	4.2402	4.9178	5.9351	5.4377	5.2661
279986172	3.7160	5.8236	6.7951	3.9927	7.2432	5.6483	5.8003	4.7901	6.0954	3.4296	4.3333	6.1772	5.3009	5.2786
1087969	3.3785	0.5156	0.6378	0.0000	0.8238	0.7155	0.9493	0.0000	0.8064	0.5227	0.0000	0.5014	0.3287	0.0000
1091242	4.1458	5.9239	5.6414	4.5515	6.6036	5.7466	4.8284	4.9525	5.8085	4.5657	4.6792	5.9427	4.3636	5.4311
1108927	2.2168	2.9187	2.7428	1.9293	4.2648	2.8849	2.9630	1.8906	3.0115	1.7807	1.9977	3.0797	2.9396	1.7116
1099083	2.5159	2.6993	2.7716	1.6762	3.1826	2.8951	2.4841	1.8108	2.7879	1.2143	1.6681	2.6298	2.4787	1.6317
1097015	3.0524	3.1707	3.2424	1.8717	2.9755	3.3941	3.0002	2.0963	3.4813	1.7476	1.9568	3.2033	2.9535	2.2951
279981616	0.1423	2.7395	2.3041	1.3147	2.4546	2.8211	1.9914	1.6492	2.8545	0.5248	1.1889	3.1554	1.9095	1.4690
1087013	1.0669	2.0541	1.3519	1.0469	1.8783	2.1336	1.1610	0.8117	1.8535	0.6409	0.9705	1.8366	1.1431	0.7669
1088722	1.4105	3.5135	1.6435	2.5317	2.7383	3.3289	1.9932	2.3463	3.1802	1.7259	2.4781	3.3517	1.7853	2.3261
279812706	0.3324	1.3431	0.3566	0.0000	0.6577	1.0736	0.3203	0.0000	1.3049	0.1100	0.0000	0.9915	0.2851	0.0000
1103124	0.5831	1.2186	1.1985	0.4525	3.0484	1.3720	1.1183	0.3211	1.5526	0.3788	0.6168	1.3745	1.2432	0.3465
1091470	3.2653	3.0442	3.3688	1.6012	3.7241	3.2549	3.3501	1.9495	3.0732	2.1582	1.9485	3.0703	3.2504	1.7643
1092632	3.7473	3.7981	3.7115	3.0482	5.0723	3.9797	3.8290	3.0627	3.8706	2.4640	2.9346	3.9562	4.0416	2.9607
1095703	0.8839	2.2329	1.4935	0.5637	0.5583	2.5133	1.5742	0.6991	2.1653	0.5707	0.7042	2.1338	1.3000	0.5683
1098942	0.2884	1.3721	0.5235	0.0738	0.4990	1.8520	0.3111	0.1390	1.1121	0.1459	0.3085	1.2184	0.3096	0.1413
1093096	2.8997	3.6629	2.7961	3.0795	4.5449	3.6417	2.9364	3.1040	3.7564	1.8013	2.9539	3.7191	3.0850	3.3775
1092986	3.8003	2.8009	3.0623	1.8109	3.5871	3.1937	3.4919	2.1306	3.2963	2.1510	2.1174	3.0883	3.6453	1.4480
279533912	0.0528	1.5851	0.6187	0.7913	2.5023	1.6951	0.7514	0.4079	1.4015	0.8820	0.5995	1.6893	0.8234	0.5310
1104261	0.8028	1.6802	0.8221	0.3859	0.7184	2.1117	1.0871	0.7049	1.6699	0.6204	0.4719	1.8369	0.8870	0.2902
1088672	1.5030	2.8010	2.4082	2.1255	4.0567	3.6789	2.8448	2.3850	3.0464	1.2876	1.8892	3.0477	2.9443	1.8077
279912489	0.8200	1.7346	0.5262	0.3279	0.3808	1.8753	0.9531	0.5286	1.1089	0.0000	0.3671	1.6198	0.8651	0.0000
1104686	2.0789	2.3114	1.8331	0.9156	1.4532	2.5947	2.0953	1.1737	2.4440	1.2045	1.2222	2.5401	1.8836	1.0866
1088061	4.4953	3.1648	3.3762	2.3008	3.1846	3.4687	3.5950	2.4632	3.6075	1.0727	2.4391	3.2114	4.1955	2.2523
1096091	3.8225	2.8977	2.2746	1.4887	1.2544	3.1953	2.6639	2.0027	2.6517	1.3211	1.7125	2.7257	2.2704	1.8505
279699617	2.5081	4.2825	3.1677	2.8110	3.5516	4.2134	4.0542	2.4391	3.9566	3.7253	2.4631	4.2066	3.6786	1.4771
1092887	2.6552	4.3106	2.0822	3.9509	4.3393	4.0314	2.3838	3.7234	4.3175	2.5204	4.0965	4.0139	2.6293	3.7086
279936247	1.5494	1.1159	1.1231	0.3553	2.7557	0.9564	1.6116	0.0000	2.0435	0.3614	0.1187	0.7154	2.1500	0.0000
1088590	3.3395	5.1679	3.6690	4.4876	4.9551	5.3559	3.8323	4.0779	5.0119	4.0989	4.2223	5.0976	3.6795	4.0429
279668060	0.0489	0.3114	0.0904	0.0000	2.5558	1.2491	0.0000	0.9400	0.3755	0.0000	0.0000	1.2996	0.2978	0.0000
1086980	1.8129	2.6227	1.8576	1.9088	3.4445	2.5422	2.0905	1.7846	2.6652	1.4360	1.7816	2.5969	2.1428	1.4534
1098328	1.4462	1.4244	0.7936	0.3227	0.7137	2.5262	0.9268	0.5811	1.2420	0.5553	0.8826	1.4663	0.5975	0.6440
1090811	8.5731	10.2382	8.9187	9.1436	9.4750	10.1801	8.8666	9.2693	10.3835	8.6304	9.2155	10.1312	8.7235	9.4199
280029666	5.1325	3.5066	4.2272	2.5388	3.0763	4.1073	3.8148	2.9182	4.1196	2.5359	2.5547	3.9158	3.4323	3.3399
1090000	1.9588	3.8251	1.8989	3.1791	3.3614	3.7183	2.2041	2.9418	3.8760	2.1462	3.2655	3.7813	2.6031	2.6768
1103975	4.0127	4.7160	4.4058	3.6796	5.7880	4.7075	4.1011	3.8789	4.7532	4.4143	3.8233	4.8472	3.8468	3.8386
1089869	3.6157	4.4822	4.3338	2.9594	4.2278	4.9282	4.5880	3.2013	4.6865	2.3818	3.0646	4.5149	4.5572	3.7494
1097197	4.1029	6.1084	5.1473	5.0434	5.4402	6.3415	5.0146	4.7383	5.9197	3.8629	4.7219	5.8682	4.7920	5.2849
1100904	4.5213	5.9280	4.0023	5.2478	5.4843	5.7866	4.3162	5.0662	5.5718	4.6996	5.2315	5.9251	4.3663	4.9245
1102165	2.1497	3.2944	2.6691	1.8623	3.1476	3.3330	2.9405	1.8685	3.2044	1.2116	2.0296	3.1430	3.2361	2.1112
280105624	1.5089	2.3492	2.5865	1.2031	3.3513	2.6510	2.5997	0.9755	2.3242	1.4994	0.9799	2.5070	2.3836	0.9271
1105815	2.0244	3.2603	2.1969	2.5731	3.3846	4.0396	2.5931	2.5887	2.9726	2.7150	2.3261	3.5793	2.7086	1.5457
1100482	2.6436	3.6560	3.1180	3.2957	5.3362	3.9200	2.9177	3.3398	3.8720	1.4023	3.3874	3.6898	2.8091	4.1228
279719096	0.5708	1.3682	0.6915	0.0000	2.4310	1.3187	1.0434	0.7315	1.4786	0.0000	0.2410	0.9904	0.9333	0.8061
1095276	0.4150	1.5182	0.5690	0.0723	0.0000	1.5256	0.7033	0.0000	1.7074	0.2386	0.1496	1.4562	0.5601	0.1076
279898297	0.9051	3.3779	3.2241	1.3322	3.2186	2.8674	2.7531	2.0253	3.3870	0.5477	1.7982	2.7114	1.5019	2.3486
279990004	0.7129	2.0977	0.9898	0.8096	0.9904	2.2470	0.9607	0.6961	2.1850	1.5374	0.9890	2.3499	1.0158	0.6924
1088863	0.5982	2.0908	1.2890	1.2141	2.2300	2.1586	1.4318	0.9688	2.4312	1.1830	1.0482	2.6211	1.5431	1.0794
1088232	2.3152	4.9707	2.7759	4.4430	4.8064	4.7780	3.0951	4.1371	4.7734	2.9706	4.2438	4.8001	3.1520	4.0308
1093570	0.6576	1.0581	0.8704	0.2174	2.1730	1.2662	0.6848	0.5052	1.5480	0.3255	0.5194	1.1663	0.7659	0.2005
279744601	0.0000	0.5877	0.0000	0.0000	3.1796	1.0689	0.0000	0.0000	0.2099	0.5553	0.0000	0.1726	0.0000	0.0000
1103590	2.0560	2.3373	2.4021	1.5548	3.9935	2.3445	2.4700	1.7158	2.8523	1.5359	1.8268	2.4322	2.6853	0.7621
1094708	1.4938	2.1687	1.7761	1.4110	3.9392	1.8322	1.8369	1.5264	2.2392	1.2232	1.2637	2.1876	1.7269	1.3168
1104125	1.2884	2.8207	1.9939	1.3661	1.6949	2.8057	2.0540	1.4709	2.9916	1.5219	1.3055	2.8059	2.0436	1.0558
280066108	0.1684	1.8959	0.1345	1.0237	1.1522	1.7403	0.1955	0.9353	2.0393	0.4388	1.2660	2.0401	0.2390	1.4186
279752975	2.6521	0.8320	0.0000	0.0000	0.0000	1.6647	0.3091	0.7740	0.7932	0.0000	0.4428	0.0000	0.0000	0.0000
1101339	4.1558	5.5950	4.5528	4.3552	4.7991	5.5927	4.5507	4.3536	5.4524	4.3353	4.3271	5.5633	4.3394	4.3360
279717523	1.6396	0.8331	1.3671	0.1564	2.6934	0.4285	1.3390	0.0000	1.4058	0.6110	0.0000	0.3993	0.0000	0.0000
1092721	2.0562	2.7210	2.3269	1.7316	3.2452	2.7612	2.6241	1.9125	2.9785	0.9774	1.6314	2.7858	2.6787	1.7941
1087224	0.0000	1.3782	1.0202	0.3228	2.1311	1.2544	0.8974	0.2275	1.8140	0.2671	0.2815	1.4970	0.9836	0.3817
1097614	7.6009	8.8134	9.2620	7.2172	9.8869	8.7845	8.2245	7.7263	8.7704	8.3581	7.4183	8.9920	7.5790	8.2954
279670183	3.6844	4.0762	3.7244	3.5830	5.2896	4.3511	3.7797	3.3349	4.2369	2.7662	3.2530	4.0275	4.0578	3.3390
1091498	2.2564	3.8823	3.0601	2.8525	4.0758	3.8291	3.0392	2.7485	3.8640	2.0424	2.7691	3.7163	2.9929	2.9452
280081153	2.8770	3.0121	2.3643	2.4352	3.7780	3.0553	2.8181	2.1600	3.0043	0.8052	2.4730	2.6835	2.9081	2.2026
279908618	2.2937	3.8741	4.2143	2.2429	5.0151	4.1597	3.6094	3.1020	4.1326	2.5060	2.9652	3.8316	2.7323	3.3254
1097091	3.9825	7.2587	4.6074	6.5128	6.3626	6.9149	4.9847	6.1088	7.0164	5.7614	6.2814	7.0946	5.1695	5.7024
1096115	5.0125	6.7741	6.7346	5.0751	6.6654	6.6508	5.9505	5.4712	6.6584	5.1765	5.2191	6.8501	5.4235	6.0560
1089658	4.5833	6.4608	5.4859	5.1164	6.0413	6.3388	5.3394	5.2146	6.1796	4.6697	5.1106	6.3236	5.4247	5.1736
279795432	2.5078	4.5724	3.9444	3.4397	5.1294	4.7090	3.4896	3.5978	4.5677	3.9232	3.4488	4.7133	3.3528	3.3682
279955941	3.3874	4.1444	5.0013	3.1560	5.3475	4.5179	4.4656	3.8065	4.5312	1.9353	3.0335	4.7305	3.7473	4.0323
1101155	1.6244	1.6152	1.4842	0.8339	2.8011	2.0445	1.4796	0.8885	2.0041	0.3328	0.7935	1.5721	2.1295	1.2404
1105939	3.8765	5.5206	4.1267	4.7338	5.4438	5.3526	4.3034	4.5134	5.4829	3.9549	4.7276	5.4074	4.4291	4.2964
1103405	2.8383	4.0008	3.6315	2.9949	4.3079	3.9930	3.4202	3.0211	3.8846	2.1036	2.7488	3.9621	3.2777	3.0915
280028328	6.7627	7.2139	7.6511	5.6651	8.0419	7.5041	7.3427	6.1010	7.2272	5.9032	5.8433	7.1230	7.0617	6.5713
1091288	0.6997	1.6686	1.1033	0.5955	2.2526	1.8656	1.2801	0.8049	1.9915	0.4122	0.6356	1.5752	1.4587	0.7587
1101600	0.0477	1.5559	0.1710	0.2948	0.3132	1.2601	0.1945	0.3450	1.6676	0.2787	0.4954	1.7752	0.2939	0.3986
279852226	2.0020	4.0398	2.7478	3.3081	3.6527	4.0227	2.8023	3.1147	4.2334	3.0302	3.0593	4.2967	2.5864	2.6614
279939313	0.1821	0.6239	0.5449	0.0000	2.1062	0.9176	0.1560	0.0000	0.6438	0.0000	0.0000	1.0347	0.2925	0.0000
279749168	5.2656	6.7428	6.8312	4.8213	6.7115	6.6209	6.2241	5.1252	6.7783	5.6416	5.1352	6.8436	5.8032	6.0176
1102880	6.0523	6.0196	6.6543	5.0513	7.3881	6.1266	5.7563	5.0899	6.0615	5.9129	4.9832	6.0125	5.2865	5.1324
1088255	3.5342	4.8975	3.8394	3.9685	5.1481	4.7617	3.9512	3.9182	4.7865	3.6226	3.8262	4.7363	3.8865	3.7939
1105460	1.1159	1.6296	1.3945	0.3014	0.9676	2.3848	1.4737	0.3668	1.5174	0.6701	0.3917	1.7260	1.0881	0.4229
1102005	2.1766	3.6358	2.4154	2.7785	4.0244	3.7881	2.6504	2.9481	3.7492	2.9764	2.8628	3.6387	2.6089	2.4320
1098040	0.7319	2.0364	1.3476	1.0413	1.4799	2.4127	1.5379	1.0805	2.5432	0.7735	1.0554	2.3201	1.4102	0.7759
279872700	2.5630	1.2556	1.2165	1.1148	2.2802	2.2648	2.1731	0.8709	1.7923	0.7513	0.9332	1.7110	1.4301	0.9950
1094122	2.5429	1.8518	1.9493	1.0618	2.5908	2.3744	2.3325	1.1199	2.2434	1.1965	1.0935	2.1083	2.4575	0.7357
279827161	7.7429	8.6140	9.4956	7.1474	9.2541	8.6336	8.3144	7.4824	8.6124	8.0732	7.1168	8.9116	7.6603	7.4001
1099425	2.1366	2.3049	1.9891	1.2572	2.4290	2.4919	2.1392	1.2533	2.4339	1.2212	1.2102	2.2904	2.3449	1.0331
1098771	1.9873	1.2986	0.8844	0.5466	1.6694	1.3923	1.2846	0.4000	1.7660	0.2242	0.7485	1.2463	1.2000	0.8578
1101115	2.9367	2.6471	2.5751	1.8950	3.1861	2.8787	2.4842	1.6627	2.4770	1.7417	1.7379	2.4222	2.3978	1.2461
279925078	7.6530	8.7101	9.0041	7.0881	9.0588	8.5174	8.2278	7.3866	8.6504	7.6447	7.1696	8.7462	7.8463	7.7584
279555139	5.4040	6.9728	7.2932	6.0368	9.1273	7.0160	6.3278	6.2833	7.1081	6.0776	6.2803	7.2270	5.8864	6.6330
1103614	2.7228	3.4500	2.6960	2.1822	3.0222	3.4475	2.5466	2.4206	3.4065	2.6727	2.4281	3.3620	2.3823	2.2309
1088204	4.0025	4.3383	4.2069	3.4059	4.3768	4.7142	3.9017	3.3407	4.5164	3.3017	3.3777	4.6266	3.7728	3.8068
1091363	4.1926	5.0164	3.8301	3.9477	4.1717	4.9474	4.0228	3.7169	4.8041	3.4505	3.9590	4.7992	4.0696	3.9269
1087954	2.2670	1.3839	0.7422	1.0029	3.0796	1.3437	1.0190	0.9941	1.6016	0.7322	0.9063	1.4072	1.6145	1.4524
1092165	5.6344	6.8673	6.8810	5.3734	6.9922	6.8520	6.0874	5.6287	6.7387	6.1241	5.4209	6.9817	5.5181	6.0751
1103517	4.3231	5.3382	5.3124	4.4342	6.4045	5.3325	4.9902	4.1538	5.5473	2.9333	4.3114	5.0610	5.2165	5.0114
1091666	0.0495	1.6792	0.1092	0.6418	0.5534	1.5070	0.0782	0.4514	1.4016	0.2890	0.4551	1.4208	0.1021	0.3762
279871219	5.0838	6.1193	6.7607	5.0418	7.2272	6.3827	5.5662	5.2997	6.3982	5.3694	5.0219	6.5797	4.9650	6.0559
279973676	2.6109	3.8548	3.8530	2.2948	4.1971	3.7771	3.2025	3.1487	4.0567	2.4756	2.8955	4.0486	2.8556	3.0301
1089937	5.0973	6.4680	5.5456	5.2746	6.0492	6.3986	5.4860	5.2595	6.3082	5.2121	5.1420	6.4428	5.3676	5.4333
1103480	1.4432	1.4830	2.1838	0.7196	3.5619	1.8270	2.2808	0.7170	1.8945	0.4131	0.6954	1.8595	2.4739	0.3127
280128623	0.9361	1.8115	1.0400	0.2108	0.2292	1.4606	0.8784	0.4281	1.7669	0.2351	0.6966	1.9587	1.1077	0.0000
1099073	2.8563	4.4011	3.1929	3.1254	3.9207	4.2300	3.2562	3.3292	4.3081	2.5010	3.2715	4.3544	3.4626	3.6717
1088744	5.6708	7.0834	6.0198	6.1306	7.1222	6.8876	6.0778	6.0759	6.9234	5.5735	6.1350	6.9891	5.9789	5.9614
1099001	2.9005	5.5648	3.9701	4.9562	6.0464	5.5720	3.8030	4.7486	5.4544	3.4665	4.8589	5.1516	4.0854	4.7506
1089549	1.2394	1.0524	0.6847	0.5172	2.0483	1.4291	0.5861	0.5954	1.2006	0.5952	0.5941	1.2671	0.5615	0.5686
279830160	0.7323	2.0772	1.3465	0.9219	1.8964	2.5774	1.8155	1.0245	2.1027	0.4738	1.0625	2.2548	1.5374	1.0609
1095755	4.5773	4.7418	4.0321	3.4782	4.0252	4.8654	3.9372	3.6683	4.6863	4.0158	3.4521	4.5308	3.9118	3.7974
1090709	1.5433	1.5870	1.3386	1.0296	2.3976	2.1710	1.7149	0.8770	1.8228	0.7194	0.8588	1.7720	1.7565	0.4898
1097458	2.4078	3.6427	2.1693	2.7950	3.5974	3.4667	2.5504	2.7114	3.5698	2.3276	2.9510	3.5598	2.9404	2.2788
1090733	2.5014	4.6574	2.5993	3.7018	4.0099	4.3799	2.8724	3.6099	4.3738	3.4630	3.6464	4.5086	3.0527	3.3611
1094367	3.1061	5.4915	3.8622	4.3539	5.0103	5.2054	4.0383	4.2868	5.2086	3.7408	4.2441	5.2437	3.7953	4.4322
1086933	2.7289	3.1817	3.0007	2.3521	3.3825	3.4192	3.0596	2.0420	3.3086	1.7184	2.0321	3.1861	3.1990	1.9412
279821010	1.0594	3.6313	3.1050	2.8426	4.6321	3.6716	2.3213	2.9455	3.7794	2.0266	3.0669	3.1960	1.5956	2.4606
280129872	1.8991	1.4016	1.9033	0.3797	0.6878	1.3319	0.3650	0.0000	1.7872	1.2327	0.2396	1.2030	0.6986	0.0000
1101485	3.3581	4.3613	3.4517	3.4569	4.5817	4.3201	3.6345	3.6539	4.4531	2.6754	3.5250	4.4227	3.6569	3.6803
1094520	2.1883	2.4295	1.5502	1.5030	1.6148	3.1155	1.9989	1.7209	3.0399	0.7209	1.8100	2.4019	2.1967	1.9600
1092115	4.2770	5.3984	4.9138	4.5684	5.8834	5.1387	4.6046	4.5329	5.5024	3.6382	4.4470	5.4011	4.3960	4.7753
1088599	0.1768	1.7174	0.7600	0.5806	0.5827	2.2537	0.8647	0.4997	1.8732	0.4877	0.4746	1.7275	0.7093	0.4763
279709603	0.0000	0.8615	0.0000	0.0000	2.4366	0.5098	0.5508	0.0000	0.5765	0.0000	0.0000	0.7196	0.0000	0.0000
1093065	3.1792	2.9029	2.6732	1.4718	1.8162	3.2659	2.6590	1.8320	3.1743	1.6875	1.8561	2.7716	2.6033	1.7761
1093160	4.5467	5.8544	5.1158	4.9787	6.2854	5.7375	4.8421	5.0834	5.8642	3.8224	5.0008	5.8234	4.9426	5.4422
1088001	4.2724	5.8879	4.6099	4.8764	5.0819	5.8882	4.4741	4.8414	5.6851	4.7391	4.8738	5.9145	4.2712	4.7006
1097271	0.1433	1.5569	0.3908	0.4726	1.5965	1.3775	0.4176	0.4383	1.5061	0.9740	0.7253	1.5605	0.3733	0.2772
280123653	2.7093	3.5750	3.6115	2.1274	3.2010	3.7558	3.0762	1.7719	3.5474	2.2548	2.2690	3.3142	3.2261	2.2199
1096611	2.1731	1.3982	1.1316	0.6114	1.6330	1.7491	1.5256	0.6645	1.8166	0.6054	0.7506	1.4996	1.4732	0.6896
1093079	0.8286	1.7361	0.9675	0.3483	1.2649	1.8130	1.1795	0.5498	1.6692	0.4906	0.5718	1.6000	1.2237	0.3124
279982337	3.6100	2.7471	2.9637	2.0509	3.9236	3.2174	3.0873	2.2478	2.9087	1.7998	2.1386	3.1211	3.3013	2.2124
279791794	4.0156	4.7723	4.7389	3.6871	6.1300	4.9529	5.2198	3.4097	4.6201	4.7911	3.6108	4.8054	5.3072	2.0633
1098337	5.3704	6.6145	6.8227	5.1972	7.2780	6.5126	5.8273	5.6018	6.5921	5.4176	5.3782	6.6308	5.3183	6.2035
1088794	1.0492	3.4428	2.4339	2.4252	3.0270	4.0011	2.6803	2.0988	3.8522	2.4880	2.4395	3.6851	2.5975	2.0183
1104364	1.5792	2.0586	1.9639	0.9035	1.2674	2.5359	1.8869	1.1011	2.5334	0.8619	0.7191	2.2674	1.8721	0.7907
279924956	4.5934	4.8712	6.0548	3.5493	5.4117	4.9850	4.8620	3.6018	4.8289	3.9627	2.9195	5.4529	4.2068	4.8119
1102761	3.2344	4.1928	3.2195	3.1727	3.9900	4.1075	3.3705	3.2891	4.2708	2.6762	3.3359	4.1048	3.3292	3.2524
1088276	2.9705	3.6231	3.0727	2.3712	1.8164	4.5843	3.3898	2.3860	3.4697	1.8169	2.2183	3.7899	3.1996	2.3296
280070074	1.9441	2.5127	3.1280	0.6246	2.2773	2.8326	2.8286	1.4801	2.2546	0.6462	0.6918	2.4667	2.4222	1.0087
1102206	5.3126	6.5060	6.7825	4.9821	7.3174	6.4871	5.8254	5.3514	6.4637	5.8724	5.2789	6.4929	5.3258	5.8026
1089399	2.8667	2.7839	3.0098	1.7321	3.0245	3.3747	3.1453	1.9182	3.0591	1.5519	2.0081	3.1631	2.9898	1.7934
1104241	1.6225	1.8218	1.6537	0.5828	1.0387	2.3025	1.8222	0.7781	2.1364	0.3788	0.5309	1.8070	1.9180	0.4279
279952730	6.2419	7.8537	7.4293	6.8090	8.4452	7.8081	6.8973	7.0715	7.9317	6.0320	6.9099	7.9382	6.6406	7.6229
1106011	0.8446	1.9212	0.9244	1.1265	1.6647	2.1658	0.8465	1.2191	2.4114	0.6352	1.1914	1.8168	1.0025	1.2761
279909632	0.7742	1.4661	1.1949	0.8909	2.3347	1.6931	1.0398	1.1600	1.6683	0.3333	1.2228	2.0838	0.2288	1.0820
1096411	3.7903	4.1883	4.1706	3.0207	4.1270	4.3221	4.0379	2.9609	4.2314	2.6805	3.0258	4.1633	4.2306	2.7624
1107205	4.8800	4.9188	5.9081	3.9359	6.3944	5.1454	4.6916	4.3748	5.0033	3.8210	3.9594	4.9598	4.2464	4.5921
279796133	2.9233	3.6043	4.7751	2.8555	6.3868	3.6987	3.9649	2.4032	3.7244	3.3163	2.4498	3.9915	4.2336	2.2375
1090955	1.7526	2.4123	1.6673	1.3261	1.0549	3.4482	1.8107	1.4071	2.3606	1.1416	0.9261	2.3197	1.6638	1.6576
1107349	1.8915	3.5269	3.3677	2.0355	4.2761	3.3606	3.1527	2.2513	3.5958	2.5203	2.5215	3.6992	2.8449	2.2479
280008357	1.4663	2.2868	1.7237	0.4722	0.0000	2.1561	1.3390	0.6435	1.9181	0.7412	0.9165	2.4527	1.2530	0.4274
280131562	6.0129	4.5762	5.5162	3.4799	5.5213	5.0389	5.4180	4.2299	4.8347	3.9854	3.5924	4.6755	4.9431	3.5282
279754039	0.7445	0.3823	0.0675	0.2564	2.6763	0.6003	0.5801	0.0000	1.3284	0.0000	0.5721	0.3985	0.3716	0.1425
279988923	1.4357	1.6065	1.5686	0.3170	1.7878	1.9723	1.3855	0.3445	1.3206	1.3963	0.3091	1.5957	1.0397	0.4151
1086869	2.0814	1.6714	1.8375	0.4681	2.5865	1.7275	1.9129	0.5519	1.8099	0.7892	0.7331	1.6643	2.0844	0.8292
279874416	4.0113	5.3545	4.4514	3.8896	4.3022	5.2084	4.7292	4.0668	5.4733	3.8989	4.0800	5.5625	4.4505	4.1356
1087180	0.8511	1.6308	1.3538	0.5167	1.6283	1.8425	1.4524	0.2458	1.7768	0.4889	0.4425	1.6498	1.3498	0.4750
1094337	2.2688	2.2949	1.0880	1.5203	1.5013	2.2812	1.4773	1.5393	2.1843	1.0195	1.6158	2.2420	1.4057	1.1832
1104407	0.1067	0.6058	0.0808	0.0933	2.3081	0.7117	0.0858	0.0000	0.5767	0.0000	0.0000	0.5201	0.0000	0.0000
280086293	3.1991	4.2915	3.2194	3.3031	3.4698	4.3977	3.3228	3.4365	4.4360	2.4370	3.3490	4.3022	3.0639	3.8190
279962419	1.5226	1.6303	2.4631	0.6543	3.1755	1.7520	1.0205	0.7948	1.8322	1.8665	0.5656	1.5665	0.8548	0.9091
1092780	1.9373	2.7218	1.7293	1.7619	2.1989	2.9081	2.2409	1.6711	2.6634	1.0305	1.8936	2.6408	1.8651	1.7263
1093572	2.8722	3.1816	3.1159	2.3679	3.7795	3.4687	3.1429	2.2089	3.4573	1.5802	2.2372	3.1421	3.4112	2.2965
1091169	4.5553	2.8212	3.9275	2.4155	5.4427	2.8785	3.9044	2.3516	3.4610	1.7818	2.4817	2.9900	4.2074	2.2903
1090469	2.1954	3.1037	2.2985	1.4203	0.4708	3.6680	2.1248	1.3491	3.1126	1.6371	1.8162	2.6074	1.8188	1.5771
1093178	2.4744	2.9421	2.8565	1.8843	3.0473	3.3883	2.8035	2.2369	3.2996	1.5907	2.0072	3.0574	2.6351	2.0971
1103724	3.5549	4.7999	4.1275	3.8252	4.9900	4.7474	3.9686	3.8425	4.7218	3.2853	3.5489	4.8262	4.0516	4.0381
1092263	2.2560	4.0674	3.3170	2.8290	3.7799	4.1253	2.6976	2.9636	3.9814	2.9129	3.0359	4.3264	2.6199	3.5136
279821554	0.8377	2.2968	1.3926	0.3849	0.5505	2.2206	1.7187	0.8219	1.9011	0.2292	0.3676	2.0357	1.2471	0.8028
280078072	2.5461	2.4630	2.8187	1.2117	3.4632	2.4940	2.9382	1.7368	2.7417	0.2665	1.4119	2.3342	3.3934	1.4549
279979244	5.2139	6.5372	7.1306	5.3201	7.6753	6.4404	6.2675	5.5280	6.5463	5.3911	5.1990	6.8150	5.5280	5.7838
1099722	0.0000	1.2733	0.0292	0.0000	0.2585	1.4894	0.0000	0.0565	0.9627	0.0000	0.0000	0.7667	0.0272	0.0655
1095152	2.4269	3.3679	2.8346	2.6010	3.9939	3.3817	2.9339	2.4080	3.3009	1.8977	2.3479	3.2300	2.9277	2.1641
279750201	2.7262	5.0140	4.9779	3.5064	5.3957	4.6786	4.0859	3.4591	4.7884	4.0375	3.3951	5.2923	3.4437	4.1352
1104497	2.7120	2.6703	2.8908	1.3522	1.9917	2.8403	2.8999	1.5232	3.0563	1.3456	1.2834	2.9171	2.9305	1.2149
279993806	2.7291	2.4222	2.0209	1.5308	1.7802	2.6338	2.1654	1.4766	2.7592	1.6045	1.5495	2.7090	2.2719	1.2832
1089079	4.6973	6.4196	5.9092	5.3217	6.8216	6.4864	5.5410	5.3750	6.3947	5.6674	5.3460	6.6328	5.3153	5.3197
1091165	1.2711	2.7101	1.4570	1.2547	1.3741	2.5289	1.5061	1.3956	2.6717	1.0152	1.4545	2.4744	1.8138	1.3366
1105862	2.9139	2.7980	2.7883	2.0541	3.7589	3.0324	3.0593	2.1998	3.0345	1.0919	2.0000	2.7931	3.2315	1.8784
279863736	5.8339	7.0574	6.3828	6.1959	7.6087	6.9604	6.1698	6.2693	6.8384	5.5178	6.2440	6.7863	5.8770	5.9869
1092918	2.4170	2.7429	2.5668	1.8840	3.2764	2.9016	2.4198	1.9931	2.9032	0.9185	2.0032	2.7704	2.3855	2.3757
279722950	6.8115	9.1570	8.7261	7.6551	9.2614	9.0630	8.1670	7.9447	9.0726	7.4733	7.6929	9.2007	7.6791	8.6172
1099215	2.1773	2.5938	1.7498	1.6228	1.7566	3.2135	2.2243	1.8110	2.7975	1.2879	1.7695	2.7133	2.2424	1.4991
1099330	1.4064	1.7929	1.6311	0.6255	2.4581	1.9199	1.7762	0.8587	1.8825	0.7159	0.8891	1.6872	1.7425	0.4952
1098956	2.7019	2.8605	2.3561	1.8960	2.7718	3.1382	2.4670	2.0282	3.0946	2.2578	2.0417	3.0485	2.5798	1.7328
279972843	5.1403	6.3549	6.2561	5.3616	7.2650	6.4664	5.4541	5.7251	6.4548	5.0596	5.5948	6.4199	5.2597	5.9632
1106136	1.0095	0.8601	0.2264	0.0572	0.5072	0.9643	0.4860	0.0399	1.5219	0.2828	0.3407	1.1003	0.3339	0.0598
1089208	1.5113	2.4778	1.8764	1.1801	1.1929	2.5989	1.9529	1.3114	3.1042	1.5049	1.2775	2.8451	2.1091	0.9760
1103934	1.5736	1.8613	1.9133	0.9378	2.7175	2.3639	2.0963	1.1010	2.0226	0.5318	0.8779	2.0356	2.1650	1.0264
1096247	4.9039	0.0274	0.1119	0.0063	0.0600	0.0986	0.4441	0.1948	0.1522	0.1715	0.0675	0.0903	0.0000	0.0000
1087467	2.7515	2.1521	2.3712	1.4346	3.5014	2.6499	2.6400	1.6482	2.9302	1.6528	1.6483	2.4028	2.8082	1.5336
1089150	0.1968	1.1545	0.7442	0.1377	1.2117	1.2871	0.5371	0.1850	1.5269	0.2078	0.2335	1.3702	0.4651	0.3759
1101629	3.8019	5.0202	3.1961	4.1622	2.9883	5.4872	3.5440	3.9679	4.9892	4.1702	3.9026	4.9648	3.3856	3.8974
1108360	5.9702	6.3527	6.0788	4.6693	5.0389	6.5941	6.1525	5.0237	6.5625	4.8026	4.8633	6.4003	6.1655	5.3599
279881574	7.6881	8.0515	8.3272	6.8461	9.0816	7.9710	7.8787	7.1716	8.2547	7.0182	7.1172	8.1314	7.4637	7.6395
1105119	5.2092	6.4865	6.5483	5.3696	7.3411	6.5218	5.9743	5.4654	6.3417	5.0254	5.2399	6.4337	5.6820	5.6982
1093006	1.8911	2.3445	1.3357	1.3056	1.0262	2.7543	1.4428	1.2948	2.3371	1.2786	1.3822	2.4273	1.6893	1.2052
1093217	3.5040	3.1524	2.5741	2.4095	3.5546	3.2497	2.9838	2.4568	3.2291	1.5861	2.6362	3.1957	3.3328	2.4286
1101856	2.7283	3.7448	2.6069	2.6801	3.2022	3.6560	2.7062	2.8199	4.0520	2.3741	2.8778	3.7883	2.9783	3.0802
1090663	2.5859	4.2774	2.5765	3.9449	4.6204	4.4345	2.8100	3.5862	4.5241	3.4661	3.9364	4.4529	2.9501	3.8186
1094319	4.4414	3.6908	3.6864	2.7513	3.2525	4.3281	4.3509	3.0137	4.2018	2.2661	2.8554	4.0451	4.5028	2.4159
1099255	2.1461	2.7847	1.8659	2.0254	2.4236	2.9537	2.0796	1.6935	3.0448	1.3351	2.0472	2.7793	2.4858	1.8754
280129848	4.1987	4.4999	4.3130	3.6068	5.7604	4.3697	4.0590	3.5757	4.5288	4.1902	3.7298	4.2675	4.3595	2.8990
1088950	4.0170	3.7741	3.3008	3.1317	4.1486	4.1040	3.8078	3.2562	4.0748	2.5793	3.1384	3.8825	4.1204	2.5664
1087167	1.6506	3.4806	3.0896	2.0298	2.8736	3.4495	2.8101	2.1658	3.4704	1.8789	2.1100	3.1801	2.6161	1.3410
1100353	5.9053	6.3133	6.8607	4.9438	7.6611	6.2034	6.0446	5.2650	6.3828	6.1262	5.1200	6.3886	5.6573	5.6940
280011944	2.7578	2.9914	2.1733	1.7890	2.3309	3.4117	2.9769	1.9679	3.1042	1.7392	1.9037	3.0373	2.5405	2.3295
1103446	1.2310	1.7953	0.9086	0.9190	1.8333	1.9251	0.7710	1.0952	1.7508	1.7953	1.0174	1.8678	0.8149	0.4605
1100944	2.7345	3.3711	3.5108	1.9933	3.3048	3.5576	3.3333	2.0949	3.4159	1.6177	2.1721	3.3577	3.4447	2.0710
279896849	2.7406	2.1947	2.1254	1.4365	3.0137	2.3537	2.1959	1.3187	2.1511	1.6159	1.3934	2.0192	2.0440	1.0871
279734819	2.8449	4.0299	4.4335	2.6741	5.1406	4.1045	3.1850	3.2517	4.1214	3.1256	3.0271	3.9175	2.9393	3.4951
279865981	1.2027	3.2320	2.2662	1.9285	1.6337	4.8050	2.7517	1.6402	2.7522	0.7850	1.5093	2.8295	1.9307	3.0504
1098203	5.4448	5.9476	6.1221	4.3990	5.6988	6.2131	6.0434	4.8520	6.1497	4.5429	4.6152	6.0557	5.9278	4.7658
1094351	2.6576	1.6786	1.9267	0.8930	2.5001	1.9335	2.2536	1.0264	1.8675	0.7623	0.9884	1.7738	2.0154	0.6052
279748472	4.2404	3.7182	2.8785	3.2539	4.5633	3.2382	3.0555	3.5091	3.5453	3.2003	3.7900	3.7647	1.5351	3.4635
280089196	2.4668	2.9109	2.1130	1.2887	1.3715	2.7673	2.9856	1.4410	3.0381	1.1453	1.5238	3.1280	2.9083	1.4309
1105389	0.8009	1.3045	1.0872	0.2083	1.8118	1.4495	0.9869	0.2656	1.5453	0.7590	0.3961	1.1602	0.6522	0.3349
279838749	3.2618	5.2786	5.5678	3.7561	5.7044	5.3104	4.7372	3.9412	5.2988	4.0867	3.8826	5.5659	4.0120	4.5058
1103278	4.3008	3.4536	3.5003	2.6398	4.0204	3.5855	3.8752	2.7859	3.6111	2.6960	2.6442	3.5421	3.9990	1.8111
280125593	4.4533	2.5311	3.7395	1.6087	4.1628	2.6809	3.7825	1.7177	2.7698	1.6515	2.3070	2.3386	3.6307	0.7473
1093684	3.9285	4.7039	4.3853	3.4740	4.4144	4.9617	4.1158	3.7755	4.7534	3.3770	3.6402	4.7020	4.0856	3.7030
1101985	0.3052	2.3662	0.7960	1.0772	1.2932	2.2991	0.7996	1.2273	2.1548	0.9677	1.1861	2.1241	0.8227	1.1195
1090825	5.7673	6.8249	5.4209	6.1822	6.6257	6.7355	5.8706	5.9836	6.8394	5.3767	6.1680	6.7486	6.1160	5.5509
1095658	0.2297	1.5565	0.7634	0.5160	1.1209	1.4513	0.6152	0.3724	2.1058	0.5372	0.5741	1.6008	0.8686	0.4568
279901920	6.2300	8.8017	7.1953	7.8025	7.8459	8.7087	7.3608	7.9589	8.9308	6.3824	7.8148	8.7719	7.1210	8.0371
279925424	1.5493	2.1661	1.7884	1.0302	1.8219	2.5159	1.2624	1.3561	2.3256	1.2904	1.6166	2.1401	1.1957	1.1071
279957500	5.3532	6.4082	6.7890	4.9578	7.7391	6.2821	5.8481	5.2647	6.3782	5.8633	5.1910	6.4224	5.3845	6.1023
1102633	2.3377	2.6321	2.1396	1.8351	3.2844	2.5393	2.5962	1.6511	2.7343	1.4255	1.8721	2.7867	2.9249	1.2668
1096831	1.3695	3.2382	2.0878	1.0983	0.0000	3.6522	2.0646	1.9958	3.2117	1.7186	1.5622	3.4249	1.6707	1.6242
1105898	4.8846	5.4324	6.0905	4.2229	6.5691	5.3376	4.8745	4.5196	5.4210	4.3072	4.4934	5.4040	4.3440	5.1744
1103985	1.0433	2.8618	0.9667	2.7042	2.9838	2.8408	1.3880	2.3686	2.9377	1.4057	2.5001	2.8495	1.1766	2.1427
1093327	1.1196	2.6774	1.1327	2.1187	2.5972	2.5246	0.8999	1.8367	2.5106	1.0032	1.9113	2.4746	0.7899	2.8133
280053844	2.9956	3.4972	4.0242	2.2696	5.1786	3.5873	4.1906	1.9673	3.3585	3.2111	2.2628	3.5616	4.1880	1.4275
1094888	2.1702	2.8917	2.1779	2.0602	2.7785	3.1234	2.4664	2.0927	3.2951	2.1834	2.0717	3.2708	2.7368	1.5581
279901831	1.7309	3.3128	2.8529	1.2702	3.3323	3.1217	2.1536	1.8339	2.5920	1.9801	1.9064	2.5379	2.0019	2.1469
1096665	2.6477	2.4095	2.8758	1.3969	3.5821	2.4747	3.0914	1.4247	2.6500	0.7864	1.3525	2.4514	3.2769	1.3922
1088265	1.9892	4.5734	2.4207	3.9070	4.8627	4.2209	2.5888	3.5950	3.9289	3.7921	3.6243	4.3376	2.6092	3.3271
1101323	3.3421	4.5222	4.3942	3.4485	5.7763	4.4695	3.6944	3.8568	4.6141	3.5782	3.9254	4.7015	3.2947	4.3578
1087022	0.0000	1.2984	0.0941	0.2000	0.0000	1.3799	0.1186	0.2633	1.3306	0.0803	0.2689	1.5108	0.0882	0.2310
1102979	0.0000	1.4990	0.1735	0.0521	1.0355	1.1671	0.1850	0.3798	1.1468	0.2406	0.2236	1.1647	0.0000	0.7479
1088979	3.7090	3.9235	3.9625	2.9119	4.5926	4.0448	3.6366	3.2152	4.1436	2.2420	2.9991	3.8785	3.5971	3.8130
1088537	0.0388	1.2077	0.1550	0.3029	1.3412	1.0084	0.1647	0.1691	0.9750	0.1013	0.3358	1.1196	0.2713	0.0759
1087329	1.8566	2.6382	2.8412	0.9400	1.5711	2.5786	2.3894	0.9229	2.8240	1.1329	1.1379	2.7019	2.5713	0.9478
1087057	0.9480	1.1087	0.6630	0.0135	0.1527	2.4006	0.6652	0.0465	0.3585	0.0648	0.1863	1.2414	0.6132	0.0175
1101550	3.0752	2.7936	2.8126	1.7983	3.1518	3.0051	3.1114	1.9054	2.8871	1.4816	1.7447	2.8262	3.0949	1.6947
279975687	7.1032	8.5224	7.9652	7.7328	9.4066	8.4104	7.6217	7.8167	8.3291	6.8366	7.7294	8.3568	7.2677	7.8597
1092892	3.7343	4.5164	4.2510	3.0906	4.2545	4.4759	4.1924	3.3104	4.5446	3.2062	3.2152	4.3769	4.2577	3.0079
279677096	5.8364	6.9445	7.3315	5.8392	8.6475	7.0975	6.5713	6.2445	7.0394	6.4437	5.9568	7.1557	5.9858	6.5832
280024667	2.6012	2.9672	2.9279	2.2775	3.9088	2.8253	2.7522	1.4973	2.7813	2.1117	1.9810	2.8259	2.7377	1.5910
1093045	5.8301	6.1175	5.8295	4.8560	5.4865	6.2313	6.1054	4.9838	6.3539	4.4942	4.9944	6.1592	6.3869	4.5844
1100788	2.9382	5.5123	3.1792	4.7675	4.9692	5.2209	3.5927	4.5902	5.1425	4.1384	4.6760	5.2029	3.5443	4.1575
1088229	3.8406	3.8976	4.1404	2.5529	3.7259	4.4873	4.4396	2.6410	3.9434	2.6497	2.7236	3.9581	4.0764	2.5791
280083474	2.9391	4.0325	3.8584	2.7272	3.5172	4.1021	3.3624	2.7974	4.2777	3.2155	2.5699	4.1671	3.2763	2.9064
1089481	1.9129	1.9395	1.3334	1.0224	1.1940	2.8654	1.6131	1.4548	2.1139	1.2150	1.1947	2.0293	1.0391	1.2006
279750744	6.5069	7.5324	7.2440	6.8564	8.5286	7.4000	6.5003	7.2080	7.5629	5.3512	6.9494	7.5168	5.9874	7.9683
1095322	4.8385	3.8788	4.2660	2.7421	4.2397	4.1975	4.4015	3.2086	3.9519	2.9871	2.9311	3.9000	4.1605	2.6511
1087991	1.9431	1.9014	2.4100	0.7533	2.8475	2.0558	2.2666	1.0171	2.2310	0.8766	0.9958	2.2442	2.1436	1.1802
1105064	1.3119	3.0482	1.9392	1.9840	1.3791	3.9445	2.3321	1.8669	3.4428	1.8444	1.7711	3.2353	2.0408	2.0517
1108761	5.3058	4.3893	5.1410	3.3377	4.5060	4.8536	4.9606	3.6197	4.6446	3.3700	2.8821	4.5070	4.8656	3.4490
1106775	2.7878	3.1700	3.2999	2.0027	3.6076	3.3647	3.1025	2.0975	3.3568	1.9312	1.9972	3.3162	3.1559	2.5773
280120830	1.0188	2.0722	1.0323	0.5273	0.4301	2.4236	1.1920	0.9681	2.5779	1.1635	0.7447	2.3342	1.9540	0.9261
279908738	0.8306	3.2296	2.6447	2.3870	3.3525	3.0142	2.6499	2.2966	3.2386	1.1606	2.7582	3.2927	1.0631	1.6838
1105675	5.9578	6.5827	6.4184	4.7059	5.5842	6.7610	6.4787	5.0171	6.8396	5.4205	4.9189	6.5790	6.6092	5.5466
1096018	3.2205	2.5111	2.8145	1.8997	3.7129	2.7257	3.2357	2.1601	3.2979	1.2505	1.9595	2.8392	3.7222	1.4134
1108101	0.2762	1.0667	0.0000	0.5704	0.9005	1.1547	0.0000	0.4151	1.2868	0.0892	0.6185	1.2056	0.0000	0.2070
1092124	2.5321	2.8416	3.0113	1.4253	2.2945	3.0003	3.0126	1.6327	3.3510	1.4105	1.6956	3.0709	2.8159	1.8302
1097479	0.7780	1.6165	1.2035	0.8430	2.2488	1.6738	1.2380	0.8083	1.7978	0.5111	0.7811	1.7109	1.2370	0.5280
1097560	1.6039	2.7547	1.9575	1.6939	2.7009	2.5021	2.0928	1.5290	2.5966	1.1061	1.7297	2.5478	1.9836	1.5657
279913965	2.6321	2.4467	2.7199	0.9292	1.3815	3.0105	3.1275	1.3587	2.7666	0.6324	1.7270	2.5996	2.4226	0.9159
1097400	2.2932	1.1127	0.8924	0.3287	0.9325	1.2379	1.2176	0.6367	1.4748	0.2381	0.5098	1.2310	0.9409	0.3301
279728016	2.5403	6.4919	3.6053	4.9966	3.4636	6.2945	3.5827	4.8901	6.4327	5.3040	5.1443	6.2608	3.2736	5.2343
1092460	3.3416	4.3910	3.0508	3.6550	4.0335	4.2443	3.1416	3.4444	4.2953	3.1252	3.4486	4.2592	3.4508	3.4901
1091622	6.3771	7.2166	7.3938	5.4661	6.0215	7.3988	7.0211	5.8915	7.5760	5.1930	5.7355	7.2488	6.9960	6.1442
1097428	3.4264	5.2763	3.5813	4.7224	5.3836	5.1399	3.9030	4.4603	5.1962	3.4812	4.6752	5.1503	4.1594	4.5053
1093421	4.3986	3.9094	3.8627	3.0272	3.7256	3.9907	4.3555	3.0680	4.2453	1.7667	3.0055	4.0505	4.3600	3.0393
1100085	1.4098	3.3708	1.9865	2.9296	3.5650	3.2607	2.0867	2.4821	3.2715	1.6637	2.5520	3.3404	2.0290	2.6210
1088851	3.0956	3.4582	3.2006	2.4358	3.6700	3.5742	3.4973	2.5947	3.6625	2.1841	2.5871	3.6251	3.7151	1.9655
280110021	3.7119	5.1306	4.6221	3.4102	3.8026	5.3236	4.6231	3.5603	5.1126	3.6441	3.8381	5.2081	4.4856	3.6028
1091319	2.8891	3.3411	2.1776	2.7075	3.1459	3.2310	2.2547	2.2488	3.2352	3.0182	2.3726	3.4673	2.0885	2.9473
1094362	3.0386	2.4464	2.7810	1.6802	4.2264	2.7579	2.7002	2.0373	3.0521	2.0369	1.9080	2.5914	2.8812	2.1953
1093660	3.4978	3.5869	3.5711	1.7048	1.3681	3.8114	3.1872	2.2805	3.9311	2.1576	2.0682	3.4057	2.8450	2.3970
1095199	6.8748	7.3775	7.6130	6.2706	8.2991	7.5580	7.1172	6.6085	7.4509	6.7848	6.3775	7.5058	6.7366	6.6588
1105956	4.1935	4.8557	4.4900	3.7230	5.1283	4.9439	4.5944	4.1129	4.7895	3.0249	3.6808	4.7642	4.6355	4.0526
1090491	4.8016	5.9878	5.0391	5.1590	5.6198	6.1831	5.2012	5.0727	6.1915	4.5399	5.0474	6.0234	5.1204	5.3113
1099887	2.9208	4.4294	3.2592	3.2843	3.5195	4.3582	3.3352	3.1397	4.2952	2.4326	3.3416	4.2958	3.2967	3.7568
279710807	2.0758	0.5755	2.4848	0.0000	3.5079	0.5975	1.1569	1.1379	1.9326	1.1975	0.5037	1.3254	0.9617	0.0000
1105436	2.2067	1.9044	1.9241	1.5403	3.4374	2.3824	2.0840	1.5894	2.3194	0.9480	1.5528	1.9810	2.4395	0.9877
1092214	5.4488	5.8686	5.3437	4.9230	5.7359	5.7521	5.5928	4.9258	6.1006	3.6766	5.0434	5.9686	6.0664	5.0193
1087820	3.7500	2.6656	2.3652	2.2936	2.9419	2.6080	2.4543	2.1815	2.7463	1.7883	2.0282	2.8601	2.0946	2.3155
279970694	3.0632	3.9418	4.3542	2.2360	5.1035	3.9673	3.9709	3.2754	3.8445	3.0756	2.6445	3.7790	2.9900	3.1480
1089648	5.8029	6.9118	6.4162	5.9191	7.7206	6.8392	6.1638	5.9903	6.7748	5.8653	5.8745	6.7614	5.8827	6.4004
1090005	1.1953	3.0350	1.6842	2.2874	3.0157	2.9252	1.7418	2.1567	3.0907	1.5752	2.2928	3.1402	2.0976	2.1433
1101622	2.2511	2.5065	2.1357	0.8378	0.7797	2.6957	2.1872	1.1986	2.6683	0.4525	1.0706	2.4229	2.1571	1.8362
1090021	2.8111	3.3636	2.8286	2.8109	3.7820	3.7044	2.9334	2.7283	3.5199	1.9942	2.4743	3.4333	3.2164	2.6129
1102322	2.5414	4.2642	3.3402	3.3785	4.2391	4.2505	3.4383	3.1680	3.9237	2.2791	3.1971	4.0641	3.2223	3.1411
1089368	1.2523	1.9475	2.1397	0.7019	2.4570	2.0610	2.1574	0.4739	2.1369	0.3203	0.8269	1.9666	2.6076	0.6550
1099084	1.9507	2.9293	1.8345	2.4726	3.5994	2.8093	2.2308	2.2729	2.9676	1.3457	2.3259	2.8105	2.4121	1.9846
279705382	0.8175	0.6289	1.0548	0.0000	2.0028	0.7846	0.5763	0.2168	1.3400	1.0535	0.0000	1.0092	0.0000	0.0000
279801559	0.4423	1.3554	0.4891	0.8938	1.8420	1.5783	0.3630	0.3454	1.5582	0.4643	0.5290	1.2848	0.7029	1.0854
279789431	6.6261	7.8969	7.9133	6.8522	9.0133	7.7748	7.0215	7.2404	7.9134	6.3750	6.9252	7.8861	6.5711	8.0417
1096806	1.8519	1.8957	2.4866	0.8952	3.2992	2.2485	2.5174	1.1453	2.2689	1.0124	0.9150	2.1162	2.7636	0.6326
1095222	2.1494	2.4290	2.3769	0.9622	1.1020	3.2333	2.6866	0.9126	2.2626	0.9659	0.7658	2.4217	2.2234	1.3664
1106457	6.8027	8.4379	7.7224	7.5859	8.2812	8.3457	7.4696	7.6467	8.5531	5.7025	7.6087	8.4484	6.9100	8.6448
1098047	0.1303	1.6070	0.4378	0.5168	1.5816	1.4944	0.5374	0.4895	1.4937	0.3786	0.9159	1.6352	0.3760	1.0717
1097593	3.1296	3.3252	2.8834	2.8167	3.9674	3.2133	3.1282	2.5761	3.4719	1.4344	2.6487	3.1939	3.4888	2.2262
279832585	0.6492	1.0933	0.5234	0.2092	1.6292	0.8902	0.9004	0.7605	1.7530	0.0000	0.2354	0.9659	0.8160	0.0000
1097405	1.1293	2.5871	1.1543	1.1277	0.0774	2.6462	1.3734	1.6372	2.8907	1.1610	1.4608	2.6083	1.1463	0.9958
279867879	8.8357	9.7610	9.6440	8.8543	10.7442	9.8534	9.1355	9.1689	9.8361	8.6093	8.9097	9.8458	8.9168	9.4044
279462726	3.4274	3.9851	3.2379	3.3538	4.3880	3.9166	3.3054	3.2736	4.2066	3.1504	3.3916	3.9938	3.6886	2.6319
1095319	3.2340	2.6662	3.2691	1.4357	2.6824	2.9436	3.3357	1.6817	3.0144	1.4275	1.4043	2.8392	3.2640	1.4982
1095286	2.2633	2.8833	2.6041	1.7222	2.5424	2.8335	2.5404	1.6717	2.9877	1.4052	1.7198	2.8565	2.5632	1.7390
1102088	2.3291	1.9957	2.0402	1.1723	2.7494	2.0820	2.0868	1.1725	2.2219	2.0541	0.8841	2.0983	1.6024	1.1033
279892599	3.0613	4.6004	5.0420	3.3490	5.8548	4.6375	4.0875	3.7314	4.6300	3.3692	3.4881	4.7899	3.7162	4.1291
1087254	3.6023	2.8007	2.7639	2.0141	3.0232	2.8180	3.1578	2.0137	2.9877	1.5967	1.9031	2.8447	3.3052	1.4954
1104264	0.1453	0.7904	0.1966	0.0000	1.5039	0.9499	0.1170	0.0749	0.8721	0.0000	0.0736	0.9318	0.1032	0.5075
1098784	2.7319	3.4782	2.8742	2.7300	3.9504	3.5294	3.4922	2.7835	3.9287	1.7857	2.8884	3.7792	3.9746	2.1529
1090605	7.2498	4.2603	4.6219	3.4200	3.3008	5.1399	4.6910	4.4026	4.9800	4.4167	3.5902	3.8288	3.7744	3.5826
1098115	2.1918	2.4097	2.3450	0.9685	2.0946	2.4590	2.2761	1.2246	2.3937	1.3016	1.0898	2.3897	2.2758	1.2571
279984222	8.0604	9.1042	9.4876	7.8571	9.8783	9.0286	8.5773	8.2529	9.2135	7.7088	7.9834	9.1964	7.9971	8.9317
1087322	1.2047	2.2889	1.4984	1.3301	2.3100	2.2400	1.6767	1.2171	2.3172	0.8300	1.2285	2.0590	1.9204	1.0137
1087582	6.3116	9.4781	6.8225	8.4422	8.3518	9.0597	7.0419	8.5067	9.2552	8.6839	8.4195	9.1618	6.3452	8.7185
1104783	5.4463	3.5886	4.5501	2.7417	3.5227	4.2642	4.1851	3.1962	4.2375	2.8593	2.7532	4.0322	3.7393	3.5865
1106777	0.3127	1.0083	0.1443	0.0925	0.0921	1.4005	0.2908	0.1584	1.3303	0.0577	0.1877	1.0489	0.0384	0.1111
1091504	2.7925	3.9365	3.1435	2.9509	3.8622	4.1078	3.0310	3.2375	4.4373	3.5050	3.0335	4.0578	3.0528	3.1287
279657385	3.3932	1.2819	1.9124	0.0000	2.6870	0.8682	1.7003	0.0000	1.3386	0.9819	0.7546	0.3700	1.6622	0.4014
279844725	0.9335	2.2198	2.2292	0.9355	2.4829	2.1958	1.0590	1.0391	1.7111	0.7283	0.9139	2.1997	1.4183	1.4952
279784592	1.6695	2.6576	3.1099	1.7756	2.8553	2.6920	2.2241	1.9117	2.5888	1.0185	0.8779	2.5347	2.0781	1.1636
279722866	2.2221	3.1429	2.4114	2.3501	3.6354	3.3434	2.4621	2.3818	3.0581	2.8712	2.2079	3.6375	2.3518	2.5120
1090416	7.8275	4.5219	4.6370	3.8607	4.6840	4.5153	5.2028	5.0152	4.6260	4.2695	4.1788	4.4635	4.1462	3.7049
1103991	3.5844	3.9481	3.4691	3.2642	4.0443	4.1019	3.9616	3.2583	4.5657	2.4812	3.3676	4.2980	4.4096	2.6760
1091669	0.9243	1.0393	0.2083	0.3273	0.6163	1.3908	0.2874	0.3348	1.1467	0.4876	0.3282	1.3669	0.2255	0.6137
279821299	3.2546	4.2597	4.3662	3.2442	4.5054	3.9309	3.1531	3.2816	4.1783	2.7335	2.7650	3.9741	3.0831	3.6827
1095630	3.2001	5.7578	5.3786	4.3876	6.0053	5.6552	3.9796	4.7334	5.4147	4.3247	4.5033	5.5460	3.5198	5.4516
1095106	4.7664	5.8347	4.9627	5.1688	6.7329	5.9245	5.2628	5.1282	5.6427	4.4037	5.0465	5.6864	5.2525	5.0664
1093876	5.3088	5.8859	5.6049	4.6838	4.9646	6.2290	5.8705	4.7162	6.2138	3.7297	4.6395	5.8726	6.1152	4.7822
279806171	6.2859	7.7186	7.8220	6.4944	9.1926	7.7865	7.1195	7.0823	7.6689	6.3345	6.7033	7.6444	6.7337	7.6164
1089819	3.3443	3.7543	3.2576	3.0300	4.0196	3.9364	3.2362	3.1386	3.9872	2.2605	3.0379	3.8739	3.3111	3.4640
1091035	0.3223	1.8761	0.6483	0.8338	0.3109	2.7101	0.7519	0.8715	1.8427	0.5607	0.9467	2.0083	0.5511	1.1147
1097969	2.9668	5.2111	4.4345	3.7209	4.8296	5.0719	4.1079	3.8394	4.9096	3.4910	3.7551	4.9743	3.8542	4.2710
1089754	2.5148	4.8245	2.8625	4.2267	4.9565	4.6902	3.3200	4.1043	4.6862	3.7658	4.2420	4.7016	3.2401	3.5933
1089286	4.4586	4.1454	4.8587	2.9051	5.0149	4.5067	4.8115	2.9949	4.3234	3.3291	3.0774	4.2576	4.7001	3.1242
1090330	3.3705	2.9669	3.0468	2.1802	3.8055	3.3264	3.4857	2.4025	3.5248	1.5480	2.3969	3.0995	3.7410	2.1840
1093204	0.8083	1.1684	0.8212	0.2443	1.4268	1.3716	0.9935	0.3144	1.5902	0.2144	0.3444	1.3353	1.2423	0.2865
1101512	0.7882	1.7679	0.6955	0.9798	1.8258	1.6720	1.0314	0.8204	1.8589	0.5254	0.9994	1.6314	0.9784	0.8901
1104823	2.7871	4.1934	3.3342	3.5031	5.0234	4.2889	3.6496	3.3537	4.1982	2.7561	3.3976	4.1856	3.7566	3.3461
279662754	1.2644	1.0042	0.9807	0.0000	1.8100	0.9082	0.0000	0.0000	0.2067	0.0000	0.0000	0.7317	0.7281	0.3863
1108966	7.2352	8.8574	8.1383	8.0199	8.7038	8.7649	7.8833	8.0811	8.9762	6.1742	8.0435	8.8702	7.3246	9.0780
279921694	5.2194	6.1107	5.8514	5.1693	6.7163	6.4094	5.9139	5.5554	6.2321	3.9955	5.3664	5.9775	5.7886	5.4461
1106640	1.2880	2.0520	2.1893	0.5321	1.1919	2.1007	1.7320	0.7686	2.3636	1.1768	0.5780	2.3250	1.7999	0.5194
1088341	3.9273	5.5224	3.8297	5.0247	5.6497	5.4856	4.4181	4.7753	5.3405	4.0863	4.8632	5.3236	4.5321	4.3385
1087724	3.7225	4.9562	3.8325	3.6667	3.8778	4.9213	3.7830	3.7215	4.7229	4.1286	3.7778	4.7956	3.5837	3.7050
279973697	1.8001	0.6509	0.5409	0.0000	1.5442	0.3982	0.0000	0.0000	0.6507	0.0000	0.0000	0.5769	1.1595	0.0000
1093733	3.8338	4.9010	3.1408	4.5936	4.9011	4.7784	3.6005	4.3763	4.9160	3.8148	4.4500	4.7881	3.9023	3.8189
280059519	2.2188	2.2768	2.2130	1.1836	2.5973	2.6340	1.7823	2.1205	2.6554	1.5468	1.0664	2.1338	1.9191	1.7319
1090567	4.6244	5.6781	6.4066	4.2525	6.7769	5.6663	5.2044	4.7774	5.7370	5.2714	4.3520	5.9876	4.6619	5.2443
1090645	3.9950	4.2273	3.9709	3.2696	4.2742	4.6019	4.0307	3.2621	4.3954	2.9626	3.4092	4.2184	4.1183	3.4710
1091440	1.2138	1.1994	0.8561	0.7225	2.5568	1.1435	0.3609	0.4171	1.0617	0.9003	0.6882	0.8025	0.5278	0.3755
1099884	5.9308	7.3224	6.8869	6.5595	8.1374	7.2672	6.1650	6.7626	7.3945	5.7163	6.5541	7.2692	5.8157	7.5146
1088190	5.3489	7.1929	5.1176	6.7392	6.8479	6.9856	5.4903	6.5892	7.1397	5.1717	6.7507	7.0076	5.5662	6.8187
1087331	1.8751	1.6033	2.1025	0.6492	3.0341	1.9581	2.0945	0.8891	1.9653	1.0878	0.8064	1.7838	1.9929	0.8845
1093194	1.8084	2.5897	2.1242	1.8468	2.8811	2.7491	2.3319	2.0294	2.9612	0.9044	1.8839	2.8144	2.3740	1.7912
1088011	0.2336	2.2699	0.4944	0.9737	1.1794	1.8125	0.3915	0.9194	1.5017	0.6662	0.9460	1.7137	0.4032	1.0344
1104747	1.9520	2.8411	2.7779	1.4022	2.2936	2.9736	2.3529	1.6165	2.8531	1.3203	1.6092	2.7075	2.3279	1.6376
1088591	4.4592	3.9869	4.1466	3.0040	3.0935	4.3112	3.8731	3.1686	4.7396	1.7371	3.1677	4.0394	4.2066	3.7565
1092182	2.0063	2.9958	2.4800	1.8623	3.1236	3.1027	2.7451	2.1676	3.4450	1.7979	2.2075	3.0719	2.8307	1.7905
1102738	2.3890	2.9959	2.2713	2.4575	3.1140	2.9167	2.4575	2.0935	3.0782	1.4500	2.3309	3.0993	2.5530	2.0704
1101568	1.9109	1.4968	1.6674	0.4850	2.1755	1.4822	1.6909	0.4669	1.6952	0.6056	0.7036	1.4273	1.7617	0.4329
1095569	2.6750	2.8629	2.8049	1.4761	2.1255	3.0087	2.9153	1.6861	3.1619	1.0463	1.6471	3.0488	3.4025	1.7659
1090783	1.7730	3.4353	3.1534	1.2315	0.0000	4.4413	3.3612	0.8748	2.3890	1.9839	1.0517	3.2980	1.5293	1.4979
1095813	2.7900	2.6145	2.4123	2.1088	3.6472	2.6283	2.7033	2.0637	2.8618	1.3449	2.0959	2.6851	3.0299	1.4460
1093549	0.1051	0.8896	0.1195	0.0000	0.3767	1.0471	0.3744	0.0817	1.3675	0.0000	0.0404	1.1424	0.1912	0.0000
1089298	5.9741	6.0177	5.8899	4.5644	4.7648	6.4997	6.2532	4.9222	6.2305	3.9793	4.7614	6.1598	6.4857	4.9093
1087389	2.9889	3.7032	3.3243	2.0864	2.1660	4.2761	3.8454	2.3724	3.9140	2.3059	2.4049	3.8541	3.6658	2.1025
279719457	3.6052	3.7233	3.4443	2.3453	4.0366	3.6559	3.6399	2.9089	3.9232	3.9265	2.2672	3.8952	3.6601	2.5000
1087264	2.9027	3.1878	3.1782	2.2076	3.7374	3.8500	3.3205	2.1744	3.3261	2.1084	2.3942	3.1901	3.3710	2.4145
1100088	1.7500	3.3310	2.1417	2.0613	2.8338	3.0570	1.8136	2.5007	3.1125	1.5706	2.3693	3.1036	2.1276	2.5795
1104090	0.0000	0.8420	0.2324	0.0000	1.1374	1.1413	0.0000	0.1599	0.7404	0.0000	0.0000	0.9096	0.2180	0.0000
1094327	2.1533	2.9495	2.6286	2.7154	4.4019	3.1584	2.6619	2.5369	3.2113	1.0901	2.4864	3.1549	2.9005	2.6056
1097107	2.5506	1.3047	1.4868	0.6555	1.4205	1.9840	1.7010	0.8193	1.4897	0.7018	0.5560	1.3979	1.3718	0.4908
1096210	4.0767	3.9910	4.0579	2.6417	3.2545	4.3554	4.2733	2.8356	4.2637	2.6773	2.9562	4.1557	4.0612	2.8806
1105920	2.0461	2.4489	1.5673	1.5423	2.1501	2.5050	1.7310	1.7479	2.6334	1.1232	1.7174	2.4845	1.9423	1.9087
279890425	3.2804	5.4722	4.5505	4.2085	5.2359	5.2762	4.2998	4.1111	5.1461	3.6380	3.7769	4.9993	4.2191	4.6685
279497972	1.1575	2.5659	1.5727	1.5167	2.3119	2.5092	1.5165	1.4299	2.4765	1.6846	1.5301	2.6062	1.7380	1.4403
1090032	2.8950	5.9499	3.3882	5.4849	5.8552	5.5809	4.0269	5.1365	5.7675	4.4463	5.3651	5.7870	3.9809	4.8798
1099278	4.2629	5.0027	3.9736	4.0203	4.4664	5.0080	3.9403	4.2208	5.0478	3.8593	4.1181	4.9207	4.1806	4.2275
1094941	3.0390	2.9235	2.7235	2.2751	3.7061	3.1285	3.0620	2.2784	2.9956	2.1716	2.1715	2.9944	3.0372	1.5950
279876044	6.3329	6.5092	7.3766	5.0864	7.1451	6.1368	6.1029	5.6755	6.1894	5.5896	5.1675	6.9369	5.7100	5.8915
279673575	3.6834	4.8411	4.8724	3.7124	5.6880	4.9476	4.2495	4.1356	4.7531	4.0653	3.8334	4.8222	3.7559	3.9560
280006331	3.1352	3.2401	3.5145	1.1237	2.7185	3.0551	2.2582	1.2406	2.9095	3.4649	1.8116	2.9459	2.2616	2.5992
1092674	3.0276	5.7541	3.9171	4.9661	5.5500	5.4225	3.8935	4.7530	5.3946	4.0915	4.8964	5.5930	3.9249	4.8154
1093100	3.3719	6.6879	3.7968	6.5219	6.3800	6.5026	3.9854	6.1541	6.5832	4.5897	6.2823	6.4657	4.1874	6.7483
1086894	2.4289	1.1892	0.5396	0.7027	0.1487	1.5108	0.6266	0.5217	1.1565	0.5306	0.5660	1.3138	0.6338	0.4877
1105859	0.9486	1.9568	1.1023	1.1570	2.2152	2.0793	1.2766	1.0301	1.8890	0.6377	0.9826	1.6842	1.4953	0.9633
1099600	1.0562	1.2646	0.7042	0.7532	2.4804	1.3778	1.0243	0.8906	1.6519	0.5301	0.8955	1.3443	1.2283	0.4904
1098599	0.9277	3.6907	2.4269	3.2145	4.1390	3.5556	2.2938	2.7914	3.6864	1.1550	2.9251	3.6024	1.9387	3.6743
1087691	1.9412	3.8056	1.6499	3.0293	2.8216	3.6367	2.0664	2.9579	3.6711	2.4317	3.0541	3.6059	2.2623	2.8144
1108719	1.4035	1.4013	0.7617	0.7031	0.8330	2.2898	1.6169	0.6325	2.0350	0.3178	0.9040	1.6105	1.2500	0.8686
1104991	0.0000	1.0634	0.1436	0.0000	0.6551	1.4088	0.0000	0.0000	0.7339	0.0000	0.0328	0.7093	0.0000	0.2090
1088019	5.1616	6.0821	6.3465	4.9233	6.9837	6.0879	5.4783	5.4154	6.2096	5.4036	5.0758	6.4531	5.0846	5.8698
1089664	3.8918	3.9598	4.5215	2.9478	5.0561	4.1434	4.3476	3.0762	4.2080	2.5573	2.9749	3.9932	4.3293	3.2090
1093174	5.4009	5.3840	4.7222	4.8518	5.2383	5.7784	5.2680	4.6898	5.6918	4.3483	4.8279	5.6345	5.3316	4.4257
1108201	0.9264	1.2781	0.4619	0.3386	0.3478	1.3261	0.3259	0.7124	1.7454	0.4182	0.4079	1.2062	0.3115	0.4290
1097394	4.6805	5.0921	4.8966	3.9396	5.0739	5.1606	4.6674	4.1967	5.2491	4.2125	4.0211	5.0814	4.6017	4.2142
1093638	3.6859	4.3147	5.2727	2.5663	4.7415	4.3973	4.5137	3.0122	4.3655	3.0266	3.1151	4.2462	4.4054	2.7238
1089600	0.9122	1.1760	1.2846	0.4038	2.9359	1.0914	1.2495	0.4813	1.2305	0.4774	0.3321	1.1730	1.3859	0.0454
1087818	2.7107	3.8793	3.2179	3.0444	4.5723	3.7247	3.2789	2.9336	3.9087	2.5833	3.0484	3.8363	3.2888	3.0825
1102602	2.3857	4.3521	3.9432	3.4527	5.2057	4.5020	3.8351	3.1857	4.3187	2.4765	3.2487	4.1604	3.8405	3.5562
1086982	0.7035	1.9894	1.0862	1.0688	2.0410	1.7029	1.0484	0.5741	1.9586	0.7915	0.7981	1.6240	1.0723	1.2273
1088681	3.4918	4.5749	4.4450	3.7712	5.7591	4.7021	4.0814	4.0017	4.6088	3.4201	3.8073	4.6396	3.6534	4.1690
1095148	3.8214	5.2321	3.2891	5.0491	5.6631	5.0437	3.6559	4.7564	5.1582	3.6058	5.0056	4.8831	4.0273	4.6603
1103687	0.8946	1.3267	1.1121	0.3710	1.2716	1.3474	1.1645	0.3653	1.5289	0.5694	0.4178	1.8134	1.0051	0.2191
279948154	2.4434	3.8812	3.3830	2.9119	3.0701	3.8702	2.0322	2.6496	3.7988	2.8086	2.9314	3.8272	2.1860	3.2710
1095114	4.2838	5.1439	3.9019	4.5039	4.6717	5.0751	4.2725	4.3224	5.2615	3.3279	4.3721	5.1714	4.4902	4.6049
279815843	2.8359	3.9254	3.1523	3.0252	3.7531	4.0071	3.6724	3.0610	3.8832	1.7057	2.6229	3.8378	4.0661	2.6719
280048297	1.2709	0.8016	1.3158	0.0000	1.0018	1.5449	0.7133	0.0000	1.1558	0.0000	0.2086	1.2267	1.0675	0.3526
1098974	3.6613	4.8883	3.8060	4.1886	4.9718	4.8264	3.8949	4.0225	4.6922	3.3054	3.9787	4.7296	4.0436	4.1106
1089056	1.8014	2.0137	1.9923	1.1275	2.9623	2.2444	2.0531	1.3038	2.2358	0.5945	1.3486	1.9297	1.8751	1.6164
279841304	5.4028	3.5818	3.3315	2.8907	3.2950	4.0121	3.8604	3.0969	4.0275	2.8517	3.1365	3.6287	4.0143	3.0784
1105978	1.9157	2.6197	1.9527	1.6966	1.8033	2.9405	1.9757	1.6613	2.8206	1.8233	1.6370	2.6273	1.8669	1.3566
1102047	2.8179	3.9284	3.3644	2.5778	2.6746	4.2315	3.2667	2.6093	4.0035	2.1047	2.6890	3.7155	3.2824	2.9352
1103658	1.4154	1.3222	0.8515	0.9885	1.6506	1.3840	0.5923	1.0251	1.6296	0.1786	0.9064	1.4081	0.8379	0.7021
1091292	8.0066	8.5060	8.8494	7.6387	9.5235	8.4827	8.4366	7.9543	8.7474	6.4034	7.7571	8.6007	8.0302	8.4226
1100593	4.1624	4.0195	4.9930	2.4412	4.5172	4.2256	4.5432	2.8250	4.1242	3.1000	2.6291	4.0621	4.6291	2.6587
1091591	2.2242	2.7276	2.2902	1.2890	1.6791	2.6527	2.1585	1.6540	2.9018	1.4856	1.4601	2.7650	2.3151	1.6195
279926151	0.4216	1.6888	0.9492	0.9679	0.5755	1.6422	0.9020	0.6950	2.1539	0.0000	0.5901	1.9738	1.0177	0.4917
1099220	5.1234	5.4882	5.1068	4.5349	5.6456	5.6066	5.3692	4.6182	5.6789	3.8501	4.6549	5.5210	5.6112	4.6811
1104379	5.5694	6.1972	6.7404	5.1082	7.5288	6.1221	5.7988	5.3937	6.2448	5.6705	5.2057	6.3255	5.4841	5.5905
1087699	1.9476	2.1506	2.2397	1.3732	3.1453	2.4446	2.4465	1.5242	2.4868	1.1747	1.3136	2.2273	2.6181	0.8552
280040895	0.4542	2.6092	0.7602	1.4457	0.5617	2.6099	0.7971	1.8308	2.6525	1.3595	1.4992	2.8278	0.6623	1.6093
1087087	2.4919	3.1300	2.2453	2.2819	3.3698	3.1305	2.6407	2.2466	3.1970	2.5130	2.3214	2.9368	2.5735	1.8641
1102953	3.2083	3.2842	3.4556	2.7905	5.2147	3.5643	3.3497	2.6712	3.7110	2.3475	3.0747	3.4238	3.5284	3.0046
1099056	4.1970	4.1956	4.0778	3.3466	4.9132	4.3247	4.3517	3.3817	4.4873	2.7570	3.3396	4.0127	4.5544	3.3792
1104513	0.7161	1.2857	0.7908	0.4715	2.3878	1.2366	0.7249	0.7995	1.5882	0.2190	0.5664	1.2923	1.0913	1.0316
279787865	1.1862	1.1873	0.9463	0.5590	1.8744	1.9020	1.1512	0.4855	1.2762	0.0000	0.8472	1.3274	0.7864	1.2509
279977500	3.1101	3.9300	4.6002	2.5362	4.8170	3.8778	3.9027	3.1652	3.9460	3.3848	2.7281	4.4897	3.2921	2.9779
1091453	3.8620	5.2553	4.5159	4.2804	5.4828	5.2403	4.1612	4.3065	5.0316	4.6914	4.2087	5.2497	3.9534	4.4056
1088137	1.4484	1.8746	1.3370	0.4253	0.5755	1.6446	1.6072	0.6058	2.3707	0.3243	0.7116	2.1161	2.0872	0.6378
1103337	1.1572	2.0781	1.5539	1.3898	3.1305	2.0405	1.8007	1.3155	2.2728	0.8816	1.5088	2.3071	2.0323	1.1955
1104974	4.8180	6.0746	5.4359	5.1221	6.2126	6.0056	5.3910	5.0690	5.9095	4.5148	5.0455	5.9842	5.3507	5.1093
279929038	3.1248	1.7327	2.9648	0.2207	2.6497	1.4858	2.4918	0.5292	1.5151	0.5683	0.7396	1.6756	2.7260	0.3710
279745105	0.4480	1.3294	0.7508	0.4811	0.0000	2.3916	0.9039	0.4500	1.6568	0.6580	0.0000	1.6810	0.5320	0.6017
280009685	1.2755	1.6181	1.3648	0.7312	1.8731	1.7015	1.4101	0.7130	1.9707	0.7967	0.7805	1.8351	1.5952	0.6771
1101048	5.2807	3.4167	4.0211	2.7282	3.2804	3.7524	3.8724	2.7646	3.8597	2.9458	2.6015	3.6248	3.8117	2.5784
1094894	2.2318	3.3403	2.2846	2.4372	2.9630	3.3085	2.5761	2.4533	3.3251	1.8078	2.2605	3.2155	2.7875	2.2766
1102094	2.2609	3.1882	1.4130	1.9672	1.4392	3.2802	1.9722	2.6874	3.2989	1.7732	2.1751	2.6415	1.4648	2.3970
279526920	6.8249	7.8056	8.2005	6.4635	8.0256	7.7734	6.6189	7.0030	7.6279	6.4096	6.6649	7.7932	6.5229	7.6260
1090073	1.9268	3.5415	1.7411	2.7752	2.3296	3.2890	2.2628	2.5875	3.4092	1.7574	2.6235	3.4552	2.3686	2.1956
1089997	5.1449	6.0907	5.3963	4.9481	5.6158	6.1425	5.3718	4.9598	5.8985	4.7782	5.0835	5.9424	5.3166	4.9717
1095177	1.6648	2.3317	0.8598	1.9269	2.5770	2.4394	1.1989	1.8551	2.2944	0.9984	1.6720	2.2017	1.4183	2.4628
1108439	6.9393	8.3762	8.6688	7.0784	9.2660	8.2037	7.9623	7.4362	8.4832	7.0071	7.1954	8.5975	7.2990	8.2237
280125562	0.7060	0.6585	0.4820	0.0000	2.5585	0.0217	0.0195	0.2125	0.4848	0.0000	0.1195	0.4065	0.0000	0.0000
1099362	1.3291	1.7764	1.8329	0.9799	2.8166	2.0390	1.7253	0.8792	1.8972	1.2527	1.0183	1.7323	1.8504	0.3015
1087379	1.8425	2.8545	1.9815	2.1662	2.6531	3.0540	1.9922	2.0698	2.8673	1.6846	1.9905	2.8259	2.1817	1.7854
1100185	3.5288	3.6717	3.1827	3.1446	3.8636	3.8221	3.5038	2.8581	3.8592	2.4344	3.0278	3.6411	3.6149	2.4728
1097006	1.1947	1.4078	1.1546	0.3584	1.0017	1.9368	1.2172	0.3660	1.3787	0.6266	0.3618	1.4576	1.0817	0.3969
1095151	2.2985	3.1053	2.4137	2.6712	4.1132	3.4313	2.4922	2.4206	3.3703	2.0885	2.4085	3.0919	2.6741	3.1079
280038109	0.8434	2.6347	0.3129	1.2802	1.0206	2.2615	0.9385	1.6727	2.2169	0.8571	1.7762	2.2792	0.9706	1.5969
1089072	3.2926	3.7999	2.9142	2.7787	3.5040	3.6256	3.2471	2.7841	3.8421	2.5866	2.6808	3.7220	3.4771	2.9779
279821354	1.5916	1.6445	1.6651	0.2733	2.4968	2.3034	2.3442	0.1145	1.2765	1.8073	0.4868	1.8430	2.0197	0.5629
1090214	3.1999	5.0628	4.2312	4.3094	5.1563	5.0737	3.9858	4.3602	5.0595	3.4094	4.0808	5.2473	3.7229	4.6993
1095360	3.6540	4.1064	3.9922	2.7631	3.7593	4.4084	3.9739	2.9848	4.2398	2.5430	3.0643	3.9514	4.0261	3.2178
1103099	5.3100	6.3445	6.1808	5.1507	6.9583	6.2906	5.5213	5.3576	6.1109	5.7564	5.1991	6.3055	5.3192	5.6821
1090069	0.7030	2.0919	1.1436	1.4489	3.0148	1.8815	1.5177	1.1409	2.0960	0.9055	1.4136	2.1752	1.5107	1.2771
279781849	2.1857	3.4989	1.6032	2.8446	2.7330	3.1865	1.8851	2.6587	3.5273	2.6655	2.9614	3.3324	1.6087	2.8010
279804245	1.2655	0.8440	0.0000	0.8747	0.8429	1.2576	0.2063	0.2961	1.4609	1.1530	0.6518	1.4032	0.0843	0.5762
1103567	2.2049	2.2918	2.2644	1.3925	2.3503	2.4863	2.3942	1.3176	2.4336	0.6936	1.3833	2.3254	2.8308	0.9303
1100790	8.1532	9.5626	8.6877	8.7255	9.9134	9.3707	8.8977	8.5606	9.2474	7.9156	8.5440	9.2887	8.7005	8.4336
1089597	1.1425	1.6933	1.6393	1.1519	3.0769	2.1447	1.8541	0.9715	1.9923	0.7370	1.0965	2.0144	1.9365	1.1159
1093437	1.7790	2.3626	1.7563	1.6393	2.9299	2.3554	1.9354	1.5471	2.3654	1.3316	1.8156	2.3953	2.1532	1.1563
1089415	1.3914	4.2751	2.8918	3.0017	4.0765	4.0033	3.0605	3.2349	4.0350	2.6607	2.9557	4.1894	2.7645	3.1432
1088689	1.5645	1.7132	1.5157	0.9375	2.1334	1.7932	1.5640	0.9133	1.9600	0.5936	0.8068	1.6657	1.5870	0.9416
280008801	3.2373	3.4187	2.5915	2.2175	1.6602	3.4021	2.7949	2.4396	3.4276	1.9437	2.1998	3.5227	2.9280	2.2015
1092597	5.2139	6.0845	5.8460	4.9916	6.1966	6.1119	5.0104	5.3226	6.1028	5.5248	5.1193	6.1269	4.6264	5.7680
280117529	0.9274	1.5354	1.1747	0.7893	1.3909	1.3614	1.2366	0.4769	1.9903	0.0000	0.6142	1.7000	1.2705	0.7395
280119417	6.6519	4.3624	7.3752	4.3948	8.2811	4.9791	6.9883	3.8726	5.4199	5.1788	3.4444	5.2375	7.3202	2.4301
1100935	1.2054	2.1396	1.7902	0.9075	1.8201	2.2596	1.8735	1.1012	2.3246	0.9824	0.8855	2.1445	2.0232	0.7264
1097608	1.2366	2.1714	2.6948	0.8156	3.6063	2.1834	2.6994	0.7700	2.1659	0.6905	1.0271	1.9805	2.7934	0.7335
279897580	1.5644	3.4370	2.8209	2.2093	3.7851	3.2909	2.2590	2.5654	3.2516	2.8333	2.4580	3.7006	1.8837	2.7754
1092163	2.3722	3.6912	2.5100	3.2677	4.6215	3.5767	3.0106	3.1231	3.6548	2.1824	3.0811	3.5614	3.0032	2.8980
280090679	2.0481	3.9212	3.2836	2.9823	4.0905	4.1235	3.2089	2.7702	3.9838	3.3616	2.5110	3.9054	3.5939	2.1601
1092255	5.4138	6.0378	4.9075	5.4920	5.9400	5.9341	5.2684	5.2987	6.1773	4.6982	5.2788	6.0456	5.3031	5.5986
279959910	12.4152	8.6989	9.1152	8.0616	8.9011	8.8589	8.7542	8.3601	8.8951	7.8171	8.7434	8.2674	9.2924	9.0213
1092547	0.5337	0.8738	0.3974	0.3448	0.9702	1.6822	0.7312	0.4101	1.3768	0.2861	0.4412	1.3452	0.7240	0.1607
280095885	2.8092	2.8533	2.5549	2.1422	4.2047	2.9272	3.1659	2.4189	2.8733	2.2155	2.2513	2.8983	3.0575	1.4045
1092854	1.9333	3.3019	2.2614	2.3054	2.5849	3.1704	2.4365	2.2972	3.4178	1.6251	2.1152	3.1746	2.6355	2.2247
1097206	2.1006	2.6049	2.3980	1.6173	2.8894	2.9073	2.5183	1.6466	2.6278	1.7305	1.5514	2.7413	2.4727	1.6909
280063951	2.5957	5.6669	3.4612	4.5783	4.0933	5.4620	3.5574	4.2276	5.2875	4.1214	4.6721	5.4063	3.5650	4.2967
1108466	5.7209	6.7338	6.5782	5.8270	7.9281	6.8300	6.1261	6.1069	6.6235	6.1315	5.8913	6.7650	5.6493	6.2891
1090027	4.9531	6.4111	5.2001	5.4742	6.2194	6.2461	5.5454	5.4619	6.0781	4.7034	5.4626	6.1258	5.5940	5.0697
1108458	1.7434	3.6709	2.2760	3.0515	3.8454	3.6978	2.6267	2.7112	3.6297	2.9462	2.8002	3.8749	2.7451	2.5931
1100493	0.6056	1.4880	1.4689	0.5786	2.2762	1.5301	1.4602	0.6059	1.5619	0.3270	0.5475	1.7418	1.5435	0.2077
1104806	2.4062	2.8245	2.6337	1.8947	3.4386	2.8985	2.8472	1.9186	2.8679	1.7821	1.7524	2.8053	2.9347	1.6925
279787798	2.2676	2.0844	1.0248	1.2822	0.7975	2.0111	1.6304	1.1224	1.8150	0.2426	1.3306	2.3042	1.5204	1.3564
1089334	4.0071	3.9073	3.5352	2.6450	3.0337	4.3910	3.8621	3.3171	4.3225	3.0608	2.9965	4.1958	3.8077	3.0561
1096487	4.7085	4.3266	4.7450	3.4164	4.9973	4.7297	4.6431	3.9442	4.5939	2.8627	3.5539	4.5580	4.6019	3.9231
1090430	1.7626	2.0096	1.4033	1.3250	2.1968	1.9577	1.6597	1.2433	2.0955	0.8790	1.4068	2.0581	1.7199	0.9429
280095465	1.5209	3.6248	4.3534	1.6625	3.6769	3.4816	3.2125	2.1074	3.4050	2.1564	2.2705	4.0266	2.8372	2.1875
1088664	4.9335	4.2399	4.2867	3.4493	4.5195	4.4534	4.5780	3.7604	4.6453	2.5276	3.7229	4.3390	4.7419	3.5817
1105162	2.4993	3.8871	2.5162	3.1874	3.4977	4.0523	2.8817	3.0271	3.9543	2.5012	3.0441	3.6807	2.8773	3.2030
280099046	1.5731	2.0159	0.7443	1.6611	1.8153	2.5635	1.6443	1.6807	2.3592	0.0000	2.3260	1.4529	0.5142	1.6123
1098827	1.1761	2.8776	2.2831	1.1813	0.3571	5.0180	3.1867	1.0824	2.0369	1.8574	0.9831	2.8820	1.7312	1.3044
1100329	3.9449	3.8734	3.5363	2.8693	3.7470	3.9087	3.6862	3.1102	4.1049	2.1674	3.2300	3.9480	3.8206	3.4291
279846195	8.3179	9.5328	9.3934	8.4969	10.1803	9.5484	8.6263	8.8475	9.3094	8.3139	8.5519	9.3673	8.1930	9.0655
1091317	3.6060	2.3738	2.5095	1.4949	1.7142	2.4428	2.4147	2.1531	3.5069	1.5846	2.3363	3.1303	2.6925	1.6605
280107576	0.1522	1.6427	0.7377	0.3404	0.7048	1.2805	0.9826	0.3869	1.4181	0.3051	0.1504	1.6548	0.6277	0.0885
1091365	2.2861	3.4558	2.6371	2.4064	3.5132	3.5173	2.9769	2.6123	3.6256	2.6571	2.4037	3.5837	2.9845	2.4471
1098800	2.5524	2.8905	2.8688	1.8797	2.5509	2.9791	2.8950	1.7353	3.2326	1.6698	1.8256	2.9794	3.0613	1.4657
1090668	0.4685	2.0627	1.0288	1.0589	2.3230	1.8158	1.1917	1.1354	1.8007	1.0107	1.0538	1.8119	0.7682	0.9534
1094026	0.2516	1.2414	0.1718	0.2212	0.0000	1.3800	0.3402	0.1937	1.3195	0.2032	0.3849	1.2711	0.2224	0.0386
280069356	4.1439	4.5780	4.2074	3.6397	4.1322	5.0572	4.2250	3.4494	4.6044	4.0224	3.6721	4.6489	4.0770	3.4184
280025489	2.6106	3.9280	3.0057	3.5735	4.8366	3.9462	3.0794	3.3501	3.9926	2.7250	3.3598	3.9318	3.3478	3.0470
1092012	1.6097	2.3398	2.2214	1.3217	2.3675	2.6745	2.2458	1.2033	2.4334	1.5278	1.3884	2.4159	2.1159	0.9241
1101261	1.1759	1.7259	1.3760	1.1077	2.8890	1.7704	1.7099	0.9890	1.8446	0.5392	0.9949	1.7320	1.6451	0.9873
279865338	7.0248	7.8386	8.4851	6.9789	9.4856	7.9879	7.7117	7.4482	7.9834	6.4761	7.0845	8.2998	7.2919	7.8495
1094052	7.1494	6.9587	7.1228	5.1781	5.9396	7.2509	7.2530	5.9404	7.1363	4.8498	5.5672	6.3379	7.1747	5.7781
279904581	1.3876	4.7933	2.1041	3.4633	2.2681	4.7140	2.5734	3.2501	4.8526	4.2239	3.3903	4.5223	1.9882	3.5577
1088906	1.4615	1.2225	0.8746	0.6251	1.8186	1.3384	1.3041	0.6132	1.4794	0.3587	0.5026	1.3292	1.2897	0.4701
1088592	3.3443	3.0067	3.1928	1.9653	2.9541	3.4767	3.3539	2.2918	3.3508	1.4438	2.0047	2.8901	3.4932	2.1252
1089620	2.9341	4.2720	3.1961	3.7077	4.7131	4.2104	3.4970	3.5702	4.0792	2.6673	3.6046	4.1035	3.3696	3.3119
280098691	2.7303	2.1539	2.9544	2.0345	4.6464	2.5367	2.5313	1.9535	2.6228	1.3152	2.0622	2.4136	2.7301	1.7327
280089360	3.5943	2.5478	1.8788	1.2025	0.5302	3.6825	2.1635	2.1104	3.4635	2.8769	2.6444	2.7456	1.9176	1.8017
1095403	5.8415	4.8199	4.5877	3.5053	2.9615	4.8961	4.8587	3.6651	5.0203	3.4827	3.5000	4.8679	4.8794	3.9082
1100318	2.9419	3.3448	3.1879	2.3729	3.9805	3.1848	3.0131	2.6379	3.4454	1.4593	2.4564	2.9821	2.8959	2.9940
279778787	7.6504	8.2786	9.3200	6.9665	9.4440	8.3168	7.9196	7.2280	8.1557	7.8118	7.0151	8.2003	7.5168	7.4618
1088564	3.2190	0.2948	0.1745	0.1539	0.2835	0.4773	0.2494	0.3475	0.4878	0.2019	0.1741	0.4623	0.0466	0.1304
280017295	2.7298	3.3965	4.6622	1.8858	4.6625	3.5212	4.0440	2.0689	3.2227	1.5576	2.1867	3.5813	3.6783	2.5851
279977670	7.4199	8.1290	8.9759	7.1491	9.0645	8.1978	8.0344	7.4274	8.2181	6.6782	7.0491	8.4695	7.8067	7.3977
1088127	4.5685	4.3240	4.1225	3.0191	2.2417	4.9033	4.7091	3.2388	4.7923	2.2954	3.1669	4.5713	5.0444	2.7936
1100174	4.1088	3.8874	3.9552	2.8726	3.7664	4.5022	4.5001	3.2131	4.4455	2.2896	3.0655	4.2728	4.8596	3.0774
279470330	4.2100	4.2368	4.4372	3.3835	3.8667	4.3354	3.3138	3.7043	4.5282	4.2362	3.3995	4.9705	3.2741	3.6417
1104720	3.9217	2.3632	2.9855	1.3446	3.3224	2.4523	3.6443	1.9222	2.9076	1.1785	1.8220	2.5037	3.8680	1.0613
1104382	1.9756	3.0556	2.0282	2.1171	3.0206	3.1371	2.1191	2.3835	2.8201	1.4626	2.3042	2.8346	1.9094	2.6663
1088714	1.2022	1.5305	1.2921	0.6783	1.8180	1.6110	1.3402	0.6611	1.8837	0.7401	0.7323	1.7406	1.5095	0.6276
1090023	1.8192	1.6212	1.4640	0.6905	2.0723	2.1701	1.7992	1.0151	1.8010	0.8352	0.8134	1.4810	1.4052	1.1311
279965138	3.7325	4.6101	5.4679	2.9902	5.3788	4.5696	4.1457	3.4416	4.5130	4.2044	3.3633	4.6356	3.5353	3.9724
1097131	2.0501	2.5785	2.0818	1.5446	2.4909	2.4681	2.1460	1.4865	2.4888	1.3334	1.4574	2.5650	2.2386	1.7702
1094024	1.8669	2.9146	2.3821	2.2942	3.9605	2.7731	2.5985	2.1513	2.9063	1.8032	2.1210	3.0459	2.5154	1.9737
279768132	2.5152	2.3298	2.9131	1.1360	2.3531	3.3648	3.3328	1.1325	2.4126	1.2245	0.9753	2.4434	2.9582	1.4374
1090918	0.0000	0.8770	0.1924	0.0000	0.5597	1.4119	0.0000	0.0000	0.5856	0.0057	0.0645	0.9809	0.1758	0.0000
1098369	2.4420	4.9526	3.4585	3.1760	0.4694	6.4854	4.2171	2.9413	4.4368	2.9256	2.8461	5.0546	3.5880	3.1885
1088337	2.7979	1.8702	2.1800	0.9189	2.2165	2.0290	2.2587	1.0260	2.2314	1.0747	0.9397	1.9354	2.6896	0.9079
279730287	3.3735	5.2657	5.9975	3.5314	4.4361	4.9969	4.0538	3.9353	5.0175	2.9232	3.6587	5.5569	3.9294	4.7230
280126236	4.2432	4.4899	4.6936	4.1286	6.9115	4.7020	5.1898	3.9286	4.7266	3.4973	3.8080	4.8205	5.2722	3.9005
1104319	2.5882	3.2009	2.8143	2.1418	2.4251	3.4665	2.4821	2.2650	3.1351	1.9105	2.2257	3.0861	2.4963	2.0946
1098933	1.0252	2.8392	0.7602	2.1152	1.5483	2.6137	0.4344	1.6827	2.5513	2.2836	1.6718	2.1347	0.3180	2.2455
1091202	5.4644	7.5326	5.0963	7.1723	7.1758	7.2353	5.4950	6.9533	7.4496	5.9877	7.0769	7.2548	5.6959	7.2352
1086959	2.0630	4.6706	2.8413	3.5779	3.3093	4.4152	2.9381	3.3515	4.4654	3.2211	3.5758	4.6057	2.5477	3.8846
280071613	5.5198	7.0236	5.8834	6.4670	7.4034	6.9204	6.0148	6.3976	6.8927	5.0883	6.4237	7.1997	5.9952	6.9102
1089067	6.1302	7.2739	7.0672	6.2174	6.3168	7.7460	6.5237	6.5049	7.4180	5.4412	6.2047	7.3536	6.0890	6.8374
279723580	0.5503	1.5989	0.7077	0.8256	2.2325	1.4315	1.2272	0.3714	1.6157	1.0737	0.9793	1.8265	1.2990	0.4257
1091296	1.4557	1.9018	1.6951	0.9734	2.1429	2.0890	1.8047	0.9822	1.9619	1.0750	1.0524	1.9682	1.8946	0.4510
279966788	0.1340	1.4241	0.5315	0.1436	0.6082	1.3588	0.2694	0.3079	1.3581	0.5221	0.3770	1.4599	0.5520	0.3257
279808475	2.0016	2.4698	0.9750	1.6536	2.0330	2.4363	1.8347	2.1545	2.1667	0.5402	1.7361	2.5490	1.8291	2.0609
279994320	0.6406	1.9689	1.1439	0.4906	0.3100	1.5852	0.7636	0.5000	1.8326	0.6697	0.6969	1.8771	0.5305	0.7330
1094248	5.0344	5.1455	4.6441	4.2730	4.2116	5.3325	4.8462	4.3873	5.4649	3.5812	4.3383	5.3376	5.4194	3.7931
1093927	1.6215	1.4338	1.9555	0.5216	3.1056	1.5142	2.0224	0.6101	1.8145	0.5897	0.4965	1.3920	2.2076	0.6896
1099882	3.1565	4.5079	3.6210	3.4281	4.1940	4.5586	3.7574	3.4521	4.5050	3.5312	3.4788	4.4281	3.6418	3.4765
1100492	0.5544	1.1501	1.4146	0.0321	1.7396	1.5801	1.2284	0.1598	1.1557	0.1500	0.2176	1.2544	1.2622	0.0419
1094664	2.7701	2.4349	3.4061	1.4212	3.5797	2.7716	3.3131	1.4532	2.8578	1.5386	1.5746	2.5438	3.4267	1.0736
1097411	2.7906	4.0283	2.6392	3.5908	4.2907	3.9309	3.0158	3.3092	4.0611	2.8292	3.3945	3.9725	3.3972	3.1867
1104643	4.0246	4.7149	4.3192	3.6156	4.5754	4.7229	4.6370	3.5202	4.7664	3.6813	3.7000	4.8112	4.8454	3.0994
1087213	2.3904	3.2127	1.9106	2.7555	3.5837	3.0731	2.4475	2.6309	3.1613	1.6720	2.6784	3.0803	2.6450	2.5299
1093116	1.7296	2.3407	2.3633	1.1508	2.2718	2.4697	2.4423	1.0882	2.6156	0.9555	1.2239	2.3597	2.5504	1.2107
1106472	1.5522	2.8771	1.5341	1.8713	2.5025	2.7589	2.1085	1.7684	2.7618	1.7066	2.0050	2.7778	2.3252	1.5905
1089816	1.5128	1.5382	1.8957	0.6475	2.2894	2.0284	1.7006	0.9096	1.7131	0.4426	0.7159	1.5392	1.7228	0.7302
1095565	2.1500	3.7519	2.1632	2.6591	2.3443	3.3564	2.7645	2.4315	3.4699	2.1750	2.4439	3.4315	2.5292	2.1105
1088395	1.4794	0.9237	2.0053	0.2792	2.0808	1.4309	1.8459	0.0449	1.3311	0.0000	0.0441	0.9570	1.2513	0.0720
1101599	1.5359	1.7898	1.2818	1.3759	2.2536	1.9205	1.2646	1.1805	2.1417	0.6905	1.2908	1.8010	1.5673	1.2110
1103623	4.6232	4.0800	3.3901	3.2676	3.4005	4.0299	3.7844	3.3189	3.9547	3.2016	3.2701	3.9354	3.3043	3.1032
1093358	3.5218	4.2721	3.6031	3.4217	4.4086	4.3970	3.6686	3.4859	4.3532	2.9723	3.4450	4.2013	3.7933	3.7582
279850530	0.5800	0.9280	0.6971	0.1991	2.3337	1.2384	0.5567	0.3496	1.2063	0.5402	0.5530	1.0444	1.0005	0.4881
1106146	0.9359	2.4686	1.2782	1.1955	2.7004	2.2317	1.4976	1.3971	2.1587	1.3257	1.6864	2.3602	1.3380	2.0338
1086938	0.6690	3.2866	2.0316	2.2169	2.8136	3.1010	1.4181	2.3644	3.4227	2.6393	2.2568	3.1746	0.9510	2.6907
1090748	1.1214	2.2388	1.1709	1.6467	2.9122	2.1855	1.2301	1.5376	2.4540	1.4259	1.6901	1.9913	1.2350	1.8811
279720611	1.2735	1.5069	0.7980	1.0627	1.5611	1.7355	0.8514	1.1216	1.8704	0.0949	1.1220	1.6283	1.0884	1.2448
1092803	1.7912	2.6312	2.2015	1.3058	2.2817	2.4794	2.3432	1.4924	3.1425	1.3529	1.3987	2.5508	2.5257	1.8325
1101909	6.1102	5.5176	5.8377	4.7337	6.4721	5.8141	5.9939	5.1255	5.9822	3.9736	5.0436	5.6394	6.2214	5.0702
1097468	2.7593	2.9668	2.8931	2.0479	3.5546	3.0807	3.0728	2.1811	2.9665	1.8324	2.0010	2.9240	3.1396	1.7886
1090597	3.3570	3.9315	3.6897	2.9096	4.9053	3.8507	3.5935	3.0881	3.8224	3.6043	3.0004	3.8513	3.4803	2.8791
1098813	4.2539	4.3764	4.9678	3.4604	5.2937	4.5124	4.0190	3.5984	4.4712	3.8774	3.5057	4.4721	3.6617	4.0397
1097985	1.6857	2.4077	2.0521	1.4939	3.1090	2.5957	2.2471	1.5458	2.5887	1.7231	1.5919	2.3173	2.3030	1.2736
1098417	3.0841	2.2132	2.1830	1.6939	2.8509	2.5256	2.4454	1.8425	2.5016	1.0341	1.7396	2.3112	2.5355	1.8007
1088145	2.0119	1.8486	2.2458	1.4510	3.3962	2.3154	2.3572	1.3349	2.3836	0.7913	1.3084	1.9866	2.4704	1.2567
1086903	0.6710	1.7101	1.0494	0.6186	0.8256	2.0003	1.0818	0.8396	1.9711	0.5464	0.7128	1.8444	0.9704	0.8389
279982633	6.5686	7.1805	7.3004	6.1631	7.8915	7.4110	6.9605	6.5485	7.2218	6.2224	6.2903	7.2828	6.5263	6.6960
1092772	4.6600	1.1670	1.3562	0.5639	0.3787	1.2621	1.4232	1.2378	1.5946	1.2528	0.8669	1.2284	0.7712	0.8833
1097521	7.1794	8.4339	8.0550	7.5932	8.9752	8.4336	7.5440	7.9052	8.5364	6.6401	7.7294	8.5846	7.3647	8.6599
1089963	5.2125	5.7436	4.9961	4.8715	5.2885	5.7249	5.2370	4.7948	5.7547	4.7357	4.9006	5.7435	5.2727	4.4499
1097404	0.2842	1.6820	0.3131	0.9374	0.6064	1.5359	0.4570	0.6073	1.6279	0.7625	0.5185	1.6747	0.2668	0.6578
1104431	0.8470	1.5729	1.0680	0.2726	0.9305	1.6892	0.9532	0.2878	1.2308	0.2252	0.3960	1.4075	1.1106	0.5626
1101587	0.4117	1.2735	0.3812	0.2304	1.1116	0.8216	0.3005	0.4099	1.0314	0.2703	0.3389	1.3495	0.3402	0.3678
1089081	2.5817	2.7358	2.2391	2.2262	3.0621	2.7887	2.5649	1.9175	2.7266	1.6418	2.0293	2.5762	2.5456	1.4370
279493488	5.3802	6.4318	6.4371	5.5589	7.7044	6.4346	5.8072	5.8604	6.4779	5.3110	5.8092	6.5894	5.4390	6.4426
1099570	2.2989	2.1777	2.0009	1.2643	1.7324	2.4235	1.9624	1.5133	2.3779	1.3738	1.1367	2.2512	1.8455	1.2292
1102344	0.8782	2.6334	1.8087	1.5940	2.4420	2.3681	1.5436	1.4385	2.3659	1.0736	1.4217	2.3933	1.5040	1.7012
1100804	3.9751	4.2997	3.9030	3.3046	3.0702	5.0126	3.6785	3.2767	4.4125	3.6991	3.4371	4.1139	3.3546	3.1763
1088224	3.1606	4.2158	4.3160	3.0312	4.5090	4.0975	4.2692	3.0921	4.2033	2.0116	2.9999	4.1388	4.2018	3.1637
279941528	0.5677	2.3240	1.8921	1.3631	2.7457	2.1479	2.2181	1.2222	2.1522	0.5947	1.2075	1.8527	1.0088	0.8658
280078666	1.8033	2.3349	2.6747	1.1313	2.7442	2.6755	2.7443	1.5192	2.7033	1.1132	1.1946	2.6034	2.6814	1.4135
280137550	5.8413	6.3626	6.1983	4.3851	2.5572	7.3027	6.6841	4.1743	5.9975	5.0473	3.6715	6.1711	5.2156	4.9230
1093349	2.7288	2.0254	1.5707	1.4145	0.8842	2.9313	1.8246	1.6635	2.8726	1.8580	1.6320	2.1133	1.4407	1.3287
1104545	5.8162	9.7794	6.9760	9.2284	8.6395	9.3766	6.9839	8.8982	9.6843	7.8649	9.0438	9.6824	6.6749	9.6304
1097751	1.2131	2.2685	2.2096	1.5415	1.8930	2.7139	1.0366	1.5793	2.6813	1.2601	1.8496	2.3025	1.1572	1.4589
279990320	1.1960	1.5036	1.4759	0.2694	1.7836	1.4602	1.5037	0.4496	1.6285	0.8684	0.3071	1.5244	1.7723	0.1454
279908451	1.7119	1.6434	1.5268	0.6382	2.1057	1.5690	2.0049	0.9031	2.3507	0.9446	0.9095	1.8520	1.5749	1.1401
1099232	4.0160	3.3359	3.3674	2.7055	3.9509	3.6950	3.7816	2.9468	3.8739	1.8729	2.8808	3.5359	4.2260	2.7620
280088389	1.4617	2.2550	1.4325	0.2844	0.0000	2.0276	1.4545	1.1354	1.8447	1.2178	0.5192	1.9067	1.2847	0.0000
279707566	1.1406	2.0820	2.4129	0.5066	3.4087	1.3059	1.7601	1.3034	1.7738	0.0000	0.0000	2.1559	2.3614	2.1456
1088212	3.3215	4.1479	2.9926	3.5138	4.0548	3.9769	3.3851	3.3741	4.1139	2.9083	3.5230	4.0955	3.6550	2.9308
1096066	2.2178	2.2395	1.4140	1.4449	1.6708	2.1299	1.6041	1.5015	2.1020	0.7728	1.5513	2.1036	1.3987	1.6036
1089520	0.0000	0.8481	0.0000	0.0000	0.2489	1.4490	0.0000	0.0000	0.7553	0.0000	0.0000	0.7275	0.0000	0.0492
1088977	1.6048	2.1805	1.3349	1.4520	1.7795	2.3939	1.8185	1.5837	2.3965	0.9483	1.1687	2.3834	1.6979	1.6644
279779948	0.3243	1.4506	0.8554	0.4385	0.8981	2.3680	1.0026	0.3645	1.3692	0.2167	0.4373	1.3711	0.8482	0.8961
1097655	3.4458	4.2080	3.9171	3.3023	4.5096	4.0904	3.7197	3.5059	4.2959	2.6668	3.4679	4.4255	3.7205	3.6867
280124391	4.0228	7.9024	5.1404	7.3530	6.7882	7.5038	5.1498	7.0258	7.8082	6.0073	7.1705	7.8063	4.8650	7.7508
1101074	3.4397	1.6370	1.2224	1.2592	0.9184	1.9108	1.5954	1.2549	1.6932	1.1197	1.3178	1.7849	1.0147	1.0837
1087031	1.8568	3.0430	2.7195	1.6315	2.7877	2.7893	2.6442	1.6211	3.0515	1.9020	1.6030	2.7467	2.6303	1.6395
279620757	0.0633	1.0122	0.1387	0.0000	0.1275	1.1300	0.1930	0.0637	1.0123	0.0669	0.0000	1.1406	0.2104	0.0000
1093871	1.9349	2.2097	2.4650	1.0367	2.5073	2.4450	2.5716	1.4300	2.5039	1.0435	1.1075	2.3916	2.4833	1.2113
1089897	3.1552	3.9421	3.5520	3.1972	4.7142	3.7870	3.5325	3.2494	4.0389	2.4387	3.1547	4.0355	3.7326	3.3994
1088040	2.6967	3.1310	2.5835	2.8286	4.2960	3.1505	3.0323	2.7406	3.3790	2.0617	2.7772	3.4185	3.2465	2.1893
279886138	0.9997	2.0104	1.5958	0.8526	1.5188	1.8582	1.4049	0.7011	2.3371	1.1246	0.8385	2.1970	1.6382	1.1052
1093507	6.4996	6.7880	6.8057	5.7811	6.6648	7.0786	6.3973	6.0423	7.0016	6.1059	5.8392	6.8783	6.4230	5.8529
1104162	2.2901	3.1426	2.9922	2.4630	4.6027	3.1140	3.0505	2.4794	3.3620	1.6371	2.5498	3.1632	3.4514	2.3099
1095312	0.2983	0.8863	0.2539	0.0983	0.2355	1.2740	0.3739	0.0904	1.2924	0.1309	0.1137	1.0875	0.3364	0.0688
1091776	3.6960	2.4498	2.6390	1.5783	2.5012	2.8218	2.8517	1.8075	2.8587	1.7921	1.8817	2.3598	2.8920	1.5114
1095244	0.8437	1.3298	1.1410	0.2475	1.6858	1.3762	0.8648	0.3907	1.2668	0.4308	0.4421	1.1452	1.1149	0.2709
1093508	2.5583	3.0200	2.6136	2.4694	3.6240	3.0093	2.7733	2.4095	3.1998	1.9588	2.4328	3.1646	2.8407	1.9779
279973293	3.0378	3.5676	4.4341	1.4902	4.4238	3.4343	3.7617	2.5851	3.6844	3.5663	2.1626	3.7942	3.4009	2.5645
1102077	1.4626	2.3000	1.9090	1.2850	1.9032	3.5106	2.0558	1.2640	2.3728	1.8698	1.4990	2.4896	1.7699	1.7768
1098959	0.3754	1.4802	0.5137	1.0312	2.0821	1.4457	0.3944	0.7448	1.2897	0.7456	0.7269	1.3639	0.5672	0.7052
1097498	5.4655	4.5359	4.2390	4.2626	5.3338	4.9578	4.2477	4.1543	4.7658	3.8862	4.1808	4.3739	4.5617	4.4254
1105137	1.2419	1.4222	1.6682	0.2903	2.9687	1.4270	1.6289	0.4402	1.3631	1.1826	0.4699	1.4071	1.5485	0.5927
1089342	1.1027	3.4949	0.9564	3.3972	3.1102	3.2870	1.0373	2.8564	3.1853	2.1507	3.2867	3.2987	1.3384	2.9970
279970293	0.1812	0.5771	0.0000	0.0000	1.8601	0.7409	1.3327	0.0000	1.2614	0.0000	0.0385	0.9709	0.7998	0.0000
279499535	1.4655	2.1134	1.3275	0.7282	1.3528	2.0302	1.2659	1.3323	2.2004	1.0462	1.4540	1.7014	0.7693	1.2814
1104786	2.0585	3.3487	2.0196	2.5344	2.5943	3.4607	2.1860	2.5312	3.1995	2.5567	2.5362	3.1317	2.1128	1.9695
1089191	1.9722	1.6360	0.9497	1.0883	1.3587	1.4644	1.0677	0.9612	1.7184	0.9918	1.0428	1.6670	0.8155	0.8940
1091093	1.4351	2.1684	1.9430	1.3389	2.8270	2.1179	2.0271	1.3628	2.4839	0.9346	1.3934	2.2115	2.1668	1.2140
1090411	1.6555	2.9068	1.6491	1.7289	1.8682	2.7612	1.7307	1.9217	3.1972	2.0527	2.0622	2.7371	1.5750	2.1761
1094209	1.3056	4.2873	1.4289	3.2845	3.0064	3.7988	1.6447	3.5585	3.6459	3.3353	3.3744	3.7517	1.4222	3.0753
1092723	1.6475	1.2798	1.7015	0.6584	2.2034	1.6284	1.4941	0.4833	1.6429	0.4717	0.5849	1.4189	1.5733	0.8572
279948161	4.0940	5.3715	3.8303	4.7462	5.0991	5.3957	4.1382	4.5271	5.1604	4.2888	4.7750	5.1293	4.4136	4.3472
279756767	2.3672	2.6924	1.8178	3.0935	3.8279	2.5008	0.6349	3.4732	3.3048	2.2227	2.8402	3.2213	1.5561	2.9813
1095059	3.3341	2.2527	2.7528	1.5846	3.2723	2.5512	3.0260	1.8691	2.4971	0.9022	1.7488	2.2688	2.7967	1.6350
1099185	1.0087	2.2793	1.5549	1.6330	2.5210	2.2066	1.4004	1.2381	2.0056	0.7735	1.6810	2.0048	1.2781	1.2233
1088888	2.6296	3.0278	2.8960	2.1437	3.6012	3.1081	2.9234	2.2803	3.1636	2.0178	2.1542	3.0702	2.9645	2.1698
279074280	6.0555	6.5663	6.3578	5.5910	7.3509	6.5970	5.7293	6.0803	6.4834	5.9954	5.9487	6.5380	5.3609	6.4739
1093154	4.3020	3.7584	4.1227	3.0069	4.5956	3.8693	4.5350	3.0909	4.0729	1.7268	3.0558	3.9187	5.1470	2.7539
1088539	2.6635	4.1023	2.6735	3.8282	4.4689	4.0024	3.0700	3.5181	3.9230	2.2542	3.7796	4.0028	3.1282	3.3816
1099775	4.9814	5.5533	5.1416	4.7582	6.2466	5.6538	5.3929	4.6928	5.6412	4.5741	4.9020	5.5013	5.6122	4.4488
279838684	0.0000	0.9095	0.1528	0.0000	0.0000	1.4938	0.0000	0.0000	0.7936	0.0000	0.0000	0.8527	0.0000	0.0000
1105096	0.7096	1.5921	1.1497	1.3542	3.1730	1.7424	1.0979	1.0984	1.8162	0.5650	1.4210	1.7524	1.1874	1.2619
1095763	0.5754	2.6687	0.9272	1.9308	2.0013	2.3499	0.5890	1.7550	2.5012	2.1663	1.8523	2.5763	0.4576	1.9748
1105874	3.0067	3.5074	2.8527	2.6919	3.6879	3.4019	2.9891	2.4903	3.5539	2.1371	2.6294	3.2402	3.1695	2.9937
1098213	4.2111	0.3306	0.4861	0.1188	0.0000	0.4380	0.6277	0.3831	0.5811	0.4173	0.1409	0.4710	0.4295	0.1970
1095499	2.3880	2.9306	2.7036	1.7349	2.2891	3.5586	2.7851	2.0003	3.3097	1.7312	2.0384	3.2050	2.7816	2.5588
280107393	3.3143	4.0946	3.8898	3.3390	5.0421	4.4157	4.1319	3.2622	4.1151	3.4745	2.9875	4.0524	4.3122	2.7414
1088027	2.4957	2.5745	2.2344	1.6210	1.9104	3.0353	2.2537	1.2780	2.6631	2.0142	1.4763	2.6079	2.0493	2.2164
1088556	2.3490	4.3097	2.6673	3.5361	3.9477	4.0989	3.0920	3.5326	4.1983	3.1814	3.5204	4.2215	3.0540	3.0122
1106566	6.3732	7.2683	7.0860	6.3294	7.8284	7.1983	6.6439	6.5001	7.1637	6.4836	6.3042	7.2375	6.3518	6.4899
279944859	4.5933	5.4031	5.8974	3.4539	5.3336	5.1164	5.2221	4.1118	5.6605	5.2623	3.5493	5.3184	4.7413	4.4263
1103465	4.0657	3.6037	3.0720	2.2394	2.6033	3.1851	3.2815	2.4879	3.2174	1.7486	2.2937	3.1805	3.8145	2.3009
1095982	4.2407	2.8890	2.7170	1.8861	1.5186	3.7242	3.3893	3.0719	3.3065	1.7529	2.2002	3.1042	2.7916	2.0001
1092870	5.3235	5.1567	6.3107	3.8082	5.7700	5.4464	5.3817	4.1106	5.3679	4.0130	3.9346	5.0082	5.0113	4.9596
279740896	0.5789	1.0354	1.2732	0.2136	2.3196	1.1413	1.3411	0.1874	1.3430	0.3822	0.2793	1.3785	1.3294	0.1558
1086951	3.1232	2.3920	3.0337	1.6799	2.4891	3.3580	2.5533	1.7388	2.4472	1.8034	1.8212	2.3102	2.2121	1.4184
1096699	0.6316	1.1004	0.3965	0.5657	1.3830	1.1832	0.5607	0.4926	1.4110	0.5383	0.5491	1.3178	0.6653	0.3702
1101638	0.8676	1.6764	1.4582	0.5728	2.1438	1.6005	1.5297	0.4890	1.6100	0.7213	0.5352	1.5123	1.6727	0.3382
1093219	2.2233	3.1836	3.3095	2.3016	4.7118	3.2046	3.3398	2.3280	3.2375	2.7239	2.1993	3.4519	3.3831	1.8716
1093263	4.2169	4.8313	3.8375	4.0976	4.2560	4.9037	4.2053	4.2300	5.1755	3.6712	4.1396	4.8008	4.4092	3.7622
279797156	1.3667	1.7455	1.5755	1.1662	2.8478	1.8856	1.9148	0.8725	1.9203	0.9389	0.7423	1.6592	1.9526	0.8454
1087449	1.5877	4.5205	4.2856	3.0542	4.9916	4.7943	4.7010	3.5575	5.3143	2.3157	3.5727	4.9560	5.2020	2.9726
1094485	2.8464	4.8609	3.4280	3.9299	4.0871	4.6579	3.4922	3.8326	4.7909	3.7718	3.8274	4.8569	3.3922	3.9022
1094313	1.9687	3.6005	2.2866	2.6054	2.5133	3.5309	2.1574	2.5704	3.4679	2.6309	2.5273	3.6249	2.1404	2.8010
1105505	1.9170	2.2061	2.7696	1.2417	3.8556	2.2737	2.7452	1.4394	2.4491	1.1270	1.4666	2.3859	2.8050	1.3032
1088452	1.7852	2.9463	2.5980	1.7911	2.7907	3.2719	3.1470	2.1327	3.6755	1.6425	2.1337	3.0840	3.0938	1.6473
279856641	2.5043	3.6028	3.0820	2.5280	4.4217	3.5037	3.2868	2.2236	3.3454	3.7941	2.4080	3.7204	3.2806	2.3131
1101446	3.4055	5.4084	3.4009	4.7238	4.8331	5.3857	3.7385	4.9374	5.2699	3.8267	4.7499	5.2950	3.5420	5.3301
1089299	3.6798	4.7192	3.9283	3.8550	4.4309	4.5262	4.1582	3.7431	4.6357	2.8630	3.7019	4.6088	4.1667	3.8383
280034828	4.3075	3.4819	2.9175	2.7501	2.3461	3.7151	3.6043	2.6982	4.0396	2.6903	3.0123	3.7681	3.9641	2.0302
1092287	0.1998	0.7295	0.3226	0.0000	0.8782	1.2223	0.1222	0.0267	0.8492	0.0556	0.0000	0.7496	0.2086	0.2251
1102815	1.1843	1.8929	1.2984	1.4792	2.3239	1.9853	1.4841	1.0382	2.0216	0.4813	1.3726	2.0365	1.6049	1.2904
1104283	0.0000	0.2948	0.2162	0.0000	2.0381	0.5604	0.0000	0.0000	0.6847	0.0000	0.0000	0.4919	0.0000	0.0000
1093465	0.9875	2.0797	1.5902	0.7714	1.6747	2.1277	1.4361	0.7993	1.6806	1.4623	0.7762	2.2538	1.3926	0.9675
1103564	4.9342	5.0082	4.5634	4.5623	5.6803	4.9336	4.5401	4.5975	5.0761	2.8234	4.6716	4.8841	4.6916	5.0299
279725149	3.0523	4.7705	4.4145	3.7101	4.4893	4.8248	4.0779	4.0382	4.8190	3.3319	3.8056	5.4357	3.8042	4.1317
279850964	0.4995	1.7761	0.7899	1.1621	1.8134	1.8373	1.5196	0.4134	1.7278	0.3301	0.5655	1.3292	1.0064	0.9842
1088868	6.2805	7.8799	6.1666	6.8991	6.1345	7.7533	6.4516	6.8601	7.8328	6.7668	6.9034	7.8101	6.4022	6.5988
1087593	2.9022	2.4897	2.8765	1.3614	2.5732	3.2175	2.9713	1.5630	3.1754	1.4834	1.7812	2.6040	3.6618	1.7145
1107641	3.8343	4.5645	4.0240	3.8072	4.9943	4.5981	4.0850	3.8091	4.6442	3.4532	3.6847	4.4496	3.9996	4.0483
280099872	2.1603	2.3695	1.9071	1.8712	2.7648	2.6218	2.2754	2.1041	2.4133	0.2718	1.9485	2.2782	2.2257	1.6736
1099454	3.5263	3.3298	3.6829	2.1917	3.7528	3.6274	3.8918	2.5100	3.7241	2.0187	2.4965	3.4649	4.0762	2.4992
1102321	0.8257	2.8455	1.0744	1.8875	1.9830	2.8511	1.5096	2.2761	2.6425	1.3564	2.0236	2.4049	0.9327	1.8123
1093294	0.3405	1.5200	0.6727	0.7779	2.0763	1.4832	0.7219	0.7618	1.5441	0.4621	0.8834	1.5600	0.7818	1.1064
279863644	1.6029	2.9320	3.0095	2.0479	3.7807	2.8598	2.8328	2.4362	3.2822	0.4133	2.3728	3.2685	2.7450	2.5827
1089684	1.3686	2.4679	1.8056	1.4104	1.7420	2.4434	1.8307	1.1698	2.4840	1.6691	1.4089	2.4473	1.9835	0.7989
279958562	0.4658	1.5924	1.4409	0.8707	2.4101	2.1531	1.5732	0.8969	1.9676	0.8532	0.6458	1.1742	1.1377	0.4060
1102461	1.6257	2.5783	1.9881	1.2698	1.7891	2.8968	2.3702	1.3435	2.6974	1.5525	1.4238	2.5235	2.2784	1.3962
1090183	2.2554	3.6489	2.6141	3.3875	4.6989	3.5693	2.6949	3.2897	3.7402	2.3960	3.2393	3.6774	2.6682	3.3068
1093255	4.2586	3.4786	3.1077	3.3186	4.4621	3.4992	3.5797	3.2026	3.7474	2.3459	3.1859	3.5339	3.8175	2.8951
1098264	0.2507	1.3400	1.0391	0.2454	1.3153	2.0515	1.0289	0.4911	1.4575	0.5860	0.4713	1.4553	0.8449	0.6007
1093971	5.0006	3.8753	4.3478	3.2637	4.9657	4.2225	4.1634	3.5414	4.2095	3.2339	3.4111	3.9774	4.2878	3.5673
1088520	3.7425	2.8022	3.1696	2.2474	4.0768	3.1132	3.6186	2.3624	3.4291	1.6299	2.4045	2.8549	3.6837	2.3925
279766006	0.5798	1.6101	1.3715	0.3149	1.4114	1.7598	1.3941	0.6961	1.8346	0.5312	0.6303	1.6699	1.5399	0.1602
279660780	0.8013	0.0000	0.0000	0.0000	3.0841	0.0000	0.0000	0.0000	0.0000	0.0000	0.0000	0.0000	0.0000	0.0000
1098149	0.1932	1.0318	0.8086	0.4247	0.6645	1.0672	0.2282	0.0997	1.2840	0.2316	0.1909	1.1888	0.0706	0.0048
1090526	3.2882	2.5013	2.5332	1.9577	3.5781	2.5921	3.0861	2.1544	2.6028	1.4904	1.8356	2.4443	2.7969	1.6432
279718615	1.9890	3.2956	3.3197	1.9777	2.6725	3.5165	2.3178	2.4263	3.3193	2.4442	2.2454	3.6897	1.9775	2.7578
1087336	2.1065	1.8467	1.1551	1.2835	2.0315	1.8328	1.3601	1.1348	1.8675	1.5357	1.2091	2.0589	1.1296	1.6786
1092188	1.4208	3.7735	2.3384	2.5725	3.1513	3.6458	2.3793	2.6998	3.5332	3.1917	2.6961	3.8204	2.3973	2.3485
279746032	1.5037	2.5072	3.0983	1.1569	3.1824	2.6631	2.2698	1.5756	2.3415	1.6434	1.3909	2.5256	1.1428	2.1867
280095802	5.1965	5.8296	6.0857	4.6636	5.7314	5.7858	5.4133	4.7282	5.8331	4.9722	4.7144	5.8602	5.0834	4.8216
1088306	6.2418	6.7036	7.8310	5.3964	8.0398	6.8693	7.2036	5.8174	6.9554	5.0976	5.6218	6.7629	6.9565	6.3417
1089488	1.3494	2.0792	1.0935	1.4630	2.6125	2.0505	1.5676	1.5350	2.1423	0.8680	1.5172	1.9631	1.6990	1.3553
1091887	4.3054	4.3418	4.3706	3.1357	3.5241	4.5505	4.1253	3.3119	4.3595	3.2649	3.3171	4.3794	4.0847	3.1737
1105669	2.4485	4.6107	2.7010	3.9371	3.7764	4.4740	2.8680	3.8514	4.5876	2.6124	3.9391	4.4602	2.9381	4.4661
280128317	3.0161	2.0320	1.5130	1.2294	1.5898	1.8910	1.4945	1.3933	2.1385	1.6129	1.6140	1.8961	1.3650	1.3669
279925140	0.1676	1.2897	0.4964	0.3824	0.8504	1.4445	0.6132	0.5359	1.5305	0.4005	0.3791	1.3321	0.4946	0.3563
279858549	1.6639	2.4388	2.7932	1.7072	3.2618	2.1073	2.0186	1.7628	2.5470	1.9730	1.2327	2.5130	1.1275	1.5997
280064383	1.6671	2.3822	2.5482	0.9017	2.4520	2.2298	1.4371	1.2546	1.8934	1.3340	1.5667	2.1305	1.5989	1.2050
280040938	3.5900	3.8944	3.6596	2.5766	2.5187	4.2571	4.0803	2.7415	4.2821	2.3116	2.5818	4.0956	4.3978	2.6763
1100214	2.8067	3.1451	2.4760	2.1991	2.2179	3.6294	2.7677	2.4444	3.4154	1.6636	2.2946	2.9389	2.6117	2.5918
1092044	1.0486	1.7665	0.9905	0.7362	1.0387	1.9640	1.2191	0.7973	1.7014	0.5900	0.7516	1.5500	1.2177	0.6363
1089094	0.9216	1.8007	1.5289	0.7717	0.7245	2.3579	1.2686	0.7800	1.6651	0.6340	0.4575	1.7617	0.8726	0.8475
279902807	1.6269	4.3411	2.3027	2.8304	1.5448	4.2710	2.4084	2.8252	4.2965	3.9067	3.0150	4.5707	2.0883	3.0151
1097854	1.9950	3.1652	1.7436	2.3554	2.0985	2.8876	1.6952	2.2582	3.1086	2.1503	2.4283	3.1427	1.7279	2.3767
1087200	3.8999	3.5008	4.2812	2.3681	4.3437	3.5334	4.1392	2.2596	3.5065	2.9362	2.4608	3.7587	4.0806	2.4040
1097437	1.9628	2.6473	1.9452	2.0413	2.7516	2.7676	1.8741	1.9683	2.6747	0.8925	2.1839	2.4994	1.9176	2.4607
1101864	1.1499	3.0689	2.4645	1.5522	1.8489	3.2167	2.5508	1.9526	3.5672	1.8106	1.7733	3.5051	2.5674	2.0166
1094268	3.6319	2.2868	2.8534	1.3260	2.7121	2.8022	3.7151	1.5562	2.6130	1.5209	1.3413	2.1894	3.2601	0.9547
1091598	1.0756	1.8492	1.6888	0.9379	2.1264	2.1700	1.7832	0.9376	2.0919	0.8797	1.0502	1.9823	1.8128	0.8531
1103528	2.7850	5.6005	3.7217	5.2912	6.2136	5.5852	4.0364	5.1499	5.3037	4.2937	5.1571	5.5639	4.0435	4.5926
279706061	2.4617	3.3522	3.8590	1.6319	4.0287	3.5858	4.4530	1.9376	3.3134	2.5668	2.2173	3.5147	3.9806	1.2480
1092324	1.0438	1.3161	0.6388	1.0165	1.8758	1.4219	0.5272	1.0372	1.3867	0.4752	0.9882	1.3563	0.6009	0.8064
1099202	1.0146	0.9520	1.1261	0.5014	2.4776	1.0324	1.0107	0.3625	1.1722	0.4355	0.4352	1.0095	1.0061	0.2239
1088485	2.0284	2.8998	2.1834	2.5296	4.0001	2.9819	2.3698	2.4830	3.0761	1.4945	2.6065	3.0414	2.9188	2.3419
1099327	2.1192	2.7203	1.4676	2.3067	3.2122	2.5832	2.0862	2.2161	2.2798	1.5043	2.0999	2.4400	1.9262	1.7571
280019438	0.4789	1.4678	0.0000	0.5519	0.0000	0.9867	0.6678	0.7189	1.7647	0.0000	0.7534	1.7907	0.0000	0.8521
1099717	0.5904	1.2086	0.4677	0.6887	0.8446	1.1041	0.4576	0.5404	1.3885	0.3045	0.2881	1.2958	0.4144	0.3110
1097095	1.2769	1.5070	1.7146	0.9316	2.6333	1.8950	1.6279	0.8488	1.8459	0.8055	0.7899	1.6835	1.6749	0.9590
279851274	3.8843	4.5257	4.1629	3.2300	4.5728	4.2897	3.7697	3.4847	4.4025	4.5514	3.5385	4.5464	3.5955	3.5267
1091692	1.7989	1.8591	1.5095	1.1128	2.0554	2.0592	1.7813	0.9685	2.2350	1.3427	1.2333	2.0119	1.9175	1.0589
1103990	0.2302	1.2059	0.1760	0.4402	0.6174	0.8093	0.0000	0.2313	1.0760	0.2425	0.2275	1.2326	0.0000	0.4786
1099310	3.5292	3.7334	4.6574	2.7699	5.7989	3.8088	4.7477	3.0079	4.1654	2.0242	3.1807	3.8490	4.7025	2.9904
279710800	2.3200	0.8109	0.5841	0.0000	2.1787	0.3371	0.6143	0.0000	0.1400	0.0000	0.2841	0.0000	1.1349	0.0000
279866279	3.0408	3.0814	4.0185	2.1700	5.1453	3.0670	3.8628	2.2405	2.8928	2.1312	2.1085	3.2179	3.5292	2.1031
1105073	2.9502	3.6583	3.5131	1.4974	0.1981	3.8274	3.0563	2.2611	3.6457	1.9470	2.1755	3.6055	2.0836	2.2165
279725065	4.3338	4.9035	4.4809	3.7471	4.1887	5.2098	4.6971	3.7012	4.9225	4.3140	4.0051	4.9042	4.3353	3.5753
1095179	2.8805	4.4391	3.4394	3.8406	4.6846	4.4981	3.5947	3.6204	4.4956	3.5165	3.7851	4.5172	3.8022	3.3277
1095161	0.4945	1.7668	1.1483	1.0722	2.5834	1.6384	1.4540	0.9442	1.9685	0.5479	0.9426	1.7650	1.8324	0.5878
1096656	0.3161	1.6801	1.7317	0.6797	1.3656	2.0417	1.2019	0.6545	2.4814	0.9607	0.9418	2.0591	1.1742	0.8220
1101290	2.8257	4.1496	2.3882	3.7327	3.8526	3.9660	2.8489	3.7128	4.3175	2.9011	3.7314	3.9608	3.0060	3.3524
279968317	0.0000	0.8822	0.1094	0.0000	0.6311	0.7117	0.0000	0.0000	0.9878	0.1557	0.0000	0.8028	0.0000	0.0000
1091983	1.8836	3.1032	2.3606	2.1433	2.2463	3.2165	2.4021	1.9832	3.3559	1.9751	2.1059	3.2573	2.4245	2.2669
1105626	2.7945	2.6765	2.4021	2.0245	3.0356	2.9785	2.3654	2.2415	2.6216	2.0690	2.0909	2.5875	2.0310	1.9457
279718649	5.9910	7.8285	7.7569	6.7291	8.2107	7.6191	6.8034	7.0320	7.6366	6.1333	6.7940	7.8142	6.4190	7.3774
1103143	2.5911	3.1505	2.5486	2.7648	3.8328	3.0231	2.4384	2.4602	3.2501	1.8545	2.4620	3.0457	2.6023	2.9776
1096451	1.9797	1.8742	2.3032	1.0804	2.6922	2.4470	2.5348	1.2181	2.3177	0.8652	1.3080	2.0708	2.5682	0.8822
279658631	2.6426	1.2511	2.6181	0.9121	5.0722	1.7532	2.5962	1.9239	2.5228	2.1508	0.4371	1.2826	2.5411	1.1063
1098339	0.5268	1.9028	0.7322	0.8623	1.1489	1.6840	0.8245	0.8422	1.7020	1.2001	0.7876	1.8413	0.5620	0.8500
1088617	1.3414	2.5634	2.3150	1.3814	1.8679	3.0995	2.7716	1.2863	2.8716	0.9606	1.3614	2.5933	2.7213	1.2393
1093651	2.5015	1.1705	1.7379	0.7480	2.1870	1.4822	1.7434	0.8362	1.4690	0.5595	0.7786	1.4317	1.6101	0.5633
279744337	1.1739	1.9732	1.2092	1.7119	4.2787	2.0842	2.4106	1.6826	2.3581	1.7200	1.9057	2.4653	2.4035	0.9901
280076770	1.1739	1.9732	1.2092	1.7119	4.2787	2.0842	2.4106	1.6826	2.3581	1.7200	1.9057	2.4653	2.4035	0.9901
1099910	2.6719	2.1153	2.4281	1.7688	3.2051	2.7812	2.4834	1.3917	2.1753	0.7560	1.5725	2.3371	2.2527	2.6516
1102782	1.0893	2.3445	1.3373	1.6953	2.3467	2.2099	1.3571	1.4040	2.2305	1.4699	1.6322	2.3018	1.3001	1.4251
1096186	2.6949	2.4680	2.6224	1.4806	2.5603	2.5219	2.9009	1.5083	2.7440	0.9861	1.6513	2.6027	3.2813	1.2848
1087601	3.2604	2.0509	2.2824	1.6337	2.6836	3.0567	2.4081	1.7737	2.3196	1.5714	1.6372	2.1613	2.4419	1.8890
1090369	0.7604	1.2501	0.9999	0.2503	0.9764	1.3649	1.0128	0.2468	1.4748	0.5434	0.3693	1.2394	0.7687	0.1580
1099151	0.0521	1.0249	0.1864	0.0673	0.8441	1.5036	0.3032	0.4537	1.0474	0.3028	0.1957	0.8191	0.1073	0.3676
1091049	0.9183	1.4176	0.5675	0.8004	1.0125	1.4639	0.6523	0.3903	1.3828	0.5820	0.7410	1.3028	0.6031	0.5906
1089713	3.6285	4.9228	3.5340	4.0534	3.8537	4.8162	3.8909	3.8807	4.8977	3.4767	4.0379	4.8331	3.8358	4.1600
280047751	1.4136	1.4296	1.6344	0.7589	2.0296	1.8621	2.2308	0.3767	1.1755	1.9837	0.0900	1.7674	0.7644	0.0000
1098006	2.3519	2.1452	2.1137	1.2074	1.7384	2.3403	2.0495	1.1907	2.5419	1.7595	1.3290	2.1654	2.0218	0.9760
1092434	0.2147	1.1319	0.2637	0.1587	0.2872	1.2805	0.3770	0.1474	1.1953	0.0000	0.2766	0.9445	0.2923	0.1656
279902641	2.3583	3.9452	3.9756	2.2821	3.8082	3.8347	3.7172	2.8637	3.6790	1.4874	2.4560	3.5579	3.3804	3.0257
1087148	1.9461	2.2397	1.9740	1.5857	2.6375	2.2968	2.0635	1.3347	2.3388	1.0784	1.3337	2.1806	1.9412	1.8185
279969868	3.3307	0.8119	2.2422	0.8346	2.8902	1.7088	1.5321	1.0103	1.7163	1.4269	0.8199	1.0926	2.4787	0.0000
279879767	1.8045	2.7358	3.1871	1.5885	3.5879	3.0135	2.8637	2.1030	2.9173	1.6806	2.0433	3.2257	2.4906	2.0362
1087679	2.5094	3.9899	2.8364	3.4108	5.0447	4.1989	3.0203	3.4042	4.0822	4.1363	3.5056	3.9342	2.7828	3.5308
1097270	1.6586	2.1100	1.3346	1.6476	2.4651	2.1680	1.3188	1.7152	2.1973	1.4133	1.7468	2.2648	1.5038	1.4217
1100810	4.6409	4.4475	4.6087	3.2883	4.2380	4.6631	4.8432	3.4095	4.5725	3.3739	3.5723	4.5302	5.0688	2.9102
1105419	3.8943	6.2235	6.3274	5.0254	7.2571	6.0447	5.4205	5.3272	6.0777	4.7474	5.0278	6.2562	4.9476	5.8008
1104564	2.2577	2.9844	3.1334	2.2387	4.1824	3.0115	3.0310	2.0862	3.0714	2.1625	2.2159	3.1636	3.2067	1.7749
1090129	2.3935	2.9871	2.4354	2.4211	3.7149	2.9412	2.6835	2.4659	3.0401	1.1612	2.4320	2.9680	3.0189	2.3963
1089322	0.7433	1.1236	1.5667	0.2775	2.5393	1.3277	1.6328	0.4006	1.4921	0.3904	0.3771	1.3308	1.6753	0.0445
1095072	2.1627	2.7401	2.3216	1.9454	3.2401	2.8197	2.5547	1.9566	2.8883	1.6408	2.0898	2.6159	2.4680	1.9359
1108379	6.5173	7.3716	8.0227	5.6448	7.6061	7.1670	7.2020	5.9472	7.2039	6.8926	5.8796	7.1460	6.6601	6.0601
1096099	0.8477	0.8050	0.7490	0.1537	1.7957	1.1424	0.7900	0.1760	0.8787	0.2855	0.3821	1.1107	0.8264	0.3713
1102600	4.5294	2.8498	3.0573	2.2334	2.6821	3.1576	3.0740	2.1651	3.1610	2.6155	2.3340	2.8059	3.4172	1.6462
1097200	2.5748	0.7906	0.6568	0.2813	0.9465	0.9062	1.1134	0.5407	0.8801	0.1768	0.2280	0.8337	0.7133	0.4941
1097461	2.7292	3.2793	3.3014	2.4990	3.7740	3.7757	3.2083	2.5315	3.4328	2.4020	2.3609	3.2636	3.2240	2.4436
1091039	0.9548	2.1362	1.4852	0.8996	1.5705	1.9585	1.3012	1.1619	2.0302	1.0617	0.9678	2.0144	1.4674	0.8396
1093650	3.1518	3.7606	3.1208	3.4615	4.3750	3.7477	3.3271	3.1440	3.7743	2.0797	3.2526	3.6729	3.1917	3.3644
279880241	3.9809	5.2202	5.7915	4.2066	6.1395	5.0587	4.9847	3.9834	4.9897	4.5150	3.9776	5.2341	4.6175	3.7204
1105285	0.6245	0.8916	0.8180	0.2555	2.0668	1.1142	1.0265	0.4040	1.0537	0.0922	0.2935	1.0332	0.7693	0.3592
1088108	0.9215	1.1065	1.1558	0.4350	2.7184	1.3004	1.4473	0.4628	1.2318	1.0686	0.3688	1.2895	1.3386	0.1216
1088711	3.6989	5.1586	4.3700	4.2149	4.8463	4.9686	3.9659	4.1785	4.9854	4.6156	4.0018	5.2588	3.6536	4.5330
1101911	0.7394	1.2897	0.7329	0.1705	0.4771	1.5764	0.6512	0.4985	1.2540	0.3485	0.2936	1.2474	0.5807	0.4821
1096652	1.4379	3.3675	1.3152	2.2665	1.9267	2.9867	1.5004	2.1803	2.9360	3.0543	2.2545	3.0025	1.2973	1.9876
279857829	4.3420	5.4175	4.7805	4.5945	5.0062	5.5169	4.8155	4.5323	5.2372	4.4487	4.2692	5.2449	4.4961	4.0642
1101248	3.2738	7.7756	5.2385	6.8187	7.2569	7.3085	5.2673	6.5399	7.2912	6.0637	6.6858	7.4066	5.3185	6.7993
279659723	1.8938	1.5540	3.3991	0.9746	2.8068	2.5197	1.6086	1.5904	2.7221	0.1482	2.0857	2.7797	2.2727	1.9409
1097033	0.2178	0.7759	0.7645	0.1529	1.6699	1.1125	0.4422	0.4056	1.0760	0.1370	0.0452	1.1373	0.5362	0.4879
280114565	0.7240	1.7353	1.6031	0.9011	1.9316	1.7704	1.1610	0.7675	1.8698	0.8794	1.0751	1.7958	0.6280	1.0740
279798624	5.7704	7.2591	7.4296	6.0282	7.7985	7.0813	6.5049	6.3416	7.1679	5.8938	6.3391	7.1927	5.9236	6.8870
279907112	0.2413	2.2886	0.5635	1.6677	0.8070	2.1900	0.5928	1.1003	2.4439	1.0423	1.2859	2.0905	0.5320	1.6183
1109083	5.6498	6.0876	6.5367	5.6419	8.0995	5.9788	5.7986	5.6413	6.3513	4.1004	5.5457	6.0023	5.8664	6.7521
279817689	4.0815	0.2456	0.5191	0.4104	0.6291	1.0000	0.7141	0.9267	1.2191	0.6497	0.4683	0.4365	0.5458	0.9073
1096971	3.1240	3.4934	2.8610	3.1084	4.4145	3.5893	3.1847	2.9496	3.5613	2.3270	3.1301	3.3383	3.4014	2.7250
1100716	1.3291	3.1550	1.6417	2.9939	3.1304	3.0836	1.1207	2.4963	2.8414	1.8901	2.7142	3.2119	1.2560	3.2148
1088002	2.1170	1.7982	1.7194	1.1335	2.2669	1.6912	1.6764	0.7433	1.2578	1.1434	0.9704	1.8519	1.4721	0.7786
1087291	3.7941	4.0641	3.0521	3.5493	3.5813	4.1129	3.4118	3.5165	4.1089	2.2237	3.5205	4.0764	3.4826	3.8875
1092750	2.4001	3.6057	2.5673	2.5797	2.9246	3.4777	2.9173	2.4874	3.4954	2.6623	2.7111	3.5653	2.9558	2.0718
1105957	1.4117	1.5272	2.2843	1.1040	3.9165	2.0398	2.5606	0.9877	1.7907	1.1614	0.8286	1.9732	2.6152	0.3315
1097578	0.1215	1.4934	0.6372	0.6781	1.3547	1.5955	0.5440	0.7293	1.4349	0.7092	0.7428	1.5142	0.4018	0.5743
280123344	2.1654	2.2872	2.8244	1.5586	3.5739	2.4221	2.5870	1.4999	2.5260	1.8485	1.5698	2.4614	2.6526	1.0446
279969545	6.5986	6.1391	6.9304	5.4295	7.1727	5.9960	6.1052	5.9364	6.3993	5.3276	5.7942	6.6943	5.7512	5.7305
279717886	5.4165	8.1009	7.6960	6.7913	8.2591	8.0295	7.1038	7.1293	8.1170	6.5329	6.9829	8.3449	6.7247	7.7347
1087904	2.6480	2.6579	3.0986	1.2652	2.1625	2.9214	2.7308	1.5615	2.8700	1.7210	1.6825	2.6492	2.5402	1.6177
1093183	3.6519	4.9977	2.8639	4.5702	3.8253	4.7084	3.4458	4.3552	4.9045	2.9026	4.5425	4.8020	3.6609	4.5177
1104722	6.0802	7.4172	7.7038	6.1595	7.9649	7.2967	6.7240	6.4240	7.2445	6.4646	6.2559	7.3534	6.1788	6.9045
1104414	1.6515	3.1451	1.8781	2.9738	3.8753	3.0200	2.1480	2.7818	3.3822	1.6205	2.8630	3.1331	2.3448	2.6723
1087090	2.3202	2.9290	2.3211	2.6908	3.7717	2.9482	2.8194	2.5267	3.3535	1.5681	2.6238	3.0436	3.0710	1.8768
1093978	4.2404	5.1185	5.0636	4.2190	5.5922	5.1620	4.8276	4.3102	5.0401	3.5052	4.2413	5.0396	4.6388	4.4621
279885239	2.1154	4.4982	4.7513	2.6023	4.9646	4.3714	3.8753	3.0645	4.2094	3.1625	2.7396	4.0132	3.5055	3.5396
279875657	1.2653	2.6386	1.9477	1.7461	2.0344	3.3163	1.9556	2.1133	3.0725	0.5104	2.0250	2.5168	2.0313	2.4753
1102976	3.6955	3.7161	3.0336	2.8248	3.5118	3.7697	3.4277	3.0180	3.8503	2.9467	3.0283	3.7387	3.9872	2.4568
1102526	2.7052	4.4783	3.2363	3.5294	3.7986	4.2093	3.2846	3.3634	4.2359	3.0438	3.4515	4.2874	3.5338	3.1906
1089866	2.9267	2.9556	2.4048	2.6598	3.7640	3.0094	2.8779	2.3633	3.1098	2.2511	2.3926	3.0265	3.0866	2.0338
1093355	5.7204	6.9502	5.1855	6.5247	6.3602	6.7288	5.7466	6.3575	6.8865	4.9589	6.4379	6.8025	6.0924	6.3086
279886928	2.2986	1.9561	0.1445	1.3546	0.8827	1.5308	0.2174	1.6823	1.5545	0.6321	1.2105	1.1370	0.1371	2.1152
1095406	2.4488	4.3711	3.0410	3.4564	4.0222	4.1532	2.9392	3.1889	3.9888	2.8852	3.2615	4.0185	2.9971	3.9183
279799078	7.0251	8.1673	8.7621	6.9046	9.2678	8.0961	7.8784	7.3407	8.2503	7.6395	7.0109	8.4970	7.2615	7.9615
1096857	2.6531	3.3078	2.3731	2.5662	2.4281	3.1580	2.5264	2.3283	3.3312	2.3730	2.4505	3.1393	2.5823	1.8464
279666646	0.7218	0.4134	1.5595	0.0000	3.2644	1.0139	0.3321	0.0000	0.9214	0.0000	0.5198	0.0000	1.0583	0.0000
1105029	2.2276	3.4157	2.4526	2.6067	3.7480	3.2738	2.8352	2.5184	3.3524	2.0983	2.7634	3.2456	2.8446	2.5901
280042970	1.6534	0.8723	1.5018	0.0000	2.2149	1.2579	1.4556	0.0000	0.3112	0.7038	0.0000	0.6152	0.5973	0.0000
1087096	6.1916	6.3278	7.0615	5.5523	7.4862	6.3180	6.0424	5.7832	6.3626	5.3089	5.4901	6.3473	5.6252	6.2065
1091295	3.0221	3.7962	2.9427	3.1670	3.7445	3.7073	3.2237	2.9806	3.6475	2.4352	3.1429	3.6386	3.1986	2.6771
279740470	0.1002	0.7161	0.2354	0.0716	1.5288	0.7289	0.3504	0.1199	0.7938	0.3192	0.0000	0.8299	0.1995	0.0000
1090478	2.7247	3.2503	2.7576	2.6709	2.9412	3.3425	2.9257	2.5273	3.5582	1.3066	2.3741	3.2164	3.0857	2.7669
1102040	1.5365	1.7078	2.3513	0.6064	2.1811	2.2110	2.3574	0.9888	2.1934	0.9708	0.8475	2.0735	2.3996	0.3866
1090495	4.3676	5.9511	4.4024	5.4560	5.6369	5.8520	4.7163	5.3052	5.8571	4.8254	5.2976	5.9214	4.5728	5.2446
1095062	5.0992	3.1850	4.1535	2.3736	4.0363	3.4376	4.2935	2.6647	3.5736	2.2512	2.6979	3.4434	4.6790	2.2969
1095526	1.4324	2.3592	1.8604	1.5529	1.5664	2.4809	1.8812	1.3244	2.6367	0.8460	1.4559	2.2040	1.9393	1.0897
1098529	0.2638	2.5168	0.4772	1.4474	0.9332	2.1335	0.7673	1.2933	2.0622	1.1861	1.5370	2.2664	0.6174	1.2865
1095775	3.0553	4.1745	4.4362	2.6769	4.2033	4.1048	3.7081	2.9838	4.0891	3.1854	2.9595	4.0640	3.5407	3.1418
1094050	1.5635	1.1779	0.8947	0.5205	1.7361	1.3945	1.4163	0.5954	1.5428	0.5455	0.5184	1.1231	1.0780	0.8602
1087230	5.4575	7.6533	5.2213	7.0505	6.3479	7.3645	5.5451	6.7379	7.4278	6.7754	6.9311	7.3736	5.3278	6.9557
280117679	0.6321	1.2641	1.5691	0.3731	1.8086	1.6262	1.5635	0.1284	1.4898	0.7182	0.1705	1.3542	1.4072	0.0163
1100377	1.8924	2.3415	2.1624	1.2376	2.5432	2.5279	2.3215	1.2818	2.3146	1.3532	1.5808	2.4815	2.4168	1.4940
1088642	2.9401	2.6499	2.7069	1.6229	2.2395	2.8931	2.8816	1.9474	2.8909	1.5186	1.7195	2.7462	3.2175	1.2503
1091834	3.6324	5.0802	3.3992	4.2766	4.1769	4.9149	3.4798	4.0776	4.9325	4.3412	4.2388	4.8567	3.7659	4.2648
1088262	2.4963	3.9852	3.1545	3.3438	4.3594	3.9380	2.9716	3.3732	3.9036	2.1191	3.3650	3.7920	3.1903	3.5007
1092706	1.0664	1.8266	1.4405	0.7521	2.2928	1.9919	1.5907	1.5486	2.2667	0.5643	1.1188	2.0542	1.6644	1.7049
1091694	1.8446	3.8794	2.4499	2.9441	2.6947	3.6458	2.4133	2.5752	3.5530	2.9792	2.8082	3.7503	2.4510	2.2564
1099603	2.0583	2.9003	2.1644	2.4240	3.3465	2.9094	2.1274	2.5240	3.0683	1.2173	2.2903	2.7916	2.3122	2.7599
1105861	1.8657	1.4817	1.5768	0.4681	1.8942	1.5626	1.2471	0.4377	1.5393	0.9506	0.6865	1.3189	1.4986	1.0721
280101670	0.6259	1.9658	1.2414	0.5206	1.3558	1.6577	1.1108	1.1244	1.8162	0.6324	1.1580	2.0877	1.0039	0.9428
1101287	3.8466	4.5564	3.9679	3.7361	4.4971	4.7007	4.3178	3.6234	4.6372	3.1358	3.6523	4.4424	4.1437	4.0538
1100517	3.4781	5.2118	3.5909	5.3051	6.1569	5.0496	3.8629	4.8205	5.2432	3.1912	5.1585	4.9630	3.9908	5.2742
1091491	2.5119	4.0855	3.2952	3.3101	4.0932	3.9602	3.1232	3.2356	4.1230	2.6390	3.2717	4.0604	3.0542	3.5742
279841335	0.1425	2.4494	0.2559	1.1030	0.4522	1.9310	0.2210	0.9470	2.1422	1.2791	1.3839	1.7068	0.2407	1.3924
279846679	3.1548	4.3837	4.0418	3.1346	4.3117	4.3417	3.8117	3.4687	4.1174	4.2374	3.3625	4.8082	3.3489	3.1449
280074572	2.7170	2.0634	2.0794	1.6055	2.8124	2.4286	2.3712	1.3343	2.4849	0.8974	1.5602	2.2768	2.8721	2.0523
279717439	0.4037	1.7887	2.3163	1.2549	1.7251	2.2237	2.0208	0.0000	1.9833	0.5023	0.1630	1.3231	1.1608	0.2432
1089160	3.7363	5.0621	4.1591	3.8536	3.8518	5.0261	4.0746	3.9547	4.9215	3.9327	3.9847	5.1131	3.9884	4.0659
279951826	1.5362	3.1093	2.5136	2.0368	3.2892	3.2806	1.5332	2.6116	3.0823	2.1215	2.4637	3.0407	1.3931	3.5101
1097575	0.3436	2.2964	0.5610	1.5375	2.0986	2.0909	0.8413	1.4623	2.1098	1.8186	1.4808	2.2481	0.6944	1.5869
279872050	2.6413	1.2367	2.5868	0.9365	4.2477	1.7242	2.8145	0.9808	1.7848	1.7569	0.8381	1.9146	2.9327	0.2858
1095069	3.4393	5.1473	3.9573	4.2515	4.6939	4.9911	3.8065	4.2401	5.1105	4.1898	4.2585	5.0828	3.8166	4.4999
1101375	4.6116	3.5423	3.2069	3.7004	4.5212	3.9529	3.7705	3.6409	4.3453	2.6891	3.7799	3.9196	4.4171	3.0530
1104956	2.1729	1.4772	1.7956	1.5244	4.4189	1.5873	2.2170	1.3129	2.0060	0.8218	1.3846	1.7725	2.5649	1.3623
1088975	3.5160	4.7602	3.0705	4.6058	4.9590	4.6727	3.6331	4.3701	4.7634	3.3694	4.3898	4.4365	3.7682	4.0088
1089846	2.4089	2.5021	2.2896	1.7760	2.8728	2.7541	2.4461	1.9349	2.7042	1.5017	1.8238	2.6833	2.6961	1.8398
280121084	1.6428	3.7080	1.5898	2.8664	2.3776	3.6811	2.4368	3.2043	3.8177	2.7240	2.7024	3.5202	2.5554	1.9924
1087163	4.8151	0.9279	0.7503	0.8346	0.8823	0.9283	0.8430	1.2817	0.9388	1.1393	0.8829	0.5908	0.5523	0.9027
1107837	0.9087	1.2682	0.8622	0.1783	0.3180	1.3638	0.8054	0.0889	1.0398	0.3356	0.1116	1.2516	0.6534	0.2409
1090529	2.4493	4.2302	3.2900	3.1420	3.6514	4.0993	3.0869	3.2370	4.1050	2.6823	3.2069	4.0847	3.1581	3.4344
1092514	4.2536	2.3601	3.1695	1.8212	2.7436	3.4186	3.6400	2.0246	3.4912	2.4298	2.1192	2.7570	3.6965	1.5428
280120357	3.2264	3.0276	2.9475	2.8416	4.4029	3.3229	2.3768	2.9274	3.2144	0.6646	3.0958	2.7207	3.3917	3.3875
1108758	3.8357	6.0422	5.3303	4.7830	4.7130	6.0283	4.8853	4.9003	6.1860	4.0434	4.6144	5.9019	4.9073	5.2276
279585954	1.8930	1.9406	2.1086	0.6004	1.1416	2.2174	2.2768	0.7781	2.2126	0.7852	0.7852	1.9212	2.3522	0.4992
1104361	0.3483	2.7060	0.8229	1.7287	1.6318	2.3319	0.7689	1.6747	2.1005	1.7552	1.5694	2.4195	0.6624	1.4862
1100698	0.8854	1.8903	2.1888	1.0024	4.2082	2.1945	2.4891	0.9870	1.9613	1.1890	0.9480	1.9348	2.8358	0.8770
1089385	5.7473	6.3033	6.2051	4.3297	2.4881	7.2789	6.7174	4.1285	5.9619	5.0793	3.7787	6.1898	5.2674	4.8718
279988767	0.5306	1.1512	0.8572	0.1262	1.0578	1.1066	0.8109	0.2800	1.1005	0.1521	0.2131	1.1637	0.7102	0.0837
280028413	3.4561	3.3688	3.3904	1.8650	3.3599	3.6131	3.6491	2.3686	3.2781	2.2684	2.3009	3.0547	3.8853	2.2004
1094781	2.6800	3.1733	2.6235	2.3727	2.4707	3.6428	2.9252	2.0839	3.3747	2.3029	2.3269	3.2314	3.0107	2.2059
279780836	1.6673	2.2217	1.6611	1.4325	1.7427	2.2055	1.4058	1.5025	2.5121	1.5577	1.3777	2.1725	1.0706	1.7757
1093759	0.4598	2.9502	0.9949	2.2519	2.0903	2.8000	0.9479	2.1371	2.8103	2.4682	1.8710	2.9287	0.6288	2.5108
1101639	1.8571	3.4371	2.1248	3.0356	3.6852	3.4166	2.2664	2.8496	3.4479	1.5613	2.9443	3.1859	2.5044	3.1815
1094779	1.5743	3.7400	2.8003	2.7913	3.7365	3.6251	2.8511	2.6404	3.6570	2.5787	2.5570	3.6535	2.7862	2.7396
1101347	0.8827	1.7429	1.5718	0.8418	1.0420	2.1331	1.0614	1.2549	2.0044	0.3559	0.9482	1.9974	0.9926	1.1405
279744533	2.5048	2.1219	2.6795	1.6695	3.1640	2.2986	2.0037	1.8677	2.4483	1.6839	1.8082	2.6355	2.5844	1.0314
1094922	2.9297	2.1625	2.7219	1.4691	2.5859	2.7053	2.9227	1.4114	2.5944	1.4425	1.4476	2.4413	2.8088	1.4341
1089517	1.9731	2.3314	2.4290	1.4834	3.5612	2.4211	2.5755	1.4411	2.4029	1.5399	1.6045	2.3099	2.5718	1.4545
280081608	3.4037	2.4477	3.0137	1.7536	2.7904	2.5738	3.1878	1.6206	2.6225	0.8319	1.9132	2.4812	3.0753	1.4648
1089891	4.1252	4.1142	4.1729	3.9639	6.2039	4.2814	4.3748	3.8449	4.2876	2.9998	3.8505	4.1707	4.7708	3.3685
1089137	2.8346	4.1948	2.6744	3.6549	3.5680	4.0997	2.8972	3.4724	4.0699	2.9043	3.4372	4.0162	3.0722	3.3677
1094002	2.0569	2.2515	2.2844	1.2717	2.4966	2.3672	2.3778	1.3768	2.2512	1.4777	1.3420	2.2243	2.3424	0.8274
1105845	3.4143	4.3646	4.1803	3.8161	5.9123	4.2297	4.3202	3.5828	4.5676	2.8847	3.9383	4.5129	4.5522	3.8329
280009511	1.0841	2.2410	1.1118	1.0312	1.1063	1.8457	0.8202	1.0882	1.7403	0.5926	1.4110	1.9218	1.3033	1.0005
279879250	2.0795	1.3172	1.9429	0.1624	2.2479	1.0961	1.6558	1.0361	1.7515	0.2754	0.6091	1.3254	1.8705	0.6463
280035549	0.5851	1.3962	1.0714	0.5920	1.7665	1.5598	1.1896	0.4461	0.9857	1.0415	0.4973	1.9512	0.4329	0.8339
1087778	3.1074	2.7960	2.9477	2.0026	3.6957	2.8861	3.0548	2.3309	2.9051	1.1884	1.9494	2.6767	3.2381	2.4950
279800788	4.8127	3.0139	3.6049	2.9016	5.2027	3.2227	2.6017	3.3574	2.7594	4.0421	2.8731	3.3193	2.6638	2.8502
1101309	3.2733	4.7409	4.0348	3.6761	4.1373	4.5731	3.3908	3.6978	4.5207	4.2846	3.6899	4.5802	3.0768	3.7037
1103523	1.6182	1.9688	2.2152	0.7271	1.8656	2.2503	1.9408	0.9314	2.3157	1.1863	0.9733	1.9498	1.8457	1.2605
1096240	1.4122	4.0853	1.6892	3.2634	2.9113	3.8807	1.7591	3.6607	4.0925	3.2462	3.4145	3.8737	1.7966	3.3004
1098267	1.9857	2.0655	1.7057	1.3830	1.1340	2.2597	2.1679	1.1084	2.4636	0.7408	1.5056	2.5188	2.3543	0.7272
1088536	1.6750	1.3479	2.1121	0.9662	3.7964	1.5654	2.1212	0.8443	1.6413	0.9178	0.7494	1.5719	2.3575	0.5190
1089958	2.3112	2.8351	2.7263	2.0707	3.6709	2.9767	3.0287	2.0304	3.0380	1.8669	2.0052	2.8004	3.1544	1.7547
1104373	6.6825	6.4712	6.0233	5.5819	6.1886	6.5845	5.9177	5.6803	6.5527	6.1629	5.8325	6.3621	5.8506	5.8698
1096244	1.6363	1.7912	2.2306	0.7830	2.2403	2.1867	2.1083	0.7961	1.9794	1.0815	0.9193	1.8207	2.0559	0.6968
279785221	1.1264	1.3152	0.3800	0.9192	0.8348	0.9115	0.8084	0.2478	1.5360	0.0000	0.5640	1.5033	0.9863	0.8629
1099625	3.3531	7.2303	4.9642	6.6270	6.6271	6.8136	4.9429	6.4203	7.0473	4.6518	6.4605	7.0195	4.6299	7.2251
1092455	4.1771	3.8743	4.3659	2.6940	3.8845	4.0001	4.1278	3.0904	3.9343	2.7981	2.6369	3.8160	3.9535	3.0497
279856382	0.7157	2.0785	1.3299	0.9691	1.9027	2.2768	0.9644	1.5545	2.0426	1.2965	1.2383	2.1644	1.1918	1.4987
280129084	0.6613	1.1462	1.5608	0.1849	1.3892	1.1219	0.8900	0.1225	1.5878	0.4048	0.1829	1.4105	1.1140	0.4325
1107323	1.7306	2.7200	2.7394	2.3259	4.0259	2.9130	2.3874	2.2947	3.0207	1.0229	2.3700	2.7720	2.5901	2.3184
1099297	8.1433	7.7044	8.1601	6.3600	6.7177	7.7882	8.1491	6.6741	8.0551	6.2113	6.6051	7.8124	8.3416	6.2672
1089950	0.6454	2.1038	1.6645	1.1813	3.7196	1.8472	2.3605	1.6438	2.3347	0.5720	1.2730	2.0535	1.9781	1.4071
1090018	2.7963	2.9387	2.7893	2.1052	3.8652	2.9767	2.9900	1.9990	2.9301	1.7161	2.3511	2.9118	3.2227	2.5328
1100103	0.9724	2.2330	0.9786	1.9677	3.2065	2.2115	1.3067	1.7065	2.1765	2.4845	1.9534	2.3541	1.0089	1.2801
1096563	1.9868	2.1117	1.7218	1.0685	1.0016	3.0631	1.9765	1.0900	2.0652	1.3186	1.2576	2.0068	1.8350	1.1947
1091236	1.7092	3.6002	2.2230	3.0633	3.6278	3.3612	2.1865	2.8376	3.4181	3.0399	2.9238	3.6705	2.1650	2.5597
279902998	3.5443	3.4246	3.3998	3.6250	4.5400	3.4693	2.7379	3.5696	3.6138	0.9565	3.2678	3.2067	3.1645	3.4952
1099662	2.5636	3.9930	3.2183	2.7311	2.8222	3.9449	3.0909	2.7899	4.1862	2.8200	2.9983	3.9782	2.8899	3.2649
