# Supplementary material for: Identification of the Molecular Events Involved in the Development of Prefrontal Cortex Through the Analysis of RNA-Seq Data From BrainSpan
Source: ASN Neuro. 2019 Jun 18;11:1759091419854627. doi: 10.1177/1759091419854627 (PMC6582306; doi:10.1177/1759091419854627)
Supplement: Supplemental Material6 - Supplemental material for Identification of the Molecular Events Involved in the Development of Prefrontal Cortex Through the Analysis of RNA-Seq Data From BrainSpan [file Supplemental_Material6.zip › PFC/6/PFC-BPs-6.xlsx]

## Sheet: Sheet1
Sublist	Category	Term	RT	Genes	Count	%	P-Value	Benjamini
	GOTERM_BP_DIRECT	extracellular matrix organization	RT		31	7.1	2.3e-17	5.2e-14
	GOTERM_BP_DIRECT	response to hypoxia	RT		28	6.4	6.1e-16	6.3e-13
	GOTERM_BP_DIRECT	angiogenesis	RT		30	6.8	7.5e-15	5.6e-12
	GOTERM_BP_DIRECT	cell adhesion	RT		37	8.4	2.2e-11	1.2e-08
	GOTERM_BP_DIRECT	positive regulation of angiogenesis	RT		17	3.9	3.4e-09	1.5e-06
	GOTERM_BP_DIRECT	response to wounding	RT		13	3	8.3e-09	3.1e-06
	GOTERM_BP_DIRECT	oxygen transport	RT		8	1.8	1.1e-08	3.7e-06
	GOTERM_BP_DIRECT	cellular response to transforming growth factor beta stimulus	RT		11	2.5	7.4e-08	2.1e-05
	GOTERM_BP_DIRECT	extracellular matrix disassembly	RT		13	3	7.5e-08	1.9e-05
	GOTERM_BP_DIRECT	positive regulation of cell migration	RT		19	4.3	9.9e-08	2.2e-05
	GOTERM_BP_DIRECT	SRP-dependent cotranslational protein targeting to membrane	RT		14	3.2	1.1e-07	2.2e-05
	GOTERM_BP_DIRECT	platelet degranulation	RT		14	3.2	3.3e-07	6.1e-05
	GOTERM_BP_DIRECT	leukocyte migration	RT		15	3.4	3.8e-07	6.6e-05
	GOTERM_BP_DIRECT	response to cAMP	RT		10	2.3	5e-07	8e-05
	GOTERM_BP_DIRECT	transforming growth factor beta receptor signaling pathway	RT		13	3	6.5e-07	9.8e-05
	GOTERM_BP_DIRECT	viral transcription	RT		14	3.2	8.7e-07	0.00012
	GOTERM_BP_DIRECT	collagen catabolic process	RT		11	2.5	1e-06	0.00014
	GOTERM_BP_DIRECT	negative regulation of cell proliferation	RT		26	5.9	1.7e-06	0.00022
	GOTERM_BP_DIRECT	nuclear-transcribed mRNA catabolic process, nonsense-mediated decay	RT		14	3.2	1.7e-06	0.00021
	GOTERM_BP_DIRECT	cellular response to fibroblast growth factor stimulus	RT		8	1.8	2.7e-06	0.00031
	GOTERM_BP_DIRECT	aging	RT		16	3.7	2.9e-06	0.00032
	GOTERM_BP_DIRECT	positive regulation of gene expression	RT		20	4.6	4.3e-06	0.00045
	GOTERM_BP_DIRECT	cellular response to hypoxia	RT		12	2.7	6.9e-06	0.00068
	GOTERM_BP_DIRECT	translational initiation	RT		14	3.2	8.4e-06	0.00079
	GOTERM_BP_DIRECT	vasculogenesis	RT		9	2.1	2.5e-05	0.0022
	GOTERM_BP_DIRECT	cellular response to tumor necrosis factor	RT		12	2.7	2.5e-05	0.0022
	GOTERM_BP_DIRECT	embryo implantation	RT		8	1.8	2.9e-05	0.0024
	GOTERM_BP_DIRECT	cellular response to hormone stimulus	RT		8	1.8	4.6e-05	0.0037
	GOTERM_BP_DIRECT	decidualization	RT		6	1.4	5.4e-05	0.0042
	GOTERM_BP_DIRECT	negative regulation of apoptotic process	RT		25	5.7	5.5e-05	0.0041
	GOTERM_BP_DIRECT	cellular response to epidermal growth factor stimulus	RT		7	1.6	6.5e-05	0.0047
	GOTERM_BP_DIRECT	response to estrogen	RT		9	2.1	7.5e-05	0.0053
	GOTERM_BP_DIRECT	positive regulation of apoptotic process	RT		19	4.3	9.5e-05	0.0065
	GOTERM_BP_DIRECT	response to hydrogen peroxide	RT		8	1.8	0.0001	0.0069
	GOTERM_BP_DIRECT	response to cold	RT		7	1.6	0.00011	0.007
	GOTERM_BP_DIRECT	response to cytokine	RT		8	1.8	0.00012	0.0074
	GOTERM_BP_DIRECT	translation	RT		17	3.9	0.00013	0.0077
	GOTERM_BP_DIRECT	cellular response to mechanical stimulus	RT		9	2.1	0.00014	0.0083
	GOTERM_BP_DIRECT	response to progesterone	RT		7	1.6	0.00017	0.0099
	GOTERM_BP_DIRECT	negative regulation of cell migration	RT		10	2.3	0.00021	0.012
	GOTERM_BP_DIRECT	response to lipopolysaccharide	RT		13	3	0.00023	0.013
	GOTERM_BP_DIRECT	response to mechanical stimulus	RT		8	1.8	0.00027	0.014
	GOTERM_BP_DIRECT	positive regulation of transcription from RNA polymerase II promoter	RT		39	8.9	0.00034	0.018
	GOTERM_BP_DIRECT	response to drug	RT		18	4.1	0.00034	0.017
	GOTERM_BP_DIRECT	response to peptide hormone	RT		7	1.6	0.00034	0.017
	GOTERM_BP_DIRECT	bicarbonate transport	RT		7	1.6	0.00034	0.017
	GOTERM_BP_DIRECT	cellular response to dexamethasone stimulus	RT		6	1.4	0.00035	0.017
	GOTERM_BP_DIRECT	liver regeneration	RT		6	1.4	0.00035	0.017
	GOTERM_BP_DIRECT	blood circulation	RT		7	1.6	0.00039	0.018
	GOTERM_BP_DIRECT	negative regulation of transcription from RNA polymerase II promoter	RT		31	7.1	0.00045	0.021
	GOTERM_BP_DIRECT	regulation of angiogenesis	RT		6	1.4	0.00049	0.022
	GOTERM_BP_DIRECT	regulation of blood pressure	RT		8	1.8	0.00049	0.022
	GOTERM_BP_DIRECT	nitric oxide mediated signal transduction	RT		5	1.1	0.00064	0.028
	GOTERM_BP_DIRECT	response to glucose	RT		8	1.8	0.00064	0.027
	GOTERM_BP_DIRECT	regulation of cell proliferation	RT		13	3	0.0007	0.029
	GOTERM_BP_DIRECT	cell-matrix adhesion	RT		9	2.1	0.00072	0.03
	GOTERM_BP_DIRECT	wound healing, spreading of epidermal cells	RT		4	0.9	0.00076	0.031
	GOTERM_BP_DIRECT	cellular response to lipopolysaccharide	RT		10	2.3	0.00076	0.03
	GOTERM_BP_DIRECT	cellular response to calcium ion	RT		7	1.6	0.00077	0.03
	GOTERM_BP_DIRECT	rRNA processing	RT		14	3.2	0.00078	0.03
	GOTERM_BP_DIRECT	cellular response to glucocorticoid stimulus	RT		5	1.1	0.00078	0.03
	GOTERM_BP_DIRECT	interferon-gamma-mediated signaling pathway	RT		8	1.8	0.00083	0.031
	GOTERM_BP_DIRECT	positive regulation of cell differentiation	RT		6	1.4	0.0011	0.041
	GOTERM_BP_DIRECT	positive regulation of cell proliferation	RT		22	5	0.0012	0.044
	GOTERM_BP_DIRECT	cellular response to cycloheximide	RT		3	0.7	0.0014	0.048
	GOTERM_BP_DIRECT	nitric oxide transport	RT		3	0.7	0.0014	0.048
	GOTERM_BP_DIRECT	collagen fibril organization	RT		6	1.4	0.0014	0.049
	GOTERM_BP_DIRECT	cellular response to peptide	RT		4	0.9	0.0014	0.049
	GOTERM_BP_DIRECT	regulation of cell death	RT		4	0.9	0.0014	0.049
	GOTERM_BP_DIRECT	single organismal cell-cell adhesion	RT		9	2.1	0.0015	0.051
	GOTERM_BP_DIRECT	response to interferon-gamma	RT		5	1.1	0.0016	0.053
	GOTERM_BP_DIRECT	transcription from RNA polymerase II promoter	RT		23	5.3	0.0018	0.058
	GOTERM_BP_DIRECT	positive regulation of osteoblast differentiation	RT		7	1.6	0.0018	0.058
	GOTERM_BP_DIRECT	osteoblast differentiation	RT		9	2.1	0.0018	0.058
	GOTERM_BP_DIRECT	positive regulation of nitric oxide biosynthetic process	RT		6	1.4	0.0022	0.069
	GOTERM_BP_DIRECT	negative regulation of nitric oxide biosynthetic process	RT		4	0.9	0.0024	0.073
	GOTERM_BP_DIRECT	in utero embryonic development	RT		12	2.7	0.0025	0.075
	GOTERM_BP_DIRECT	endodermal cell differentiation	RT		5	1.1	0.0025	0.074
	GOTERM_BP_DIRECT	positive regulation of odontogenesis	RT		3	0.7	0.0027	0.078
	GOTERM_BP_DIRECT	female pregnancy	RT		8	1.8	0.0031	0.088
	GOTERM_BP_DIRECT	negative regulation of smooth muscle cell proliferation	RT		5	1.1	0.0033	0.092
	GOTERM_BP_DIRECT	inflammatory response	RT		18	4.1	0.0036	0.1
	GOTERM_BP_DIRECT	inflammatory response to antigenic stimulus	RT		4	0.9	0.0037	0.1
	GOTERM_BP_DIRECT	face morphogenesis	RT		5	1.1	0.0037	0.1
	GOTERM_BP_DIRECT	response to testosterone	RT		5	1.1	0.0037	0.1
	GOTERM_BP_DIRECT	positive regulation of transcription, DNA-templated	RT		22	5	0.0041	0.11
	GOTERM_BP_DIRECT	cell migration	RT		11	2.5	0.0042	0.11
	GOTERM_BP_DIRECT	negative regulation of fibroblast proliferation	RT		5	1.1	0.0042	0.11
	GOTERM_BP_DIRECT	cellular response to interleukin-1	RT		7	1.6	0.0042	0.11
	GOTERM_BP_DIRECT	immune response	RT		19	4.3	0.0047	0.12
	GOTERM_BP_DIRECT	negative regulation of extrinsic apoptotic signaling pathway via death domain receptors	RT		5	1.1	0.0053	0.13
	GOTERM_BP_DIRECT	cell-substrate adhesion	RT		4	0.9	0.0054	0.13
	GOTERM_BP_DIRECT	positive regulation of fibroblast proliferation	RT		6	1.4	0.006	0.14
	GOTERM_BP_DIRECT	cell-cell adhesion	RT		14	3.2	0.0062	0.15
	GOTERM_BP_DIRECT	positive regulation of protein phosphorylation	RT		9	2.1	0.0063	0.15
	GOTERM_BP_DIRECT	response to vitamin D	RT		4	0.9	0.0064	0.15
	GOTERM_BP_DIRECT	endothelial cell proliferation	RT		4	0.9	0.0064	0.15
	GOTERM_BP_DIRECT	negative regulation of cell death	RT		6	1.4	0.0065	0.15
	GOTERM_BP_DIRECT	collagen biosynthetic process	RT		3	0.7	0.0066	0.15
	GOTERM_BP_DIRECT	vascular smooth muscle cell development	RT		3	0.7	0.0066	0.15
	GOTERM_BP_DIRECT	cell-substrate junction assembly	RT		3	0.7	0.0066	0.15
	GOTERM_BP_DIRECT	cellular hyperosmotic response	RT		3	0.7	0.0066	0.15
	GOTERM_BP_DIRECT	blood coagulation	RT		11	2.5	0.0067	0.15
	GOTERM_BP_DIRECT	intracellular signal transduction	RT		18	4.1	0.0068	0.15
	GOTERM_BP_DIRECT	cell growth	RT		6	1.4	0.007	0.15
	GOTERM_BP_DIRECT	cellular response to hydrogen peroxide	RT		6	1.4	0.0076	0.16
	GOTERM_BP_DIRECT	ossification	RT		7	1.6	0.0076	0.16
	GOTERM_BP_DIRECT	wound healing	RT		7	1.6	0.0076	0.16
	GOTERM_BP_DIRECT	positive regulation of peptidyl-tyrosine phosphorylation	RT		7	1.6	0.0085	0.18
	GOTERM_BP_DIRECT	hydrogen peroxide catabolic process	RT		4	0.9	0.0086	0.18
	GOTERM_BP_DIRECT	positive regulation of pri-miRNA transcription from RNA polymerase II promoter	RT		4	0.9	0.0086	0.18
	GOTERM_BP_DIRECT	lipoprotein metabolic process	RT		5	1.1	0.0088	0.18
	GOTERM_BP_DIRECT	cellular response to phorbol 13-acetate 12-myristate	RT		3	0.7	0.0091	0.18
	GOTERM_BP_DIRECT	mitral valve morphogenesis	RT		3	0.7	0.0091	0.18
	GOTERM_BP_DIRECT	response to laminar fluid shear stress	RT		3	0.7	0.0091	0.18
	GOTERM_BP_DIRECT	cell-cell signaling	RT		13	3	0.0093	0.19
	GOTERM_BP_DIRECT	positive regulation of smooth muscle cell proliferation	RT		6	1.4	0.0094	0.19
	GOTERM_BP_DIRECT	positive regulation of epithelial cell proliferation	RT		6	1.4	0.0094	0.19
	GOTERM_BP_DIRECT	negative regulation of sequence-specific DNA binding transcription factor activity	RT		6	1.4	0.0094	0.19
	GOTERM_BP_DIRECT	cell death	RT		5	1.1	0.0096	0.19
	GOTERM_BP_DIRECT	fibrinolysis	RT		4	0.9	0.0099	0.19
	GOTERM_BP_DIRECT	regulation of sodium ion transport	RT		4	0.9	0.0099	0.19
	GOTERM_BP_DIRECT	erythrocyte differentiation	RT		5	1.1	0.011	0.2
	GOTERM_BP_DIRECT	movement of cell or subcellular component	RT		7	1.6	0.011	0.2
	GOTERM_BP_DIRECT	SMAD protein signal transduction	RT		6	1.4	0.011	0.2
	GOTERM_BP_DIRECT	negative regulation of protein ubiquitination	RT		5	1.1	0.011	0.21
	GOTERM_BP_DIRECT	regulation of stem cell proliferation	RT		3	0.7	0.012	0.22
	GOTERM_BP_DIRECT	blood vessel maturation	RT		3	0.7	0.012	0.22
	GOTERM_BP_DIRECT	nuclear-transcribed mRNA catabolic process, deadenylation-dependent decay	RT		3	0.7	0.012	0.22
	GOTERM_BP_DIRECT	basement membrane organization	RT		3	0.7	0.012	0.22
	GOTERM_BP_DIRECT	negative regulation of transforming growth factor beta receptor signaling pathway	RT		6	1.4	0.012	0.22
	GOTERM_BP_DIRECT	ovarian follicle development	RT		5	1.1	0.012	0.22
	GOTERM_BP_DIRECT	cellular response to vascular endothelial growth factor stimulus	RT		4	0.9	0.013	0.23
	GOTERM_BP_DIRECT	positive regulation of collagen biosynthetic process	RT		4	0.9	0.013	0.23
	GOTERM_BP_DIRECT	receptor internalization	RT		5	1.1	0.014	0.24
	GOTERM_BP_DIRECT	response to estradiol	RT		7	1.6	0.014	0.24
	GOTERM_BP_DIRECT	cell motility	RT		4	0.9	0.014	0.24
	GOTERM_BP_DIRECT	cellular iron ion homeostasis	RT		5	1.1	0.015	0.25
	GOTERM_BP_DIRECT	response to interferon-beta	RT		3	0.7	0.015	0.25
	GOTERM_BP_DIRECT	SMAD protein import into nucleus	RT		3	0.7	0.015	0.25
	GOTERM_BP_DIRECT	positive regulation of ceramide biosynthetic process	RT		3	0.7	0.015	0.25
	GOTERM_BP_DIRECT	chondrocyte proliferation	RT		3	0.7	0.015	0.25
	GOTERM_BP_DIRECT	regulation of transcription from RNA polymerase II promoter	RT		18	4.1	0.015	0.25
	GOTERM_BP_DIRECT	activation of protein kinase activity	RT		5	1.1	0.016	0.26
	GOTERM_BP_DIRECT	negative regulation of endopeptidase activity	RT		8	1.8	0.016	0.26
	GOTERM_BP_DIRECT	membrane depolarization	RT		4	0.9	0.016	0.26
	GOTERM_BP_DIRECT	leukocyte cell-cell adhesion	RT		4	0.9	0.016	0.26
	GOTERM_BP_DIRECT	cytoplasmic translation	RT		4	0.9	0.016	0.26
	GOTERM_BP_DIRECT	chemotaxis	RT		8	1.8	0.017	0.26
	GOTERM_BP_DIRECT	positive regulation of cell division	RT		5	1.1	0.018	0.28
	GOTERM_BP_DIRECT	signal transduction	RT		37	8.4	0.018	0.28
	GOTERM_BP_DIRECT	blood vessel endothelial cell migration	RT		3	0.7	0.019	0.28
	GOTERM_BP_DIRECT	negative regulation of phagocytosis	RT		3	0.7	0.019	0.28
	GOTERM_BP_DIRECT	response to metal ion	RT		3	0.7	0.019	0.28
	GOTERM_BP_DIRECT	positive regulation of vasculogenesis	RT		3	0.7	0.019	0.28
	GOTERM_BP_DIRECT	bleb assembly	RT		3	0.7	0.019	0.28
	GOTERM_BP_DIRECT	negative regulation of protein autophosphorylation	RT		3	0.7	0.019	0.28
	GOTERM_BP_DIRECT	response to interferon-alpha	RT		3	0.7	0.019	0.28
	GOTERM_BP_DIRECT	response to heat	RT		5	1.1	0.02	0.3
	GOTERM_BP_DIRECT	positive regulation of pathway-restricted SMAD protein phosphorylation	RT		5	1.1	0.02	0.3
	GOTERM_BP_DIRECT	receptor-mediated endocytosis	RT		10	2.3	0.02	0.3
	GOTERM_BP_DIRECT	skeletal muscle cell differentiation	RT		5	1.1	0.021	0.31
	GOTERM_BP_DIRECT	response to radiation	RT		4	0.9	0.022	0.32
	GOTERM_BP_DIRECT	patterning of blood vessels	RT		4	0.9	0.022	0.32
	GOTERM_BP_DIRECT	regulation of transcription from RNA polymerase II promoter in response to hypoxia	RT		4	0.9	0.022	0.32
	GOTERM_BP_DIRECT	negative regulation of endothelial cell apoptotic process	RT		4	0.9	0.022	0.32
	GOTERM_BP_DIRECT	endothelial cell morphogenesis	RT		3	0.7	0.022	0.32
	GOTERM_BP_DIRECT	negative regulation of protein tyrosine kinase activity	RT		3	0.7	0.022	0.32
	GOTERM_BP_DIRECT	immunoglobulin mediated immune response	RT		3	0.7	0.022	0.32
	GOTERM_BP_DIRECT	circadian rhythm	RT		6	1.4	0.023	0.33
	GOTERM_BP_DIRECT	positive regulation of vasodilation	RT		4	0.9	0.024	0.34
	GOTERM_BP_DIRECT	negative regulation of neuron apoptotic process	RT		8	1.8	0.024	0.34
	GOTERM_BP_DIRECT	cellular response to cAMP	RT		5	1.1	0.026	0.35
	GOTERM_BP_DIRECT	response to ethanol	RT		7	1.6	0.026	0.35
	GOTERM_BP_DIRECT	T-helper 1 type immune response	RT		3	0.7	0.027	0.36
	GOTERM_BP_DIRECT	wound healing, spreading of cells	RT		3	0.7	0.027	0.36
	GOTERM_BP_DIRECT	3'-UTR-mediated mRNA destabilization	RT		3	0.7	0.027	0.36
	GOTERM_BP_DIRECT	negative regulation of vascular permeability	RT		3	0.7	0.027	0.36
	GOTERM_BP_DIRECT	negative regulation of blood coagulation	RT		3	0.7	0.027	0.36
	GOTERM_BP_DIRECT	negative regulation of inflammatory response	RT		6	1.4	0.028	0.37
	GOTERM_BP_DIRECT	negative regulation of gene expression	RT		8	1.8	0.029	0.38
	GOTERM_BP_DIRECT	defense response to Gram-negative bacterium	RT		5	1.1	0.031	0.39
	GOTERM_BP_DIRECT	negative regulation of calcium ion transport	RT		3	0.7	0.031	0.39
	GOTERM_BP_DIRECT	positive regulation of peptidase activity	RT		3	0.7	0.031	0.39
	GOTERM_BP_DIRECT	blood vessel remodeling	RT		4	0.9	0.031	0.39
	GOTERM_BP_DIRECT	response to virus	RT		7	1.6	0.032	0.4
	GOTERM_BP_DIRECT	positive regulation of epithelial to mesenchymal transition	RT		4	0.9	0.034	0.41
	GOTERM_BP_DIRECT	semaphorin-plexin signaling pathway	RT		4	0.9	0.034	0.41
	GOTERM_BP_DIRECT	response to biotic stimulus	RT		3	0.7	0.036	0.43
	GOTERM_BP_DIRECT	cellular response to interleukin-6	RT		3	0.7	0.036	0.43
	GOTERM_BP_DIRECT	negative regulation of smooth muscle cell migration	RT		3	0.7	0.036	0.43
	GOTERM_BP_DIRECT	prostaglandin biosynthetic process	RT		3	0.7	0.036	0.43
	GOTERM_BP_DIRECT	positive regulation of nuclear-transcribed mRNA catabolic process, deadenylation-dependent decay	RT		3	0.7	0.036	0.43
	GOTERM_BP_DIRECT	negative regulation of blood vessel endothelial cell migration	RT		3	0.7	0.036	0.43
	GOTERM_BP_DIRECT	protein heterotrimerization	RT		3	0.7	0.036	0.43
	GOTERM_BP_DIRECT	positive regulation of ERK1 and ERK2 cascade	RT		9	2.1	0.036	0.43
	GOTERM_BP_DIRECT	negative regulation of ERK1 and ERK2 cascade	RT		5	1.1	0.036	0.43
	GOTERM_BP_DIRECT	epithelial to mesenchymal transition	RT		4	0.9	0.036	0.43
	GOTERM_BP_DIRECT	Notch signaling pathway	RT		7	1.6	0.038	0.45
	GOTERM_BP_DIRECT	amino acid transport	RT		4	0.9	0.039	0.45
	GOTERM_BP_DIRECT	reactive oxygen species metabolic process	RT		4	0.9	0.039	0.45
	GOTERM_BP_DIRECT	regulation of immune response	RT		9	2.1	0.039	0.45
	GOTERM_BP_DIRECT	protein complex assembly	RT		7	1.6	0.04	0.45
	GOTERM_BP_DIRECT	induction of positive chemotaxis	RT		3	0.7	0.04	0.45
	GOTERM_BP_DIRECT	regulation of apoptotic process	RT		10	2.3	0.042	0.46
	GOTERM_BP_DIRECT	positive regulation of protein secretion	RT		4	0.9	0.042	0.46
	GOTERM_BP_DIRECT	regulation of the force of heart contraction by chemical signal	RT		2	0.5	0.043	0.47
	GOTERM_BP_DIRECT	negative regulation of muscle hyperplasia	RT		2	0.5	0.043	0.47
	GOTERM_BP_DIRECT	detection of hypoxia	RT		2	0.5	0.043	0.47
	GOTERM_BP_DIRECT	regulation of keratinocyte apoptotic process	RT		2	0.5	0.043	0.47
	GOTERM_BP_DIRECT	positive regulation of intracellular mRNA localization	RT		2	0.5	0.043	0.47
	GOTERM_BP_DIRECT	chronological cell aging	RT		2	0.5	0.043	0.47
	GOTERM_BP_DIRECT	smooth muscle hyperplasia	RT		2	0.5	0.043	0.47
	GOTERM_BP_DIRECT	cellular response to erythropoietin	RT		2	0.5	0.043	0.47
	GOTERM_BP_DIRECT	regulation of epithelial to mesenchymal transition involved in endocardial cushion formation	RT		2	0.5	0.043	0.47
	GOTERM_BP_DIRECT	nuclear-transcribed mRNA catabolic process, deadenylation-independent decay	RT		2	0.5	0.043	0.47
	GOTERM_BP_DIRECT	negative regulation of T cell proliferation	RT		4	0.9	0.045	0.48
	GOTERM_BP_DIRECT	heart development	RT		9	2.1	0.045	0.48
	GOTERM_BP_DIRECT	positive regulation of vascular endothelial growth factor receptor signaling pathway	RT		3	0.7	0.046	0.48
	GOTERM_BP_DIRECT	negative regulation of ossification	RT		3	0.7	0.046	0.48
	GOTERM_BP_DIRECT	endocardial cushion morphogenesis	RT		3	0.7	0.046	0.48
	GOTERM_BP_DIRECT	negative regulation of focal adhesion assembly	RT		3	0.7	0.046	0.48
	GOTERM_BP_DIRECT	response to muscle stretch	RT		3	0.7	0.046	0.48
	GOTERM_BP_DIRECT	ribosomal small subunit biogenesis	RT		3	0.7	0.046	0.48
	GOTERM_BP_DIRECT	positive regulation of cell-substrate adhesion	RT		4	0.9	0.048	0.5
	GOTERM_BP_DIRECT	type I interferon signaling pathway	RT		5	1.1	0.049	0.51
	GOTERM_BP_DIRECT	response to hyperoxia	RT		3	0.7	0.051	0.52
	GOTERM_BP_DIRECT	cAMP biosynthetic process	RT		3	0.7	0.051	0.52
	GOTERM_BP_DIRECT	blood vessel morphogenesis	RT		3	0.7	0.051	0.52
	GOTERM_BP_DIRECT	response to light stimulus	RT		3	0.7	0.051	0.52
	GOTERM_BP_DIRECT	regulation of establishment of cell polarity	RT		3	0.7	0.051	0.52
	GOTERM_BP_DIRECT	positive regulation of myoblast fusion	RT		3	0.7	0.051	0.52
	GOTERM_BP_DIRECT	acute-phase response	RT		4	0.9	0.051	0.52
	GOTERM_BP_DIRECT	cell chemotaxis	RT		5	1.1	0.052	0.52
	GOTERM_BP_DIRECT	somatic stem cell population maintenance	RT		5	1.1	0.052	0.52
	GOTERM_BP_DIRECT	regulation of cell cycle	RT		7	1.6	0.052	0.52
	GOTERM_BP_DIRECT	male gonad development	RT		6	1.4	0.053	0.52
	GOTERM_BP_DIRECT	cell proliferation	RT		14	3.2	0.054	0.53
	GOTERM_BP_DIRECT	negative regulation of viral genome replication	RT		4	0.9	0.055	0.53
	GOTERM_BP_DIRECT	negative regulation of viral entry into host cell	RT		3	0.7	0.056	0.54
	GOTERM_BP_DIRECT	response to corticosterone	RT		3	0.7	0.056	0.54
	GOTERM_BP_DIRECT	translational elongation	RT		3	0.7	0.056	0.54
	GOTERM_BP_DIRECT	platelet aggregation	RT		4	0.9	0.058	0.55
	GOTERM_BP_DIRECT	inner ear development	RT		4	0.9	0.058	0.55
	GOTERM_BP_DIRECT	positive regulation of stress fiber assembly	RT		4	0.9	0.062	0.57
	GOTERM_BP_DIRECT	negative regulation of fat cell differentiation	RT		4	0.9	0.062	0.57
	GOTERM_BP_DIRECT	lactation	RT		4	0.9	0.062	0.57
	GOTERM_BP_DIRECT	negative regulation of cysteine-type endopeptidase activity involved in apoptotic process	RT		5	1.1	0.062	0.56
	GOTERM_BP_DIRECT	positive regulation of endothelial cell proliferation	RT		5	1.1	0.062	0.56
	GOTERM_BP_DIRECT	negative regulation of growth	RT		3	0.7	0.062	0.57
	GOTERM_BP_DIRECT	negative regulation of DNA replication	RT		3	0.7	0.062	0.57
	GOTERM_BP_DIRECT	adrenal gland development	RT		3	0.7	0.062	0.57
	GOTERM_BP_DIRECT	regulation of the force of heart contraction	RT		3	0.7	0.062	0.57
	GOTERM_BP_DIRECT	labyrinthine layer blood vessel development	RT		3	0.7	0.062	0.57
	GOTERM_BP_DIRECT	cellular response to zinc ion	RT		3	0.7	0.062	0.57
	GOTERM_BP_DIRECT	tissue homeostasis	RT		3	0.7	0.062	0.57
	GOTERM_BP_DIRECT	positive regulation of chondrocyte differentiation	RT		3	0.7	0.062	0.57
	GOTERM_BP_DIRECT	positive regulation of branching involved in ureteric bud morphogenesis	RT		3	0.7	0.062	0.57
	GOTERM_BP_DIRECT	positive regulation of blood vessel endothelial cell migration	RT		3	0.7	0.062	0.57
	GOTERM_BP_DIRECT	integrin-mediated signaling pathway	RT		6	1.4	0.063	0.57
	GOTERM_BP_DIRECT	negative regulation of intrinsic apoptotic signaling pathway in response to osmotic stress	RT		2	0.5	0.063	0.57
	GOTERM_BP_DIRECT	cellular response to salt stress	RT		2	0.5	0.063	0.57
	GOTERM_BP_DIRECT	regulation of interleukin-10 secretion	RT		2	0.5	0.063	0.57
	GOTERM_BP_DIRECT	extracellular matrix constituent secretion	RT		2	0.5	0.063	0.57
	GOTERM_BP_DIRECT	ossification involved in bone remodeling	RT		2	0.5	0.063	0.57
	GOTERM_BP_DIRECT	chylomicron remodeling	RT		2	0.5	0.063	0.57
	GOTERM_BP_DIRECT	endocardial cushion to mesenchymal transition	RT		2	0.5	0.063	0.57
	GOTERM_BP_DIRECT	epithelial cell differentiation	RT		5	1.1	0.064	0.57
	GOTERM_BP_DIRECT	cellular oxidant detoxification	RT		5	1.1	0.064	0.57
	GOTERM_BP_DIRECT	cellular response to retinoic acid	RT		5	1.1	0.064	0.57
	GOTERM_BP_DIRECT	regulation of cell adhesion	RT		4	0.9	0.065	0.58
	GOTERM_BP_DIRECT	cellular response to peptide hormone stimulus	RT		3	0.7	0.068	0.59
	GOTERM_BP_DIRECT	antibacterial humoral response	RT		4	0.9	0.069	0.59
	GOTERM_BP_DIRECT	vascular endothelial growth factor receptor signaling pathway	RT		5	1.1	0.07	0.6
	GOTERM_BP_DIRECT	regulation of mRNA stability	RT		6	1.4	0.072	0.61
	GOTERM_BP_DIRECT	positive regulation of actin filament polymerization	RT		4	0.9	0.073	0.61
	GOTERM_BP_DIRECT	positive regulation of inflammatory response	RT		5	1.1	0.073	0.6
	GOTERM_BP_DIRECT	mammary gland development	RT		3	0.7	0.074	0.61
	GOTERM_BP_DIRECT	outflow tract morphogenesis	RT		4	0.9	0.076	0.62
	GOTERM_BP_DIRECT	mRNA transport	RT		4	0.9	0.08	0.64
	GOTERM_BP_DIRECT	pyruvate metabolic process	RT		3	0.7	0.081	0.64
	GOTERM_BP_DIRECT	regulation of glucose metabolic process	RT		3	0.7	0.081	0.64
	GOTERM_BP_DIRECT	lung development	RT		5	1.1	0.082	0.64
	GOTERM_BP_DIRECT	BMP signaling pathway	RT		5	1.1	0.082	0.64
	GOTERM_BP_DIRECT	activation of MAPK activity	RT		6	1.4	0.082	0.64
	GOTERM_BP_DIRECT	frontal suture morphogenesis	RT		2	0.5	0.083	0.64
	GOTERM_BP_DIRECT	post-embryonic camera-type eye development	RT		2	0.5	0.083	0.64
	GOTERM_BP_DIRECT	positive regulation of establishment of endothelial barrier	RT		2	0.5	0.083	0.64
	GOTERM_BP_DIRECT	positive regulation of necrotic cell death	RT		2	0.5	0.083	0.64
	GOTERM_BP_DIRECT	negative regulation of mitotic cell cycle phase transition	RT		2	0.5	0.083	0.64
	GOTERM_BP_DIRECT	negative regulation of vasoconstriction	RT		2	0.5	0.083	0.64
	GOTERM_BP_DIRECT	positive regulation of extracellular matrix assembly	RT		2	0.5	0.083	0.64
	GOTERM_BP_DIRECT	regulation of interleukin-4 production	RT		2	0.5	0.083	0.64
	GOTERM_BP_DIRECT	phagocytosis	RT		4	0.9	0.085	0.65
	GOTERM_BP_DIRECT	negative regulation of peptidyl-serine phosphorylation	RT		3	0.7	0.087	0.66
	GOTERM_BP_DIRECT	negative regulation of myoblast differentiation	RT		3	0.7	0.087	0.66
	GOTERM_BP_DIRECT	carbohydrate phosphorylation	RT		3	0.7	0.087	0.66
	GOTERM_BP_DIRECT	response to organic cyclic compound	RT		4	0.9	0.089	0.66
	GOTERM_BP_DIRECT	response to oxidative stress	RT		6	1.4	0.089	0.66
	GOTERM_BP_DIRECT	Rho protein signal transduction	RT		4	0.9	0.093	0.68
	GOTERM_BP_DIRECT	response to electrical stimulus	RT		3	0.7	0.094	0.68
	GOTERM_BP_DIRECT	ERK1 and ERK2 cascade	RT		3	0.7	0.094	0.68
