# Supplementary material for: Identification of the Molecular Events Involved in the Development of Prefrontal Cortex Through the Analysis of RNA-Seq Data From BrainSpan
Source: ASN Neuro. 2019 Jun 18;11:1759091419854627. doi: 10.1177/1759091419854627 (PMC6582306; doi:10.1177/1759091419854627)
Supplement: Supplemental Material6 - Supplemental material for Identification of the Molecular Events Involved in the Development of Prefrontal Cortex Through the Analysis of RNA-Seq Data From BrainSpan [file Supplemental_Material6.zip › PFC/6/PFC-DEG-6.csv]

id	name	gene-id	gene-symbol	gene-name	entrez-id	chromosome	start-position	end-position	p	fold-change
1103988	ENSG00000196565	3031	HBG2	hemoglobin, gamma G	3048	11	n/a	n/a	6.03e-02	80.604
1103578	ENSG00000188536	3023	HBA2	hemoglobin, alpha 2	3040	16	n/a	n/a	1.00e-02	69.928
1105945	ENSG00000213934	3030	HBG1	hemoglobin, gamma A	3047	11	n/a	n/a	5.82e-02	36.860
1105653	ENSG00000206172	3022	HBA1	hemoglobin, alpha 1	3039	16	n/a	n/a	2.75e-02	23.329
1090186	ENSG00000106366	5022	SERPINE1	serpin peptidase inhibitor, clade E (nexin, plasminogen activator inhibitor type 1), member 1	5054	7	n/a	n/a	5.27e-02	10.747
1092888	ENSG00000128016	7495	ZFP36	zinc finger protein 36, C3H type, homolog (mouse)	7538	19	n/a	n/a	2.31e-02	10.677
1097188	ENSG00000158578	209	ALAS2	aminolevulinate, delta-, synthase 2	212	X	n/a	n/a	5.27e-02	9.750
1095219	ENSG00000142871	3471	CYR61	cysteine-rich, angiogenic inducer, 61	3491	1	n/a	n/a	2.07e-02	9.341
1091747	ENSG00000118785	6656	SPP1	secreted phosphoprotein 1	6696	4	n/a	n/a	1.45e-01	8.886
1099155	ENSG00000167772	30611	ANGPTL4	angiopoietin-like 4	51129	19	n/a	n/a	3.93e-02	8.799
1095060	ENSG00000141526	9000	SLC16A3	solute carrier family 16, member 3 (monocarboxylic acid transporter 4)	9123	17	n/a	n/a	3.19e-02	8.711
1099653	ENSG00000169877	30808	AHSP	alpha hemoglobin stabilizing protein	51327	16	n/a	n/a	5.33e-02	8.048
1105654	ENSG00000206177	3025	HBM	hemoglobin, mu	3042	16	n/a	n/a	5.08e-02	8.025
1106213	ENSG00000214921	0	AC003102.1	AC003102.1	0	17	n/a	n/a	4.48e-02	7.344
1099047	ENSG00000167414	60869	GNG8	guanine nucleotide binding protein (G protein), gamma 8	94235	19	n/a	n/a	4.69e-02	6.803
1086930	ENSG00000004939	6485	SLC4A1	solute carrier family 4, anion exchanger, member 1 (erythrocyte membrane protein band 3, Diego blood group)	6521	17	n/a	n/a	5.79e-02	6.275
1090997	ENSG00000112715	7379	VEGFA	vascular endothelial growth factor A	7422	6	n/a	n/a	2.64e-02	6.073
279915726	ENSG00000236886	0	AC007563.5	AC007563.5	0	2	n/a	n/a	1.04e-01	5.809
1099888	ENSG00000170893	7157	TRH	thyrotropin-releasing hormone	7200	3	n/a	n/a	7.13e-02	5.762
1089006	ENSG00000099860	4590	GADD45B	growth arrest and DNA-damage-inducible, beta	4616	19	n/a	n/a	2.87e-02	5.287
1109164	ENSG00000244734	3026	HBB	hemoglobin, beta	3043	11	n/a	n/a	7.00e-02	5.273
1091329	ENSG00000115461	3468	IGFBP5	insulin-like growth factor binding protein 5	3488	2	n/a	n/a	8.85e-02	5.263
1099760	ENSG00000170345	2337	FOS	FBJ murine osteosarcoma viral oncogene homolog	2353	14	n/a	n/a	9.97e-03	5.100
1096076	ENSG00000148926	130	ADM	adrenomedullin	133	11	n/a	n/a	5.90e-02	4.851
1103823	ENSG00000196126	3105	HLA-DRB1	major histocompatibility complex, class II, DR beta 1	3123	6	n/a	n/a	8.22e-02	4.816
1093946	ENSG00000135245	29656	C7orf68	chromosome 7 open reading frame 68	29923	7	n/a	n/a	9.43e-02	4.542
1103404	ENSG00000187837	2989	HIST1H1C	histone cluster 1, H1c	3006	6	n/a	n/a	1.05e-02	4.510
1095111	ENSG00000141934	8545	PPAP2C	phosphatidic acid phosphatase type 2C	8612	19	n/a	n/a	1.86e-03	4.442
1103307	ENSG00000187498	1273	COL4A1	collagen, type IV, alpha 1	1282	13	n/a	n/a	9.43e-02	4.377
1100852	ENSG00000175445	3998	LPL	lipoprotein lipase	4023	8	n/a	n/a	4.80e-02	4.165
279720656	ENSG00000213293	0	CTD-2666L21.3	CTD-2666L21.3	0	19	n/a	n/a	7.13e-02	4.115
1103195	ENSG00000186897	109573	C1QL4	complement component 1, q subcomponent-like 4	338761	12	n/a	n/a	6.98e-02	4.049
1089135	ENSG00000100300	702	TSPO	translocator protein (18kDa)	706	22	n/a	n/a	1.96e-02	4.002
279711594	ENSG00000211502	0	MIR675	microRNA 675	0	11	n/a	n/a	7.96e-02	3.983
1092606	ENSG00000125740	2338	FOSB	FBJ murine osteosarcoma viral oncogene homolog B	2354	19	n/a	n/a	7.90e-02	3.967
279870826	ENSG00000232814	157129784	COL4A2-AS1	COL4A2 antisense RNA 1 (non-protein coding)	100874203	13	n/a	n/a	6.07e-02	3.950
278984057	ENSG00000130600	93851	H19	H19, imprinted maternally expressed transcript (non-protein coding)	283120	11	n/a	n/a	7.20e-02	3.943
279996985	ENSG00000248000	0	AC138128.1	AC138128.1	0	19	n/a	n/a	8.90e-02	3.903
279882372	ENSG00000233839	0	RP11-389O22.4	RP11-389O22.4	0	1	n/a	n/a	1.14e-01	3.880
279951266	ENSG00000240758	0	RP11-155G14.5	RP11-155G14.5	0	7	n/a	n/a	8.27e-02	3.867
279913026	ENSG00000236662	0	RP11-108L7.4	RP11-108L7.4	0	10	n/a	n/a	5.22e-02	3.820
1093884	ENSG00000134871	1275	COL4A2	collagen, type IV, alpha 2	1284	13	n/a	n/a	8.33e-02	3.815
1101476	ENSG00000178878	57277	APOLD1	apolipoprotein L domain containing 1	81575	12	n/a	n/a	1.21e-01	3.814
1106522	ENSG00000221869	1045	CEBPD	CCAAT/enhancer binding protein (C/EBP), delta	1052	8	n/a	n/a	4.10e-02	3.799
1091320	ENSG00000115414	2319	FN1	fibronectin 1	2335	2	n/a	n/a	4.07e-02	3.794
1087325	ENSG00000026508	955	CD44	CD44 molecule (Indian blood group)	960	11	n/a	n/a	1.00e-01	3.755
1104624	ENSG00000198502	3109	HLA-DRB5	major histocompatibility complex, class II, DR beta 5	3127	6	n/a	n/a	5.48e-02	3.741
1102506	ENSG00000184113	7079	CLDN5	claudin 5	7122	22	n/a	n/a	5.05e-02	3.703
1092837	ENSG00000127528	10218	KLF2	Kruppel-like factor 2 (lung)	10365	19	n/a	n/a	3.81e-02	3.654
1095134	ENSG00000142173	1283	COL6A2	collagen, type VI, alpha 2	1292	21	n/a	n/a	8.87e-02	3.654
1104954	ENSG00000203883	33636	SOX18	SRY (sex determining region Y)-box 18	54345	20	n/a	n/a	2.28e-02	3.645
279719695	ENSG00000213169	0	RP11-393N4.2	RP11-393N4.2	0	3	n/a	n/a	2.71e-02	3.608
1102881	ENSG00000185650	673	ZFP36L1	zinc finger protein 36, C3H type-like 1	677	14	n/a	n/a	2.55e-02	3.598
1103826	ENSG00000196136	9	SERPINA3	serpin peptidase inhibitor, clade A (alpha-1 antiproteinase, antitrypsin), member 3	12	14	n/a	n/a	1.06e-01	3.593
279808628	ENSG00000227220	0	RP11-69I8.3	RP11-69I8.3	0	6	n/a	n/a	3.85e-02	3.579
1102199	ENSG00000182871	56555	COL18A1	collagen, type XVIII, alpha 1	80781	21	n/a	n/a	3.83e-02	3.550
1092676	ENSG00000125968	3377	ID1	inhibitor of DNA binding 1, dominant negative helix-loop-helix protein	3397	20	n/a	n/a	1.09e-02	3.536
1104376	ENSG00000197747	6248	S100A10	S100 calcium binding protein A10	6281	1	n/a	n/a	3.44e-02	3.483
1088824	ENSG00000091879	282	ANGPT2	angiopoietin 2	285	8	n/a	n/a	6.95e-02	3.460
1091727	ENSG00000118523	1479	CTGF	connective tissue growth factor	1490	6	n/a	n/a	6.80e-02	3.458
1099811	ENSG00000170525	5177	PFKFB3	6-phosphofructo-2-kinase/fructose-2,6-biphosphatase 3	5209	10	n/a	n/a	1.66e-02	3.445
1102615	ENSG00000184557	8901	SOCS3	suppressor of cytokine signaling 3	9021	17	n/a	n/a	5.79e-02	3.420
1090060	ENSG00000105697	37088	HAMP	hepcidin antimicrobial peptide	57817	19	n/a	n/a	9.16e-02	3.417
279994601	ENSG00000247095	157121905	MIR210HG	MIR210 host gene (non-protein coding)	100506211	11	n/a	n/a	6.03e-02	3.403
1092578	ENSG00000125534	54983	PPDPF	pancreatic progenitor cell differentiation and proliferation factor homolog (zebrafish)	79144	20	n/a	n/a	4.40e-02	3.395
1090681	ENSG00000110492	4167	MDK	midkine (neurite growth-promoting factor 2)	4192	11	n/a	n/a	2.64e-02	3.390
1103272	ENSG00000187193	4475	MT1X	metallothionein 1X	4501	16	n/a	n/a	5.42e-02	3.370
1108950	ENSG00000240583	355	AQP1	aquaporin 1 (Colton blood group)	358	7	n/a	n/a	9.98e-02	3.356
1089581	ENSG00000102755	2305	FLT1	fms-related tyrosine kinase 1 (vascular endothelial growth factor/vascular permeability factor receptor)	2321	13	n/a	n/a	4.01e-02	3.341
1092909	ENSG00000128271	132	ADORA2A	adenosine A2a receptor	135	22	n/a	n/a	3.93e-02	3.335
1091599	ENSG00000117394	6477	SLC2A1	solute carrier family 2 (facilitated glucose transporter), member 1	6513	1	n/a	n/a	3.73e-02	3.325
1090280	ENSG00000107159	764	CA9	carbonic anhydrase IX	768	9	n/a	n/a	8.78e-02	3.314
1097697	ENSG00000162490	119528	C1orf187	chromosome 1 open reading frame 187	374946	1	n/a	n/a	1.31e-01	3.253
1090265	ENSG00000106991	2007	ENG	endoglin	2022	9	n/a	n/a	2.17e-02	3.221
1097153	ENSG00000158373	3000	HIST1H2BD	histone cluster 1, H2bd	3017	6	n/a	n/a	5.13e-02	3.205
1104836	ENSG00000198959	7010	TGM2	transglutaminase 2 (C polypeptide, protein-glutamine-gamma-glutamyltransferase)	7052	20	n/a	n/a	1.59e-02	3.195
1091989	ENSG00000120708	7003	TGFBI	transforming growth factor, beta-induced, 68kDa	7045	5	n/a	n/a	1.17e-01	3.194
279470193	ENSG00000176043	0	RP1-146I3.1	RP1-146I3.1	0	14	n/a	n/a	1.00e-01	3.188
1092913	ENSG00000128283	10976	CDC42EP1	CDC42 effector protein (Rho GTPase binding) 1	11135	22	n/a	n/a	3.07e-02	3.183
1089965	ENSG00000105327	26858	BBC3	BCL2 binding component 3	27113	19	n/a	n/a	1.04e-01	3.176
279895312	ENSG00000234961	0	RP11-124N14.3	RP11-124N14.3	0	10	n/a	n/a	6.17e-02	3.165
1087767	ENSG00000064666	1256	CNN2	calponin 2	1265	19	n/a	n/a	2.34e-02	3.162
279488997	ENSG00000178464	0	CTD-2192J16.15	CTD-2192J16.15	0	19	n/a	n/a	6.79e-02	3.136
279751883	ENSG00000221088	0	AP005264.1	AP005264.1	0	18	n/a	n/a	4.48e-02	3.128
1102780	ENSG00000185201	10434	IFITM2	interferon induced transmembrane protein 2 (1-8D)	10581	11	n/a	n/a	4.14e-02	3.120
1104105	ENSG00000196923	9132	PDLIM7	PDZ and LIM domain 7 (enigma)	9260	5	n/a	n/a	3.14e-02	3.098
1094342	ENSG00000137193	5260	PIM1	pim-1 oncogene	5292	6	n/a	n/a	6.51e-02	3.094
1089341	ENSG00000101187	27974	SLCO4A1	solute carrier organic anion transporter family, member 4A1	28231	20	n/a	n/a	4.20e-02	3.087
1087321	ENSG00000026025	7388	VIM	vimentin	7431	10	n/a	n/a	4.83e-02	3.087
280026084	ENSG00000250424	0	RP5-877J2.1	Uncharacterized proteincDNA FLJ51453, highly similar to Aquaporin-1	0	7	n/a	n/a	1.60e-01	3.077
1094933	ENSG00000140682	6999	TGFB1I1	transforming growth factor beta 1 induced transcript 1	7041	16	n/a	n/a	2.01e-02	3.075
279883526	ENSG00000233929	0	MT1XP1	metallothionein 1X pseudogene 1	0	1	n/a	n/a	3.85e-02	3.074
279489730	ENSG00000178631	0	ACTG1P1	actin, gamma 1 pseudogene 1	0	3	n/a	n/a	1.30e-02	3.071
1089794	ENSG00000104368	5295	PLAT	plasminogen activator, tissue	5327	8	n/a	n/a	2.25e-02	3.062
1097783	ENSG00000162772	464	ATF3	activating transcription factor 3	467	1	n/a	n/a	1.08e-01	3.061
1097802	ENSG00000162873	34509	KLHDC8A	kelch domain containing 8A	55220	1	n/a	n/a	1.24e-01	3.051
1098804	ENSG00000166407	3979	LMO1	LIM domain only 1 (rhombotin 1)	4004	11	n/a	n/a	7.15e-02	3.031
1099097	ENSG00000167617	80686	CDC42EP5	CDC42 effector protein (Rho GTPase binding) 5	148170	19	n/a	n/a	1.00e-02	3.013
279841042	ENSG00000230191	0	RP4-725G10.3	RP4-725G10.3	0	7	n/a	n/a	4.45e-02	3.002
1096547	ENSG00000153048	23343	CARHSP1	calcium regulated heat stable protein 1, 24kDa	23589	16	n/a	n/a	2.51e-02	2.998
280086366	ENSG00000255443	0	RP1-68D18.4	RP1-68D18.4	0	11	n/a	n/a	1.16e-01	2.996
1096483	ENSG00000152518	674	ZFP36L2	zinc finger protein 36, C3H type-like 2	678	2	n/a	n/a	2.30e-02	2.993
280096171	ENSG00000256492	0	AL118508.1	AL118508.1	0	20	n/a	n/a	3.51e-02	2.989
1095131	ENSG00000142156	1282	COL6A1	collagen, type VI, alpha 1	1291	21	n/a	n/a	5.53e-02	2.984
1100959	ENSG00000176046	26219	NUPR1	nuclear protein, transcriptional regulator, 1	26471	16	n/a	n/a	7.48e-02	2.982
1102871	ENSG00000185615	41289	PDIA2	protein disulfide isomerase family A, member 2	64714	16	n/a	n/a	6.46e-02	2.971
1090305	ENSG00000107438	9001	PDLIM1	PDZ and LIM domain 1	9124	10	n/a	n/a	7.83e-02	2.955
1102542	ENSG00000184258	1032	CDR1	cerebellar degeneration-related protein 1, 34kDa	1038	X	n/a	n/a	8.79e-02	2.951
279873887	ENSG00000233078	0	RP11-5P18.5	RP11-5P18.5	0	1	n/a	n/a	3.77e-02	2.943
280050194	ENSG00000252835	0	SCARNA21	small Cajal body-specific RNA 21	0	17	n/a	n/a	2.31e-02	2.942
1093210	ENSG00000130635	1280	COL5A1	collagen, type V, alpha 1	1289	9	n/a	n/a	8.79e-02	2.939
279948863	ENSG00000240463	0	RPS19P3	ribosomal protein S19 pseudogene 3	0	14	n/a	n/a	5.71e-02	2.937
1100000	ENSG00000171345	3855	KRT19	keratin 19	3880	17	n/a	n/a	1.30e-01	2.931
1094257	ENSG00000136826	9180	KLF4	Kruppel-like factor 4 (gut)	9314	9	n/a	n/a	8.88e-02	2.929
279847265	ENSG00000230734	0	RPL10P3	ribosomal protein L10 pseudogene 3	0	9	n/a	n/a	2.01e-01	2.922
279702757	ENSG00000206597	1013090	SNORA57	small nucleolar RNA, H/ACA box 57	692158	11	n/a	n/a	4.19e-02	2.913
1091784	ENSG00000119283	133890	TRIM67	tripartite motif containing 67	440730	1	n/a	n/a	9.00e-02	2.911
1092726	ENSG00000126458	6204	RRAS	related RAS viral (r-ras) oncogene homolog	6237	19	n/a	n/a	2.35e-02	2.907
1089129	ENSG00000100292	3142	HMOX1	heme oxygenase (decycling) 1	3162	22	n/a	n/a	1.04e-01	2.903
1101624	ENSG00000179776	998	CDH5	cadherin 5, type 2 (vascular endothelium)	1003	16	n/a	n/a	5.89e-02	2.895
1090707	ENSG00000110799	7407	VWF	von Willebrand factor	7450	12	n/a	n/a	2.80e-02	2.878
1099791	ENSG00000170458	924	CD14	CD14 molecule	929	5	n/a	n/a	1.53e-01	2.877
1093356	ENSG00000131435	8506	PDLIM4	PDZ and LIM domain 4	8572	5	n/a	n/a	2.37e-02	2.875
280092156	ENSG00000256013	0	RP11-27M24.1	RP11-27M24.1	0	16	n/a	n/a	3.13e-02	2.872
1093088	ENSG00000129757	1022	CDKN1C	cyclin-dependent kinase inhibitor 1C (p57, Kip2)	1028	11	n/a	n/a	9.47e-03	2.869
279725943	ENSG00000213935	0	AC092610.12	AC092610.12	0	7	n/a	n/a	6.80e-02	2.862
1106668	ENSG00000223722	0	RP11-467L13.5	RP11-467L13.5	0	12	n/a	n/a	4.14e-02	2.847
1090227	ENSG00000106624	162	AEBP1	AE binding protein 1	165	7	n/a	n/a	1.42e-02	2.839
1093177	ENSG00000130427	2041	EPO	erythropoietin	2056	7	n/a	n/a	8.14e-02	2.839
1095128	ENSG00000142089	10263	IFITM3	interferon induced transmembrane protein 3	10410	11	n/a	n/a	3.38e-02	2.834
1093827	ENSG00000134531	1997	EMP1	epithelial membrane protein 1	2012	12	n/a	n/a	6.98e-02	2.833
1098439	ENSG00000164949	2653	GEM	GTP binding protein overexpressed in skeletal muscle	2669	8	n/a	n/a	6.86e-02	2.831
1089492	ENSG00000102007	5323	PLP2	proteolipid protein 2 (colonic epithelium-enriched)	5355	X	n/a	n/a	4.38e-02	2.831
1094516	ENSG00000138074	8805	SLC5A6	solute carrier family 5 (sodium-dependent vitamin transporter), member 6	8884	2	n/a	n/a	2.33e-02	2.830
1088300	ENSG00000078401	1893	EDN1	endothelin 1	1906	6	n/a	n/a	1.38e-01	2.824
1087260	ENSG00000019582	967	CD74	CD74 molecule, major histocompatibility complex, class II invariant chain	972	5	n/a	n/a	1.48e-01	2.822
1092621	ENSG00000125810	22674	CD93	CD93 molecule	22918	20	n/a	n/a	5.10e-02	2.807
1103071	ENSG00000186352	110770	ANKRD37	ankyrin repeat domain 37	353322	4	n/a	n/a	6.89e-02	2.807
1089852	ENSG00000104812	2980	GYS1	glycogen synthase 1 (muscle)	2997	19	n/a	n/a	5.12e-02	2.803
1099347	ENSG00000168528	110337	SERINC2	serine incorporator 2	347735	1	n/a	n/a	5.63e-02	2.795
1097571	ENSG00000161638	3653	ITGA5	integrin, alpha 5 (fibronectin receptor, alpha polypeptide)	3678	12	n/a	n/a	5.04e-02	2.791
1095733	ENSG00000146112	82204	PPP1R18	protein phosphatase 1, regulatory subunit 18	170954	6	n/a	n/a	9.57e-03	2.790
280128300	ENSG00000259171	0	AL163636.6	AL163636.6	0	14	n/a	n/a	7.32e-02	2.785
1093729	ENSG00000134013	3992	LOXL2	lysyl oxidase-like 2	4017	8	n/a	n/a	7.23e-02	2.782
279833718	ENSG00000229515	0	RP11-793E15.1	RP11-793E15.1	0	3	n/a	n/a	2.36e-02	2.782
280078548	ENSG00000254969	0	RP11-939C17.2	RP11-939C17.2	0	11	n/a	n/a	6.27e-02	2.776
1102641	ENSG00000184674	2935	GSTT1	glutathione S-transferase theta 1	2952	22	n/a	n/a	1.06e-01	2.770
1093505	ENSG00000132470	3666	ITGB4	integrin, beta 4	3691	17	n/a	n/a	5.23e-02	2.769
1108238	ENSG00000233913	0	CTC-575D19.1	CTC-575D19.1	0	5	n/a	n/a	1.23e-01	2.767
1099283	ENSG00000168274	2995	HIST1H2AE	histone cluster 1, H2ae	3012	6	n/a	n/a	5.32e-02	2.765
1096164	ENSG00000149591	6836	TAGLN	transgelin	6876	11	n/a	n/a	1.69e-01	2.761
1095174	ENSG00000142538	76636	PTH2	parathyroid hormone 2	113091	19	n/a	n/a	5.28e-02	2.746
1088910	ENSG00000095539	36988	SEMA4G	sema domain, immunoglobulin domain (Ig), transmembrane domain (TM) and short cytoplasmic domain, (semaphorin) 4G	57715	10	n/a	n/a	8.30e-02	2.745
279500265	ENSG00000180139	1016113	RP11-399O19.5	RP11-399O19.5	100132116	10	n/a	n/a	2.38e-01	2.744
279811756	ENSG00000227514	0	RP11-709P2.1	RP11-709P2.1	0	8	n/a	n/a	5.93e-02	2.734
279849023	ENSG00000230897	0	AC013248.1	AC013248.1	0	17	n/a	n/a	1.03e-01	2.734
1097251	ENSG00000159167	6741	STC1	stanniocalcin 1	6781	8	n/a	n/a	1.01e-01	2.725
1097294	ENSG00000159388	7786	BTG2	BTG family, member 2	7832	1	n/a	n/a	1.07e-01	2.725
1103303	ENSG00000187479	122698	C11orf96	chromosome 11 open reading frame 96	387763	11	n/a	n/a	2.43e-02	2.722
1099785	ENSG00000170439	83410	METTL7B	methyltransferase like 7B	196410	12	n/a	n/a	2.27e-02	2.722
1100596	ENSG00000174059	942	CD34	CD34 molecule	947	1	n/a	n/a	5.54e-02	2.722
280075036	ENSG00000254726	0	MEX3A	mex-3 homolog A (C. elegans)	0	1	n/a	n/a	5.22e-02	2.721
1101266	ENSG00000177606	3700	JUN	jun proto-oncogene	3725	1	n/a	n/a	1.03e-02	2.721
1094919	ENSG00000140557	8077	ST8SIA2	ST8 alpha-N-acetyl-neuraminide alpha-2,8-sialyltransferase 2	8128	15	n/a	n/a	1.50e-01	2.714
1102484	ENSG00000183979	90377	NPB	neuropeptide B	256933	17	n/a	n/a	1.26e-01	2.706
1087308	ENSG00000024422	29837	EHD2	EH-domain containing 2	30846	19	n/a	n/a	5.78e-02	2.706
1101264	ENSG00000177600	6149	RPLP2	ribosomal protein, large, P2	6181	11	n/a	n/a	7.48e-02	2.695
279719187	ENSG00000213087	0	RP11-613F7.1	RP11-613F7.1	0	6	n/a	n/a	9.62e-02	2.694
1097023	ENSG00000157227	4297	MMP14	matrix metallopeptidase 14 (membrane-inserted)	4323	14	n/a	n/a	1.03e-01	2.693
1090037	ENSG00000105640	6110	RPL18A	ribosomal protein L18a	6142	19	n/a	n/a	4.20e-02	2.685
279783276	ENSG00000225032	0	RP11-228B15.4	RP11-228B15.4	0	9	n/a	n/a	2.41e-02	2.681
1098985	ENSG00000167123	30630	CERCAM	cerebral endothelial cell adhesion molecule	51148	9	n/a	n/a	1.32e-02	2.678
1089977	ENSG00000105372	6190	RPS19	ribosomal protein S19	6223	19	n/a	n/a	8.00e-02	2.669
1088250	ENSG00000077238	3541	IL4R	interleukin 4 receptor	3566	16	n/a	n/a	4.55e-02	2.667
1094467	ENSG00000137834	4066	SMAD6	SMAD family member 6	4091	15	n/a	n/a	9.81e-03	2.665
1091844	ENSG00000119699	7001	TGFB3	transforming growth factor, beta 3	7043	14	n/a	n/a	4.79e-02	2.661
1097893	ENSG00000163191	6249	S100A11	S100 calcium binding protein A11	6282	1	n/a	n/a	7.31e-02	2.659
1096096	ENSG00000149131	706	SERPING1	serpin peptidase inhibitor, clade G (C1 inhibitor), member 1	710	11	n/a	n/a	3.84e-02	2.657
1092574	ENSG00000125520	36010	SLC2A4RG	SLC2A4 regulator	56731	20	n/a	n/a	2.28e-02	2.654
1097217	ENSG00000158825	973	CDA	cytidine deaminase	978	1	n/a	n/a	4.65e-02	2.649
1098096	ENSG00000163815	7080	CLEC3B	C-type lectin domain family 3, member B	7123	3	n/a	n/a	3.14e-02	2.647
1101577	ENSG00000179403	41419	VWA1	von Willebrand factor A domain containing 1	64856	1	n/a	n/a	2.73e-02	2.645
1092576	ENSG00000125531	54865	C20orf195	chromosome 20 open reading frame 195	79025	20	n/a	n/a	6.69e-02	2.643
1090339	ENSG00000107796	56	ACTA2	actin, alpha 2, smooth muscle, aorta	59	10	n/a	n/a	2.63e-01	2.641
1100951	ENSG00000176014	58816	TUBB6	tubulin, beta 6 class V	84617	18	n/a	n/a	3.19e-02	2.640
1097936	ENSG00000163359	1284	COL6A3	collagen, type VI, alpha 3	1293	2	n/a	n/a	1.50e-01	2.639
1095372	ENSG00000143630	36930	HCN3	hyperpolarization activated cyclic nucleotide-gated potassium channel 3	57657	1	n/a	n/a	1.06e-01	2.626
279897786	ENSG00000235174	0	RP11-398K22.3	RP11-398K22.3	0	6	n/a	n/a	1.45e-01	2.624
1097135	ENSG00000158164	10855	TMSB15A	thymosin beta 15a	11013	X	n/a	n/a	1.38e-01	2.621
279766427	ENSG00000223640	0	RP11-734K21.1	RP11-734K21.1	0	2	n/a	n/a	1.22e-02	2.618
1088699	ENSG00000089159	5797	PXN	paxillin	5829	12	n/a	n/a	2.86e-02	2.618
280134316	ENSG00000259519	0	RP11-519G16.2	RP11-519G16.2	0	15	n/a	n/a	9.90e-02	2.616
1088743	ENSG00000090104	5964	RGS1	regulator of G-protein signaling 1	5996	1	n/a	n/a	1.04e-01	2.614
1102377	ENSG00000183615	58930	FAM167B	family with sequence similarity 167, member B	84734	1	n/a	n/a	2.43e-03	2.613
1093699	ENSG00000133742	755	CA1	carbonic anhydrase I	759	8	n/a	n/a	8.31e-02	2.612
1103429	ENSG00000187942	125831	LDLRAD2	low density lipoprotein receptor class A domain containing 2	401944	1	n/a	n/a	4.07e-02	2.611
1093188	ENSG00000130513	9377	GDF15	growth differentiation factor 15	9518	19	n/a	n/a	1.09e-01	2.611
1098644	ENSG00000165810	81139	BTNL9	butyrophilin-like 9	153579	5	n/a	n/a	1.94e-02	2.606
1089537	ENSG00000102265	7033	TIMP1	TIMP metallopeptidase inhibitor 1	7076	X	n/a	n/a	2.58e-02	2.604
279750108	ENSG00000219986	0	BTF3P7	basic transcription factor 3 pseudogene 7	0	6	n/a	n/a	4.11e-02	2.589
1093813	ENSG00000134443	2905	GRP	gastrin-releasing peptide	2922	18	n/a	n/a	1.29e-01	2.582
1087316	ENSG00000025708	1878	TYMP	thymidine phosphorylase	1890	22	n/a	n/a	6.09e-02	2.575
1091121	ENSG00000113739	8547	STC2	stanniocalcin 2	8614	5	n/a	n/a	8.34e-02	2.575
1088781	ENSG00000090924	41420	PLEKHG2	pleckstrin homology domain containing, family G (with RhoGef domain) member 2	64857	19	n/a	n/a	4.59e-02	2.566
1105897	ENSG00000213722	23318	DDAH2	dimethylarginine dimethylaminohydrolase 2	23564	6	n/a	n/a	2.56e-02	2.547
1101960	ENSG00000181784	6006	RNASE4	ribonuclease, RNase A family, 4	6038	14	n/a	n/a	7.50e-02	2.545
1087703	ENSG00000061656	6636	SPAG4	sperm associated antigen 4	6676	20	n/a	n/a	7.77e-02	2.545
1104106	ENSG00000196924	2300	FLNA	filamin A, alpha	2316	X	n/a	n/a	3.53e-02	2.545
1101040	ENSG00000176435	81491	CLEC14A	C-type lectin domain family 14, member A	161198	14	n/a	n/a	1.36e-02	2.543
1086979	ENSG00000006016	9118	CRLF1	cytokine receptor-like factor 1	9244	19	n/a	n/a	4.08e-02	2.541
1097796	ENSG00000162840	0	MT1P2	metallothionein 1 pseudogene 2	0	4	n/a	n/a	7.33e-02	2.540
1094260	ENSG00000136830	41418	FAM129B	family with sequence similarity 129, member B	64855	9	n/a	n/a	1.05e-02	2.537
1098198	ENSG00000164104	3128	HMGB2	high mobility group box 2	3148	4	n/a	n/a	2.53e-02	2.536
279984328	ENSG00000244331	0	CTB-47B8.1	CTB-47B8.1	0	5	n/a	n/a	2.80e-02	2.534
279950381	ENSG00000240652	0	RP11-832N8.1	RP11-832N8.1	0	11	n/a	n/a	9.51e-02	2.533
1094535	ENSG00000138135	8903	CH25H	cholesterol 25-hydroxylase	9023	10	n/a	n/a	9.17e-02	2.530
1096111	ENSG00000149257	867	SERPINH1	serpin peptidase inhibitor, clade H (heat shock protein 47), member 1, (collagen binding protein 1)	871	11	n/a	n/a	5.33e-02	2.529
1093309	ENSG00000131095	2654	GFAP	glial fibrillary acidic protein	2670	17	n/a	n/a	4.08e-02	2.513
1102848	ENSG00000185507	3640	IRF7	interferon regulatory factor 7	3665	11	n/a	n/a	1.75e-02	2.513
1094973	ENSG00000140988	6154	RPS2	ribosomal protein S2	6187	16	n/a	n/a	1.41e-01	2.507
1094403	ENSG00000137507	2599	LRRC32	leucine rich repeat containing 32	2615	11	n/a	n/a	3.98e-02	2.506
1092764	ENSG00000126803	3286	HSPA2	heat shock 70kDa protein 2	3306	14	n/a	n/a	9.46e-02	2.503
1090442	ENSG00000108551	31135	RASD1	RAS, dexamethasone-induced 1	51655	17	n/a	n/a	1.33e-01	2.502
1099557	ENSG00000169429	3551	IL8	interleukin 8	3576	4	n/a	n/a	6.99e-02	2.497
279943096	ENSG00000239809	0	RP11-51L5.2	RP11-51L5.2	0	17	n/a	n/a	7.15e-02	2.493
279947570	ENSG00000240311	0	LA16c-306E5.1	LA16c-306E5.1	0	16	n/a	n/a	1.40e-01	2.490
1105896	ENSG00000213719	1183	CLIC1	chloride intracellular channel 1	1192	6	n/a	n/a	6.85e-02	2.489
279750687	ENSG00000220548	0	RP11-162L10.1	RP11-162L10.1	0	6	n/a	n/a	7.76e-02	2.482
279841982	ENSG00000230286	0	AC013472.4	AC013472.4	0	2	n/a	n/a	8.62e-02	2.480
1089966	ENSG00000105329	6998	TGFB1	transforming growth factor, beta 1	7040	19	n/a	n/a	2.32e-02	2.470
1087118	ENSG00000010278	923	CD9	CD9 molecule	928	12	n/a	n/a	5.06e-02	2.466
279736347	ENSG00000215030	0	AC073621.1	AC073621.1	0	17	n/a	n/a	1.01e-01	2.465
1099516	ENSG00000169242	1929	EFNA1	ephrin-A1	1942	1	n/a	n/a	2.34e-02	2.459
1100007	ENSG00000171388	8785	APLN	apelin	8862	X	n/a	n/a	4.13e-02	2.457
1100227	ENSG00000172270	678	BSG	basigin (Ok blood group)	682	19	n/a	n/a	3.81e-02	2.455
280122099	ENSG00000258818	0	RNASE4	Ribonuclease 4	0	14	n/a	n/a	7.63e-02	2.455
1095371	ENSG00000143627	5281	PKLR	pyruvate kinase, liver and RBC	5313	1	n/a	n/a	8.80e-02	2.455
280113159	ENSG00000258232	0	RP11-161H23.5	RP11-161H23.5	0	12	n/a	n/a	5.22e-02	2.453
1098566	ENSG00000165507	10909	C10orf10	chromosome 10 open reading frame 10	11067	10	n/a	n/a	8.78e-02	2.452
1104901	ENSG00000203747	2199	FCGR3A	Fc fragment of IgG, low affinity IIIa, receptor (CD16a)	2214	1	n/a	n/a	1.85e-01	2.452
1099175	ENSG00000167851	11150	CD300A	CD300a molecule	11314	17	n/a	n/a	1.36e-01	2.449
1093068	ENSG00000129538	6003	RNASE1	ribonuclease, RNase A family, 1 (pancreatic)	6035	14	n/a	n/a	1.09e-01	2.446
1087761	ENSG00000064547	9046	LPAR2	lysophosphatidic acid receptor 2	9170	19	n/a	n/a	1.00e-01	2.445
1106041	ENSG00000214289	0	RPL39P5	ribosomal protein L39 pseudogene 5	0	3	n/a	n/a	5.09e-03	2.442
279853536	ENSG00000231302	0	RPL36P2	ribosomal protein L36 pseudogene 2	0	20	n/a	n/a	6.37e-02	2.434
1097955	ENSG00000163430	11008	FSTL1	follistatin-like 1	11167	3	n/a	n/a	7.60e-02	2.432
1094951	ENSG00000140848	85718	CPNE2	copine II	221184	16	n/a	n/a	3.45e-02	2.431
279770712	ENSG00000224012	0	RP11-756G12.1	RP11-756G12.1	0	5	n/a	n/a	8.61e-02	2.431
1086997	ENSG00000006327	30811	TNFRSF12A	tumor necrosis factor receptor superfamily, member 12A	51330	16	n/a	n/a	8.78e-02	2.429
1091545	ENSG00000116962	4780	NID1	nidogen 1	4811	1	n/a	n/a	1.33e-01	2.423
1095135	ENSG00000142178	80847	SIK1	salt-inducible kinase 1	150094	21	n/a	n/a	7.31e-02	2.423
1097296	ENSG00000159399	3081	HK2	hexokinase 2	3099	2	n/a	n/a	9.95e-02	2.420
1103493	ENSG00000188176	109991	SMTNL2	smoothelin-like 2	342527	17	n/a	n/a	1.01e-01	2.418
1098589	ENSG00000165617	30820	DACT1	dapper, antagonist of beta-catenin, homolog 1 (Xenopus laevis)	51339	14	n/a	n/a	1.85e-01	2.417
279847987	ENSG00000230807	0	AC099535.4	AC099535.4	0	3	n/a	n/a	2.11e-01	2.417
1092270	ENSG00000123243	56534	ITIH5	inter-alpha (globulin) inhibitor H5	80760	10	n/a	n/a	3.79e-02	2.417
1091593	ENSG00000117318	3379	ID3	inhibitor of DNA binding 3, dominant negative helix-loop-helix protein	3399	1	n/a	n/a	3.94e-02	2.411
1088982	ENSG00000099617	1930	EFNA2	ephrin-A2	1943	19	n/a	n/a	2.87e-02	2.404
1095204	ENSG00000142694	34483	FAM176B	family with sequence similarity 176, member B	55194	1	n/a	n/a	3.09e-02	2.402
279761862	ENSG00000223010	0	MIR1914	microRNA 1914	0	20	n/a	n/a	9.32e-02	2.402
279985183	ENSG00000244422	0	RP11-463H12.1	RP11-463H12.1	0	4	n/a	n/a	3.52e-02	2.401
1092013	ENSG00000120896	10029	SORBS3	sorbin and SH3 domain containing 3	10174	8	n/a	n/a	4.82e-02	2.398
1102938	ENSG00000185885	8453	IFITM1	interferon induced transmembrane protein 1 (9-27)	8519	11	n/a	n/a	1.13e-01	2.397
1094808	ENSG00000139832	34936	RAB20	RAB20, member RAS oncogene family	55647	13	n/a	n/a	6.95e-02	2.395
1096222	ENSG00000150361	36899	KLHL1	kelch-like 1 (Drosophila)	57626	13	n/a	n/a	2.12e-01	2.390
1089022	ENSG00000099953	4294	MMP11	matrix metallopeptidase 11 (stromelysin 3)	4320	22	n/a	n/a	7.48e-02	2.389
1101530	ENSG00000179111	58865	HES7	hairy and enhancer of split 7 (Drosophila)	84667	17	n/a	n/a	4.66e-02	2.387
1087535	ENSG00000049540	1991	ELN	elastin	2006	7	n/a	n/a	1.54e-01	2.385
279721853	ENSG00000213406	0	ANXA2P1	annexin A2 pseudogene 1	0	4	n/a	n/a	7.62e-02	2.383
1093350	ENSG00000131389	6497	SLC6A6	solute carrier family 6 (neurotransmitter transporter, taurine), member 6	6533	3	n/a	n/a	1.51e-02	2.380
1094370	ENSG00000137331	8791	IER3	immediate early response 3	8870	6	n/a	n/a	2.26e-02	2.379
1099927	ENSG00000171051	2341	FPR1	formyl peptide receptor 1	2357	19	n/a	n/a	1.77e-01	2.375
279981933	ENSG00000244097	0	RP11-411G7.1	RP11-411G7.1	0	17	n/a	n/a	1.01e-01	2.373
1092523	ENSG00000125148	4476	MT2A	metallothionein 2A	4502	16	n/a	n/a	1.22e-01	2.373
279827743	ENSG00000228974	0	AC006483.5	AC006483.5	0	7	n/a	n/a	6.29e-02	2.372
280118319	ENSG00000258596	0	CTD-2576F9.1	CTD-2576F9.1	0	15	n/a	n/a	2.82e-02	2.369
1101238	ENSG00000177469	94186	PTRF	polymerase I and transcript release factor	284119	17	n/a	n/a	4.19e-02	2.367
1100463	ENSG00000173369	709	C1QB	complement component 1, q subcomponent, B chain	713	1	n/a	n/a	2.59e-01	2.361
1094377	ENSG00000137404	11109	NRM	nurim (nuclear envelope membrane protein)	11270	6	n/a	n/a	3.43e-02	2.360
279731840	ENSG00000214612	0	RPS19P1	ribosomal protein S19 pseudogene 1	0	20	n/a	n/a	5.05e-02	2.359
1095145	ENSG00000142227	1999	EMP3	epithelial membrane protein 3	2014	19	n/a	n/a	6.47e-02	2.358
1093513	ENSG00000132510	22890	KDM6B	lysine (K)-specific demethylase 6B	23135	17	n/a	n/a	3.42e-02	2.358
1087875	ENSG00000067182	7089	TNFRSF1A	tumor necrosis factor receptor superfamily, member 1A	7132	12	n/a	n/a	4.40e-02	2.354
1094460	ENSG00000137818	6144	RPLP1	ribosomal protein, large, P1	6176	15	n/a	n/a	9.82e-02	2.354
1097367	ENSG00000160111	26896	CPAMD8	C3 and PZP-like, alpha-2-macroglobulin domain containing 8	27151	19	n/a	n/a	5.99e-02	2.352
1090515	ENSG00000109046	25867	WSB1	WD repeat and SOCS box containing 1	26118	17	n/a	n/a	1.37e-01	2.348
1102468	ENSG00000183888	80799	C1orf64	chromosome 1 open reading frame 64	149563	1	n/a	n/a	3.10e-02	2.345
1090117	ENSG00000105974	853	CAV1	caveolin 1, caveolae protein, 22kDa	857	7	n/a	n/a	4.40e-02	2.344
280126422	ENSG00000259065	0	RP5-1021I20.1	RP5-1021I20.1	0	14	n/a	n/a	3.34e-02	2.344
279710751	ENSG00000208038	1012744	MIR492	microRNA 492	574449	12	n/a	n/a	1.31e-01	2.343
279861446	ENSG00000231991	301	ANXA2P2	annexin A2 pseudogene 2	304	9	n/a	n/a	2.11e-01	2.336
279731191	ENSG00000214535	0	RPS15AP1	ribosomal protein S15a pseudogene 1	0	20	n/a	n/a	7.77e-02	2.331
1086878	ENSG00000001617	6369	SEMA3F	sema domain, immunoglobulin domain (Ig), short basic domain, secreted, (semaphorin) 3F	6405	3	n/a	n/a	5.25e-02	2.329
1102852	ENSG00000185519	110389	FAM131C	family with sequence similarity 131, member C	348487	1	n/a	n/a	6.85e-02	2.326
1093981	ENSG00000135406	5598	PRPH	peripherin	5630	12	n/a	n/a	1.12e-01	2.325
279999067	ENSG00000248235	0	AC037459.4	Uncharacterized protein	0	8	n/a	n/a	2.37e-02	2.325
1105616	ENSG00000205978	36796	NYNRIN	NYN domain and retroviral integrase containing	57523	14	n/a	n/a	2.68e-02	2.319
1100215	ENSG00000172232	563	AZU1	azurocidin 1	566	19	n/a	n/a	9.18e-02	2.319
1099340	ENSG00000168497	8376	SDPR	serum deprivation response	8436	2	n/a	n/a	1.63e-01	2.318
1093381	ENSG00000131634	55455	TMEM204	transmembrane protein 204	79652	16	n/a	n/a	2.82e-02	2.317
279895612	ENSG00000234985	0	RP11-3L10.3	RP11-3L10.3	0	7	n/a	n/a	7.14e-02	2.316
279845656	ENSG00000230580	0	AC021016.7	AC021016.7	0	2	n/a	n/a	3.95e-02	2.316
1106037	ENSG00000214274	280	ANG	angiogenin, ribonuclease, RNase A family, 5	283	14	n/a	n/a	5.52e-02	2.314
279870843	ENSG00000232815	0	RP11-764K9.2	RP11-764K9.2	0	9	n/a	n/a	9.90e-02	2.312
1103720	ENSG00000189060	2988	H1F0	H1 histone family, member 0	3005	22	n/a	n/a	8.78e-02	2.311
279990244	ENSG00000245532	0	NEAT1	nuclear paraspeckle assembly transcript 1 (non-protein coding)	0	11	n/a	n/a	4.70e-02	2.310
280125165	ENSG00000258989	0	RP11-47I22.4	RP11-47I22.4	0	14	n/a	n/a	7.53e-02	2.307
279746801	ENSG00000217716	0	RPS10P3	ribosomal protein S10 pseudogene 3	0	9	n/a	n/a	1.24e-01	2.306
1089882	ENSG00000104897	8124	SF3A2	splicing factor 3a, subunit 2, 66kDa	8175	19	n/a	n/a	2.64e-02	2.306
1104242	ENSG00000197358	0	BNIP3P1	BCL2/adenovirus E1B 19kDa interacting protein 3 pseudogene 1	0	14	n/a	n/a	1.63e-01	2.304
1099979	ENSG00000171223	3701	JUNB	jun B proto-oncogene	3726	19	n/a	n/a	3.37e-02	2.304
1103243	ENSG00000187091	5301	PLCD1	phospholipase C, delta 1	5333	3	n/a	n/a	6.80e-02	2.302
1089736	ENSG00000103742	36995	IGDCC4	immunoglobulin superfamily, DCC subclass, member 4	57722	15	n/a	n/a	3.93e-02	2.294
1095054	ENSG00000141505	429	ASGR1	asialoglycoprotein receptor 1	432	17	n/a	n/a	1.10e-01	2.294
279857430	ENSG00000231655	0	AC011742.3	AC011742.3	0	2	n/a	n/a	1.73e-02	2.294
1089192	ENSG00000100439	40517	ABHD4	abhydrolase domain containing 4	63874	14	n/a	n/a	4.80e-02	2.294
279819863	ENSG00000228288	157122557	RP11-480I12.3	RP11-480I12.3	100506696	1	n/a	n/a	3.89e-02	2.293
1096405	ENSG00000151929	9390	BAG3	BCL2-associated athanogene 3	9531	10	n/a	n/a	7.34e-02	2.293
280134846	ENSG00000259539	0	CTD-2651B20.1	CTD-2651B20.1	0	15	n/a	n/a	8.06e-02	2.288
279826323	ENSG00000228844	0	RP11-467I20.3	RP11-467I20.3	0	1	n/a	n/a	6.98e-02	2.287
1105919	ENSG00000213853	1998	EMP2	epithelial membrane protein 2	2013	16	n/a	n/a	2.47e-02	2.286
279776311	ENSG00000224415	0	RP11-401L13.4	RP11-401L13.4	0	7	n/a	n/a	8.61e-02	2.286
280075692	ENSG00000254772	1924	EEF1G	eukaryotic translation elongation factor 1 gamma	1937	11	n/a	n/a	7.62e-02	2.283
279711997	ENSG00000211591	1023341	MIR762	microRNA 762	100313837	16	n/a	n/a	5.28e-02	2.280
279881622	ENSG00000233766	0	AC098617.2	AC098617.2	0	2	n/a	n/a	1.85e-01	2.277
280074375	ENSG00000254682	0	RP11-660L16.2	RP11-660L16.2	0	11	n/a	n/a	1.92e-01	2.276
1097061	ENSG00000157570	59855	TSPAN18	tetraspanin 18	90139	11	n/a	n/a	2.72e-02	2.276
1094308	ENSG00000136997	4583	MYC	v-myc myelocytomatosis viral oncogene homolog (avian)	4609	8	n/a	n/a	6.29e-02	2.276
279784987	ENSG00000225200	0	AB019441.29	AB019441.29	0	14	n/a	n/a	9.67e-02	2.273
1103200	ENSG00000186918	35180	ZNF395	zinc finger protein 395	55893	8	n/a	n/a	2.26e-02	2.273
1105115	ENSG00000204381	80335	LAYN	layilin	143903	11	n/a	n/a	1.91e-02	2.272
1095215	ENSG00000142798	3319	HSPG2	heparan sulfate proteoglycan 2	3339	1	n/a	n/a	5.84e-02	2.270
1099123	ENSG00000167693	40960	NXN	nucleoredoxin	64359	17	n/a	n/a	2.07e-02	2.269
280094681	ENSG00000256309	0	AC009469.1	AC009469.1	0	2	n/a	n/a	3.54e-02	2.269
279760546	ENSG00000222611	0	AL355388.1	AL355388.1	0	1	n/a	n/a	1.67e-01	2.268
1105120	ENSG00000204388	3284	HSPA1B	heat shock 70kDa protein 1B	3304	6	n/a	n/a	1.69e-01	2.267
1098411	ENSG00000164867	4815	NOS3	nitric oxide synthase 3 (endothelial cell)	4846	7	n/a	n/a	2.28e-02	2.262
1095798	ENSG00000146677	0	AC004453.8	AC004453.8	0	7	n/a	n/a	1.00e-01	2.261
1092231	ENSG00000122884	5001	P4HA1	prolyl 4-hydroxylase, alpha polypeptide I	5033	10	n/a	n/a	5.88e-02	2.261
279746160	ENSG00000217239	0	RP1-182O16.1	RP1-182O16.1	0	6	n/a	n/a	2.01e-01	2.258
280076317	ENSG00000254815	0	RP11-496I9.1	RP11-496I9.1	0	11	n/a	n/a	5.68e-02	2.256
1102728	ENSG00000185022	23517	MAFF	v-maf musculoaponeurotic fibrosarcoma oncogene homolog F (avian)	23764	22	n/a	n/a	9.67e-02	2.254
1107506	ENSG00000229119	0	CTB-63M22.1	CTB-63M22.1	0	5	n/a	n/a	7.51e-02	2.253
1097847	ENSG00000163017	69	ACTG2	actin, gamma 2, smooth muscle, enteric	72	2	n/a	n/a	2.48e-01	2.252
1090459	ENSG00000108639	9021	SYNGR2	synaptogyrin 2	9144	17	n/a	n/a	2.24e-02	2.252
280087192	ENSG00000255508	0	MIR3654	microRNA 3654	0	11	n/a	n/a	7.62e-02	2.252
279880509	ENSG00000233668	0	RP11-571F15.3	RP11-571F15.3	0	9	n/a	n/a	5.32e-02	2.251
279870683	ENSG00000232803	1013846	RP11-93B14.5	RP11-93B14.5	100127888	20	n/a	n/a	2.76e-02	2.251
1097612	ENSG00000161958	2241	FGF11	fibroblast growth factor 11	2256	17	n/a	n/a	6.95e-02	2.249
1094290	ENSG00000136929	34652	HEMGN	hemogen	55363	9	n/a	n/a	5.49e-02	2.248
1099280	ENSG00000168268	41467	NT5DC2	5'-nucleotidase domain containing 2	64943	3	n/a	n/a	7.93e-02	2.248
279805409	ENSG00000226948	0	RP5-1068H6.3	RP5-1068H6.3	0	20	n/a	n/a	1.46e-01	2.247
1090689	ENSG00000110660	34022	SLC35F2	solute carrier family 35, member F2	54733	11	n/a	n/a	8.62e-02	2.247
1087246	ENSG00000018280	6520	SLC11A1	solute carrier family 11 (proton-coupled divalent metal ion transporters), member 1	6556	2	n/a	n/a	8.35e-02	2.247
1097338	ENSG00000159840	7745	ZYX	zyxin	7791	7	n/a	n/a	5.84e-02	2.246
279705725	ENSG00000207112	165979	SNORA25	small nucleolar RNA, H/ACA box 25	684959	11	n/a	n/a	6.98e-02	2.244
279858053	ENSG00000231707	0	PABPC1P1	poly(A) binding protein, cytoplasmic 1 pseudogene 1	0	4	n/a	n/a	3.98e-02	2.244
1088671	ENSG00000088881	36866	EBF4	early B-cell factor 4	57593	20	n/a	n/a	7.32e-02	2.243
1106652	ENSG00000223609	3028	HBD	hemoglobin, delta	3045	11	n/a	n/a	4.79e-02	2.242
1095891	ENSG00000147403	6102	RPL10	ribosomal protein L10	6134	X	n/a	n/a	1.04e-01	2.242
1091589	ENSG00000117289	10481	TXNIP	thioredoxin interacting protein	10628	1	n/a	n/a	7.50e-02	2.241
1106424	ENSG00000216490	10290	IFI30	interferon, gamma-inducible protein 30	10437	19	n/a	n/a	9.48e-02	2.239
280091246	ENSG00000255905	0	AL391319.1	AL391319.1	0	6	n/a	n/a	2.46e-01	2.239
1096158	ENSG00000149564	59988	ESAM	endothelial cell adhesion molecule	90952	11	n/a	n/a	6.98e-02	2.239
279985879	ENSG00000244491	0	RP3-508I15.18	RP3-508I15.18	0	22	n/a	n/a	2.38e-02	2.238
279891617	ENSG00000234665	0	RP11-262H14.3	RP11-262H14.3	0	9	n/a	n/a	8.09e-02	2.237
279889596	ENSG00000234488	0	AC096664.1	AC096664.1	0	2	n/a	n/a	5.48e-02	2.236
280067956	ENSG00000254230	0	RP11-582J16.3	RP11-582J16.3	0	8	n/a	n/a	8.40e-02	2.235
279701330	ENSG00000206341	0	HLA-H	major histocompatibility complex, class I, H (pseudogene)	0	6	n/a	n/a	3.43e-02	2.233
279865535	ENSG00000232368	0	FTLP2	ferritin, light polypeptide pseudogene 2	0	X	n/a	n/a	1.43e-01	2.233
279968477	ENSG00000242686	0	RP11-1191J2.2	RP11-1191J2.2	0	4	n/a	n/a	1.16e-01	2.232
1102447	ENSG00000183798	59861	EMILIN3	elastin microfibril interfacer 3	90187	20	n/a	n/a	3.56e-02	2.232
280040008	ENSG00000251534	0	RP1-96H9.6	RP1-96H9.6	0	12	n/a	n/a	3.51e-02	2.231
1090158	ENSG00000106211	3295	HSPB1	heat shock 27kDa protein 1	3315	7	n/a	n/a	4.09e-02	2.228
1105631	ENSG00000206077	0	ZDHHC11B	zinc finger, DHHC-type containing 11B	0	5	n/a	n/a	7.20e-02	2.228
280088647	ENSG00000255629	0	RP11-196H14.3	RP11-196H14.3	0	12	n/a	n/a	3.08e-02	2.227
279903973	ENSG00000235776	0	AC000089.3	AC000089.3	0	22	n/a	n/a	1.35e-01	2.225
1096533	ENSG00000152952	5320	PLOD2	procollagen-lysine, 2-oxoglutarate 5-dioxygenase 2	5352	3	n/a	n/a	2.63e-02	2.225
280078433	ENSG00000254964	0	RP11-831H9.3	RP11-831H9.3	0	11	n/a	n/a	6.83e-02	2.224
1089978	ENSG00000105373	29730	GLTSCR2	glioma tumor suppressor candidate region gene 2	29997	19	n/a	n/a	2.15e-02	2.224
1097605	ENSG00000161921	37223	CXCL16	chemokine (C-X-C motif) ligand 16	58191	17	n/a	n/a	3.50e-02	2.224
279721351	ENSG00000213376	0	GAPDHP71	glyceraldehyde-3-phosphate dehydrogenase pseudogene 71	0	5	n/a	n/a	1.03e-01	2.222
280009590	ENSG00000249106	0	RP11-806K15.1	RP11-806K15.1	0	4	n/a	n/a	1.83e-01	2.221
1088750	ENSG00000090339	3363	ICAM1	intercellular adhesion molecule 1	3383	19	n/a	n/a	2.34e-02	2.221
1088254	ENSG00000077279	1629	DCX	doublecortin	1641	X	n/a	n/a	2.11e-01	2.219
279800605	ENSG00000226540	0	GAPDHP73	glyceraldehyde-3-phosphate dehydrogenase pseudogene 73	0	6	n/a	n/a	1.38e-02	2.217
279399998	ENSG00000169253	0	RP11-220D10.1	RP11-220D10.1	0	9	n/a	n/a	9.60e-02	2.217
1090975	ENSG00000112562	40727	SMOC2	SPARC related modular calcium binding 2	64094	6	n/a	n/a	1.92e-01	2.217
1103219	ENSG00000186994	90379	KANK3	KN motif and ankyrin repeat domains 3	256949	19	n/a	n/a	2.23e-02	2.216
1093267	ENSG00000130829	1840	DUSP9	dual specificity phosphatase 9	1852	X	n/a	n/a	4.39e-02	2.215
1095208	ENSG00000142733	8942	MAP3K6	mitogen-activated protein kinase kinase kinase 6	9064	1	n/a	n/a	4.19e-02	2.215
1097652	ENSG00000162244	6127	RPL29	ribosomal protein L29	6159	3	n/a	n/a	1.73e-01	2.212
1089037	ENSG00000099998	2671	GGT5	gamma-glutamyltransferase 5	2687	22	n/a	n/a	3.04e-02	2.211
1091073	ENSG00000113369	36834	ARRDC3	arrestin domain containing 3	57561	5	n/a	n/a	1.07e-01	2.211
279669770	ENSG00000203508	0	CR786580.1	CR786580.1	0	9	n/a	n/a	6.08e-02	2.209
1092487	ENSG00000124766	6619	SOX4	SRY (sex determining region Y)-box 4	6659	6	n/a	n/a	8.78e-02	2.208
279837524	ENSG00000229891	1001058	Z83851.1	Z83851.1	100134361	22	n/a	n/a	2.65e-02	2.206
1093626	ENSG00000133110	10484	POSTN	periostin, osteoblast specific factor	10631	13	n/a	n/a	1.03e-01	2.202
1089945	ENSG00000105227	36989	PRX	periaxin	57716	19	n/a	n/a	2.35e-02	2.200
279708007	ENSG00000207496	166313	SNORA7A	small nucleolar RNA, H/ACA box 7A	619563	3	n/a	n/a	9.35e-02	2.200
1102408	ENSG00000183688	110927	FAM101B	family with sequence similarity 101, member B	359845	17	n/a	n/a	9.89e-02	2.199
1087567	ENSG00000051620	23347	HEBP2	heme binding protein 2	23593	6	n/a	n/a	3.06e-02	2.195
1105206	ENSG00000204592	3115	HLA-E	major histocompatibility complex, class I, E	3133	6	n/a	n/a	6.16e-02	2.195
1101802	ENSG00000180828	27064	BHLHE22	basic helix-loop-helix family, member e22	27319	8	n/a	n/a	2.10e-01	2.187
1090487	ENSG00000108821	1268	COL1A1	collagen, type I, alpha 1	1277	17	n/a	n/a	3.14e-01	2.185
279821958	ENSG00000228462	0	RP11-445N18.3	RP11-445N18.3	0	10	n/a	n/a	1.49e-01	2.184
1090941	ENSG00000112306	6173	RPS12	ribosomal protein S12	6206	6	n/a	n/a	7.63e-02	2.184
1090210	ENSG00000106538	5887	RARRES2	retinoic acid receptor responder (tazarotene induced) 2	5919	7	n/a	n/a	3.13e-02	2.182
1103441	ENSG00000187990	8281	HIST1H2BG	histone cluster 1, H2bg	8339	6	n/a	n/a	6.09e-02	2.176
279899499	ENSG00000235354	0	CTA-276O3.4	CTA-276O3.4	0	7	n/a	n/a	9.74e-02	2.175
1090044	ENSG00000105655	30957	ISYNA1	inositol-3-phosphate synthase 1	51477	19	n/a	n/a	6.30e-02	2.175
1092257	ENSG00000123146	971	CD97	CD97 molecule	976	19	n/a	n/a	9.94e-03	2.172
279747347	ENSG00000218175	0	AC016739.2	AC016739.2	0	2	n/a	n/a	1.32e-01	2.172
1092943	ENSG00000128567	5388	PODXL	podocalyxin-like	5420	7	n/a	n/a	7.36e-02	2.172
279964912	ENSG00000242299	0	RP11-234A1.1	RP11-234A1.1	0	3	n/a	n/a	1.01e-01	2.171
1095536	ENSG00000144713	6129	RPL32	ribosomal protein L32	6161	3	n/a	n/a	7.15e-02	2.171
279675026	ENSG00000204055	0	RP11-247A12.2	RP11-247A12.2	0	9	n/a	n/a	8.14e-02	2.169
1095576	ENSG00000145014	60255	TMEM44	transmembrane protein 44	93109	3	n/a	n/a	6.06e-02	2.169
279977663	ENSG00000243679	0	RP11-274B21.3	RP11-274B21.3	0	7	n/a	n/a	9.21e-02	2.166
279596568	ENSG00000189343	0	AC004448.3	AC004448.3	0	17	n/a	n/a	1.72e-01	2.166
279723028	ENSG00000213574	0	LDHAP5	lactate dehydrogenase A pseudogene 5	0	10	n/a	n/a	2.18e-01	2.162
279800471	ENSG00000226525	0	RPS7P10	ribosomal protein S7 pseudogene 10	0	13	n/a	n/a	5.06e-02	2.162
1095180	ENSG00000142552	36607	RCN3	reticulocalbin 3, EF-hand calcium binding domain	57333	19	n/a	n/a	1.03e-01	2.162
1101328	ENSG00000177989	133981	ODF3B	outer dense fiber of sperm tails 3B	440836	22	n/a	n/a	2.86e-02	2.161
1108080	ENSG00000232856	0	MIR3654	microRNA 3654	0	7	n/a	n/a	1.17e-01	2.160
1090741	ENSG00000111077	23126	TENC1	tensin like C1 domain containing phosphatase (tensin 2)	23371	12	n/a	n/a	7.49e-02	2.160
279702960	ENSG00000206630	26534	SNORD60	small nucleolar RNA, C/D box 60	26788	16	n/a	n/a	1.17e-01	2.160
1107728	ENSG00000230715	0	RP11-274B21.4	RP11-274B21.4	0	7	n/a	n/a	5.62e-02	2.159
1105223	ENSG00000204628	10252	GNB2L1	guanine nucleotide binding protein (G protein), beta polypeptide 2-like 1	10399	5	n/a	n/a	9.89e-02	2.158
280090848	ENSG00000255857	157122481	RP1-278C19.3	RP1-278C19.3	100506649	12	n/a	n/a	3.51e-02	2.158
1089152	ENSG00000100342	8476	APOL1	apolipoprotein L, 1	8542	22	n/a	n/a	4.77e-02	2.157
1093442	ENSG00000132026	57789	RTBDN	retbindin	83546	19	n/a	n/a	1.06e-01	2.156
1100985	ENSG00000176171	660	BNIP3	BCL2/adenovirus E1B 19kDa interacting protein 3	664	10	n/a	n/a	1.53e-01	2.156
1094764	ENSG00000139567	91	ACVRL1	activin A receptor type II-like 1	94	12	n/a	n/a	3.87e-02	2.155
1093118	ENSG00000130055	34146	GDPD2	glycerophosphodiester phosphodiesterase domain containing 2	54857	X	n/a	n/a	3.98e-02	2.155
279994149	ENSG00000246892	0	AL034548.1	AL034548.1	0	20	n/a	n/a	8.26e-02	2.153
1090466	ENSG00000108679	3934	LGALS3BP	lectin, galactoside-binding, soluble, 3 binding protein	3959	17	n/a	n/a	9.52e-02	2.152
1097584	ENSG00000161682	94166	FAM171A2	family with sequence similarity 171, member A2	284069	17	n/a	n/a	1.61e-01	2.149
1104083	ENSG00000196843	10707	ARID5A	AT rich interactive domain 5A (MRF1-like)	10865	2	n/a	n/a	1.12e-01	2.146
1093192	ENSG00000130522	3702	JUND	jun D proto-oncogene	3727	19	n/a	n/a	9.19e-03	2.146
280089451	ENSG00000255717	23395	SNHG1	small nucleolar RNA host gene 1 (non-protein coding)	23642	11	n/a	n/a	7.62e-02	2.145
279864249	ENSG00000232238	0	AC017080.1	AC017080.1	0	2	n/a	n/a	1.68e-01	2.144
1088468	ENSG00000083444	5319	PLOD1	procollagen-lysine, 2-oxoglutarate 5-dioxygenase 1	5351	1	n/a	n/a	7.83e-02	2.142
1093099	ENSG00000129946	25510	SHC2	SHC (Src homology 2 domain containing) transforming protein 2	25759	19	n/a	n/a	5.05e-02	2.140
1087196	ENSG00000013364	9817	MVP	major vault protein	9961	16	n/a	n/a	5.43e-02	2.137
1098783	ENSG00000166340	1191	TPP1	tripeptidyl peptidase I	1200	11	n/a	n/a	1.01e-01	2.133
1103563	ENSG00000188483	123587	IER5L	immediate early response 5-like	389792	9	n/a	n/a	8.78e-02	2.133
1099263	ENSG00000168209	33832	DDIT4	DNA-damage-inducible transcript 4	54541	10	n/a	n/a	1.13e-01	2.132
1087827	ENSG00000065978	4873	YBX1	Y box binding protein 1	4904	1	n/a	n/a	9.60e-02	2.131
1108241	ENSG00000233927	6201	RPS28	ribosomal protein S28	6234	19	n/a	n/a	5.28e-02	2.130
1096810	ENSG00000155380	6530	SLC16A1	solute carrier family 16, member 1 (monocarboxylic acid transporter 1)	6566	1	n/a	n/a	5.90e-02	2.129
1089957	ENSG00000105281	6474	SLC1A5	solute carrier family 1 (neutral amino acid transporter), member 5	6510	19	n/a	n/a	8.99e-02	2.128
280085678	ENSG00000255390	0	RP11-732A19.5	RP11-732A19.5	0	11	n/a	n/a	8.41e-02	2.127
280115704	ENSG00000258451	0	RP11-903H12.3	RP11-903H12.3	0	14	n/a	n/a	9.57e-02	2.125
1104578	ENSG00000198336	4609	MYL4	myosin, light chain 4, alkali; atrial, embryonic	4635	17	n/a	n/a	6.66e-02	2.122
1094074	ENSG00000135862	3890	LAMC1	laminin, gamma 1 (formerly LAMB2)	3915	1	n/a	n/a	7.47e-02	2.121
1106399	ENSG00000215788	8647	TNFRSF25	tumor necrosis factor receptor superfamily, member 25	8718	1	n/a	n/a	1.11e-01	2.121
1104481	ENSG00000198034	6158	RPS4X	ribosomal protein S4, X-linked	6191	X	n/a	n/a	9.25e-02	2.120
1108810	ENSG00000237774	0	RP11-129B9.1	RP11-129B9.1	0	12	n/a	n/a	1.10e-01	2.118
1102114	ENSG00000182492	630	BGN	biglycan	633	X	n/a	n/a	1.38e-01	2.115
1095647	ENSG00000145623	9056	OSMR	oncostatin M receptor	9180	5	n/a	n/a	7.37e-02	2.115
1089674	ENSG00000103257	8089	SLC7A5	solute carrier family 7 (amino acid transporter light chain, L system), member 5	8140	16	n/a	n/a	1.09e-01	2.114
1102055	ENSG00000182240	25574	BACE2	beta-site APP-cleaving enzyme 2	25825	21	n/a	n/a	6.80e-02	2.112
1095129	ENSG00000142102	55963	ATHL1	ATH1, acid trehalase-like 1 (yeast)	80162	11	n/a	n/a	7.03e-02	2.110
1092429	ENSG00000124440	40945	HIF3A	hypoxia inducible factor 3, alpha subunit	64344	19	n/a	n/a	4.17e-02	2.110
1090432	ENSG00000108479	2568	GALK1	galactokinase 1	2584	17	n/a	n/a	5.42e-02	2.109
1090030	ENSG00000105610	10514	KLF1	Kruppel-like factor 1 (erythroid)	10661	19	n/a	n/a	5.42e-02	2.109
1096807	ENSG00000155366	386	RHOC	ras homolog gene family, member C	389	1	n/a	n/a	6.52e-02	2.108
1099658	ENSG00000169894	4558	MUC3A	mucin 3A, cell surface associated	4584	7	n/a	n/a	6.16e-02	2.107
1100078	ENSG00000171621	55977	SPSB1	splA/ryanodine receptor domain and SOCS box containing 1	80176	1	n/a	n/a	2.39e-02	2.107
1093367	ENSG00000131477	10120	RAMP2	receptor (G protein-coupled) activity modifying protein 2	10266	17	n/a	n/a	3.94e-02	2.106
1102731	ENSG00000185033	10362	SEMA4B	sema domain, immunoglobulin domain (Ig), transmembrane domain (TM) and short cytoplasmic domain, (semaphorin) 4B	10509	15	n/a	n/a	2.27e-02	2.105
1089118	ENSG00000100258	60024	LMF2	lipase maturation factor 2	91289	22	n/a	n/a	3.14e-02	2.104
1101018	ENSG00000176343	0	RPL37AP8	ribosomal protein L37a pseudogene 8	0	11	n/a	n/a	1.53e-01	2.103
279716991	ENSG00000212487	166742	SNORA17	small nucleolar RNA, H/ACA box 17	677804	9	n/a	n/a	4.80e-02	2.102
1103261	ENSG00000187164	36971	KIAA1598	KIAA1598	57698	10	n/a	n/a	9.89e-02	2.101
1096070	ENSG00000148841	59606	ITPRIP	inositol 1,4,5-trisphosphate receptor interacting protein	85450	10	n/a	n/a	9.70e-02	2.100
1094397	ENSG00000137496	9923	IL18BP	interleukin 18 binding protein	10068	11	n/a	n/a	3.53e-02	2.099
1101142	ENSG00000176978	29685	DPP7	dipeptidyl-peptidase 7	29952	9	n/a	n/a	4.74e-02	2.098
1105692	ENSG00000211445	2861	GPX3	glutathione peroxidase 3 (plasma)	2878	5	n/a	n/a	2.33e-01	2.097
1091414	ENSG00000116014	58833	KISS1R	KISS1 receptor	84634	19	n/a	n/a	8.90e-02	2.097
1094090	ENSG00000135926	40747	TMBIM1	transmembrane BAX inhibitor motif containing 1	64114	2	n/a	n/a	8.38e-02	2.096
1095295	ENSG00000143333	5972	RGS16	regulator of G-protein signaling 16	6004	1	n/a	n/a	1.03e-01	2.096
1092551	ENSG00000125398	6622	SOX9	SRY (sex determining region Y)-box 9	6662	17	n/a	n/a	9.97e-02	2.096
279950155	ENSG00000240616	0	AD000092.3	AD000092.3	0	19	n/a	n/a	1.21e-01	2.095
279962728	ENSG00000242083	0	RPL7AP31	ribosomal protein L7a pseudogene 31	0	4	n/a	n/a	1.37e-01	2.095
279985803	ENSG00000244485	0	RP11-150D5.1	RP11-150D5.1	0	16	n/a	n/a	8.41e-02	2.095
279802273	ENSG00000226696	0	AC008746.11	AC008746.11	0	19	n/a	n/a	8.67e-02	2.095
1088756	ENSG00000090447	6981	TFAP4	transcription factor AP-4 (activating enhancer binding protein 4)	7023	16	n/a	n/a	3.05e-02	2.094
1095357	ENSG00000143554	10842	SLC27A3	solute carrier family 27 (fatty acid transporter), member 3	11000	1	n/a	n/a	6.91e-02	2.092
279866672	ENSG00000232472	0	EEF1B2P3	eukaryotic translation elongation factor 1 beta 2 pseudogene 3	0	X	n/a	n/a	9.29e-02	2.091
279840524	ENSG00000230149	0	RP3-508I15.19	RP3-508I15.19	0	22	n/a	n/a	3.91e-02	2.088
1106451	ENSG00000218227	0	RP11-889L3.1	RP11-889L3.1	0	5	n/a	n/a	5.28e-02	2.087
1089885	ENSG00000104903	4041	LYL1	lymphoblastic leukemia derived sequence 1	4066	19	n/a	n/a	2.42e-02	2.087
1099304	ENSG00000168350	78940	DEGS2	degenerative spermatocyte homolog 2, lipid desaturase (Drosophila)	123099	14	n/a	n/a	4.08e-02	2.084
1099074	ENSG00000167543	59881	TP53I13	tumor protein p53 inducible protein 13	90313	17	n/a	n/a	6.45e-02	2.083
1095857	ENSG00000147144	59841	CCDC120	coiled-coil domain containing 120	90060	X	n/a	n/a	5.41e-02	2.082
1101471	ENSG00000178821	109681	TMEM52	transmembrane protein 52	339456	1	n/a	n/a	1.21e-01	2.080
279781257	ENSG00000224864	0	CTC-260E6.2	CTC-260E6.2	0	19	n/a	n/a	6.21e-02	2.078
279947817	ENSG00000240342	0	RPS2P5	ribosomal protein S2 pseudogene 5	0	12	n/a	n/a	1.91e-01	2.077
279722105	ENSG00000213442	0	RPL18AP3	ribosomal protein L18a pseudogene 3	0	12	n/a	n/a	1.20e-01	2.075
1093224	ENSG00000130702	3886	LAMA5	laminin, alpha 5	3911	20	n/a	n/a	6.79e-02	2.075
1100598	ENSG00000174083	0	PIK3R6	phosphoinositide-3-kinase, regulatory subunit 6	0	17	n/a	n/a	4.27e-02	2.075
1088971	ENSG00000099331	4624	MYO9B	myosin IXB	4650	19	n/a	n/a	6.97e-02	2.074
1087946	ENSG00000069399	599	BCL3	B-cell CLL/lymphoma 3	602	19	n/a	n/a	2.69e-02	2.074
1095350	ENSG00000143537	8679	ADAM15	ADAM metallopeptidase domain 15	8751	1	n/a	n/a	3.85e-02	2.073
280039163	ENSG00000251469	0	AC099668.5	AC099668.5	0	3	n/a	n/a	1.04e-01	2.071
279747854	ENSG00000218426	0	RP11-475C16.1	RP11-475C16.1	0	6	n/a	n/a	7.10e-02	2.071
1095362	ENSG00000143578	80703	CREB3L4	cAMP responsive element binding protein 3-like 4	148327	1	n/a	n/a	1.58e-02	2.070
1100801	ENSG00000175183	1455	CSRP2	cysteine and glycine-rich protein 2	1466	12	n/a	n/a	8.19e-02	2.070
1094343	ENSG00000137198	2749	GMPR	guanosine monophosphate reductase	2766	6	n/a	n/a	8.81e-02	2.069
280076957	ENSG00000254860	0	RP11-318C2.5	RP11-318C2.5	0	11	n/a	n/a	3.11e-02	2.069
1089113	ENSG00000100242	25526	SUN2	Sad1 and UNC84 domain containing 2	25777	22	n/a	n/a	3.92e-02	2.069
1093146	ENSG00000130255	25622	RPL36	ribosomal protein L36	25873	19	n/a	n/a	7.58e-02	2.068
1086981	ENSG00000006042	25771	TMEM98	transmembrane protein 98	26022	17	n/a	n/a	5.12e-02	2.068
1100464	ENSG00000173372	708	C1QA	complement component 1, q subcomponent, A chain	712	1	n/a	n/a	2.93e-01	2.067
1087682	ENSG00000060138	8465	CSDA	cold shock domain protein A	8531	12	n/a	n/a	2.02e-02	2.066
1087776	ENSG00000064932	22660	SBNO2	strawberry notch homolog 2 (Drosophila)	22904	19	n/a	n/a	2.47e-02	2.066
1089057	ENSG00000100065	29510	CARD10	caspase recruitment domain family, member 10	29775	22	n/a	n/a	3.05e-02	2.065
1096447	ENSG00000152256	5131	PDK1	pyruvate dehydrogenase kinase, isozyme 1	5163	2	n/a	n/a	1.50e-01	2.064
1098008	ENSG00000163576	81007	EFHB	EF-hand domain family, member B	151651	3	n/a	n/a	1.54e-02	2.062
280123148	ENSG00000258876	0	RP11-270M14.5	RP11-270M14.5	0	14	n/a	n/a	1.77e-01	2.061
1104419	ENSG00000197879	4615	MYO1C	myosin IC	4641	17	n/a	n/a	2.48e-02	2.061
1094702	ENSG00000139178	30760	C1RL	complement component 1, r subcomponent-like	51279	12	n/a	n/a	1.06e-01	2.060
279812670	ENSG00000227615	0	RP11-864N7.2	RP11-864N7.2	0	11	n/a	n/a	1.05e-01	2.060
279490113	ENSG00000178715	0	RP11-169K16.8	RP11-169K16.8	0	1	n/a	n/a	9.37e-02	2.059
279748706	ENSG00000219146	0	RP11-134L4.1	RP11-134L4.1	0	6	n/a	n/a	3.39e-02	2.059
279841854	ENSG00000230269	157123173	RP1-40E16.9	RP1-40E16.9	100507194	6	n/a	n/a	7.58e-02	2.059
1102854	ENSG00000185522	90344	C11orf35	chromosome 11 open reading frame 35	256329	11	n/a	n/a	4.35e-02	2.057
1090866	ENSG00000111859	4713	NEDD9	neural precursor cell expressed, developmentally down-regulated 9	4739	6	n/a	n/a	7.92e-02	2.055
279887780	ENSG00000234335	0	RP11-241I20.3	RP11-241I20.3	0	10	n/a	n/a	6.39e-02	2.054
1102464	ENSG00000183864	10608	TOB2	transducer of ERBB2, 2	10766	22	n/a	n/a	3.07e-02	2.053
1097771	ENSG00000162738	36492	VANGL2	vang-like 2 (van gogh, Drosophila)	57216	1	n/a	n/a	5.34e-02	2.050
1087162	ENSG00000011422	5297	PLAUR	plasminogen activator, urokinase receptor	5329	19	n/a	n/a	9.97e-02	2.050
279892626	ENSG00000234742	0	AC144530.1	AC144530.1	0	3	n/a	n/a	1.40e-01	2.049
1087637	ENSG00000056661	7659	PCGF2	polycomb group ring finger 2	7703	17	n/a	n/a	4.82e-02	2.047
1102252	ENSG00000183077	79053	AFMID	arylformamidase	125061	17	n/a	n/a	2.35e-02	2.046
1089934	ENSG00000105193	6184	RPS16	ribosomal protein S16	6217	19	n/a	n/a	8.39e-02	2.046
1105201	ENSG00000204580	776	DDR1	discoidin domain receptor tyrosine kinase 1	780	6	n/a	n/a	4.09e-02	2.046
1095694	ENSG00000145901	10172	TNIP1	TNFAIP3 interacting protein 1	10318	5	n/a	n/a	4.65e-02	2.046
1103406	ENSG00000187840	1963	EIF4EBP1	eukaryotic translation initiation factor 4E binding protein 1	1978	8	n/a	n/a	1.26e-01	2.045
1102877	ENSG00000185633	36180	NDUFA4L2	NADH dehydrogenase (ubiquinone) 1 alpha subcomplex, 4-like 2	56901	12	n/a	n/a	1.64e-01	2.045
280116676	ENSG00000258504	0	RP11-638I2.6	RP11-638I2.6	0	14	n/a	n/a	1.21e-01	2.043
279740371	ENSG00000215467	0	RPL27AP	ribosomal protein L27a pseudogene	0	20	n/a	n/a	6.07e-02	2.041
279917845	ENSG00000237077	0	AC105399.2	AC105399.2	0	2	n/a	n/a	8.64e-02	2.040
280050012	ENSG00000252809	0	AC135050.3	AC135050.3	0	16	n/a	n/a	1.18e-01	2.039
1087218	ENSG00000014914	10745	MTMR11	myotubularin related protein 11	10903	1	n/a	n/a	4.39e-02	2.038
1101296	ENSG00000177732	6626	SOX12	SRY (sex determining region Y)-box 12	6666	20	n/a	n/a	8.49e-02	2.038
1105796	ENSG00000213003	0	BTF3P12	basic transcription factor 3 pseudogene 12	0	8	n/a	n/a	3.82e-02	2.038
1095173	ENSG00000142534	6172	RPS11	ribosomal protein S11	6205	19	n/a	n/a	7.11e-02	2.037
279704416	ENSG00000206878	0	SNORA51	Small nucleolar RNA SNORA51	0	1	n/a	n/a	1.37e-01	2.037
1091033	ENSG00000113070	1827	HBEGF	heparin-binding EGF-like growth factor	1839	5	n/a	n/a	2.28e-02	2.036
1088333	ENSG00000079308	7102	TNS1	tensin 1	7145	2	n/a	n/a	6.19e-02	2.036
279896495	ENSG00000235065	0	RPL24P2	ribosomal protein L24 pseudogene 2	0	20	n/a	n/a	9.39e-02	2.035
1090700	ENSG00000110719	10166	TCIRG1	T-cell, immune regulator 1, ATPase, H+ transporting, lysosomal V0 subunit A3	10312	11	n/a	n/a	4.19e-02	2.035
1095796	ENSG00000146674	3466	IGFBP3	insulin-like growth factor binding protein 3	3486	7	n/a	n/a	2.01e-01	2.034
279769347	ENSG00000223877	0	RP11-2F9.1	RP11-2F9.1	0	15	n/a	n/a	1.60e-01	2.033
1095901	ENSG00000147454	30793	SLC25A37	solute carrier family 25, member 37	51312	8	n/a	n/a	5.49e-02	2.031
1088245	ENSG00000077150	4760	NFKB2	nuclear factor of kappa light polypeptide gene enhancer in B-cells 2 (p49/p100)	4791	10	n/a	n/a	4.49e-02	2.028
1092743	ENSG00000126603	58860	GLIS2	GLIS family zinc finger 2	84662	16	n/a	n/a	5.88e-02	2.028
279913934	ENSG00000236735	0	RPL31P63	ribosomal protein L31 pseudogene 63	0	X	n/a	n/a	1.30e-01	2.027
1090458	ENSG00000108622	3364	ICAM2	intercellular adhesion molecule 2	3384	17	n/a	n/a	7.17e-02	2.025
279960266	ENSG00000241836	0	AC073321.5	AC073321.5	0	2	n/a	n/a	9.97e-02	2.024
1093364	ENSG00000131471	8570	AOC3	amine oxidase, copper containing 3 (vascular adhesion protein 1)	8639	17	n/a	n/a	1.73e-01	2.024
279720762	ENSG00000213307	0	RPL18P11	ribosomal protein L18 pseudogene 11	0	15	n/a	n/a	1.49e-01	2.023
279781574	ENSG00000224892	0	RPS4XP16	ribosomal protein S4X pseudogene 16	0	13	n/a	n/a	1.08e-01	2.023
279841165	ENSG00000230202	0	RP11-632C17__A.1	RP11-632C17__A.1	0	6	n/a	n/a	7.23e-02	2.023
279966438	ENSG00000242477	0	CTD-2161E19.1	CTD-2161E19.1	0	5	n/a	n/a	6.25e-02	2.023
1094154	ENSG00000136235	10310	GPNMB	glycoprotein (transmembrane) nmb	10457	7	n/a	n/a	8.80e-02	2.022
280117541	ENSG00000258555	0	KB-1896H10.1	Uncharacterized protein	0	22	n/a	n/a	4.66e-02	2.021
1090332	ENSG00000107738	40748	C10orf54	chromosome 10 open reading frame 54	64115	10	n/a	n/a	4.81e-02	2.021
1093798	ENSG00000134333	3914	LDHA	lactate dehydrogenase A	3939	11	n/a	n/a	2.27e-01	2.021
280019705	ENSG00000249921	0	CTC-329H14.1	CTC-329H14.1	0	5	n/a	n/a	1.45e-01	2.021
279884441	ENSG00000234009	0	AL049757.3	AL049757.3	0	22	n/a	n/a	5.05e-02	2.020
280138179	ENSG00000259748	0	RP11-56B16.3	RP11-56B16.3	0	15	n/a	n/a	5.25e-02	2.020
1091143	ENSG00000114019	30902	AMOTL2	angiomotin like 2	51421	3	n/a	n/a	3.08e-02	2.019
279710443	ENSG00000207985	1013246	MIR663	microRNA 663	724033	20	n/a	n/a	1.78e-01	2.019
1099351	ENSG00000168542	1272	COL3A1	collagen, type III, alpha 1	1281	2	n/a	n/a	2.90e-01	2.018
279480959	ENSG00000177410	134970	ZNFX1-AS1	ZNFX1 antisense RNA 1 (non-protein coding)	441951	20	n/a	n/a	5.31e-02	2.018
279979709	ENSG00000243859	0	CTD-2331D11.1	CTD-2331D11.1	0	5	n/a	n/a	4.79e-02	2.018
1093656	ENSG00000133315	28728	MACROD1	MACRO domain containing 1	28992	11	n/a	n/a	7.33e-02	2.017
1092794	ENSG00000127084	59782	FGD3	FYVE, RhoGEF and PH domain containing 3	89846	9	n/a	n/a	6.88e-02	2.015
279797209	ENSG00000226243	0	RPL37AP1	ribosomal protein L37a pseudogene 1	0	20	n/a	n/a	9.17e-02	2.015
1098457	ENSG00000165030	4757	NFIL3	nuclear factor, interleukin 3 regulated	4783	9	n/a	n/a	1.19e-01	2.014
1100774	ENSG00000175061	79057	C17orf76-AS1	C17orf76 antisense RNA 1 (non-protein coding)	125144	17	n/a	n/a	1.07e-01	2.014
1100561	ENSG00000173868	81543	PHOSPHO1	phosphatase, orphan 1	162466	17	n/a	n/a	3.41e-02	2.012
1089804	ENSG00000104419	10250	NDRG1	N-myc downstream regulated 1	10397	8	n/a	n/a	6.66e-02	2.012
1108387	ENSG00000234906	341	APOC2	apolipoprotein C-II	344	19	n/a	n/a	1.14e-01	2.012
1087056	ENSG00000007866	6963	TEAD3	TEA domain family member 3	7005	6	n/a	n/a	2.45e-02	2.011
279489256	ENSG00000178550	0	AC010170.1	AC010170.1	0	3	n/a	n/a	1.40e-01	2.010
1088506	ENSG00000084628	55373	NKAIN1	Na+/K+ transporting ATPase interacting 1	79570	1	n/a	n/a	1.80e-01	2.009
1105959	ENSG00000213988	7600	ZNF90	zinc finger protein 90	7643	19	n/a	n/a	6.32e-02	2.008
1097453	ENSG00000160613	9035	PCSK7	proprotein convertase subtilisin/kexin type 7	9159	11	n/a	n/a	6.46e-02	2.007
1101892	ENSG00000181350	122934	C17orf76	chromosome 17 open reading frame 76	388341	17	n/a	n/a	8.78e-02	2.007
279723315	ENSG00000213613	0	RP11-380G5.3	RP11-380G5.3	0	10	n/a	n/a	6.06e-02	2.006
280027600	ENSG00000250562	0	RP11-227H4.4	RP11-227H4.4	0	3	n/a	n/a	1.25e-01	2.006
279897722	ENSG00000235169	123051	RP1-286D6.2	RP1-286D6.2	388588	1	n/a	n/a	1.04e-02	2.004
280048780	ENSG00000252632	0	AC010326.1	AC010326.1	0	19	n/a	n/a	9.82e-02	2.004
280010517	ENSG00000249185	0	AC098850.4	AC098850.4	0	17	n/a	n/a	6.07e-02	2.003
1092389	ENSG00000124212	5708	PTGIS	prostaglandin I2 (prostacyclin) synthase	5740	20	n/a	n/a	2.38e-01	2.003
1106465	ENSG00000218891	81568	ZNF579	zinc finger protein 579	163033	19	n/a	n/a	3.97e-02	2.002
280089811	ENSG00000255749	0	RP11-134N1.3	RP11-134N1.3	0	12	n/a	n/a	8.82e-02	2.001
1091911	ENSG00000120129	1831	DUSP1	dual specificity phosphatase 1	1843	5	n/a	n/a	1.73e-01	2.001
1092660	ENSG00000125898	57784	FAM110A	family with sequence similarity 110, member A	83541	20	n/a	n/a	1.09e-01	2.001
1097235	ENSG00000159023	2020	EPB41	erythrocyte membrane protein band 4.1 (elliptocytosis 1, RH-linked)	2035	1	n/a	n/a	4.02e-02	2.000
1108087	ENSG00000232888	0	RPS11P5	ribosomal protein S11 pseudogene 5	0	12	n/a	n/a	1.02e-01	2.000
279984959	ENSG00000244398	0	RP11-466H18.1	RP11-466H18.1	0	11	n/a	n/a	7.93e-02	2.000
1096666	ENSG00000154134	40854	ROBO3	roundabout, axon guidance receptor, homolog 3 (Drosophila)	64221	11	n/a	n/a	6.63e-02	1.999
1088292	ENSG00000078246	7246	TULP3	tubby like protein 3	7289	12	n/a	n/a	8.14e-02	1.997
1107800	ENSG00000231167	0	YBX1P2	Y box binding protein 1 pseudogene 2	0	7	n/a	n/a	1.17e-01	1.996
1088235	ENSG00000076928	9015	ARHGEF1	Rho guanine nucleotide exchange factor (GEF) 1	9138	19	n/a	n/a	9.06e-02	1.996
1100396	ENSG00000173039	5938	RELA	v-rel reticuloendotheliosis viral oncogene homolog A (avian)	5970	11	n/a	n/a	3.46e-02	1.996
1093970	ENSG00000135362	55702	PRR5L	proline rich 5 like	79899	11	n/a	n/a	1.12e-02	1.995
1090892	ENSG00000112077	5973	RHAG	Rh-associated glycoprotein	6005	6	n/a	n/a	7.51e-02	1.995
1104701	ENSG00000198720	79038	ANKRD13B	ankyrin repeat domain 13B	124930	17	n/a	n/a	8.41e-02	1.995
1102210	ENSG00000182909	60706	LENG9	leukocyte receptor cluster (LRC) member 9	94059	19	n/a	n/a	1.43e-01	1.995
1090505	ENSG00000108932	8997	SLC16A6	solute carrier family 16, member 6 (monocarboxylic acid transporter 7)	9120	17	n/a	n/a	3.25e-02	1.994
279807416	ENSG00000227118	0	BTF3P13	basic transcription factor 3 pseudogene 13	0	4	n/a	n/a	6.88e-02	1.993
279966906	ENSG00000242527	0	RP11-159H22.1	RP11-159H22.1	0	11	n/a	n/a	1.11e-01	1.993
1097903	ENSG00000163220	6247	S100A9	S100 calcium binding protein A9	6280	1	n/a	n/a	2.69e-01	1.993
1104771	ENSG00000198844	22655	ARHGEF15	Rho guanine nucleotide exchange factor (GEF) 15	22899	17	n/a	n/a	7.78e-02	1.993
1088712	ENSG00000089327	33132	FXYD5	FXYD domain containing ion transport regulator 5	53827	19	n/a	n/a	2.49e-02	1.992
1093550	ENSG00000132688	10605	NES	nestin	10763	1	n/a	n/a	5.07e-02	1.990
1088352	ENSG00000079805	1773	DNM2	dynamin 2	1785	19	n/a	n/a	2.70e-02	1.990
1099096	ENSG00000167615	77547	LENG8	leukocyte receptor cluster (LRC) member 8	114823	19	n/a	n/a	1.59e-01	1.990
1092993	ENSG00000128917	33858	DLL4	delta-like 4 (Drosophila)	54567	15	n/a	n/a	8.82e-02	1.990
1096934	ENSG00000156482	6124	RPL30	ribosomal protein L30	6156	8	n/a	n/a	4.07e-02	1.989
279961080	ENSG00000241932	0	RP11-14K2.1	RP11-14K2.1	0	16	n/a	n/a	7.34e-02	1.989
279925566	ENSG00000237730	0	RP11-459A10.1	RP11-459A10.1	0	X	n/a	n/a	1.73e-01	1.988
280010024	ENSG00000249141	0	RP11-514O12.4	RP11-514O12.4	0	6	n/a	n/a	1.43e-01	1.987
1109149	ENSG00000244486	60012	SCARF2	scavenger receptor class F, member 2	91179	22	n/a	n/a	1.14e-01	1.986
279906818	ENSG00000236058	0	RP11-215A21.2	RP11-215A21.2	0	10	n/a	n/a	1.30e-01	1.986
279728898	ENSG00000214203	0	RP11-135F9.1	RP11-135F9.1	0	12	n/a	n/a	1.55e-01	1.986
279847635	ENSG00000230777	0	RP11-318C24.1	RP11-318C24.1	0	1	n/a	n/a	1.06e-01	1.984
279853735	ENSG00000231313	0	CLIC1P1	chloride intracellular channel 1 pseudogene 1	0	12	n/a	n/a	9.99e-02	1.984
279817944	ENSG00000228109	157123001	MFI2-AS1	MFI2 antisense RNA 1 (non-protein coding)	100507057	3	n/a	n/a	1.14e-01	1.984
1091937	ENSG00000120318	41012	ARAP3	ArfGAP with RhoGAP domain, ankyrin repeat and PH domain 3	64411	5	n/a	n/a	6.86e-02	1.983
1095998	ENSG00000148303	6098	RPL7A	ribosomal protein L7a	6130	9	n/a	n/a	1.07e-01	1.981
1103414	ENSG00000187867	110032	PALM3	paralemmin 3	342979	19	n/a	n/a	8.80e-02	1.981
1092579	ENSG00000125538	3528	IL1B	interleukin 1, beta	3553	2	n/a	n/a	1.04e-01	1.981
1100546	ENSG00000173801	3703	JUP	junction plakoglobin	3728	17	n/a	n/a	6.79e-02	1.980
1104700	ENSG00000198719	28250	DLL1	delta-like 1 (Drosophila)	28514	6	n/a	n/a	1.68e-01	1.980
279721180	ENSG00000213361	0	RP4-778K6.1	RP4-778K6.1	0	7	n/a	n/a	8.70e-02	1.980
279708217	ENSG00000207554	0	MIR647	microRNA 647	0	20	n/a	n/a	1.47e-01	1.980
1092611	ENSG00000125753	7365	VASP	vasodilator-stimulated phosphoprotein	7408	19	n/a	n/a	5.33e-02	1.979
1106336	ENSG00000215397	59652	SCRT2	scratch homolog 2, zinc finger protein (Drosophila)	85508	20	n/a	n/a	9.82e-02	1.979
279768508	ENSG00000223803	0	RP11-42D20.2	RP11-42D20.2	0	3	n/a	n/a	7.15e-02	1.978
279953723	ENSG00000241081	0	RP11-488C13.1	RP11-488C13.1	0	14	n/a	n/a	3.32e-02	1.976
279948074	ENSG00000240376	0	RP11-36C20.1	RP11-36C20.1	0	5	n/a	n/a	7.63e-02	1.976
279975037	ENSG00000243445	0	RP11-715J22.1	RP11-715J22.1	0	16	n/a	n/a	1.32e-01	1.976
1098829	ENSG00000166484	5566	MAPK7	mitogen-activated protein kinase 7	5598	17	n/a	n/a	2.62e-02	1.975
1092224	ENSG00000122862	5520	SRGN	serglycin	5552	10	n/a	n/a	1.14e-01	1.975
1093745	ENSG00000134107	8487	BHLHE40	basic helix-loop-helix family, member e40	8553	3	n/a	n/a	3.52e-02	1.975
1090973	ENSG00000112559	4163	MDFI	MyoD family inhibitor	4188	6	n/a	n/a	1.05e-01	1.974
1094607	ENSG00000138606	59932	SHF	Src homology 2 domain containing F	90525	15	n/a	n/a	9.73e-02	1.974
1097716	ENSG00000162576	33878	MXRA8	matrix-remodelling associated 8	54587	1	n/a	n/a	3.58e-02	1.974
1097147	ENSG00000158292	122559	GPR153	G protein-coupled receptor 153	387509	1	n/a	n/a	1.92e-01	1.973
279957575	ENSG00000241511	0	RPS15AP24	ribosomal protein S15a pseudogene 24	0	8	n/a	n/a	1.07e-01	1.972
279667584	ENSG00000202364	6035	SNORD3A	small nucleolar RNA, C/D box 3A	780851	17	n/a	n/a	2.02e-01	1.971
280094015	ENSG00000256225	0	AL590710.1	AL590710.1	0	9	n/a	n/a	1.07e-01	1.971
1090848	ENSG00000111783	5960	RFX4	regulatory factor X, 4 (influences HLA class II expression)	5992	12	n/a	n/a	1.02e-01	1.967
1097477	ENSG00000160789	3975	LMNA	lamin A/C	4000	1	n/a	n/a	3.52e-02	1.966
1099069	ENSG00000167526	6105	RPL13	ribosomal protein L13	6137	16	n/a	n/a	8.98e-02	1.964
1101157	ENSG00000177051	23158	FBXO46	F-box protein 46	23403	19	n/a	n/a	4.81e-02	1.964
1094719	ENSG00000139239	0	RPL14P1	ribosomal protein L14 pseudogene 1	0	12	n/a	n/a	9.82e-02	1.963
1088130	ENSG00000074219	8402	TEAD2	TEA domain family member 2	8463	19	n/a	n/a	6.85e-02	1.962
1091590	ENSG00000117298	1877	ECE1	endothelin converting enzyme 1	1889	1	n/a	n/a	4.00e-02	1.961
1095224	ENSG00000142937	6169	RPS8	ribosomal protein S8	6202	1	n/a	n/a	8.80e-02	1.960
279666422	ENSG00000202031	0	SNORD38A	small nucleolar RNA, C/D box 38A	0	1	n/a	n/a	9.06e-02	1.960
1092655	ENSG00000125878	6899	TCF15	transcription factor 15 (basic helix-loop-helix)	6939	20	n/a	n/a	3.82e-02	1.960
279879368	ENSG00000233558	0	RP3-486I3.4	RP3-486I3.4	0	6	n/a	n/a	1.39e-01	1.959
1099480	ENSG00000169105	76648	CHST14	carbohydrate (N-acetylgalactosamine 4-0) sulfotransferase 14	113189	15	n/a	n/a	6.07e-02	1.959
1092351	ENSG00000124074	58291	C16orf48	chromosome 16 open reading frame 48	84080	16	n/a	n/a	2.51e-02	1.959
279744246	ENSG00000216105	0	MIR943	microRNA 943	0	4	n/a	n/a	4.49e-02	1.958
280132437	ENSG00000259407	0	RP11-158M2.3	RP11-158M2.3	0	15	n/a	n/a	9.21e-02	1.958
1090203	ENSG00000106483	6388	SFRP4	secreted frizzled-related protein 4	6424	7	n/a	n/a	1.02e-01	1.957
1088782	ENSG00000090932	10536	DLL3	delta-like 3 (Drosophila)	10683	19	n/a	n/a	1.30e-01	1.956
1092042	ENSG00000121089	0	NACA3P	NACA family member 3 pseudogene	0	4	n/a	n/a	6.25e-02	1.956
279781233	ENSG00000224861	0	YBX1P1	Y box binding protein 1 pseudogene 1	0	14	n/a	n/a	1.59e-01	1.955
279722569	ENSG00000213493	0	RP11-55L3.2	RP11-55L3.2	0	4	n/a	n/a	2.43e-02	1.955
279781883	ENSG00000224915	0	RP11-108L7.7	RP11-108L7.7	0	10	n/a	n/a	6.89e-02	1.955
1099106	ENSG00000167641	60906	PPP1R14A	protein phosphatase 1, regulatory (inhibitor) subunit 14A	94274	19	n/a	n/a	2.31e-01	1.955
1108531	ENSG00000235961	1019274	PNMA6C	paraneoplastic antigen like 6C	100287428	X	n/a	n/a	7.24e-02	1.955
279854762	ENSG00000231416	0	RP11-422P24.9	RP11-422P24.9	0	1	n/a	n/a	7.97e-02	1.954
279938356	ENSG00000239246	0	RP11-464D20.2	RP11-464D20.2	0	17	n/a	n/a	1.23e-01	1.954
1093810	ENSG00000134419	6177	RPS15A	ribosomal protein S15a	6210	16	n/a	n/a	1.03e-01	1.952
279751098	ENSG00000220848	0	RPS18P9	ribosomal protein S18 pseudogene 9	0	6	n/a	n/a	4.55e-02	1.951
1091327	ENSG00000115457	3465	IGFBP2	insulin-like growth factor binding protein 2, 36kDa	3485	2	n/a	n/a	1.50e-01	1.951
1099621	ENSG00000169733	5954	RFNG	RFNG O-fucosylpeptide 3-beta-N-acetylglucosaminyltransferase	5986	17	n/a	n/a	6.99e-02	1.950
280094100	ENSG00000256235	59214	C5orf62	chromosome 5 open reading frame 62	85027	5	n/a	n/a	8.29e-02	1.950
1090590	ENSG00000109736	10081	MFSD10	major facilitator superfamily domain containing 10	10227	4	n/a	n/a	1.14e-01	1.948
1104574	ENSG00000198324	80393	FAM109A	family with sequence similarity 109, member A	144717	12	n/a	n/a	5.39e-02	1.948
1101216	ENSG00000177374	3072	HIC1	hypermethylated in cancer 1	3090	17	n/a	n/a	7.94e-02	1.948
1100015	ENSG00000171425	31025	ZNF581	zinc finger protein 581	51545	19	n/a	n/a	7.08e-02	1.948
1103972	ENSG00000196517	6500	SLC6A9	solute carrier family 6 (neurotransmitter transporter, glycine), member 9	6536	1	n/a	n/a	2.86e-02	1.947
1089873	ENSG00000104881	10690	PPP1R13L	protein phosphatase 1, regulatory subunit 13 like	10848	19	n/a	n/a	9.50e-03	1.946
1106597	ENSG00000222040	148	ADRA2B	adrenergic, alpha-2B-, receptor	151	2	n/a	n/a	8.41e-02	1.946
1088032	ENSG00000071564	6889	TCF3	transcription factor 3 (E2A immunoglobulin enhancer binding factors E12/E47)	6929	19	n/a	n/a	6.97e-02	1.946
1099176	ENSG00000167858	57901	TEKT1	tektin 1	83659	17	n/a	n/a	5.52e-02	1.945
1091688	ENSG00000118231	1412	CRYGD	crystallin, gamma D	1421	2	n/a	n/a	2.02e-01	1.945
1094958	ENSG00000140931	78971	CMTM3	CKLF-like MARVEL transmembrane domain containing 3	123920	16	n/a	n/a	5.41e-02	1.944
1096739	ENSG00000154734	9369	ADAMTS1	ADAM metallopeptidase with thrombospondin type 1 motif, 1	9510	21	n/a	n/a	2.21e-01	1.944
1088715	ENSG00000089351	36928	GRAMD1A	GRAM domain containing 1A	57655	19	n/a	n/a	1.58e-01	1.944
1102577	ENSG00000184371	1424	CSF1	colony stimulating factor 1 (macrophage)	1435	1	n/a	n/a	5.89e-02	1.941
279912261	ENSG00000236552	171027	RPL13AP5	ribosomal protein L13a pseudogene 5	728658	10	n/a	n/a	1.18e-01	1.941
279720456	ENSG00000213261	0	AC093106.7	AC093106.7	0	7	n/a	n/a	5.66e-02	1.941
1087412	ENSG00000037757	58455	MRI1	methylthioribose-1-phosphate isomerase homolog (S. cerevisiae)	84245	19	n/a	n/a	8.11e-02	1.941
1107860	ENSG00000231500	6189	RPS18	ribosomal protein S18	6222	6	n/a	n/a	1.01e-01	1.938
1100815	ENSG00000175229	59732	GAL3ST3	galactose-3-O-sulfotransferase 3	89792	11	n/a	n/a	1.12e-01	1.935
1102038	ENSG00000182175	36242	RGMA	RGM domain family, member A	56963	15	n/a	n/a	8.70e-02	1.935
1103227	ENSG00000187017	57957	ESPN	espin	83715	1	n/a	n/a	6.06e-02	1.935
280109960	ENSG00000257918	0	RP11-482D24.3	RP11-482D24.3	0	12	n/a	n/a	1.25e-01	1.934
1089366	ENSG00000101265	9626	RASSF2	Ras association (RalGDS/AF-6) domain family member 2	9770	20	n/a	n/a	3.92e-02	1.934
1098995	ENSG00000167178	36884	ISLR2	immunoglobulin superfamily containing leucine-rich repeat 2	57611	15	n/a	n/a	3.11e-01	1.934
1095512	ENSG00000144579	37222	CTDSP1	CTD (carboxy-terminal domain, RNA polymerase II, polypeptide A) small phosphatase 1	58190	2	n/a	n/a	6.62e-02	1.933
279866478	ENSG00000232456	0	RP11-5P18.10	RP11-5P18.10	0	1	n/a	n/a	4.00e-02	1.932
1101235	ENSG00000177464	2811	GPR4	G protein-coupled receptor 4	2828	19	n/a	n/a	1.34e-01	1.931
280003808	ENSG00000248608	0	RP11-206P5.2	RP11-206P5.2	0	4	n/a	n/a	8.13e-02	1.928
1092486	ENSG00000124762	1020	CDKN1A	cyclin-dependent kinase inhibitor 1A (p21, Cip1)	1026	6	n/a	n/a	1.63e-01	1.927
1097297	ENSG00000159403	711	C1R	complement component 1, r subcomponent	715	12	n/a	n/a	1.45e-01	1.927
1092380	ENSG00000124194	54837	GDAP1L1	ganglioside-induced differentiation-associated protein 1-like 1	78997	20	n/a	n/a	2.28e-01	1.926
1090888	ENSG00000112039	2163	FANCE	Fanconi anemia, complementation group E	2178	6	n/a	n/a	4.88e-02	1.926
1097138	ENSG00000158195	10018	WASF2	WAS protein family, member 2	10163	1	n/a	n/a	9.28e-02	1.924
1101107	ENSG00000176845	94211	METRNL	meteorin, glial cell differentiation regulator-like	284207	17	n/a	n/a	3.98e-02	1.923
1088117	ENSG00000073792	10497	IGF2BP2	insulin-like growth factor 2 mRNA binding protein 2	10644	3	n/a	n/a	2.67e-02	1.923
1093618	ENSG00000133069	9767	TMCC2	transmembrane and coiled-coil domain family 2	9911	1	n/a	n/a	2.71e-02	1.923
1095324	ENSG00000143434	10353	SEMA6C	sema domain, transmembrane domain (TM), and cytoplasmic domain, (semaphorin) 6C	10500	1	n/a	n/a	9.58e-02	1.923
1094373	ENSG00000137343	55771	ATAT1	alpha tubulin acetyltransferase 1	79969	6	n/a	n/a	1.53e-01	1.923
1090383	ENSG00000108107	6126	RPL28	ribosomal protein L28	6158	19	n/a	n/a	5.47e-02	1.922
1095840	ENSG00000147065	4452	MSN	moesin	4478	X	n/a	n/a	9.15e-02	1.922
1094365	ENSG00000137285	110335	TUBB2B	tubulin, beta 2B class IIb	347733	6	n/a	n/a	5.49e-02	1.922
279962608	ENSG00000242071	0	RPL7AP6	ribosomal protein L7a pseudogene 6	0	14	n/a	n/a	7.95e-02	1.922
1097698	ENSG00000162493	10483	PDPN	podoplanin	10630	1	n/a	n/a	7.40e-02	1.921
280006709	ENSG00000248839	0	RP11-227H4.5	RP11-227H4.5	0	3	n/a	n/a	9.35e-02	1.921
279914252	ENSG00000236762	0	RP11-159H3.1	RP11-159H3.1	0	10	n/a	n/a	6.73e-02	1.920
1101166	ENSG00000177105	388	RHOG	ras homolog gene family, member G (rho G)	391	11	n/a	n/a	7.79e-02	1.920
1092714	ENSG00000126264	10712	HCST	hematopoietic cell signal transducer	10870	19	n/a	n/a	9.88e-02	1.918
1097718	ENSG00000162591	1940	MEGF6	multiple EGF-like-domains 6	1953	1	n/a	n/a	6.17e-02	1.917
1097438	ENSG00000160447	29674	PKN3	protein kinase N3	29941	9	n/a	n/a	1.47e-02	1.917
1094241	ENSG00000136732	2978	GYPC	glycophorin C (Gerbich blood group)	2995	2	n/a	n/a	7.23e-02	1.915
1104614	ENSG00000198467	7126	TPM2	tropomyosin 2 (beta)	7169	9	n/a	n/a	5.37e-02	1.915
1099385	ENSG00000168710	10610	AHCYL1	adenosylhomocysteinase-like 1	10768	1	n/a	n/a	1.01e-01	1.914
1105177	ENSG00000204525	3089	HLA-C	major histocompatibility complex, class I, C	3107	6	n/a	n/a	1.42e-01	1.913
1101566	ENSG00000179335	1189	CLK3	CDC-like kinase 3	1198	15	n/a	n/a	2.17e-02	1.913
1087728	ENSG00000063177	6109	RPL18	ribosomal protein L18	6141	19	n/a	n/a	9.61e-02	1.913
1094656	ENSG00000138772	303	ANXA3	annexin A3	306	4	n/a	n/a	9.30e-03	1.913
1088488	ENSG00000083845	6160	RPS5	ribosomal protein S5	6193	19	n/a	n/a	1.56e-01	1.912
1099612	ENSG00000169692	10408	AGPAT2	1-acylglycerol-3-phosphate O-acyltransferase 2 (lysophosphatidic acid acyltransferase, beta)	10555	9	n/a	n/a	1.27e-02	1.909
1089910	ENSG00000104998	9326	IL27RA	interleukin 27 receptor, alpha	9466	19	n/a	n/a	1.33e-01	1.908
1087324	ENSG00000026297	8566	RNASET2	ribonuclease T2	8635	6	n/a	n/a	5.50e-02	1.908
1088344	ENSG00000079462	5018	PAFAH1B3	platelet-activating factor acetylhydrolase 1b, catalytic subunit 3 (29kDa)	5050	19	n/a	n/a	1.72e-01	1.907
1089686	ENSG00000103335	9636	PIEZO1	piezo-type mechanosensitive ion channel component 1	9780	16	n/a	n/a	7.52e-02	1.907
1100056	ENSG00000171532	4735	NEUROD2	neurogenic differentiation 2	4761	17	n/a	n/a	3.95e-02	1.906
1087784	ENSG00000065054	9216	SLC9A3R2	solute carrier family 9 (sodium/hydrogen exchanger), member 3 regulator 2	9351	16	n/a	n/a	2.02e-02	1.905
1090190	ENSG00000106397	8877	PLOD3	procollagen-lysine, 2-oxoglutarate 5-dioxygenase 3	8985	7	n/a	n/a	2.64e-02	1.904
1087355	ENSG00000030582	2879	GRN	granulin	2896	17	n/a	n/a	4.34e-02	1.904
279801213	ENSG00000226608	0	FTLP3	ferritin, light polypeptide pseudogene 3	0	20	n/a	n/a	1.02e-01	1.904
1088201	ENSG00000075884	35131	ARHGAP15	Rho GTPase activating protein 15	55843	2	n/a	n/a	8.63e-02	1.903
1090126	ENSG00000106003	3930	LFNG	LFNG O-fucosylpeptide 3-beta-N-acetylglucosaminyltransferase	3955	7	n/a	n/a	5.89e-02	1.903
1089440	ENSG00000101608	10480	MYL12A	myosin, light chain 12A, regulatory, non-sarcomeric	10627	18	n/a	n/a	1.05e-01	1.902
1102292	ENSG00000183255	750	PTTG1IP	pituitary tumor-transforming 1 interacting protein	754	21	n/a	n/a	6.80e-02	1.900
1093432	ENSG00000131981	3933	LGALS3	lectin, galactoside-binding, soluble, 3	3958	14	n/a	n/a	1.20e-01	1.899
1101940	ENSG00000181652	0	ATG9B	ATG9 autophagy related 9 homolog B (S. cerevisiae)	0	7	n/a	n/a	7.35e-02	1.899
279948041	ENSG00000240371	0	RP11-624G17.1	RP11-624G17.1	0	11	n/a	n/a	1.45e-01	1.899
1089073	ENSG00000100106	10920	TRIOBP	TRIO and F-actin binding protein	11078	22	n/a	n/a	4.35e-02	1.899
1095237	ENSG00000143061	3301	IGSF3	immunoglobulin superfamily, member 3	3321	1	n/a	n/a	2.42e-01	1.898
279820834	ENSG00000228360	0	RP11-365F18.1	RP11-365F18.1	0	7	n/a	n/a	3.92e-02	1.898
1089275	ENSG00000100842	10132	EFS	embryonal Fyn-associated substrate	10278	14	n/a	n/a	1.26e-01	1.897
1094398	ENSG00000137497	4895	NUMA1	nuclear mitotic apparatus protein 1	4926	11	n/a	n/a	3.05e-02	1.897
1087337	ENSG00000028137	7090	TNFRSF1B	tumor necrosis factor receptor superfamily, member 1B	7133	1	n/a	n/a	4.70e-02	1.896
1102688	ENSG00000184897	8871	H1FX	H1 histone family, member X	8971	3	n/a	n/a	1.44e-01	1.896
279776912	ENSG00000224469	0	AC009517.2	AC009517.2	0	7	n/a	n/a	7.52e-02	1.896
279991670	ENSG00000245970	0	KB-1208A12.3	KB-1208A12.3	0	8	n/a	n/a	4.28e-02	1.896
1097517	ENSG00000160999	0	SH2B2	SH2B adaptor protein 2	0	7	n/a	n/a	6.04e-02	1.894
1099571	ENSG00000169504	25681	CLIC4	chloride intracellular channel 4	25932	1	n/a	n/a	4.81e-02	1.894
1090858	ENSG00000111817	29673	DSE	dermatan sulfate epimerase	29940	6	n/a	n/a	1.35e-01	1.894
1098708	ENSG00000166086	57942	JAM3	junctional adhesion molecule 3	83700	11	n/a	n/a	7.50e-02	1.893
280113985	ENSG00000258334	0	RP11-161H23.9	RP11-161H23.9	0	12	n/a	n/a	1.29e-01	1.893
1090527	ENSG00000109099	5344	PMP22	peripheral myelin protein 22	5376	17	n/a	n/a	1.33e-01	1.893
279612954	ENSG00000196861	0	AC002994.1	AC002994.1	0	17	n/a	n/a	7.47e-02	1.893
279787317	ENSG00000225410	0	AC107016.1	AC107016.1	0	12	n/a	n/a	8.90e-02	1.893
1109011	ENSG00000241852	143198	C8orf58	chromosome 8 open reading frame 58	541565	8	n/a	n/a	6.45e-02	1.893
1104453	ENSG00000197958	6104	RPL12	ribosomal protein L12	6136	9	n/a	n/a	1.90e-01	1.892
1095056	ENSG00000141510	7114	TP53	tumor protein p53	7157	17	n/a	n/a	9.90e-02	1.891
280057667	ENSG00000253506	109993	NACA2	nascent polypeptide-associated complex alpha subunit 2	342538	17	n/a	n/a	7.48e-02	1.890
1091526	ENSG00000116819	109688	TFAP2E	transcription factor AP-2 epsilon (activating enhancer binding protein 2 epsilon)	339488	1	n/a	n/a	8.63e-02	1.890
1094335	ENSG00000137154	6161	RPS6	ribosomal protein S6	6194	9	n/a	n/a	8.14e-02	1.889
280075890	ENSG00000254782	0	ABHD14A-ACY1	ABHD14A-ACY1 readthrough (non-protein coding)	0	3	n/a	n/a	5.32e-02	1.887
1092911	ENSG00000128274	0	A4GALT	alpha 1,4-galactosyltransferase	0	22	n/a	n/a	2.63e-02	1.887
279902105	ENSG00000235605	0	RP5-827C21.1	RP5-827C21.1	0	1	n/a	n/a	1.16e-01	1.886
1092659	ENSG00000125895	34610	C20orf46	chromosome 20 open reading frame 46	55321	20	n/a	n/a	1.31e-01	1.885
279667899	ENSG00000202461	0	Y_RNA	Y RNA	0	1	n/a	n/a	5.84e-02	1.885
1092603	ENSG00000125733	9188	TRIP10	thyroid hormone receptor interactor 10	9322	19	n/a	n/a	7.22e-02	1.884
1102118	ENSG00000182511	2227	FES	feline sarcoma oncogene	2242	15	n/a	n/a	3.70e-02	1.884
279882358	ENSG00000233837	0	EIF3LP2	eukaryotic translation initiation factor 3, subunit L pseudogene 2	0	10	n/a	n/a	1.42e-01	1.884
1092440	ENSG00000124491	2147	F13A1	coagulation factor XIII, A1 polypeptide	2162	6	n/a	n/a	2.09e-01	1.883
1089925	ENSG00000105137	59530	SYDE1	synapse defective 1, Rho GTPase, homolog 1 (C. elegans)	85360	19	n/a	n/a	4.44e-02	1.882
1098725	ENSG00000166145	6652	SPINT1	serine peptidase inhibitor, Kunitz type 1	6692	15	n/a	n/a	1.33e-01	1.882
279909931	ENSG00000236358	0	RP5-827C21.2	RP5-827C21.2	0	1	n/a	n/a	1.20e-01	1.882
1094961	ENSG00000140939	8888	NOL3	nucleolar protein 3 (apoptosis repressor with CARD domain)	8996	16	n/a	n/a	2.55e-02	1.881
1093123	ENSG00000130158	36845	DOCK6	dedicator of cytokinesis 6	57572	19	n/a	n/a	1.13e-01	1.881
1093391	ENSG00000131724	3572	IL13RA1	interleukin 13 receptor, alpha 1	3597	X	n/a	n/a	6.06e-02	1.881
279703324	ENSG00000206696	26536	SNORD58B	small nucleolar RNA, C/D box 58B	26790	18	n/a	n/a	6.87e-02	1.880
279661893	ENSG00000200710	0	SNORD81	small nucleolar RNA, C/D box 81	0	1	n/a	n/a	1.76e-01	1.879
1092280	ENSG00000123358	3144	NR4A1	nuclear receptor subfamily 4, group A, member 1	3164	12	n/a	n/a	6.45e-02	1.879
280135928	ENSG00000259605	0	AC074212.5	AC074212.5	0	19	n/a	n/a	7.14e-02	1.879
1092439	ENSG00000124490	7137	CRISP2	cysteine-rich secretory protein 2	7180	6	n/a	n/a	7.64e-02	1.878
1088544	ENSG00000085741	7438	WNT11	wingless-type MMTV integration site family, member 11	7481	11	n/a	n/a	4.79e-02	1.877
1087907	ENSG00000068137	55792	PLEKHH3	pleckstrin homology domain containing, family H (with MyTH4 domain) member 3	79990	17	n/a	n/a	2.25e-02	1.877
1102124	ENSG00000182541	3960	LIMK2	LIM domain kinase 2	3985	22	n/a	n/a	2.00e-02	1.876
279826150	ENSG00000228830	0	RP4-781K5.2	RP4-781K5.2	0	1	n/a	n/a	5.90e-02	1.875
1096808	ENSG00000155367	109203	PPM1J	protein phosphatase, Mg2+/Mn2+ dependent, 1J	333926	1	n/a	n/a	7.23e-02	1.873
1095742	ENSG00000146215	125542	CRIP3	cysteine-rich protein 3	401262	6	n/a	n/a	6.03e-02	1.872
1093713	ENSG00000133874	55648	RNF122	ring finger protein 122	79845	8	n/a	n/a	1.17e-01	1.871
1100447	ENSG00000173269	55615	MMRN2	multimerin 2	79812	10	n/a	n/a	6.96e-02	1.871
1091004	ENSG00000112769	3885	LAMA4	laminin, alpha 4	3910	6	n/a	n/a	6.97e-02	1.871
1087473	ENSG00000044115	1484	CTNNA1	catenin (cadherin-associated protein), alpha 1, 102kDa	1495	5	n/a	n/a	1.64e-02	1.870
1101276	ENSG00000177674	36363	AGTRAP	angiotensin II receptor-associated protein	57085	1	n/a	n/a	5.13e-02	1.869
1088093	ENSG00000073060	944	SCARB1	scavenger receptor class B, member 1	949	12	n/a	n/a	5.86e-02	1.869
1103666	ENSG00000188846	8925	RPL14	ribosomal protein L14	9045	3	n/a	n/a	1.05e-01	1.868
279959006	ENSG00000241680	0	RPL31P49	ribosomal protein L31 pseudogene 49	0	12	n/a	n/a	1.04e-01	1.868
1104212	ENSG00000197249	5233	SERPINA1	serpin peptidase inhibitor, clade A (alpha-1 antiproteinase, antitrypsin), member 1	5265	14	n/a	n/a	1.45e-01	1.867
1093186	ENSG00000130508	7791	PXDN	peroxidasin homolog (Drosophila)	7837	2	n/a	n/a	9.82e-02	1.866
1101884	ENSG00000181284	94184	TMEM102	transmembrane protein 102	284114	17	n/a	n/a	6.02e-02	1.866
1092292	ENSG00000123427	25644	METTL21B	methyltransferase like 21B	25895	12	n/a	n/a	3.53e-02	1.866
1093534	ENSG00000132622	78147	HSPA12B	heat shock 70kD protein 12B	116835	20	n/a	n/a	8.13e-02	1.866
1089059	ENSG00000100075	6540	SLC25A1	solute carrier family 25 (mitochondrial carrier; citrate transporter), member 1	6576	22	n/a	n/a	4.07e-02	1.866
1089741	ENSG00000103855	56155	CD276	CD276 molecule	80381	15	n/a	n/a	5.09e-02	1.865
279959578	ENSG00000241741	0	RP11-119H12.2	RP11-119H12.2	0	4	n/a	n/a	1.02e-01	1.865
1103449	ENSG00000188011	94467	C2orf85	chromosome 2 open reading frame 85	285093	2	n/a	n/a	1.34e-01	1.864
1104357	ENSG00000197697	8286	HIST1H2BE	histone cluster 1, H2be	8344	6	n/a	n/a	4.59e-02	1.863
279781200	ENSG00000224856	0	RP4-796I17.5	RP4-796I17.5	0	22	n/a	n/a	7.23e-02	1.863
1104235	ENSG00000197324	25769	LRP10	low density lipoprotein receptor-related protein 10	26020	14	n/a	n/a	1.08e-01	1.862
1102018	ENSG00000182103	85640	FAM181B	family with sequence similarity 181, member B	220382	11	n/a	n/a	9.07e-02	1.862
1087157	ENSG00000011304	5693	PTBP1	polypyrimidine tract binding protein 1	5725	19	n/a	n/a	7.41e-02	1.861
1095392	ENSG00000143772	3682	ITPKB	inositol-trisphosphate 3-kinase B	3707	1	n/a	n/a	1.01e-01	1.861
1100367	ENSG00000172889	30644	EGFL7	EGF-like-domain, multiple 7	51162	9	n/a	n/a	1.27e-01	1.860
1099046	ENSG00000167397	54841	VKORC1	vitamin K epoxide reductase complex, subunit 1	79001	16	n/a	n/a	5.07e-02	1.860
1091180	ENSG00000114391	6120	RPL24	ribosomal protein L24	6152	3	n/a	n/a	5.49e-02	1.859
1103282	ENSG00000187244	4034	BCAM	basal cell adhesion molecule (Lutheran blood group)	4059	19	n/a	n/a	7.75e-02	1.859
279914768	ENSG00000236801	0	RP11-373A9.1	RP11-373A9.1	0	9	n/a	n/a	5.19e-02	1.859
280037591	ENSG00000251357	0	AP000350.10	AP000350.10	0	22	n/a	n/a	1.99e-01	1.859
1101052	ENSG00000176531	151739	PHLDB3	pleckstrin homology-like domain, family B, member 3	653583	19	n/a	n/a	1.09e-02	1.858
1095527	ENSG00000144655	41233	CSRNP1	cysteine-serine-rich nuclear protein 1	64651	3	n/a	n/a	7.32e-02	1.858
279884024	ENSG00000233971	0	AC067950.1	AC067950.1	0	2	n/a	n/a	1.01e-01	1.858
280088762	ENSG00000255642	0	RP11-415I12.6	RP11-415I12.6	0	12	n/a	n/a	1.14e-01	1.858
279839342	ENSG00000230043	0	TMSL6	thymosin-like 6 (pseudogene)	0	20	n/a	n/a	1.10e-01	1.857
279705480	ENSG00000207070	169142	SNORA16A	small nucleolar RNA, H/ACA box 16A	692073	1	n/a	n/a	1.49e-01	1.857
1092367	ENSG00000124145	6349	SDC4	syndecan 4	6385	20	n/a	n/a	2.12e-01	1.857
279750066	ENSG00000219928	0	RP11-40C6.2	RP11-40C6.2	0	9	n/a	n/a	1.34e-01	1.856
279975760	ENSG00000243504	0	KB-1589B1.1	KB-1589B1.1	0	8	n/a	n/a	7.53e-02	1.856
279760931	ENSG00000222720	0	AC027307.1	AC027307.1	0	19	n/a	n/a	2.06e-01	1.855
279720569	ENSG00000213280	0	RP11-212P7.1	RP11-212P7.1	0	7	n/a	n/a	2.42e-01	1.855
279777168	ENSG00000224489	0	RP11-179H18.8	RP11-179H18.8	0	10	n/a	n/a	5.23e-02	1.855
1097256	ENSG00000159189	710	C1QC	complement component 1, q subcomponent, C chain	714	1	n/a	n/a	3.20e-01	1.854
1094301	ENSG00000136942	11064	RPL35	ribosomal protein L35	11224	9	n/a	n/a	1.10e-01	1.854
1088698	ENSG00000089157	6143	RPLP0	ribosomal protein, large, P0	6175	12	n/a	n/a	1.12e-01	1.854
1102480	ENSG00000183963	6489	SMTN	smoothelin	6525	22	n/a	n/a	8.87e-02	1.853
1092853	ENSG00000127663	22785	KDM4B	lysine (K)-specific demethylase 4B	23030	19	n/a	n/a	9.36e-02	1.853
1090911	ENSG00000112182	37928	BACH2	BTB and CNC homology 1, basic leucine zipper transcription factor 2	60468	6	n/a	n/a	7.91e-02	1.852
1093555	ENSG00000132702	37944	HAPLN2	hyaluronan and proteoglycan link protein 2	60484	1	n/a	n/a	2.11e-01	1.852
1104548	ENSG00000198221	158874	C6orf124	chromosome 6 open reading frame 124	653483	6	n/a	n/a	8.99e-02	1.850
1100726	ENSG00000174807	36402	CD248	CD248 molecule, endosialin	57124	11	n/a	n/a	2.31e-01	1.850
279509439	ENSG00000181524	0	RPL24P4	ribosomal protein L24 pseudogene 4	0	6	n/a	n/a	7.04e-02	1.850
279938997	ENSG00000239317	0	RP11-449H3.2	RP11-449H3.2	0	5	n/a	n/a	8.53e-02	1.849
1097407	ENSG00000160271	5868	RALGDS	ral guanine nucleotide dissociation stimulator	5900	9	n/a	n/a	2.66e-02	1.849
279894891	ENSG00000234921	0	RP11-85O21.5	RP11-85O21.5	0	9	n/a	n/a	7.45e-02	1.849
1099881	ENSG00000170873	9644	MTSS1	metastasis suppressor 1	9788	8	n/a	n/a	8.92e-02	1.848
1099309	ENSG00000168386	11098	FILIP1L	filamin A interacting protein 1-like	11259	3	n/a	n/a	1.01e-01	1.848
1101451	ENSG00000178726	7014	THBD	thrombomodulin	7056	20	n/a	n/a	2.69e-02	1.848
279793382	ENSG00000225912	0	RP13-258O15.1	RP13-258O15.1	0	X	n/a	n/a	1.07e-01	1.848
1088742	ENSG00000090097	36338	PCBP4	poly(rC) binding protein 4	57060	3	n/a	n/a	7.32e-02	1.847
279863672	ENSG00000232176	0	RP11-146N23.1	RP11-146N23.1	0	9	n/a	n/a	9.51e-02	1.847
1100877	ENSG00000175567	7308	UCP2	uncoupling protein 2 (mitochondrial, proton carrier)	7351	11	n/a	n/a	6.91e-02	1.846
279949301	ENSG00000240509	0	CTC-788C1.1	CTC-788C1.1	0	8	n/a	n/a	1.55e-01	1.845
279915901	ENSG00000236913	0	AC025750.5	AC025750.5	0	2	n/a	n/a	1.15e-01	1.845
1102184	ENSG00000182796	133322	AC023055.2	AC023055.2	440104	12	n/a	n/a	1.06e-01	1.845
280120678	ENSG00000258734	0	RP11-112J1.3	RP11-112J1.3	0	14	n/a	n/a	1.07e-01	1.844
280027707	ENSG00000250568	0	RP11-333E13.2	RP11-333E13.2	0	4	n/a	n/a	1.21e-01	1.844
1100210	ENSG00000172201	3380	ID4	inhibitor of DNA binding 4, dominant negative helix-loop-helix protein	3400	6	n/a	n/a	3.32e-02	1.844
280092093	ENSG00000256007	0	ARAP1-AS1	ARAP1 antisense RNA 1 (non-protein coding)	0	11	n/a	n/a	3.54e-02	1.844
1102168	ENSG00000182718	299	ANXA2	annexin A2	302	15	n/a	n/a	1.39e-01	1.844
1098833	ENSG00000166508	4151	MCM7	minichromosome maintenance complex component 7	4176	7	n/a	n/a	2.68e-02	1.843
1094532	ENSG00000138119	26257	MYOF	myoferlin	26509	10	n/a	n/a	1.19e-01	1.843
279715969	ENSG00000212237	0	RN5S18	RNA, 5S ribosomal 18	0	1	n/a	n/a	1.35e-01	1.842
1087565	ENSG00000051523	1524	CYBA	cytochrome b-245, alpha polypeptide	1535	16	n/a	n/a	7.59e-02	1.842
1092018	ENSG00000120913	40869	PDLIM2	PDZ and LIM domain 2 (mystique)	64236	8	n/a	n/a	2.28e-02	1.842
280075281	ENSG00000254741	0	RP11-661A12.7	RP11-661A12.7	0	8	n/a	n/a	9.81e-03	1.842
1092543	ENSG00000125355	34315	FAM70A	family with sequence similarity 70, member A	55026	X	n/a	n/a	7.22e-02	1.842
1109089	ENSG00000243509	8696	TNFRSF6B	tumor necrosis factor receptor superfamily, member 6b, decoy	8771	20	n/a	n/a	5.11e-02	1.841
1100312	ENSG00000172638	29741	EFEMP2	EGF containing fibulin-like extracellular matrix protein 2	30008	11	n/a	n/a	7.91e-02	1.840
279956702	ENSG00000241431	0	RP11-17A4.1	RP11-17A4.1	0	8	n/a	n/a	1.13e-01	1.840
279747103	ENSG00000218014	0	RP11-263F15.1	RP11-263F15.1	0	6	n/a	n/a	2.01e-01	1.839
1099159	ENSG00000167779	3469	IGFBP6	insulin-like growth factor binding protein 6	3489	12	n/a	n/a	7.04e-02	1.838
1105657	ENSG00000206190	36470	ATP10A	ATPase, class V, type 10A	57194	15	n/a	n/a	5.28e-02	1.838
1108368	ENSG00000234797	0	RPS3AP6	ribosomal protein S3A pseudogene 6	0	15	n/a	n/a	1.49e-01	1.837
279731198	ENSG00000214541	0	RPS4L	RPS4L	0	20	n/a	n/a	1.28e-01	1.837
1087049	ENSG00000007384	40887	RHBDF1	rhomboid 5 homolog 1 (Drosophila)	64285	16	n/a	n/a	9.70e-02	1.837
1087178	ENSG00000012171	7823	SEMA3B	sema domain, immunoglobulin domain (Ig), short basic domain, secreted, (semaphorin) 3B	7869	3	n/a	n/a	1.68e-01	1.837
1102644	ENSG00000184678	8291	HIST2H2BE	histone cluster 2, H2be	8349	1	n/a	n/a	8.40e-02	1.834
1093915	ENSG00000135063	9277	FAM189A2	family with sequence similarity 189, member A2	9413	9	n/a	n/a	9.01e-02	1.833
1088594	ENSG00000087086	2496	FTL	ferritin, light polypeptide	2512	19	n/a	n/a	5.90e-02	1.832
279785774	ENSG00000225267	0	RPL8P2	ribosomal protein L8 pseudogene 2	0	21	n/a	n/a	1.54e-01	1.831
1101928	ENSG00000181588	124878	MEX3D	mex-3 homolog D (C. elegans)	399664	19	n/a	n/a	6.09e-02	1.831
1099413	ENSG00000168824	26810	NSG1	Neuron-specific protein family member 1	27065	4	n/a	n/a	2.82e-01	1.830
1099963	ENSG00000171163	34946	ZNF692	zinc finger protein 692	55657	1	n/a	n/a	1.54e-01	1.829
1100130	ENSG00000171858	6194	RPS21	ribosomal protein S21	6227	20	n/a	n/a	7.30e-02	1.829
1102351	ENSG00000183508	34144	FAM46C	family with sequence similarity 46, member C	54855	1	n/a	n/a	1.01e-01	1.829
279928040	ENSG00000237931	0	RP11-469E19.1	RP11-469E19.1	0	X	n/a	n/a	1.25e-01	1.828
1093509	ENSG00000132481	60003	TRIM47	tripartite motif containing 47	91107	17	n/a	n/a	7.41e-02	1.828
1099180	ENSG00000167874	60145	TMEM88	transmembrane protein 88	92162	17	n/a	n/a	1.42e-01	1.827
279780860	ENSG00000224820	0	BTF3P4	basic transcription factor 3 pseudogene 4	0	9	n/a	n/a	1.64e-01	1.827
1091995	ENSG00000120738	1945	EGR1	early growth response 1	1958	5	n/a	n/a	4.09e-02	1.827
279706726	ENSG00000207277	0	5S_rRNA	5S ribosomal RNA	0	9	n/a	n/a	8.68e-02	1.826
279836646	ENSG00000229807	7460	XIST	X (inactive)-specific transcript (non-protein coding)	7503	X	n/a	n/a	3.26e-01	1.824
279720522	ENSG00000213269	0	AC004386.4	AC004386.4	0	X	n/a	n/a	9.33e-02	1.824
1103960	ENSG00000196476	80033	C20orf96	chromosome 20 open reading frame 96	140680	20	n/a	n/a	1.09e-01	1.823
1088081	ENSG00000072818	9600	ACAP1	ArfGAP with coiled-coil, ankyrin repeat and PH domains 1	9744	17	n/a	n/a	8.37e-03	1.823
280122870	ENSG00000258862	0	RP11-973D8.3	RP11-973D8.3	0	12	n/a	n/a	1.10e-01	1.823
280054840	ENSG00000253304	124762	TMEM200B	transmembrane protein 200B	399474	1	n/a	n/a	1.05e-02	1.822
279500932	ENSG00000180211	0	RP1-278E11.3	RP1-278E11.3	0	6	n/a	n/a	4.82e-02	1.821
1104173	ENSG00000197119	78939	SLC25A29	solute carrier family 25, member 29	123096	14	n/a	n/a	1.01e-01	1.821
1100520	ENSG00000173638	6537	SLC19A1	solute carrier family 19 (folate transporter), member 1	6573	21	n/a	n/a	4.13e-02	1.820
1098072	ENSG00000163739	2902	CXCL1	chemokine (C-X-C motif) ligand 1 (melanoma growth stimulating activity, alpha)	2919	4	n/a	n/a	1.73e-01	1.820
1093842	ENSG00000134595	6618	SOX3	SRY (sex determining region Y)-box 3	6658	X	n/a	n/a	4.39e-02	1.820
1095046	ENSG00000141469	6527	SLC14A1	solute carrier family 14 (urea transporter), member 1 (Kidd blood group)	6563	18	n/a	n/a	7.18e-02	1.819
279978981	ENSG00000243777	0	RP11-864G5.1	RP11-864G5.1	0	11	n/a	n/a	5.99e-02	1.819
1091174	ENSG00000114353	2754	GNAI2	guanine nucleotide binding protein (G protein), alpha inhibiting activity polypeptide 2	2771	3	n/a	n/a	2.48e-02	1.819
1095730	ENSG00000146090	90280	RASGEF1C	RasGEF domain family, member 1C	255426	5	n/a	n/a	1.97e-01	1.819
279931573	ENSG00000238225	0	AC093416.3	AC093416.3	0	3	n/a	n/a	1.16e-01	1.818
1101273	ENSG00000177666	36382	PNPLA2	patatin-like phospholipase domain containing 2	57104	11	n/a	n/a	3.19e-02	1.818
279837316	ENSG00000229863	0	RP11-157F20.1	RP11-157F20.1	0	3	n/a	n/a	1.89e-01	1.817
1098955	ENSG00000166987	77509	MBD6	methyl-CpG binding domain protein 6	114785	12	n/a	n/a	8.40e-02	1.817
1097961	ENSG00000163453	3470	IGFBP7	insulin-like growth factor binding protein 7	3490	4	n/a	n/a	8.32e-02	1.816
1095125	ENSG00000142046	169768	TMEM91	transmembrane protein 91	641649	19	n/a	n/a	4.56e-02	1.816
1103538	ENSG00000188375	133313	H3F3C	H3 histone, family 3C	440093	12	n/a	n/a	5.84e-02	1.816
1095102	ENSG00000141756	38112	FKBP10	FK506 binding protein 10, 65 kDa	60681	17	n/a	n/a	7.49e-02	1.815
1101086	ENSG00000176720	662	BOK	BCL2-related ovarian killer	666	2	n/a	n/a	5.04e-02	1.815
1089154	ENSG00000100345	4601	MYH9	myosin, heavy chain 9, non-muscle	4627	22	n/a	n/a	6.98e-02	1.814
279814397	ENSG00000227775	0	RP1-283E3.3	RP1-283E3.3	0	1	n/a	n/a	1.38e-01	1.813
1088136	ENSG00000074370	486	ATP2A3	ATPase, Ca++ transporting, ubiquitous	489	17	n/a	n/a	3.41e-02	1.813
1090255	ENSG00000106819	34118	ASPN	asporin	54829	9	n/a	n/a	2.88e-01	1.813
1090483	ENSG00000108798	30707	ABI3	ABI family, member 3	51225	17	n/a	n/a	2.49e-02	1.813
1090178	ENSG00000106333	5086	PCOLCE	procollagen C-endopeptidase enhancer	5118	7	n/a	n/a	1.31e-01	1.812
279796894	ENSG00000226221	0	AC022431.1	AC022431.1	0	5	n/a	n/a	2.01e-01	1.812
279711713	ENSG00000211530	0	AL354933.1	AL354933.1	0	6	n/a	n/a	2.96e-01	1.812
1099724	ENSG00000170190	8998	SLC16A5	solute carrier family 16, member 5 (monocarboxylic acid transporter 6)	9121	17	n/a	n/a	3.92e-02	1.812
1100661	ENSG00000174444	6092	RPL4	ribosomal protein L4	6124	15	n/a	n/a	1.01e-01	1.812
279720824	ENSG00000213326	0	RPS7P11	ribosomal protein S7 pseudogene 11	0	17	n/a	n/a	2.51e-01	1.811
279965437	ENSG00000242358	0	AC006427.1	AC006427.1	0	4	n/a	n/a	1.11e-01	1.811
1094091	ENSG00000135929	1581	CYP27A1	cytochrome P450, family 27, subfamily A, polypeptide 1	1593	2	n/a	n/a	7.92e-02	1.810
1097700	ENSG00000162496	9123	DHRS3	dehydrogenase/reductase (SDR family) member 3	9249	1	n/a	n/a	8.88e-02	1.810
1096394	ENSG00000151846	5010	PABPC3	poly(A) binding protein, cytoplasmic 3	5042	13	n/a	n/a	1.11e-01	1.809
279989135	ENSG00000245067	90248	RP11-12A1.1	RP11-12A1.1	255130	4	n/a	n/a	1.09e-01	1.808
279725210	ENSG00000213866	0	YBX1P10	Y box binding protein 1 pseudogene 10	0	9	n/a	n/a	1.03e-01	1.808
1090563	ENSG00000109458	2533	GAB1	GRB2-associated binding protein 1	2549	4	n/a	n/a	4.57e-02	1.808
1088803	ENSG00000091409	3630	ITGA6	integrin, alpha 6	3655	2	n/a	n/a	7.33e-02	1.808
1103634	ENSG00000188747	10653	NOXA1	NADPH oxidase activator 1	10811	9	n/a	n/a	8.98e-02	1.808
279931813	ENSG00000238258	0	RP11-342D11.2	RP11-342D11.2	0	10	n/a	n/a	1.06e-01	1.808
1095845	ENSG00000147113	55545	CXorf36	chromosome X open reading frame 36	79742	X	n/a	n/a	9.90e-02	1.807
279719747	ENSG00000213178	0	RP11-641D5.1	RP11-641D5.1	0	3	n/a	n/a	5.88e-02	1.807
1100638	ENSG00000174307	23366	PHLDA3	pleckstrin homology-like domain, family A, member 3	23612	1	n/a	n/a	5.23e-02	1.807
279720790	ENSG00000213315	0	CTD-3035D6.1	CTD-3035D6.1	0	14	n/a	n/a	8.33e-02	1.807
1091674	ENSG00000118094	11021	TREH	trehalase (brush-border membrane glycoprotein)	11181	11	n/a	n/a	6.97e-02	1.806
1089970	ENSG00000105355	10080	PLIN3	perilipin 3	10226	19	n/a	n/a	8.29e-02	1.806
1086920	ENSG00000004777	77694	ARHGAP33	Rho GTPase activating protein 33	115703	19	n/a	n/a	2.10e-01	1.805
1087793	ENSG00000065308	9553	TRAM2	translocation associated membrane protein 2	9697	6	n/a	n/a	2.35e-02	1.805
1087928	ENSG00000068831	10089	RASGRP2	RAS guanyl releasing protein 2 (calcium and DAG-regulated)	10235	11	n/a	n/a	1.82e-01	1.804
280067086	ENSG00000254170	0	CTD-2073O6.1	CTD-2073O6.1	0	5	n/a	n/a	9.52e-02	1.804
1097050	ENSG00000157483	4617	MYO1E	myosin IE	4643	15	n/a	n/a	4.56e-02	1.804
279802530	ENSG00000226721	0	EEF1DP2	eukaryotic translation elongation factor 1 delta pseudogene 2	0	9	n/a	n/a	2.28e-02	1.804
1106853	ENSG00000224916	341	APOC4	apolipoprotein C-IV	344	19	n/a	n/a	4.82e-02	1.803
1093252	ENSG00000130775	9333	C1orf38	chromosome 1 open reading frame 38	9473	1	n/a	n/a	2.88e-02	1.803
1095353	ENSG00000143546	6246	S100A8	S100 calcium binding protein A8	6279	1	n/a	n/a	2.31e-01	1.803
1091536	ENSG00000116883	1013880	AL591845.1	AL591845.1	100127947	1	n/a	n/a	9.61e-02	1.803
279945981	ENSG00000240178	0	CA5B-AS1	CA5B antisense RNA 1 (non-protein coding)	0	X	n/a	n/a	2.59e-02	1.803
1090403	ENSG00000108298	6111	RPL19	ribosomal protein L19	6143	17	n/a	n/a	9.21e-02	1.802
1105002	ENSG00000204060	0	FOXO6	forkhead box O6	0	1	n/a	n/a	1.33e-01	1.802
1093266	ENSG00000130827	34847	PLXNA3	plexin A3	55558	X	n/a	n/a	1.16e-01	1.802
1089904	ENSG00000104973	57537	MED25	mediator complex subunit 25	81857	19	n/a	n/a	2.05e-02	1.802
1108755	ENSG00000237441	5831	RGL2	ral guanine nucleotide dissociation stimulator-like 2	5863	6	n/a	n/a	9.25e-02	1.802
1098085	ENSG00000163794	7306	UCN	urocortin	7349	2	n/a	n/a	1.14e-01	1.802
1109094	ENSG00000243646	3563	IL10RB	interleukin 10 receptor, beta	3588	21	n/a	n/a	8.40e-02	1.801
1095947	ENSG00000147804	34919	SLC39A4	solute carrier family 39 (zinc transporter), member 4	55630	8	n/a	n/a	8.27e-02	1.801
1093400	ENSG00000131759	5882	RARA	retinoic acid receptor, alpha	5914	17	n/a	n/a	7.36e-02	1.801
1087527	ENSG00000049245	9206	VAMP3	vesicle-associated membrane protein 3 (cellubrevin)	9341	1	n/a	n/a	1.06e-01	1.799
1089896	ENSG00000104953	55619	TLE6	transducin-like enhancer of split 6 (E(sp1) homolog, Drosophila)	79816	19	n/a	n/a	5.62e-02	1.799
1096513	ENSG00000152767	10015	FARP1	FERM, RhoGEF (ARHGEF) and pleckstrin domain protein 1 (chondrocyte-derived)	10160	13	n/a	n/a	1.03e-01	1.799
1098378	ENSG00000164736	40922	SOX17	SRY (sex determining region Y)-box 17	64321	8	n/a	n/a	3.50e-02	1.798
1088187	ENSG00000075461	26837	CACNG4	calcium channel, voltage-dependent, gamma subunit 4	27092	17	n/a	n/a	6.20e-02	1.798
279746885	ENSG00000217801	0	RP11-465B22.3	RP11-465B22.3	0	1	n/a	n/a	1.19e-01	1.798
279750968	ENSG00000220785	0	MTMR9LP	myotubularin related protein 9-like, pseudogene	0	1	n/a	n/a	1.03e-01	1.798
1100359	ENSG00000172830	34250	SSH3	slingshot homolog 3 (Drosophila)	54961	11	n/a	n/a	2.28e-02	1.797
1101860	ENSG00000181085	86280	MAPK15	mitogen-activated protein kinase 15	225689	8	n/a	n/a	9.84e-02	1.797
1091223	ENSG00000114779	59026	ABHD14B	abhydrolase domain containing 14B	84836	3	n/a	n/a	8.80e-02	1.796
1097102	ENSG00000157927	34987	RADIL	Ras association and DIL domains	55698	7	n/a	n/a	4.08e-02	1.795
1099053	ENSG00000167460	7128	TPM4	tropomyosin 4	7171	19	n/a	n/a	6.98e-02	1.795
1096144	ENSG00000149499	90347	EML3	echinoderm microtubule associated protein like 3	256364	11	n/a	n/a	7.14e-02	1.795
279987007	ENSG00000244615	0	PSPC1P2	paraspeckle component 1 pseudogene 2	0	13	n/a	n/a	2.10e-01	1.794
1094186	ENSG00000136425	10371	CIB2	calcium and integrin binding family member 2	10518	15	n/a	n/a	1.55e-01	1.794
1093023	ENSG00000129194	6625	SOX15	SRY (sex determining region Y)-box 15	6665	17	n/a	n/a	6.95e-02	1.793
1087984	ENSG00000070404	10126	FSTL3	follistatin-like 3 (secreted glycoprotein)	10272	19	n/a	n/a	5.32e-02	1.791
1091112	ENSG00000113657	1797	DPYSL3	dihydropyrimidinase-like 3	1809	5	n/a	n/a	2.16e-01	1.791
1095313	ENSG00000143384	4145	MCL1	myeloid cell leukemia sequence 1 (BCL2-related)	4170	1	n/a	n/a	1.10e-01	1.790
1090216	ENSG00000106565	28695	TMEM176B	transmembrane protein 176B	28959	7	n/a	n/a	1.42e-01	1.790
1101225	ENSG00000177426	7008	TGIF1	TGFB-induced factor homeobox 1	7050	18	n/a	n/a	2.70e-02	1.790
1099747	ENSG00000170290	6550	SLN	sarcolipin	6588	11	n/a	n/a	3.24e-01	1.789
280110658	ENSG00000257973	0	RP11-715H19.2	RP11-715H19.2	0	12	n/a	n/a	1.03e-01	1.789
1094778	ENSG00000139631	30861	CSAD	cysteine sulfinic acid decarboxylase	51380	12	n/a	n/a	9.48e-02	1.788
1096648	ENSG00000154016	10592	GRAP	GRB2-related adaptor protein	10750	17	n/a	n/a	1.23e-01	1.788
1091087	ENSG00000113504	10565	SLC12A7	solute carrier family 12 (potassium/chloride transporters), member 7	10723	5	n/a	n/a	1.17e-01	1.788
279823512	ENSG00000228612	0	HK2P1	hexokinase 2 pseudogene 1	0	X	n/a	n/a	7.93e-02	1.787
1092893	ENSG00000128052	3766	KDR	kinase insert domain receptor (a type III receptor tyrosine kinase)	3791	4	n/a	n/a	1.07e-01	1.787
279952955	ENSG00000240975	0	RP11-313M3.1	RP11-313M3.1	0	11	n/a	n/a	7.14e-02	1.787
1095954	ENSG00000147872	157124067	PLIN2	perilipin 2	100509484	9	n/a	n/a	4.07e-02	1.787
280003920	ENSG00000248626	0	GAPDHP40	glyceraldehyde 3 phosphate dehydrogenase pseudogene 40	0	5	n/a	n/a	1.62e-01	1.787
1102289	ENSG00000183248	55965	AC010336.1	Uncharacterized protein	80164	19	n/a	n/a	1.45e-01	1.787
279725962	ENSG00000213939	0	RP11-314A20.1	RP11-314A20.1	0	17	n/a	n/a	1.28e-01	1.786
280108886	ENSG00000257808	0	RP11-1136G11.8	RP11-1136G11.8	0	12	n/a	n/a	9.90e-02	1.785
279723301	ENSG00000213609	0	RP11-170M17.2	RP11-170M17.2	0	10	n/a	n/a	1.44e-01	1.785
1095176	ENSG00000142541	23276	RPL13A	ribosomal protein L13a	23521	19	n/a	n/a	7.09e-02	1.784
1091347	ENSG00000115548	35106	KDM3A	lysine (K)-specific demethylase 3A	55818	2	n/a	n/a	5.98e-02	1.784
279955405	ENSG00000241287	0	XXbac-BPG254F23.6	XXbac-BPG254F23.6	0	6	n/a	n/a	1.38e-01	1.782
1109101	ENSG00000243708	0	PLA2G4B	phospholipase A2, group IVB (cytosolic)	0	15	n/a	n/a	1.34e-01	1.782
1100490	ENSG00000173511	7380	VEGFB	vascular endothelial growth factor B	7423	11	n/a	n/a	3.99e-02	1.782
279826704	ENSG00000228887	0	AC022098.2	AC022098.2	0	19	n/a	n/a	4.08e-02	1.781
280003757	ENSG00000248603	0	RP3-412A9.10	RP3-412A9.10	0	22	n/a	n/a	1.22e-01	1.781
279968586	ENSG00000242697	0	RP11-799A12.1	RP11-799A12.1	0	4	n/a	n/a	8.96e-02	1.780
279805582	ENSG00000226963	0	AC078883.4	AC078883.4	0	2	n/a	n/a	7.52e-02	1.780
1092283	ENSG00000123374	1012	CDK2	cyclin-dependent kinase 2	1017	12	n/a	n/a	7.08e-02	1.779
1091825	ENSG00000119630	5196	PGF	placental growth factor	5228	14	n/a	n/a	2.50e-02	1.779
1092276	ENSG00000123342	4301	MMP19	matrix metallopeptidase 19	4327	12	n/a	n/a	8.81e-02	1.779
279854113	ENSG00000231359	0	AC072052.7	AC072052.7	0	7	n/a	n/a	1.44e-01	1.778
1093055	ENSG00000129467	83447	ADCY4	adenylate cyclase 4	196883	14	n/a	n/a	7.51e-02	1.777
1094883	ENSG00000140398	55464	NEIL1	nei endonuclease VIII-like 1 (E. coli)	79661	15	n/a	n/a	1.44e-01	1.777
279490694	ENSG00000178803	152920	C22orf45	chromosome 22 open reading frame 45	646023	22	n/a	n/a	9.39e-02	1.776
279924392	ENSG00000237632	0	S100A11P1	S100 calcium binding protein A11 pseudogene 1	0	7	n/a	n/a	1.33e-01	1.776
279848330	ENSG00000230837	0	RPL31P2	ribosomal protein L31 pseudogene 2	0	20	n/a	n/a	8.13e-02	1.776
1104555	ENSG00000198242	6115	RPL23A	ribosomal protein L23a	6147	17	n/a	n/a	1.12e-01	1.776
1095236	ENSG00000143036	79183	SLC44A3	solute carrier family 44, member 3	126969	1	n/a	n/a	8.05e-02	1.776
279979461	ENSG00000243829	0	CTB-33G10.1	CTB-33G10.1	0	19	n/a	n/a	1.06e-01	1.775
280075586	ENSG00000254762	0	RP11-867G23.2	RP11-867G23.2	0	11	n/a	n/a	1.08e-01	1.775
1107023	ENSG00000225917	0	AC006427.1	AC006427.1	0	4	n/a	n/a	1.10e-01	1.774
1101038	ENSG00000176428	81253	VPS37D	vacuolar protein sorting 37 homolog D (S. cerevisiae)	155382	7	n/a	n/a	1.66e-01	1.774
280043173	ENSG00000251819	0	U6	U6 spliceosomal RNA	0	15	n/a	n/a	2.02e-01	1.774
279953655	ENSG00000241069	0	CTD-3141N22.1	CTD-3141N22.1	0	19	n/a	n/a	4.81e-02	1.774
279919204	ENSG00000237214	0	RP11-12M9.3	RP11-12M9.3	0	22	n/a	n/a	1.88e-01	1.774
1105942	ENSG00000213928	10232	IRF9	interferon regulatory factor 9	10379	14	n/a	n/a	7.62e-02	1.773
1090343	ENSG00000107816	58646	LZTS2	leucine zipper, putative tumor suppressor 2	84445	10	n/a	n/a	3.11e-02	1.773
1102803	ENSG00000185275	0	CD24P4	CD24 molecule pseudogene 4	0	Y	n/a	n/a	3.44e-01	1.772
279834943	ENSG00000229638	0	RP11-110C15.4	RP11-110C15.4	0	3	n/a	n/a	1.20e-01	1.772
1103722	ENSG00000189067	9375	LITAF	lipopolysaccharide-induced TNF factor	9516	16	n/a	n/a	1.14e-01	1.772
279887636	ENSG00000234317	0	AC108724.1	AC108724.1	0	3	n/a	n/a	6.66e-02	1.772
1099941	ENSG00000171105	3618	INSR	insulin receptor	3643	19	n/a	n/a	4.09e-02	1.771
1096425	ENSG00000152117	80925	AC093838.4	AC093838.4	150776	2	n/a	n/a	6.46e-02	1.771
279752989	ENSG00000221290	0	MIR1182	microRNA 1182	0	1	n/a	n/a	9.25e-02	1.771
1093121	ENSG00000130147	23430	SH3BP4	SH3-domain binding protein 4	23677	2	n/a	n/a	7.95e-02	1.770
1104925	ENSG00000203813	8299	HIST1H3H	histone cluster 1, H3h	8357	6	n/a	n/a	6.57e-02	1.769
1095538	ENSG00000144730	34045	IL17RD	interleukin 17 receptor D	54756	3	n/a	n/a	1.15e-01	1.769
279666457	ENSG00000202042	0	SNORD49B	small nucleolar RNA, C/D box 49B	0	17	n/a	n/a	2.31e-01	1.769
1099666	ENSG00000169908	4046	TM4SF1	transmembrane 4 L six family member 1	4071	3	n/a	n/a	1.25e-01	1.769
1094455	ENSG00000137809	22557	ITGA11	integrin, alpha 11	22801	15	n/a	n/a	2.14e-01	1.769
279818903	ENSG00000228205	0	RP11-778D9.4	RP11-778D9.4	0	3	n/a	n/a	1.24e-01	1.768
279752268	ENSG00000221162	0	AL031963.1	AL031963.1	0	6	n/a	n/a	3.40e-01	1.768
1089005	ENSG00000099849	7996	RASSF7	Ras association (RalGDS/AF-6) domain family (N-terminal) member 7	8045	11	n/a	n/a	1.58e-01	1.767
1097215	ENSG00000158815	8745	FGF17	fibroblast growth factor 17	8822	8	n/a	n/a	1.74e-01	1.766
1096189	ENSG00000149806	2182	FAU	Finkel-Biskis-Reilly murine sarcoma virus (FBR-MuSV) ubiquitously expressed	2197	11	n/a	n/a	1.35e-01	1.766
279713162	ENSG00000211765	0	TRBJ2-2	T cell receptor beta joining 2-2	0	7	n/a	n/a	2.17e-01	1.765
279750574	ENSG00000220472	0	RP11-69L16.5	RP11-69L16.5	0	6	n/a	n/a	9.89e-02	1.765
1092526	ENSG00000125170	35004	DOK4	docking protein 4	55715	16	n/a	n/a	1.92e-01	1.765
279499361	ENSG00000179967	0	PPP1R14BP3	protein phosphatase 1, regulatory (inhibitor) subunit 14B pseudogene 3	0	4	n/a	n/a	3.77e-02	1.764
279986172	ENSG00000244535	0	RP1-181J22.1	RP1-181J22.1	0	11	n/a	n/a	2.42e-01	1.764
1087969	ENSG00000070031	6308	SCT	secretin	6343	11	n/a	n/a	2.02e-01	1.764
1091242	ENSG00000114942	1920	EEF1B2	eukaryotic translation elongation factor 1 beta 2	1933	2	n/a	n/a	1.36e-01	1.764
1108927	ENSG00000240053	37310	LY6G5B	lymphocyte antigen 6 complex, locus G5B	58496	6	n/a	n/a	1.03e-01	1.763
1099083	ENSG00000167565	29679	SERTAD3	SERTA domain containing 3	29946	19	n/a	n/a	4.14e-02	1.763
1097015	ENSG00000157191	34996	NECAP2	NECAP endocytosis associated 2	55707	1	n/a	n/a	4.99e-02	1.762
279981616	ENSG00000244052	0	RPL5P24	ribosomal protein L5 pseudogene 24	0	8	n/a	n/a	2.08e-01	1.762
1087013	ENSG00000006638	6875	TBXA2R	thromboxane A2 receptor	6915	19	n/a	n/a	3.16e-02	1.762
1088722	ENSG00000089639	30772	GMIP	GEM interacting protein	51291	19	n/a	n/a	1.25e-01	1.761
279812706	ENSG00000227619	0	RP11-492E3.2	RP11-492E3.2	0	9	n/a	n/a	3.80e-02	1.761
1103124	ENSG00000186567	36250	CEACAM19	carcinoembryonic antigen-related cell adhesion molecule 19	56971	19	n/a	n/a	1.36e-01	1.760
1091470	ENSG00000116478	3048	HDAC1	histone deacetylase 1	3065	1	n/a	n/a	8.61e-02	1.759
1092632	ENSG00000125826	10469	RBCK1	RanBP-type and C3HC4-type zinc finger containing 1	10616	20	n/a	n/a	7.07e-02	1.758
1095703	ENSG00000145936	3754	KCNMB1	potassium large conductance calcium-activated channel, subfamily M, beta member 1	3779	5	n/a	n/a	1.36e-01	1.758
1098942	ENSG00000166947	2023	EPB42	erythrocyte membrane protein band 4.2	2038	15	n/a	n/a	7.91e-02	1.757
1093096	ENSG00000129925	37549	TMEM8A	transmembrane protein 8A	58986	16	n/a	n/a	6.99e-02	1.756
1092986	ENSG00000128849	59142	CGNL1	cingulin-like 1	84952	15	n/a	n/a	9.99e-02	1.756
279533912	ENSG00000183929	0	DUSP5P	dual specificity phosphatase 5 pseudogene	0	1	n/a	n/a	1.30e-01	1.756
1104261	ENSG00000197405	724	C5AR1	complement component 5a receptor 1	728	19	n/a	n/a	7.51e-02	1.755
1088672	ENSG00000088882	35545	CPXM1	carboxypeptidase X (M14 family), member 1	56265	20	n/a	n/a	1.57e-01	1.754
279912489	ENSG00000236592	0	S100A11P2	S100 calcium binding protein A11 pseudogene 2	0	7	n/a	n/a	7.89e-02	1.754
1104686	ENSG00000198682	8939	PAPSS2	3'-phosphoadenosine 5'-phosphosulfate synthase 2	9060	10	n/a	n/a	4.80e-02	1.753
1088061	ENSG00000072310	6680	SREBF1	sterol regulatory element binding transcription factor 1	6720	17	n/a	n/a	1.46e-01	1.753
1096091	ENSG00000149090	25640	PAMR1	peptidase domain containing associated with muscle regeneration 1	25891	11	n/a	n/a	1.45e-01	1.753
279699617	ENSG00000206028	0	CTA-373H7.7	CTA-373H7.7	0	22	n/a	n/a	1.47e-01	1.753
1092887	ENSG00000128011	36895	LRFN1	leucine rich repeat and fibronectin type III domain containing 1	57622	19	n/a	n/a	1.36e-01	1.750
279936247	ENSG00000238917	0	SNORD10	small nucleolar RNA, C/D box 10	0	17	n/a	n/a	1.57e-01	1.750
1088590	ENSG00000087074	23398	PPP1R15A	protein phosphatase 1, regulatory subunit 15A	23645	19	n/a	n/a	1.14e-01	1.750
279668060	ENSG00000202503	0	SNORD34	small nucleolar RNA, C/D box 34	0	19	n/a	n/a	1.63e-01	1.750
1086980	ENSG00000006025	77599	OSBPL7	oxysterol binding protein-like 7	114881	17	n/a	n/a	6.39e-02	1.750
1098328	ENSG00000164530	85761	PI16	peptidase inhibitor 16	221476	6	n/a	n/a	8.14e-02	1.749
1090811	ENSG00000111640	2581	GAPDH	glyceraldehyde-3-phosphate dehydrogenase	2597	12	n/a	n/a	1.04e-01	1.749
280029666	ENSG00000250722	6378	SEPP1	selenoprotein P, plasma, 1	6414	5	n/a	n/a	1.21e-01	1.748
1090000	ENSG00000105464	2889	GRIN2D	glutamate receptor, ionotropic, N-methyl D-aspartate 2D	2906	19	n/a	n/a	1.21e-01	1.748
1103975	ENSG00000196531	4640	NACA	nascent polypeptide-associated complex alpha subunit	4666	12	n/a	n/a	7.50e-02	1.748
1089869	ENSG00000104870	2202	FCGRT	Fc fragment of IgG, receptor, transporter, alpha	2217	19	n/a	n/a	1.11e-01	1.747
1097197	ENSG00000158710	8349	TAGLN2	transgelin 2	8407	1	n/a	n/a	1.36e-01	1.747
1100904	ENSG00000175745	6983	NR2F1	nuclear receptor subfamily 2, group F, member 1	7025	5	n/a	n/a	7.15e-02	1.746
1102165	ENSG00000182704	25736	TSKU	tsukushi small leucine rich proteoglycan homolog (Xenopus laevis)	25987	11	n/a	n/a	8.11e-02	1.746
280105624	ENSG00000257479	0	RP11-1136G11.7	RP11-1136G11.7	0	12	n/a	n/a	1.17e-01	1.746
1105815	ENSG00000213088	2516	DARC	Duffy blood group, chemokine receptor	2532	1	n/a	n/a	1.03e-01	1.746
1100482	ENSG00000173457	26220	PPP1R14B	protein phosphatase 1, regulatory (inhibitor) subunit 14B	26472	11	n/a	n/a	1.73e-01	1.746
279719096	ENSG00000213082	0	PPP1R14BP2	protein phosphatase 1, regulatory (inhibitor) subunit 14B pseudogene 2	0	2	n/a	n/a	8.91e-02	1.746
1095276	ENSG00000143226	2197	FCGR2A	Fc fragment of IgG, low affinity IIa, receptor (CD32)	2212	1	n/a	n/a	1.09e-01	1.746
279898297	ENSG00000235226	0	RP11-419N10.5	RP11-419N10.5	0	1	n/a	n/a	1.98e-01	1.745
279990004	ENSG00000245448	0	AC011474.1	AC011474.1	0	19	n/a	n/a	1.10e-01	1.744
1088863	ENSG00000092850	27030	TEKT2	tektin 2 (testicular)	27285	1	n/a	n/a	1.12e-01	1.743
1088232	ENSG00000076826	36935	CAMSAP3	calmodulin regulated spectrin-associated protein family, member 3	57662	19	n/a	n/a	2.01e-01	1.743
1093570	ENSG00000132793	41438	LPIN3	lipin 3	64900	20	n/a	n/a	6.39e-02	1.742
279744601	ENSG00000216331	0	HIST1H1PS1	histone cluster 1, H1, pseudogene 1	0	6	n/a	n/a	2.23e-01	1.742
1103590	ENSG00000188599	0	NPIPP1	nuclear pore complex interacting protein pseudogene 1	0	16	n/a	n/a	1.23e-01	1.741
1094708	ENSG00000139193	934	CD27	CD27 molecule	939	12	n/a	n/a	1.44e-01	1.741
1104125	ENSG00000196968	81769	FUT11	fucosyltransferase 11 (alpha (1,3) fucosyltransferase)	170384	10	n/a	n/a	1.12e-01	1.741
280066108	ENSG00000254102	125636	RP11-21C4.1	RP11-21C4.1	401463	8	n/a	n/a	1.21e-01	1.741
279752975	ENSG00000221288	1023337	MIR663B	microRNA 663b	100313824	2	n/a	n/a	1.86e-01	1.741
1101339	ENSG00000178035	3590	IMPDH2	IMP (inosine 5'-monophosphate) dehydrogenase 2	3615	3	n/a	n/a	8.61e-02	1.740
279717523	ENSG00000212607	0	SNORA45	small nucleolar RNA, H/ACA box 45	0	11	n/a	n/a	1.63e-01	1.740
1092721	ENSG00000126391	58020	FRMD8	FERM domain containing 8	83786	11	n/a	n/a	6.08e-02	1.739
1087224	ENSG00000015413	1788	DPEP1	dipeptidase 1 (renal)	1800	16	n/a	n/a	1.15e-01	1.739
1097614	ENSG00000161970	6122	RPL26	ribosomal protein L26	6154	17	n/a	n/a	1.35e-01	1.739
279670183	ENSG00000203583	0	AL021707.1	AL021707.1	0	22	n/a	n/a	7.24e-02	1.739
1091498	ENSG00000116691	38103	MIIP	migration and invasion inhibitory protein	60672	1	n/a	n/a	1.01e-01	1.738
280081153	ENSG00000255108	0	AP006621.8	AP006621.8	0	11	n/a	n/a	7.24e-02	1.738
279908618	ENSG00000236238	0	AC093106.4	AC093106.4	0	7	n/a	n/a	1.68e-01	1.738
1097091	ENSG00000157851	36175	DPYSL5	dihydropyrimidinase-like 5	56896	2	n/a	n/a	2.39e-01	1.738
1096115	ENSG00000149273	6155	RPS3	ribosomal protein S3	6188	11	n/a	n/a	1.18e-01	1.737
1089658	ENSG00000103187	23161	COTL1	coactosin-like 1 (Dictyostelium)	23406	16	n/a	n/a	1.09e-01	1.736
279795432	ENSG00000226086	0	RP11-508N22.4	RP11-508N22.4	0	10	n/a	n/a	1.66e-01	1.736
279955941	ENSG00000241352	0	RP11-392P7.1	RP11-392P7.1	0	12	n/a	n/a	1.62e-01	1.736
1101155	ENSG00000177045	80655	SIX5	SIX homeobox 5	147912	19	n/a	n/a	7.04e-02	1.736
1105939	ENSG00000213923	1443	CSNK1E	casein kinase 1, epsilon	1454	22	n/a	n/a	9.47e-02	1.735
1103405	ENSG00000187838	36326	PLSCR3	phospholipid scramblase 3	57048	17	n/a	n/a	6.95e-02	1.735
280028328	ENSG00000250610	0	RP11-738E22.2	RP11-738E22.2	0	4	n/a	n/a	9.89e-02	1.735
1091288	ENSG00000115257	34049	PCSK4	proprotein convertase subtilisin/kexin type 4	54760	19	n/a	n/a	6.98e-02	1.734
1101600	ENSG00000179593	244	ALOX15B	arachidonate 15-lipoxygenase, type B	247	17	n/a	n/a	1.19e-01	1.734
279852226	ENSG00000231194	0	FARP1-AS1	FARP1 antisense RNA 1 (non-protein coding)	0	13	n/a	n/a	1.51e-01	1.734
279939313	ENSG00000239367	0	AC005943.1	AC005943.1	0	19	n/a	n/a	9.90e-02	1.734
279749168	ENSG00000219451	85877	AC005251.3	AC005251.3	222901	7	n/a	n/a	1.09e-01	1.734
1102880	ENSG00000185641	0	CTD-2287O16.1	CTD-2287O16.1	0	5	n/a	n/a	8.79e-02	1.733
1088255	ENSG00000077312	6586	SNRPA	small nuclear ribonucleoprotein polypeptide A	6626	19	n/a	n/a	7.98e-02	1.733
1105460	ENSG00000205403	3406	CFI	complement factor I	3426	4	n/a	n/a	6.98e-02	1.733
1102005	ENSG00000182022	30844	CHST15	carbohydrate (N-acetylgalactosamine 4-sulfate 6-O) sulfotransferase 15	51363	10	n/a	n/a	1.01e-01	1.733
1098040	ENSG00000163638	36278	ADAMTS9	ADAM metallopeptidase with thrombospondin type 1 motif, 9	56999	3	n/a	n/a	1.07e-01	1.733
279872700	ENSG00000232993	0	RP11-334A14.5	RP11-334A14.5	0	1	n/a	n/a	6.17e-02	1.732
1094122	ENSG00000136068	2301	FLNB	filamin B, beta	2317	3	n/a	n/a	6.97e-02	1.731
279827161	ENSG00000228929	0	RP11-159C21.4	RP11-159C21.4	0	1	n/a	n/a	1.13e-01	1.731
1099425	ENSG00000168884	54994	TNIP2	TNFAIP3 interacting protein 2	79155	4	n/a	n/a	4.00e-02	1.731
1098771	ENSG00000166289	54995	PLEKHF1	pleckstrin homology domain containing, family F (with FYVE domain) member 1	79156	19	n/a	n/a	2.42e-02	1.731
1101115	ENSG00000176890	7255	TYMS	thymidylate synthetase	7298	18	n/a	n/a	3.53e-02	1.730
279925078	ENSG00000237676	0	AC138972.1	AC138972.1	0	3	n/a	n/a	8.26e-02	1.729
279555139	ENSG00000185834	0	RPL12P4	ribosomal protein L12 pseudogene 4	0	20	n/a	n/a	2.29e-01	1.729
1103614	ENSG00000188677	29515	PARVB	parvin, beta	29780	22	n/a	n/a	2.23e-02	1.729
1088204	ENSG00000075914	22771	EXOSC7	exosome component 7	23016	3	n/a	n/a	1.78e-02	1.729
1091363	ENSG00000115649	26758	CNPPD1	cyclin Pas1/PHO80 domain containing 1	27013	2	n/a	n/a	3.45e-02	1.729
1087954	ENSG00000069696	1803	DRD4	dopamine receptor D4	1815	11	n/a	n/a	1.08e-01	1.728
1092165	ENSG00000122406	6093	RPL5	ribosomal protein L5	6125	1	n/a	n/a	7.53e-02	1.728
1103517	ENSG00000188290	37072	HES4	hairy and enhancer of split 4 (Drosophila)	57801	1	n/a	n/a	1.41e-01	1.728
1091666	ENSG00000117971	1135	CHRNB4	cholinergic receptor, nicotinic, beta 4	1143	15	n/a	n/a	9.88e-02	1.728
279871219	ENSG00000232858	0	RPL34P27	ribosomal protein L34 pseudogene 27	0	13	n/a	n/a	1.26e-01	1.727
279973676	ENSG00000243312	0	RP11-397E7.1	RP11-397E7.1	0	4	n/a	n/a	8.70e-02	1.727
1089937	ENSG00000105202	2076	FBL	fibrillarin	2091	19	n/a	n/a	7.22e-02	1.726
1103480	ENSG00000188126	55824	MYO15B	myosin XVB pseudogene	80022	17	n/a	n/a	1.82e-01	1.725
280128623	ENSG00000259190	0	RP11-761I4.1	RP11-761I4.1	0	15	n/a	n/a	1.03e-01	1.724
1099073	ENSG00000167536	80575	DHRS13	dehydrogenase/reductase (SDR family) member 13	147015	17	n/a	n/a	8.41e-02	1.724
1088744	ENSG00000090238	57961	YPEL3	yippee-like 3 (Drosophila)	83719	16	n/a	n/a	7.62e-02	1.723
1099001	ENSG00000167194	80516	C16orf92	chromosome 16 open reading frame 92	146378	16	n/a	n/a	2.21e-01	1.723
1089549	ENSG00000102362	60766	SYTL4	synaptotagmin-like 4	94121	X	n/a	n/a	3.91e-02	1.723
279830160	ENSG00000229207	0	RP11-571F15.6	RP11-571F15.6	0	9	n/a	n/a	9.68e-02	1.723
1095755	ENSG00000146278	10799	PNRC1	proline-rich nuclear receptor coactivator 1	10957	6	n/a	n/a	2.03e-02	1.723
1090709	ENSG00000110811	10389	LEPREL2	leprecan-like 2	10536	12	n/a	n/a	3.99e-02	1.722
1097458	ENSG00000160683	640	CXCR5	chemokine (C-X-C motif) receptor 5	643	11	n/a	n/a	5.70e-02	1.721
1090733	ENSG00000110987	602	BCL7A	B-cell CLL/lymphoma 7A	605	12	n/a	n/a	1.38e-01	1.721
1094367	ENSG00000137309	3139	HMGA1	high mobility group AT-hook 1	3159	6	n/a	n/a	1.57e-01	1.721
1086933	ENSG00000004975	1844	DVL2	dishevelled, dsh homolog 2 (Drosophila)	1856	17	n/a	n/a	5.49e-02	1.721
279821010	ENSG00000228380	0	AC016697.2	AC016697.2	0	2	n/a	n/a	2.33e-01	1.720
280129872	ENSG00000259262	0	RP11-154B12.2	RP11-154B12.2	0	15	n/a	n/a	8.43e-02	1.720
1101485	ENSG00000178927	55227	C17orf62	chromosome 17 open reading frame 62	79415	17	n/a	n/a	5.01e-02	1.720
1094520	ENSG00000138080	10958	EMILIN1	elastin microfibril interfacer 1	11117	2	n/a	n/a	8.07e-02	1.720
1092115	ENSG00000121900	76666	TMEM54	transmembrane protein 54	113452	1	n/a	n/a	7.36e-02	1.720
1088599	ENSG00000087116	9368	ADAMTS2	ADAM metallopeptidase with thrombospondin type 1 motif, 2	9509	5	n/a	n/a	1.41e-01	1.719
279709603	ENSG00000207795	128057	MIR155	microRNA 155	406947	21	n/a	n/a	1.45e-01	1.719
1093065	ENSG00000129521	76550	EGLN3	egl nine homolog 3 (C. elegans)	112399	14	n/a	n/a	7.96e-02	1.719
1093160	ENSG00000130313	25545	PGLS	6-phosphogluconolactonase	25796	19	n/a	n/a	8.92e-02	1.719
1088001	ENSG00000070756	26731	PABPC1	poly(A) binding protein, cytoplasmic 1	26986	8	n/a	n/a	1.02e-01	1.719
1097271	ENSG00000159247	0	TUBBP5	tubulin, beta pseudogene 5	0	9	n/a	n/a	7.95e-02	1.719
280123653	ENSG00000258908	0	RP11-203M5.8	RP11-203M5.8	0	14	n/a	n/a	7.47e-02	1.718
1096611	ENSG00000153721	81167	CNKSR3	CNKSR family member 3	154043	6	n/a	n/a	2.52e-02	1.717
1093079	ENSG00000129667	55454	RHBDF2	rhomboid 5 homolog 2 (Drosophila)	79651	17	n/a	n/a	3.54e-02	1.717
279982337	ENSG00000244151	0	RP11-148K1.12	RP11-148K1.12	0	7	n/a	n/a	6.99e-02	1.716
279791794	ENSG00000225783	133970	MIAT	myocardial infarction associated transcript (non-protein coding)	440823	22	n/a	n/a	2.03e-01	1.716
1098337	ENSG00000164587	6175	RPS14	ribosomal protein S14	6208	5	n/a	n/a	1.03e-01	1.716
1088794	ENSG00000091136	3887	LAMB1	laminin, beta 1	3912	7	n/a	n/a	2.10e-01	1.715
1104364	ENSG00000197712	60207	FAM114A1	family with sequence similarity 114, member A1	92689	4	n/a	n/a	8.19e-02	1.715
279924956	ENSG00000237668	0	WI2-80423F1.1	WI2-80423F1.1	0	22	n/a	n/a	1.45e-01	1.714
1102761	ENSG00000185122	3277	HSF1	heat shock transcription factor 1	3297	8	n/a	n/a	3.52e-02	1.714
1088276	ENSG00000077942	2177	FBLN1	fibulin 1	2192	22	n/a	n/a	1.77e-01	1.714
280070074	ENSG00000254387	0	RP3-388N13.2	RP3-388N13.2	0	8	n/a	n/a	1.56e-01	1.714
1102206	ENSG00000182899	6133	RPL35A	ribosomal protein L35a	6165	3	n/a	n/a	1.08e-01	1.714
1089399	ENSG00000101384	179	JAG1	jagged 1	182	20	n/a	n/a	7.14e-02	1.713
1104241	ENSG00000197355	60037	UAP1L1	UDP-N-acteylglucosamine pyrophosphorylase 1-like 1	91373	9	n/a	n/a	8.80e-02	1.713
279952730	ENSG00000240950	0	RP11-372E1.1	RP11-372E1.1	0	3	n/a	n/a	1.32e-01	1.713
1106011	ENSG00000214193	55532	SH3D21	SH3 domain containing 21	79729	1	n/a	n/a	7.42e-02	1.713
279909632	ENSG00000236325	0	AC005300.5	AC005300.5	0	22	n/a	n/a	7.51e-02	1.712
1096411	ENSG00000152022	79255	LIX1L	Lix1 homolog (mouse)-like	128077	1	n/a	n/a	7.17e-02	1.712
1107205	ENSG00000227304	0	RP11-791G16.2	RP11-791G16.2	0	4	n/a	n/a	1.10e-01	1.712
279796133	ENSG00000226143	0	RP1-138B7.5	RP1-138B7.5	0	20	n/a	n/a	2.53e-01	1.712
1090955	ENSG00000112378	40698	PERP	PERP, TP53 apoptosis effector	64065	6	n/a	n/a	1.38e-01	1.711
1107349	ENSG00000228224	58172	NACAP1	nascent-polypeptide-associated complex alpha polypeptide pseudogene 1	83955	8	n/a	n/a	1.43e-01	1.710
280008357	ENSG00000248993	0	XXbac-BPG181M17.5	Major histocompatibility complex, class II, DM beta	0	6	n/a	n/a	1.70e-01	1.710
280131562	ENSG00000259357	0	RP11-316M1.12	RP11-316M1.12	0	1	n/a	n/a	1.38e-01	1.709
279754039	ENSG00000221462	167679	SNORA76	small nucleolar RNA, H/ACA box 76	677842	17	n/a	n/a	1.60e-01	1.709
279988923	ENSG00000244953	0	RP11-613D13.8	RP11-613D13.8	0	11	n/a	n/a	5.09e-02	1.709
1086869	ENSG00000000938	2253	FGR	Gardner-Rasheed feline sarcoma viral (v-fgr) oncogene homolog	2268	1	n/a	n/a	8.04e-02	1.708
279874416	ENSG00000233125	0	ACTBP12	actin, beta pseudogene 12	0	1	n/a	n/a	1.03e-01	1.708
1087180	ENSG00000012211	3982	PRICKLE3	prickle homolog 3 (Drosophila)	4007	X	n/a	n/a	5.04e-02	1.708
1094337	ENSG00000137166	77735	FOXP4	forkhead box P4	116113	6	n/a	n/a	2.31e-02	1.708
1104407	ENSG00000197846	8285	HIST1H2BF	histone cluster 1, H2bf	8343	6	n/a	n/a	1.32e-01	1.708
280086293	ENSG00000255439	0	RP11-196G11.1	Uncharacterized protein	0	16	n/a	n/a	7.48e-02	1.708
279962419	ENSG00000242041	0	RP11-70F11.2	RP11-70F11.2	0	12	n/a	n/a	1.20e-01	1.708
1092780	ENSG00000126903	8220	SLC10A3	solute carrier family 10 (sodium/bile acid cotransporter family), member 3	8273	X	n/a	n/a	3.40e-02	1.707
1093572	ENSG00000132819	34833	RBM38	RNA binding motif protein 38	55544	20	n/a	n/a	6.83e-02	1.707
1091169	ENSG00000114315	3260	HES1	hairy and enhancer of split 1, (Drosophila)	3280	3	n/a	n/a	2.36e-01	1.707
1090469	ENSG00000108691	6312	CCL2	chemokine (C-C motif) ligand 2	6347	17	n/a	n/a	2.19e-01	1.707
1093178	ENSG00000130429	9950	ARPC1B	actin related protein 2/3 complex, subunit 1B, 41kDa	10095	7	n/a	n/a	3.93e-02	1.706
1103724	ENSG00000189077	0	TMEM120A	transmembrane protein 120A	0	7	n/a	n/a	7.03e-02	1.706
1092263	ENSG00000123179	58848	EBPL	emopamil binding protein-like	84650	13	n/a	n/a	1.30e-01	1.705
279821554	ENSG00000228417	0	RP11-549L6.3	RP11-549L6.3	0	10	n/a	n/a	1.38e-01	1.705
280078072	ENSG00000254943	0	RP11-664I21.6	Uncharacterized protein	0	11	n/a	n/a	1.67e-01	1.705
279979244	ENSG00000243802	0	RP11-390K5.1	RP11-390K5.1	0	11	n/a	n/a	1.55e-01	1.705
1099722	ENSG00000170180	2976	GYPA	glycophorin A (MNS blood group)	2993	4	n/a	n/a	8.78e-02	1.705
1095152	ENSG00000142303	57475	ADAMTS10	ADAM metallopeptidase with thrombospondin type 1 motif, 10	81794	19	n/a	n/a	6.78e-02	1.704
279750201	ENSG00000220105	0	RP11-307I14.2	RP11-307I14.2	0	9	n/a	n/a	1.94e-01	1.704
1104497	ENSG00000198075	26978	SULT1C4	sulfotransferase family, cytosolic, 1C, member 4	27233	2	n/a	n/a	1.11e-01	1.703
279993806	ENSG00000246731	59189	CTD-2514K5.2	CTD-2514K5.2	85001	17	n/a	n/a	3.80e-02	1.703
1089079	ENSG00000100129	30867	EIF3L	eukaryotic translation initiation factor 3, subunit L	51386	22	n/a	n/a	1.35e-01	1.702
1091165	ENSG00000114268	5178	PFKFB4	6-phosphofructo-2-kinase/fructose-2,6-biphosphatase 4	5210	3	n/a	n/a	1.06e-01	1.702
1105862	ENSG00000213445	6458	SIPA1	signal-induced proliferation-associated 1	6494	11	n/a	n/a	8.85e-02	1.702
279863736	ENSG00000232187	0	FTH1P7	ferritin, heavy polypeptide 1 pseudogene 7	0	13	n/a	n/a	8.41e-02	1.702
1092918	ENSG00000128309	4331	MPST	mercaptopyruvate sulfurtransferase	4357	22	n/a	n/a	4.82e-02	1.702
279722950	ENSG00000213553	0	RPLP0P6	ribosomal protein, large, P0 pseudogene 6	0	2	n/a	n/a	1.85e-01	1.701
1099215	ENSG00000167994	5834	RAB3IL1	RAB3A interacting protein (rabin3)-like 1	5866	11	n/a	n/a	6.86e-02	1.701
1099330	ENSG00000168476	56147	REEP4	receptor accessory protein 4	80346	8	n/a	n/a	5.48e-02	1.701
1098956	ENSG00000166997	89469	CNPY4	canopy 4 homolog (zebrafish)	245812	7	n/a	n/a	1.02e-02	1.701
279972843	ENSG00000243199	0	RP11-408P14.1	RP11-408P14.1	0	4	n/a	n/a	1.11e-01	1.701
1106136	ENSG00000214688	128530	C10orf105	chromosome 10 open reading frame 105	414152	10	n/a	n/a	2.86e-02	1.700
1089208	ENSG00000100504	5804	PYGL	phosphorylase, glycogen, liver	5836	14	n/a	n/a	1.35e-01	1.699
1103934	ENSG00000196411	2035	EPHB4	EPH receptor B4	2050	7	n/a	n/a	7.79e-02	1.699
1096247	ENSG00000150656	58931	CNDP1	carnosine dipeptidase 1 (metallopeptidase M20 family)	84735	18	n/a	n/a	2.83e-01	1.698
1087467	ENSG00000043355	7503	ZIC2	Zic family member 2	7546	13	n/a	n/a	7.51e-02	1.698
1089150	ENSG00000100336	56603	APOL4	apolipoprotein L, 4	80832	22	n/a	n/a	6.07e-02	1.698
1101629	ENSG00000179820	60079	MYADM	myeloid-associated differentiation marker	91663	19	n/a	n/a	1.79e-01	1.698
1108360	ENSG00000234745	3088	HLA-B	major histocompatibility complex, class I, B	3106	6	n/a	n/a	1.11e-01	1.698
279881574	ENSG00000233762	0	AC007969.5	AC007969.5	0	2	n/a	n/a	7.05e-02	1.698
1105119	ENSG00000204387	30338	C6orf48	chromosome 6 open reading frame 48	50854	6	n/a	n/a	1.15e-01	1.698
1093006	ENSG00000129038	3991	LOXL1	lysyl oxidase-like 1	4016	15	n/a	n/a	9.44e-02	1.697
1093217	ENSG00000130669	10152	PAK4	p21 protein (Cdc42/Rac)-activated kinase 4	10298	19	n/a	n/a	4.08e-02	1.697
1101856	ENSG00000181045	94191	SLC26A11	solute carrier family 26, member 11	284129	17	n/a	n/a	6.17e-02	1.697
1090663	ENSG00000110328	119462	GALNTL4	UDP-N-acetyl-alpha-D-galactosamine:polypeptide N-acetylgalactosaminyltransferase-like 4	374378	11	n/a	n/a	1.45e-01	1.697
1094319	ENSG00000137076	7051	TLN1	talin 1	7094	9	n/a	n/a	1.29e-01	1.697
1099255	ENSG00000168140	77642	VASN	vasorin	114990	16	n/a	n/a	3.06e-02	1.697
280129848	ENSG00000259260	0	CTD-3094K11.2	CTD-3094K11.2	0	15	n/a	n/a	9.33e-02	1.696
1088950	ENSG00000097007	22	ABL1	c-abl oncogene 1, non-receptor tyrosine kinase	25	9	n/a	n/a	4.82e-02	1.696
1087167	ENSG00000011478	34103	QPCTL	glutaminyl-peptide cyclotransferase-like	54814	19	n/a	n/a	1.31e-01	1.696
1100353	ENSG00000172809	6137	RPL38	ribosomal protein L38	6169	17	n/a	n/a	1.12e-01	1.696
280011944	ENSG00000249313	0	RP4-543J19.8	RP4-543J19.8	0	20	n/a	n/a	4.16e-02	1.695
1103446	ENSG00000188002	0	RP11-43F13.1	RP11-43F13.1	0	5	n/a	n/a	2.47e-02	1.695
1100944	ENSG00000175938	60256	ORAI3	ORAI calcium release-activated calcium modulator 3	93129	16	n/a	n/a	9.88e-02	1.694
279896849	ENSG00000235098	134900	ANKRD65	ankyrin repeat domain 65	441869	1	n/a	n/a	4.54e-02	1.694
279734819	ENSG00000214908	0	RP11-229M1.2	RP11-229M1.2	0	9	n/a	n/a	1.34e-01	1.693
279865981	ENSG00000232415	0	CTB-51J22.1	CTB-51J22.1	0	7	n/a	n/a	2.57e-01	1.693
1098203	ENSG00000164111	305	ANXA5	annexin A5	308	4	n/a	n/a	9.31e-02	1.693
1094351	ENSG00000137221	60301	TJAP1	tight junction associated protein 1 (peripheral)	93643	6	n/a	n/a	8.35e-02	1.693
279748472	ENSG00000218980	0	FTH1P15	ferritin, heavy polypeptide 1 pseudogene 15	0	6	n/a	n/a	1.01e-01	1.693
280089196	ENSG00000255680	0	RP11-732A19.9	RP11-732A19.9	0	11	n/a	n/a	1.39e-01	1.693
1105389	ENSG00000205129	134177	C4orf47	chromosome 4 open reading frame 47	441054	4	n/a	n/a	3.15e-02	1.692
279838749	ENSG00000229994	0	RP4-765A10.1	RP4-765A10.1	0	1	n/a	n/a	1.82e-01	1.692
1103278	ENSG00000187239	22803	FNBP1	formin binding protein 1	23048	9	n/a	n/a	9.60e-02	1.692
280125593	ENSG00000259018	0	RP11-124D2.3	RP11-124D2.3	0	14	n/a	n/a	2.41e-01	1.691
1093684	ENSG00000133639	690	BTG1	B-cell translocation gene 1, anti-proliferative	694	12	n/a	n/a	3.51e-02	1.691
1101985	ENSG00000181908	0	AP003774.4	HCG1652096, isoform CRA_aUncharacterized proteincDNA FLJ37045 fis, clone BRACE2012185	0	11	n/a	n/a	1.46e-01	1.691
1090825	ENSG00000111676	1810	ATN1	atrophin 1	1822	12	n/a	n/a	4.54e-02	1.690
1095658	ENSG00000145703	10630	IQGAP2	IQ motif containing GTPase activating protein 2	10788	5	n/a	n/a	1.01e-01	1.689
279901920	ENSG00000235587	0	GAPDHP65	glyceraldehyde 3 phosphate dehydrogenase pseudogene 65	0	X	n/a	n/a	2.15e-01	1.688
279925424	ENSG00000237714	0	AC063976.4	AC063976.4	0	5	n/a	n/a	3.06e-02	1.688
279957500	ENSG00000241494	0	RP11-796G6.1	RP11-796G6.1	0	14	n/a	n/a	1.49e-01	1.688
1102633	ENSG00000184634	9824	MED12	mediator complex subunit 12	9968	X	n/a	n/a	6.07e-02	1.688
1096831	ENSG00000155659	11161	VSIG4	V-set and immunoglobulin domain containing 4	11326	X	n/a	n/a	2.79e-01	1.688
1105898	ENSG00000213741	6202	RPS29	ribosomal protein S29	6235	14	n/a	n/a	1.06e-01	1.687
1103985	ENSG00000196557	8833	CACNA1H	calcium channel, voltage-dependent, T type, alpha 1H subunit	8912	16	n/a	n/a	1.55e-01	1.687
1093327	ENSG00000131187	2146	F12	coagulation factor XII (Hageman factor)	2161	5	n/a	n/a	1.26e-01	1.687
280053844	ENSG00000253230	81300	RP11-403C10.2	RP11-403C10.2	157627	8	n/a	n/a	2.19e-01	1.686
1094888	ENSG00000140443	3460	IGF1R	insulin-like growth factor 1 receptor	3480	15	n/a	n/a	4.83e-02	1.686
279901831	ENSG00000235579	0	AC007283.4	AC007283.4	0	2	n/a	n/a	1.01e-01	1.685
1096665	ENSG00000154133	33829	ROBO4	roundabout homolog 4, magic roundabout (Drosophila)	54538	11	n/a	n/a	1.56e-01	1.685
1088265	ENSG00000077522	85	ACTN2	actinin, alpha 2	88	1	n/a	n/a	2.14e-01	1.685
1101323	ENSG00000177954	6199	RPS27	ribosomal protein S27	6232	1	n/a	n/a	1.41e-01	1.684
1087022	ENSG00000006747	59625	SCIN	scinderin	85477	7	n/a	n/a	1.24e-01	1.684
1102979	ENSG00000186007	60269	LEMD1	LEM domain containing 1	93273	1	n/a	n/a	7.20e-02	1.684
1088979	ENSG00000099385	9143	BCL7C	B-cell CLL/lymphoma 7C	9274	16	n/a	n/a	6.08e-02	1.684
1088537	ENSG00000085552	36822	IGSF9	immunoglobulin superfamily, member 9	57549	1	n/a	n/a	6.52e-02	1.683
1087329	ENSG00000026950	10960	BTN3A1	butyrophilin, subfamily 3, member A1	11119	6	n/a	n/a	1.37e-01	1.683
1087057	ENSG00000007908	6365	SELE	selectin E	6401	1	n/a	n/a	1.45e-01	1.683
1101550	ENSG00000179241	80311	LDLRAD3	low density lipoprotein receptor class A domain containing 3	143458	11	n/a	n/a	7.94e-02	1.683
279975687	ENSG00000243498	0	UBA52P5	ubiquitin A-52 residue ribosomal protein fusion product 1 pseudogene 5	0	8	n/a	n/a	1.30e-01	1.683
1092892	ENSG00000128050	10459	PAICS	phosphoribosylaminoimidazole carboxylase, phosphoribosylaminoimidazole succinocarboxamide synthetase	10606	4	n/a	n/a	5.88e-02	1.683
279677096	ENSG00000204196	0	AC011737.2	AC011737.2	0	2	n/a	n/a	1.75e-01	1.683
280024667	ENSG00000250318	0	CTA-963H5.5	CTA-963H5.5	0	22	n/a	n/a	7.64e-02	1.682
1093045	ENSG00000129353	36429	SLC44A2	solute carrier family 44, member 2	57153	19	n/a	n/a	9.34e-02	1.682
1100788	ENSG00000175115	34979	PACS1	phosphofurin acidic cluster sorting protein 1	55690	11	n/a	n/a	1.94e-01	1.682
1088229	ENSG00000076706	4137	MCAM	melanoma cell adhesion molecule	4162	11	n/a	n/a	1.14e-01	1.682
280083474	ENSG00000255248	0	RP11-166D19.1	RP11-166D19.1	0	11	n/a	n/a	7.48e-02	1.682
1089481	ENSG00000101955	8348	SRPX	sushi-repeat containing protein, X-linked	8406	X	n/a	n/a	7.71e-02	1.682
279750744	ENSG00000220583	0	RPL35P2	ribosomal protein L35 pseudogene 2	0	6	n/a	n/a	1.53e-01	1.682
1095322	ENSG00000143418	29689	CERS2	ceramide synthase 2	29956	1	n/a	n/a	9.89e-02	1.681
1087991	ENSG00000070526	35097	ST6GALNAC1	ST6 (alpha-N-acetyl-neuraminyl-2,3-beta-galactosyl-1,3)-N-acetylgalactosaminide alpha-2,6-sialyltransferase 1	55808	17	n/a	n/a	8.87e-02	1.680
1105064	ENSG00000204262	1281	COL5A2	collagen, type V, alpha 2	1290	2	n/a	n/a	2.22e-01	1.680
1108761	ENSG00000237493	0	RP11-603J24.7	RP11-603J24.7	0	12	n/a	n/a	1.32e-01	1.679
1106775	ENSG00000224383	60169	C17orf72	chromosome 17 open reading frame 72	92340	17	n/a	n/a	6.39e-02	1.678
280120830	ENSG00000258745	0	RP11-218E20.5	RP11-218E20.5	0	14	n/a	n/a	1.70e-01	1.677
279908738	ENSG00000236248	0	AC104389.32	AC104389.32	0	11	n/a	n/a	2.12e-01	1.677
1105675	ENSG00000206503	3087	HLA-A	major histocompatibility complex, class I, A	3105	6	n/a	n/a	1.21e-01	1.676
1096018	ENSG00000148400	4820	NOTCH1	notch 1	4851	9	n/a	n/a	1.39e-01	1.675
1108101	ENSG00000233024	0	RP11-1212A22.4	NPIP-like protein 1	0	16	n/a	n/a	3.56e-02	1.675
1092124	ENSG00000121966	7806	CXCR4	chemokine (C-X-C motif) receptor 4	7852	2	n/a	n/a	9.84e-02	1.675
1097479	ENSG00000160796	22973	NBEAL2	neurobeachin-like 2	23218	3	n/a	n/a	6.39e-02	1.675
1097560	ENSG00000161558	34549	TMEM143	transmembrane protein 143	55260	19	n/a	n/a	5.04e-02	1.674
279913965	ENSG00000236739	0	RP11-370B11.1	RP11-370B11.1	0	9	n/a	n/a	1.66e-01	1.674
1097400	ENSG00000160223	23063	ICOSLG	inducible T-cell co-stimulator ligand	23308	21	n/a	n/a	6.53e-02	1.674
279728016	ENSG00000214110	0	LDHAP4	lactate dehydrogenase A pseudogene 4	0	9	n/a	n/a	2.78e-01	1.674
1092460	ENSG00000124587	5158	PEX6	peroxisomal biogenesis factor 6	5190	6	n/a	n/a	4.07e-02	1.674
1091622	ENSG00000117519	1257	CNN3	calponin 3, acidic	1266	1	n/a	n/a	1.52e-01	1.674
1097428	ENSG00000160360	25835	GPSM1	G-protein signaling modulator 1	26086	9	n/a	n/a	1.39e-01	1.673
1093421	ENSG00000131899	3971	LLGL1	lethal giant larvae homolog 1 (Drosophila)	3996	17	n/a	n/a	1.23e-01	1.673
1100085	ENSG00000171680	36722	PLEKHG5	pleckstrin homology domain containing, family G (with RhoGef domain) member 5	57449	1	n/a	n/a	1.53e-01	1.673
1088851	ENSG00000092421	36829	SEMA6A	sema domain, transmembrane domain (TM), and cytoplasmic domain, (semaphorin) 6A	57556	5	n/a	n/a	7.15e-02	1.672
280110021	ENSG00000257922	0	RP11-796E2.3	RP11-796E2.3	0	12	n/a	n/a	1.42e-01	1.672
1091319	ENSG00000115392	34409	FANCL	Fanconi anemia, complementation group L	55120	2	n/a	n/a	2.25e-02	1.672
1094362	ENSG00000137273	2279	FOXF2	forkhead box F2	2295	6	n/a	n/a	1.09e-01	1.672
1093660	ENSG00000133321	5888	RARRES3	retinoic acid receptor responder (tazarotene induced) 3	5920	11	n/a	n/a	2.02e-01	1.671
1095199	ENSG00000142676	6103	RPL11	ribosomal protein L11	6135	1	n/a	n/a	6.52e-02	1.670
1105956	ENSG00000213977	29842	TAX1BP3	Tax1 (human T-cell leukemia virus type I) binding protein 3	30851	17	n/a	n/a	6.05e-02	1.670
1090491	ENSG00000108828	10346	VAT1	vesicle amine transport protein 1 homolog (T. californica)	10493	17	n/a	n/a	7.80e-02	1.670
1099887	ENSG00000170892	54882	TSEN34	tRNA splicing endonuclease 34 homolog (S. cerevisiae)	79042	19	n/a	n/a	1.00e-01	1.669
279710807	ENSG00000208797	0	SNORD73A	small nucleolar RNA, C/D box 73A	0	4	n/a	n/a	2.41e-01	1.669
1105436	ENSG00000205307	1023443	SAP25	Sin3A-associated protein, 25kDa	100316904	7	n/a	n/a	9.46e-02	1.669
1092214	ENSG00000122756	1262	CNTFR	ciliary neurotrophic factor receptor	1271	9	n/a	n/a	8.52e-02	1.668
1087820	ENSG00000065809	57883	FAM107B	family with sequence similarity 107, member B	83641	10	n/a	n/a	5.07e-02	1.668
279970694	ENSG00000242951	0	RP11-507E23.1	RP11-507E23.1	0	14	n/a	n/a	1.39e-01	1.668
1089648	ENSG00000103145	34274	HCFC1R1	host cell factor C1 regulator 1 (XPO1 dependent)	54985	16	n/a	n/a	9.88e-02	1.668
1090005	ENSG00000105486	3953	LIG1	ligase I, DNA, ATP-dependent	3978	19	n/a	n/a	1.39e-01	1.666
1101622	ENSG00000179772	2291	FOXS1	forkhead box S1	2307	20	n/a	n/a	1.55e-01	1.666
1090021	ENSG00000105552	584	BCAT2	branched chain amino-acid transaminase 2, mitochondrial	587	19	n/a	n/a	3.52e-02	1.665
1102322	ENSG00000183386	2260	FHL3	four and a half LIM domains 3	2275	1	n/a	n/a	1.15e-01	1.664
1089368	ENSG00000101276	76657	C20orf54	chromosome 20 open reading frame 54	113278	20	n/a	n/a	1.45e-01	1.664
1099084	ENSG00000167566	36974	NCKAP5L	NCK-associated protein 5-like	57701	12	n/a	n/a	7.93e-02	1.664
279705382	ENSG00000207051	0	SNORA27	small nucleolar RNA, H/ACA box 27	0	13	n/a	n/a	8.01e-02	1.664
279801559	ENSG00000226641	0	RP13-13A3.1	RP13-13A3.1	0	X	n/a	n/a	6.71e-02	1.664
279789431	ENSG00000225573	0	RPL35P5	ribosomal protein L35 pseudogene 5	0	7	n/a	n/a	1.54e-01	1.663
1096806	ENSG00000155363	4317	MOV10	Mov10, Moloney leukemia virus 10, homolog (mouse)	4343	1	n/a	n/a	1.54e-01	1.663
1095222	ENSG00000142910	40762	TINAGL1	tubulointerstitial nephritis antigen-like 1	64129	1	n/a	n/a	1.60e-01	1.663
1106457	ENSG00000218537	0	AP000350.4	Uncharacterized protein	0	22	n/a	n/a	1.67e-01	1.663
1098047	ENSG00000163661	5774	PTX3	pentraxin 3, long	5806	3	n/a	n/a	9.35e-02	1.662
1097593	ENSG00000161847	79085	RAVER1	ribonucleoprotein, PTB-binding 1	125950	19	n/a	n/a	7.44e-02	1.662
279832585	ENSG00000229413	0	AC018638.1	AC018638.1	0	7	n/a	n/a	5.66e-02	1.662
1097405	ENSG00000160255	3664	ITGB2	integrin, beta 2 (complement component 3 receptor 3 and 4 subunit)	3689	21	n/a	n/a	2.33e-01	1.662
279867879	ENSG00000232573	0	RPL3P4	ribosomal protein L3 pseudogene 4	0	14	n/a	n/a	9.88e-02	1.661
279462726	ENSG00000175147	0	C1orf126	chromosome 1 open reading frame 126	0	1	n/a	n/a	2.83e-02	1.661
1095319	ENSG00000143409	35082	FAM63A	family with sequence similarity 63, member A	55793	1	n/a	n/a	1.44e-01	1.661
1095286	ENSG00000143303	30575	RRNAD1	ribosomal RNA adenine dimethylase domain containing 1	51093	1	n/a	n/a	4.53e-02	1.661
1102088	ENSG00000182362	33352	YBEY	ybeY metallopeptidase (putative)	54059	21	n/a	n/a	4.69e-02	1.661
279892599	ENSG00000234741	38105	GAS5	growth arrest-specific 5 (non-protein coding)	60674	1	n/a	n/a	1.85e-01	1.660
1087254	ENSG00000019144	22942	PHLDB1	pleckstrin homology-like domain, family B, member 1	23187	11	n/a	n/a	9.18e-02	1.660
1104264	ENSG00000197409	8293	HIST1H3D	histone cluster 1, H3d	8351	6	n/a	n/a	5.79e-02	1.660
1098784	ENSG00000166341	8573	DCHS1	dachsous 1 (Drosophila)	8642	11	n/a	n/a	1.04e-01	1.660
1090605	ENSG00000109846	1401	CRYAB	crystallin, alpha B	1410	11	n/a	n/a	2.78e-01	1.660
1098115	ENSG00000163879	7756	DNALI1	dynein, axonemal, light intermediate chain 1	7802	1	n/a	n/a	6.62e-02	1.660
279984222	ENSG00000244313	0	RP11-425L10.1	RP11-425L10.1	0	11	n/a	n/a	1.14e-01	1.660
1087322	ENSG00000026036	0	RTEL1	regulator of telomere elongation helicase 1	0	20	n/a	n/a	5.59e-02	1.659
1087582	ENSG00000053438	4795	NNAT	neuronatin	4826	20	n/a	n/a	2.68e-01	1.659
1104783	ENSG00000198865	1003752	CCDC152	coiled-coil domain containing 152	100129792	5	n/a	n/a	1.51e-01	1.659
1106777	ENSG00000224389	717	C4B	complement component 4B (Chido blood group)	721	6	n/a	n/a	8.62e-02	1.659
1091504	ENSG00000116717	1635	GADD45A	growth arrest and DNA-damage-inducible, alpha	1647	1	n/a	n/a	8.88e-02	1.659
279657385	ENSG00000199363	0	SNORA63	Small nucleolar RNA SNORA63	0	3	n/a	n/a	2.48e-01	1.659
279844725	ENSG00000230508	0	RPL19P21	ribosomal protein L19 pseudogene 21	0	X	n/a	n/a	9.50e-02	1.658
279784592	ENSG00000225169	0	BRI3P1	brain protein I3 pseudogene 1	0	1	n/a	n/a	1.10e-01	1.658
279722866	ENSG00000213539	0	YBX1P6	Y box binding protein 1 pseudogene 6	0	9	n/a	n/a	7.91e-02	1.658
1090416	ENSG00000108387	5382	SEPT4	septin 4	5414	17	n/a	n/a	2.70e-01	1.658
1103991	ENSG00000196576	23407	PLXNB2	plexin B2	23654	22	n/a	n/a	7.79e-02	1.658
1091669	ENSG00000118004	54829	COLEC11	collectin sub-family member 11	78989	2	n/a	n/a	2.59e-02	1.658
279821299	ENSG00000228399	0	RP4-575N6.2	RP4-575N6.2	0	1	n/a	n/a	7.34e-02	1.657
1095630	ENSG00000145425	6156	RPS3A	ribosomal protein S3A	6189	4	n/a	n/a	2.26e-01	1.657
1095106	ENSG00000141858	59899	SAMD1	sterile alpha motif domain containing 1	90378	19	n/a	n/a	1.06e-01	1.657
1093876	ENSG00000134824	9279	FADS2	fatty acid desaturase 2	9415	11	n/a	n/a	1.34e-01	1.656
279806171	ENSG00000227008	0	RP3-417G15.1	RP3-417G15.1	0	X	n/a	n/a	1.92e-01	1.656
1089819	ENSG00000104529	1923	EEF1D	eukaryotic translation elongation factor 1 delta (guanine nucleotide exchange protein)	1936	8	n/a	n/a	2.54e-02	1.656
1091035	ENSG00000113083	3990	LOX	lysyl oxidase	4015	5	n/a	n/a	1.98e-01	1.655
1097969	ENSG00000163479	6706	SSR2	signal sequence receptor, beta (translocon-associated protein beta)	6746	1	n/a	n/a	1.64e-01	1.654
1089754	ENSG00000104059	23114	FAM189A1	family with sequence similarity 189, member A1	23359	15	n/a	n/a	1.93e-01	1.654
1089286	ENSG00000100906	4761	NFKBIA	nuclear factor of kappa light polypeptide gene enhancer in B-cells inhibitor, alpha	4792	14	n/a	n/a	1.38e-01	1.654
1090330	ENSG00000107731	85557	UNC5B	unc-5 homolog B (C. elegans)	219699	10	n/a	n/a	1.01e-01	1.654
1093204	ENSG00000130589	59597	RP4-697K14.7	Peroxisomal proliferator-activated receptor A-interacting complex 285 kDa protein	85441	20	n/a	n/a	3.11e-02	1.654
1101512	ENSG00000179044	94092	EXOC3L1	exocyst complex component 3-like 1	283849	16	n/a	n/a	4.95e-02	1.654
1104823	ENSG00000198933	9611	TBKBP1	TBK1 binding protein 1	9755	17	n/a	n/a	1.34e-01	1.654
279662754	ENSG00000200983	0	SNORA3	small nucleolar RNA, H/ACA box 3	0	11	n/a	n/a	8.40e-02	1.654
1108966	ENSG00000240972	4257	MIF	macrophage migration inhibitory factor (glycosylation-inhibiting factor)	4282	22	n/a	n/a	1.67e-01	1.653
279921694	ENSG00000237411	0	AC003043.2	AC003043.2	0	17	n/a	n/a	1.02e-01	1.653
1106640	ENSG00000223547	94287	ZNF844	zinc finger protein 844	284391	19	n/a	n/a	1.11e-01	1.653
1088341	ENSG00000079432	22907	CIC	capicua homolog (Drosophila)	23152	19	n/a	n/a	1.11e-01	1.653
1087724	ENSG00000063046	1960	EIF4B	eukaryotic translation initiation factor 4B	1975	12	n/a	n/a	8.78e-02	1.652
279973697	ENSG00000243315	0	AP003392.2	AP003392.2	0	11	n/a	n/a	9.88e-02	1.652
1093733	ENSG00000134030	9667	CTIF	CBP80/20-dependent translation initiation factor	9811	18	n/a	n/a	6.81e-02	1.652
280059519	ENSG00000253645	0	CTD-2544N14.3	CTD-2544N14.3	0	8	n/a	n/a	3.10e-02	1.652
1090567	ENSG00000109475	6132	RPL34	ribosomal protein L34	6164	4	n/a	n/a	1.53e-01	1.651
1090645	ENSG00000110108	54913	TMEM109	transmembrane protein 109	79073	11	n/a	n/a	3.12e-02	1.651
1091440	ENSG00000116176	25572	TPSG1	tryptase gamma 1	25823	16	n/a	n/a	1.04e-01	1.651
1099884	ENSG00000170889	6170	RPS9	ribosomal protein S9	6203	19	n/a	n/a	1.46e-01	1.651
1088190	ENSG00000075618	6584	FSCN1	fascin homolog 1, actin-bundling protein (Strongylocentrotus purpuratus)	6624	7	n/a	n/a	1.64e-01	1.651
1087331	ENSG00000027075	5551	PRKCH	protein kinase C, eta	5583	14	n/a	n/a	1.05e-01	1.651
1093194	ENSG00000130529	34084	TRPM4	transient receptor potential cation channel, subfamily M, member 4	54795	19	n/a	n/a	6.45e-02	1.651
1088011	ENSG00000070886	2031	EPHA8	EPH receptor A8	2046	1	n/a	n/a	1.25e-01	1.651
1104747	ENSG00000198805	4829	PNP	purine nucleoside phosphorylase	4860	14	n/a	n/a	6.97e-02	1.651
1088591	ENSG00000087076	30653	HSD17B14	hydroxysteroid (17-beta) dehydrogenase 14	51171	19	n/a	n/a	1.49e-01	1.650
1092182	ENSG00000122547	56591	EEPD1	endonuclease/exonuclease/phosphatase family domain containing 1	80820	7	n/a	n/a	7.52e-02	1.650
1102738	ENSG00000185049	7426	WHSC2	Wolf-Hirschhorn syndrome candidate 2	7469	4	n/a	n/a	2.66e-02	1.649
1101568	ENSG00000179348	2608	GATA2	GATA binding protein 2	2624	3	n/a	n/a	7.42e-02	1.649
1095569	ENSG00000144908	10682	ALDH1L1	aldehyde dehydrogenase 1 family, member L1	10840	3	n/a	n/a	1.31e-01	1.648
1090783	ENSG00000111341	4231	MGP	matrix Gla protein	4256	12	n/a	n/a	3.18e-01	1.648
1095813	ENSG00000146830	41196	GIGYF1	GRB10 interacting GYF protein 1	64599	7	n/a	n/a	7.62e-02	1.648
1093549	ENSG00000132681	477	ATP1A4	ATPase, Na+/K+ transporting, alpha 4 polypeptide	480	1	n/a	n/a	7.23e-02	1.648
1089298	ENSG00000100979	5328	PLTP	phospholipid transfer protein	5360	20	n/a	n/a	1.70e-01	1.648
1087389	ENSG00000035403	7371	VCL	vinculin	7414	10	n/a	n/a	1.76e-01	1.648
279719457	ENSG00000213130	0	EEF1DP5	eukaryotic translation elongation factor 1 delta pseudogene 5	0	6	n/a	n/a	8.18e-02	1.647
1087264	ENSG00000020181	25709	GPR124	G protein-coupled receptor 124	25960	8	n/a	n/a	6.86e-02	1.647
1100088	ENSG00000171700	10141	RGS19	regulator of G-protein signaling 19	10287	20	n/a	n/a	9.21e-02	1.646
1104090	ENSG00000196866	2996	HIST1H2AD	histone cluster 1, H2ad	3013	6	n/a	n/a	5.90e-02	1.646
1094327	ENSG00000137101	966	CD72	CD72 molecule	971	9	n/a	n/a	1.47e-01	1.645
1097107	ENSG00000157978	25868	LDLRAP1	low density lipoprotein receptor adaptor protein 1	26119	1	n/a	n/a	7.93e-02	1.645
1096210	ENSG00000150093	3663	ITGB1	integrin, beta 1 (fibronectin receptor, beta polypeptide, antigen CD29 includes MDF2, MSK12)	3688	10	n/a	n/a	1.03e-01	1.645
1105920	ENSG00000213859	80576	KCTD11	potassium channel tetramerisation domain containing 11	147040	17	n/a	n/a	1.34e-02	1.645
279890425	ENSG00000234555	0	RP11-74C13.4	RP11-74C13.4	0	1	n/a	n/a	1.59e-01	1.644
279497972	ENSG00000179859	94151	AC025335.1	AC025335.1	284023	17	n/a	n/a	9.09e-02	1.644
1090032	ENSG00000105613	22738	MAST1	microtubule associated serine/threonine kinase 1	22983	19	n/a	n/a	2.58e-01	1.644
1099278	ENSG00000168264	111030	IRF2BP2	interferon regulatory factor 2 binding protein 2	359948	1	n/a	n/a	3.51e-02	1.644
1094941	ENSG00000140750	34403	ARHGAP17	Rho GTPase activating protein 17	55114	16	n/a	n/a	5.12e-02	1.644
279876044	ENSG00000233287	0	AC009362.2	AC009362.2	0	7	n/a	n/a	1.08e-01	1.643
279673575	ENSG00000203875	122163	SNHG5	small nucleolar RNA host gene 5 (non-protein coding)	387066	6	n/a	n/a	1.12e-01	1.643
280006331	ENSG00000248794	0	CTD-2248H3.1	CTD-2248H3.1	0	5	n/a	n/a	1.39e-01	1.643
1092674	ENSG00000125966	10735	MMP24	matrix metallopeptidase 24 (membrane-inserted)	10893	20	n/a	n/a	2.22e-01	1.643
1093100	ENSG00000129951	55750	MIR3187	microRNA 3187	79948	19	n/a	n/a	3.09e-01	1.642
1086894	ENSG00000002933	34654	TMEM176A	transmembrane protein 176A	55365	7	n/a	n/a	1.38e-01	1.642
1105859	ENSG00000213420	85812	GPC2	glypican 2	221914	7	n/a	n/a	6.15e-02	1.641
1099600	ENSG00000169635	22874	HIC2	hypermethylated in cancer 2	23119	22	n/a	n/a	7.49e-02	1.641
1098599	ENSG00000165644	78724	COMTD1	catechol-O-methyltransferase domain containing 1	118881	10	n/a	n/a	2.57e-01	1.641
1087691	ENSG00000060656	9931	PTPRU	protein tyrosine phosphatase, receptor type, U	10076	1	n/a	n/a	1.47e-01	1.640
1108719	ENSG00000237172	58948	B3GNT9	UDP-GlcNAc:betaGal beta-1,3-N-acetylglucosaminyltransferase 9	84752	16	n/a	n/a	8.14e-02	1.640
1104991	ENSG00000204010	133217	IFIT1B	interferon-induced protein with tetratricopeptide repeats 1B	439996	10	n/a	n/a	7.18e-02	1.640
1088019	ENSG00000071082	6128	RPL31	ribosomal protein L31	6160	2	n/a	n/a	1.07e-01	1.640
1089664	ENSG00000103202	4802	NME4	non-metastatic cells 4, protein expressed in	4833	16	n/a	n/a	1.24e-01	1.640
1093174	ENSG00000130402	78	ACTN4	actinin, alpha 4	81	19	n/a	n/a	2.30e-02	1.639
1108201	ENSG00000233670	165596	PIRT	phosphoinositide-interacting regulator of transient receptor potential channels	644139	17	n/a	n/a	7.01e-02	1.639
1097394	ENSG00000160213	1465	CSTB	cystatin B (stefin B)	1476	21	n/a	n/a	2.08e-02	1.639
1093638	ENSG00000133136	0	GNG5P2	guanine nucleotide binding protein (G protein), gamma 5 pseudogene 2	0	X	n/a	n/a	1.71e-01	1.638
1089600	ENSG00000102886	54992	GDPD3	glycerophosphodiester phosphodiesterase domain containing 3	79153	16	n/a	n/a	1.54e-01	1.638
1087818	ENSG00000065717	7046	TLE2	transducin-like enhancer of split 2 (E(sp1) homolog, Drosophila)	7089	19	n/a	n/a	1.01e-01	1.638
1102602	ENSG00000184489	10997	PTP4A3	protein tyrosine phosphatase type IVA, member 3	11156	8	n/a	n/a	2.01e-01	1.638
1086982	ENSG00000006047	30569	YBX2	Y box binding protein 2	51087	17	n/a	n/a	7.54e-02	1.638
1088681	ENSG00000089009	6096	RPL6	ribosomal protein L6	6128	12	n/a	n/a	1.36e-01	1.637
1095148	ENSG00000142235	77507	LMTK3	lemur tyrosine kinase 3	114783	19	n/a	n/a	1.42e-01	1.637
1103687	ENSG00000188933	81551	AC022596.1	AC022596.1	162632	17	n/a	n/a	3.41e-02	1.637
279948154	ENSG00000240395	0	RP11-231D20.1	RP11-231D20.1	0	8	n/a	n/a	1.08e-01	1.636
1095114	ENSG00000141959	5179	PFKL	phosphofructokinase, liver	5211	21	n/a	n/a	5.28e-02	1.636
279815843	ENSG00000227898	0	RP13-100B2.4	RP13-100B2.4	0	9	n/a	n/a	1.12e-01	1.636
280048297	ENSG00000252561	0	U1	U1 spliceosomal RNA	0	16	n/a	n/a	5.37e-02	1.635
1098974	ENSG00000167100	83619	SAMD14	sterile alpha motif domain containing 14	201191	17	n/a	n/a	7.11e-02	1.635
1089056	ENSG00000100060	4217	MFNG	MFNG O-fucosylpeptide 3-beta-N-acetylglucosaminyltransferase	4242	22	n/a	n/a	6.97e-02	1.635
279841304	ENSG00000230216	0	HSPB1P2	heat shock 27kDa protein 1 pseudogene 2	0	X	n/a	n/a	1.47e-01	1.634
1105978	ENSG00000214050	81297	FBXO16	F-box protein 16	157574	8	n/a	n/a	7.06e-02	1.634
1102047	ENSG00000182199	6436	SHMT2	serine hydroxymethyltransferase 2 (mitochondrial)	6472	12	n/a	n/a	1.22e-01	1.634
1103658	ENSG00000188818	55647	ZDHHC11	zinc finger, DHHC-type containing 11	79844	5	n/a	n/a	1.08e-02	1.634
1091292	ENSG00000115268	6176	RPS15	ribosomal protein S15	6209	19	n/a	n/a	1.28e-01	1.633
1100593	ENSG00000174021	2770	GNG5	guanine nucleotide binding protein (G protein), gamma 5	2787	1	n/a	n/a	1.78e-01	1.633
1091591	ENSG00000117305	3135	HMGCL	3-hydroxymethyl-3-methylglutaryl-CoA lyase	3155	1	n/a	n/a	6.98e-02	1.633
279926151	ENSG00000237768	0	RP11-344N10.2	RP11-344N10.2	0	10	n/a	n/a	1.41e-01	1.633
1099220	ENSG00000168003	6484	SLC3A2	solute carrier family 3 (activators of dibasic and neutral amino acid transport), member 2	6520	11	n/a	n/a	6.04e-02	1.633
1104379	ENSG00000197756	6136	RPL37A	ribosomal protein L37a	6168	2	n/a	n/a	1.25e-01	1.633
1087699	ENSG00000061273	31044	HDAC7	histone deacetylase 7	51564	12	n/a	n/a	9.88e-02	1.633
280040895	ENSG00000251587	0	LDHAP1	lactate dehydrogenase A pseudogene 1	0	4	n/a	n/a	2.38e-01	1.632
1087087	ENSG00000008513	6446	ST3GAL1	ST3 beta-galactoside alpha-2,3-sialyltransferase 1	6482	8	n/a	n/a	2.62e-02	1.632
1102953	ENSG00000185928	55252	C16orf53	chromosome 16 open reading frame 53	79447	16	n/a	n/a	1.48e-01	1.632
1099056	ENSG00000167470	59833	MIDN	midnolin	90007	19	n/a	n/a	7.93e-02	1.632
1104513	ENSG00000198113	34152	C9orf167	chromosome 9 open reading frame 167	54863	9	n/a	n/a	8.96e-02	1.631
279787865	ENSG00000225461	0	RP11-525A16.4	RP11-525A16.4	0	10	n/a	n/a	4.28e-02	1.631
279977500	ENSG00000243663	0	RP11-21K20.1	RP11-21K20.1	0	12	n/a	n/a	1.32e-01	1.630
1091453	ENSG00000116251	6114	RPL22	ribosomal protein L22	6146	1	n/a	n/a	9.93e-02	1.630
1088137	ENSG00000074410	767	CA12	carbonic anhydrase XII	771	15	n/a	n/a	1.38e-01	1.630
1103337	ENSG00000187609	34221	EXD3	exonuclease 3'-5' domain containing 3	54932	9	n/a	n/a	1.12e-01	1.630
1104974	ENSG00000203950	25820	FAM127B	family with sequence similarity 127, member B	26071	X	n/a	n/a	7.79e-02	1.629
279929038	ENSG00000238018	0	AC093110.3	AC093110.3	0	2	n/a	n/a	2.36e-01	1.629
279745105	ENSG00000216740	0	ANXA2P3	annexin A2 pseudogene 3	0	10	n/a	n/a	1.80e-01	1.629
280009685	ENSG00000249115	23109	HAUS5	HAUS augmin-like complex, subunit 5	23354	19	n/a	n/a	2.81e-02	1.629
1101048	ENSG00000176485	10986	PLA2G16	phospholipase A2, group XVI	11145	11	n/a	n/a	1.59e-01	1.629
1094894	ENSG00000140464	5339	PML	promyelocytic leukemia	5371	15	n/a	n/a	5.83e-02	1.629
1102094	ENSG00000182379	11086	NXPH4	neurexophilin 4	11247	12	n/a	n/a	1.47e-01	1.629
279526920	ENSG00000183405	0	RPS7P1	ribosomal protein S7 pseudogene 1	0	17	n/a	n/a	9.90e-02	1.628
1090073	ENSG00000105732	41338	ZNF574	zinc finger protein 574	64763	19	n/a	n/a	1.31e-01	1.628
1089997	ENSG00000105438	10787	KDELR1	KDEL (Lys-Asp-Glu-Leu) endoplasmic reticulum protein retention receptor 1	10945	19	n/a	n/a	4.20e-02	1.627
1095177	ENSG00000142544	59894	CTU1	cytosolic thiouridylase subunit 1 homolog (S. pombe)	90353	19	n/a	n/a	6.44e-02	1.627
1108439	ENSG00000235297	0	RP11-504H5.1	RP11-504H5.1	0	18	n/a	n/a	1.68e-01	1.627
280125562	ENSG00000259015	0	RP11-109N23.6	RP11-109N23.6	0	14	n/a	n/a	1.84e-01	1.627
1099362	ENSG00000168597	0	C17orf65	chromosome 17 open reading frame 65	0	17	n/a	n/a	9.47e-02	1.626
1087379	ENSG00000034152	5574	MAP2K3	mitogen-activated protein kinase kinase 3	5606	17	n/a	n/a	6.07e-02	1.626
1100185	ENSG00000172081	79130	MOB3A	MOB kinase activator 3A	126308	19	n/a	n/a	3.50e-02	1.626
1097006	ENSG00000157110	10872	RBPMS	RNA binding protein with multiple splicing	11030	8	n/a	n/a	3.86e-02	1.625
1095151	ENSG00000142279	79139	WTIP	Wilms tumor 1 interacting protein	126374	19	n/a	n/a	1.01e-01	1.625
280038109	ENSG00000251390	0	RP11-276A18.2	RP11-276A18.2	0	20	n/a	n/a	1.55e-01	1.625
1089072	ENSG00000100105	23352	PATZ1	POZ (BTB) and AT hook containing zinc finger 1	23598	22	n/a	n/a	1.63e-02	1.625
279821354	ENSG00000228404	0	AP001468.58	AP001468.58	0	21	n/a	n/a	1.59e-01	1.625
1090214	ENSG00000106554	34216	CHCHD3	coiled-coil-helix-coiled-coil-helix domain containing 3	54927	7	n/a	n/a	1.61e-01	1.625
1095360	ENSG00000143570	26918	SLC39A1	solute carrier family 39 (zinc transporter), member 1	27173	1	n/a	n/a	7.49e-02	1.624
1103099	ENSG00000186468	6195	RPS23	ribosomal protein S23	6228	5	n/a	n/a	8.70e-02	1.623
1090069	ENSG00000105717	56488	PBX4	pre-B-cell leukemia homeobox 4	80714	19	n/a	n/a	1.45e-01	1.623
279781849	ENSG00000224911	0	AC015936.3	AC015936.3	0	17	n/a	n/a	1.06e-01	1.623
279804245	ENSG00000226864	1015511	RP11-500G22.2	RP11-500G22.2	100130887	10	n/a	n/a	3.51e-02	1.623
1103567	ENSG00000188493	94254	C19orf54	chromosome 19 open reading frame 54	284325	19	n/a	n/a	1.08e-01	1.622
1100790	ENSG00000175130	41626	MARCKSL1	MARCKS-like 1	65108	1	n/a	n/a	1.03e-01	1.622
1089597	ENSG00000102878	3279	HSF4	heat shock transcription factor 4	3299	16	n/a	n/a	1.19e-01	1.622
1093437	ENSG00000132005	5957	RFX1	regulatory factor X, 1 (influences HLA class II expression)	5989	19	n/a	n/a	4.18e-02	1.622
1089415	ENSG00000101443	10259	WFDC2	WAP four-disulfide core domain 2	10406	20	n/a	n/a	2.35e-01	1.622
1088689	ENSG00000089060	55826	SLC24A6	solute carrier family 24 (sodium/potassium/calcium exchanger), member 6	80024	12	n/a	n/a	2.78e-02	1.622
280008801	ENSG00000249026	0	CTNNAP1	CTNNAP1	0	5	n/a	n/a	1.39e-01	1.621
1092597	ENSG00000125691	9214	RPL23	ribosomal protein L23	9349	17	n/a	n/a	5.37e-02	1.621
280117529	ENSG00000258554	0	RP11-973D8.4	RP11-973D8.4	0	12	n/a	n/a	5.33e-02	1.621
280119417	ENSG00000258663	0	RP11-123M6.2	RP11-123M6.2	0	14	n/a	n/a	3.11e-01	1.620
1100935	ENSG00000175898	9161	S1PR2	sphingosine-1-phosphate receptor 2	9294	19	n/a	n/a	7.63e-02	1.620
1097608	ENSG00000161940	90308	BCL6B	B-cell CLL/lymphoma 6, member B	255877	17	n/a	n/a	2.27e-01	1.620
279897580	ENSG00000235162	122751	C12orf75	chromosome 12 open reading frame 75	387882	12	n/a	n/a	1.68e-01	1.620
1092163	ENSG00000122386	7711	ZNF205	zinc finger protein 205	7755	16	n/a	n/a	1.41e-01	1.619
280090679	ENSG00000255839	0	RP11-338K17.8	RP11-338K17.8	0	12	n/a	n/a	1.71e-01	1.619
1092255	ENSG00000123143	5553	PKN1	protein kinase N1	5585	19	n/a	n/a	2.31e-02	1.618
279959910	ENSG00000241781	0	AL161626.1	AL161626.1	0	9	n/a	n/a	3.11e-01	1.618
1092547	ENSG00000125378	648	BMP4	bone morphogenetic protein 4	652	14	n/a	n/a	5.62e-02	1.617
280095885	ENSG00000256439	0	AC008731.1	AC008731.1	0	16	n/a	n/a	1.09e-01	1.617
1092854	ENSG00000127666	80674	TICAM1	toll-like receptor adaptor molecule 1	148022	19	n/a	n/a	9.70e-02	1.617
1097206	ENSG00000158769	30332	F11R	F11 receptor	50848	1	n/a	n/a	4.22e-02	1.616
280063951	ENSG00000253950	0	AC020907.6	AC020907.6	0	19	n/a	n/a	2.56e-01	1.616
1108466	ENSG00000235552	0	CTD-2124B20.1	CTD-2124B20.1	0	18	n/a	n/a	1.37e-01	1.616
1090027	ENSG00000105605	37708	CACNG7	calcium channel, voltage-dependent, gamma subunit 7	59284	19	n/a	n/a	8.67e-02	1.615
1108458	ENSG00000235471	0	AL033532.1	Uncharacterized protein	0	1	n/a	n/a	1.69e-01	1.615
1100493	ENSG00000173531	4459	MST1	macrophage stimulating 1 (hepatocyte growth factor-like)	4485	3	n/a	n/a	1.08e-01	1.615
1104806	ENSG00000198909	4190	MAP3K3	mitogen-activated protein kinase kinase kinase 3	4215	17	n/a	n/a	6.75e-02	1.615
279787798	ENSG00000225450	0	RP3-508I15.14	RP3-508I15.14	0	22	n/a	n/a	1.01e-01	1.615
1089334	ENSG00000101160	1511	CTSZ	cathepsin Z	1522	20	n/a	n/a	8.40e-02	1.615
1096487	ENSG00000152558	77624	TMEM123	transmembrane protein 123	114908	11	n/a	n/a	9.18e-02	1.614
1090430	ENSG00000108469	9264	RECQL5	RecQ protein-like 5	9400	17	n/a	n/a	1.50e-02	1.614
280095465	ENSG00000256393	0	AC138123.2	AC138123.2	0	12	n/a	n/a	2.31e-01	1.614
1088664	ENSG00000088826	33789	SMOX	spermine oxidase	54498	20	n/a	n/a	1.01e-01	1.614
1105162	ENSG00000204498	4764	NFKBIL1	nuclear factor of kappa light polypeptide gene enhancer in B-cells inhibitor-like 1	4795	6	n/a	n/a	9.90e-02	1.614
280099046	ENSG00000256843	0	RP11-467L13.4	RP11-467L13.4	0	12	n/a	n/a	1.33e-01	1.614
1098827	ENSG00000166482	4214	MFAP4	microfibrillar-associated protein 4	4239	17	n/a	n/a	2.74e-01	1.613
1100329	ENSG00000172725	36451	CORO1B	coronin, actin binding protein, 1B	57175	11	n/a	n/a	5.89e-02	1.613
279846195	ENSG00000230629	0	RPS23P8	ribosomal protein S23 pseudogene 8	0	X	n/a	n/a	1.10e-01	1.613
1091317	ENSG00000115380	2187	EFEMP1	EGF containing fibulin-like extracellular matrix protein 1	2202	2	n/a	n/a	1.55e-01	1.613
280107576	ENSG00000257674	0	RP11-76E16.2	RP11-76E16.2	0	12	n/a	n/a	1.06e-01	1.613
1091365	ENSG00000115657	9913	ABCB6	ATP-binding cassette, sub-family B (MDR/TAP), member 6	10058	2	n/a	n/a	8.32e-02	1.613
1098800	ENSG00000166398	9566	KIAA0355	KIAA0355	9710	19	n/a	n/a	8.82e-02	1.612
1090668	ENSG00000110375	7336	UPK2	uroplakin 2	7379	11	n/a	n/a	1.20e-01	1.612
1094026	ENSG00000135604	8607	STX11	syntaxin 11	8676	6	n/a	n/a	1.12e-01	1.612
280069356	ENSG00000254332	0	GS1-44D20.1	GS1-44D20.1	0	8	n/a	n/a	4.06e-02	1.612
280025489	ENSG00000250379	0	RP11-23P13.4	RP11-23P13.4	0	15	n/a	n/a	1.40e-01	1.611
1092012	ENSG00000120889	8718	TNFRSF10B	tumor necrosis factor receptor superfamily, member 10b	8795	8	n/a	n/a	6.85e-02	1.611
1101261	ENSG00000177595	34656	PIDD	p53-induced death domain protein	55367	11	n/a	n/a	9.92e-02	1.611
279865338	ENSG00000232346	0	SC22CB-1E7.1	SC22CB-1E7.1	0	22	n/a	n/a	1.83e-01	1.611
1094052	ENSG00000135744	180	AGT	angiotensinogen (serpin peptidase inhibitor, clade A, member 8)	183	1	n/a	n/a	1.86e-01	1.610
279904581	ENSG00000235847	0	LDHAP7	lactate dehydrogenase A pseudogene 7	0	2	n/a	n/a	3.19e-01	1.610
1088906	ENSG00000095383	34646	TBC1D2	TBC1 domain family, member 2	55357	9	n/a	n/a	2.62e-02	1.610
1088592	ENSG00000087077	7162	TRIP6	thyroid hormone receptor interactor 6	7205	7	n/a	n/a	1.14e-01	1.610
1089620	ENSG00000102977	41581	ACD	adrenocortical dysplasia homolog (mouse)	65057	16	n/a	n/a	1.06e-01	1.609
280098691	ENSG00000256786	0	AP001029.2	AP001029.2	0	18	n/a	n/a	2.04e-01	1.609
280089360	ENSG00000255701	0	AC090953.1	AC090953.1	0	3	n/a	n/a	2.58e-01	1.609
1095403	ENSG00000143819	2037	EPHX1	epoxide hydrolase 1, microsomal (xenobiotic)	2052	1	n/a	n/a	2.21e-01	1.609
1100318	ENSG00000172663	55995	TMEM134	transmembrane protein 134	80194	11	n/a	n/a	7.91e-02	1.609
279778787	ENSG00000224631	0	RP11-51O6.1	RP11-51O6.1	0	16	n/a	n/a	1.56e-01	1.609
1088564	ENSG00000086205	2330	FOLH1	folate hydrolase (prostate-specific membrane antigen) 1	2346	11	n/a	n/a	2.43e-01	1.609
280017295	ENSG00000249751	0	ECSCR	endothelial cell-specific chemotaxis regulator	0	5	n/a	n/a	2.33e-01	1.608
279977670	ENSG00000243680	0	CTC-471J1.1	CTC-471J1.1	0	19	n/a	n/a	1.37e-01	1.608
1088127	ENSG00000074181	4823	NOTCH3	notch 3	4854	19	n/a	n/a	2.56e-01	1.607
1100174	ENSG00000172037	3888	LAMB2	laminin, beta 2 (laminin S)	3913	3	n/a	n/a	1.48e-01	1.607
279470330	ENSG00000176054	0	RPL23P2	ribosomal protein L23 pseudogene 2	0	21	n/a	n/a	5.90e-02	1.607
1104720	ENSG00000198753	5333	PLXNB3	plexin B3	5365	X	n/a	n/a	2.32e-01	1.606
1104382	ENSG00000197766	1663	CFD	complement factor D (adipsin)	1675	19	n/a	n/a	6.26e-02	1.606
1088714	ENSG00000089336	0	AC002115.6	AC002115.6	0	19	n/a	n/a	2.84e-02	1.606
1090023	ENSG00000105559	36937	PLEKHA4	pleckstrin homology domain containing, family A (phosphoinositide binding specific) member 4	57664	19	n/a	n/a	3.31e-02	1.606
279965138	ENSG00000242327	0	CTD-2184D3.1	CTD-2184D3.1	0	15	n/a	n/a	1.46e-01	1.606
1097131	ENSG00000158156	34402	XKR8	XK, Kell blood group complex subunit-related family, member 8	55113	1	n/a	n/a	2.44e-02	1.605
1094024	ENSG00000135596	41353	MICAL1	microtubule associated monoxygenase, calponin and LIM domain containing 1	64780	6	n/a	n/a	1.29e-01	1.604
279768132	ENSG00000223774	0	RP11-307B6.3	RP11-307B6.3	0	1	n/a	n/a	1.84e-01	1.603
1090918	ENSG00000112212	85863	TSPO2	translocator protein 2	222642	6	n/a	n/a	7.83e-02	1.603
1098369	ENSG00000164692	1269	COL1A2	collagen, type I, alpha 2	1278	7	n/a	n/a	3.21e-01	1.603
1088337	ENSG00000079337	10264	RAPGEF3	Rap guanine nucleotide exchange factor (GEF) 3	10411	12	n/a	n/a	1.17e-01	1.603
279730287	ENSG00000214389	0	RPS3AP26	ribosomal protein S3a pseudogene 26	0	7	n/a	n/a	2.23e-01	1.603
280126236	ENSG00000259052	0	AL157871.2	AL157871.2	0	14	n/a	n/a	2.33e-01	1.602
1104319	ENSG00000197568	10988	HHLA3	HERV-H LTR-associating 3	11147	1	n/a	n/a	5.21e-02	1.602
1098933	ENSG00000166923	26332	GREM1	gremlin 1	26585	15	n/a	n/a	1.91e-01	1.602
1091202	ENSG00000114631	30002	PODXL2	podocalyxin-like 2	50512	3	n/a	n/a	2.14e-01	1.602
1086959	ENSG00000005448	58269	WDR54	WD repeat domain 54	84058	2	n/a	n/a	2.31e-01	1.601
280071613	ENSG00000254501	0	AP003068.9	AP003068.9	0	11	n/a	n/a	1.45e-01	1.601
1089067	ENSG00000100097	3931	LGALS1	lectin, galactoside-binding, soluble, 1	3956	22	n/a	n/a	1.37e-01	1.601
279723580	ENSG00000213640	0	RP11-797H7.3	RP11-797H7.3	0	7	n/a	n/a	9.92e-02	1.601
1091296	ENSG00000115282	41025	TTC31	tetratricopeptide repeat domain 31	64427	2	n/a	n/a	5.61e-02	1.601
279966788	ENSG00000242516	125439	RP11-413E6.8	RP11-413E6.8	401074	3	n/a	n/a	9.84e-02	1.601
279808475	ENSG00000227205	0	RP5-1042I8.3	RP5-1042I8.3	0	1	n/a	n/a	6.89e-02	1.600
279994320	ENSG00000246981	0	AL139044.1	AL139044.1	0	6	n/a	n/a	1.42e-01	1.600
1094248	ENSG00000136802	35542	LRRC8A	leucine rich repeat containing 8 family, member A	56262	9	n/a	n/a	9.94e-02	1.599
1093927	ENSG00000135111	6886	TBX3	T-box 3	6926	12	n/a	n/a	1.73e-01	1.599
1099882	ENSG00000170876	55025	TMEM43	transmembrane protein 43	79188	3	n/a	n/a	9.48e-02	1.598
1100492	ENSG00000173530	8716	TNFRSF10D	tumor necrosis factor receptor superfamily, member 10d, decoy with truncated death domain	8793	8	n/a	n/a	9.95e-02	1.597
1094664	ENSG00000138795	30658	LEF1	lymphoid enhancer-binding factor 1	51176	4	n/a	n/a	1.97e-01	1.597
1097411	ENSG00000160293	7367	VAV2	vav 2 guanine nucleotide exchange factor	7410	9	n/a	n/a	9.17e-02	1.597
1104643	ENSG00000198561	1489	CTNND1	catenin (cadherin-associated protein), delta 1	1500	11	n/a	n/a	8.32e-02	1.597
1087213	ENSG00000014164	22899	ZC3H3	zinc finger CCCH-type containing 3	23144	8	n/a	n/a	5.88e-02	1.596
1093116	ENSG00000130052	9610	STARD8	StAR-related lipid transfer (START) domain containing 8	9754	X	n/a	n/a	1.05e-01	1.596
1106472	ENSG00000219410	0	AC125494.1	Uncharacterized protein	0	12	n/a	n/a	8.13e-02	1.596
1089816	ENSG00000104518	55595	GSDMD	gasdermin D	79792	8	n/a	n/a	7.93e-02	1.596
1095565	ENSG00000144868	41843	TMEM108	transmembrane protein 108	66000	3	n/a	n/a	1.30e-01	1.596
1088395	ENSG00000081041	2903	CXCL2	chemokine (C-X-C motif) ligand 2	2920	4	n/a	n/a	1.59e-01	1.596
1101599	ENSG00000179588	81529	ZFPM1	zinc finger protein, multitype 1	161882	16	n/a	n/a	2.29e-02	1.596
1103623	ENSG00000188706	30596	ZDHHC9	zinc finger, DHHC-type containing 9	51114	X	n/a	n/a	5.23e-02	1.595
1093358	ENSG00000131446	4220	MGAT1	mannosyl (alpha-1,3-)-glycoprotein beta-1,2-N-acetylglucosaminyltransferase	4245	5	n/a	n/a	3.73e-02	1.595
279850530	ENSG00000231050	0	RP1-140A9.1	RP1-140A9.1	0	1	n/a	n/a	1.09e-01	1.595
1106146	ENSG00000214725	133534	AC120114.1	AC120114.1	440356	16	n/a	n/a	1.16e-01	1.595
1086938	ENSG00000005059	34302	CCDC109B	coiled-coil domain containing 109B	55013	4	n/a	n/a	2.38e-01	1.595
1090748	ENSG00000111186	56740	WNT5B	wingless-type MMTV integration site family, member 5B	81029	12	n/a	n/a	1.09e-01	1.595
279720611	ENSG00000213283	0	AC009237.8	AC009237.8	0	2	n/a	n/a	2.66e-02	1.594
1092803	ENSG00000127241	5616	MASP1	mannan-binding lectin serine peptidase 1 (C4/C2 activating component of Ra-reactive factor)	5648	3	n/a	n/a	8.32e-02	1.594
1101909	ENSG00000181449	6617	SOX2	SRY (sex determining region Y)-box 2	6657	3	n/a	n/a	1.20e-01	1.594
1097468	ENSG00000160741	83540	CRTC2	CREB regulated transcription coactivator 2	200186	1	n/a	n/a	7.36e-02	1.594
1090597	ENSG00000109775	34614	UFSP2	UFM1-specific peptidase 2	55325	4	n/a	n/a	8.71e-02	1.594
1098813	ENSG00000166441	6125	RPL27A	ribosomal protein L27a	6157	11	n/a	n/a	6.98e-02	1.593
1097985	ENSG00000163516	34428	ANKZF1	ankyrin repeat and zinc finger domain containing 1	55139	2	n/a	n/a	7.59e-02	1.593
1098417	ENSG00000164889	6486	SLC4A2	solute carrier family 4, anion exchanger, member 2 (erythrocyte membrane protein band 3-like 1)	6522	7	n/a	n/a	6.09e-02	1.593
1088145	ENSG00000074660	8512	SCARF1	scavenger receptor class F, member 1	8578	17	n/a	n/a	1.31e-01	1.593
1086903	ENSG00000003436	6993	TFPI	tissue factor pathway inhibitor (lipoprotein-associated coagulation inhibitor)	7035	2	n/a	n/a	1.09e-01	1.593
279982633	ENSG00000244192	0	RP11-114H7.1	RP11-114H7.1	0	5	n/a	n/a	6.86e-02	1.592
1092772	ENSG00000126860	2108	EVI2A	ecotropic viral integration site 2A	2123	17	n/a	n/a	3.10e-01	1.592
1097521	ENSG00000161016	6100	RPL8	ribosomal protein L8	6132	8	n/a	n/a	1.38e-01	1.592
1089963	ENSG00000105323	10941	HNRNPUL1	heterogeneous nuclear ribonucleoprotein U-like 1	11100	19	n/a	n/a	2.26e-02	1.592
1097404	ENSG00000160233	57249	LRRC3	leucine rich repeat containing 3	81543	21	n/a	n/a	1.17e-01	1.591
1104431	ENSG00000197905	6962	TEAD4	TEA domain family member 4	7004	12	n/a	n/a	4.68e-02	1.591
1101587	ENSG00000179477	239	ALOX12B	arachidonate 12-lipoxygenase, 12R type	242	17	n/a	n/a	4.80e-02	1.591
1089081	ENSG00000100139	59547	MICALL1	MICAL-like 1	85377	22	n/a	n/a	3.34e-02	1.591
279493488	ENSG00000179131	0	RP11-458F8.3	RP11-458F8.3	0	7	n/a	n/a	1.58e-01	1.591
1099570	ENSG00000169499	37763	PLEKHA2	pleckstrin homology domain containing, family A (phosphoinositide binding specific) member 2	59339	8	n/a	n/a	2.80e-02	1.591
1102344	ENSG00000183476	159183	SH2D7	SH2 domain containing 7	646892	15	n/a	n/a	1.25e-01	1.591
1100804	ENSG00000175197	1637	DDIT3	DNA-damage-inducible transcript 3	1649	12	n/a	n/a	1.23e-01	1.590
1088224	ENSG00000076604	9474	TRAF4	TNF receptor-associated factor 4	9618	17	n/a	n/a	1.54e-01	1.589
279941528	ENSG00000239622	0	CTA-242H14.1	CTA-242H14.1	0	7	n/a	n/a	1.68e-01	1.589
280078666	ENSG00000254979	0	RP11-872D17.8	RP11-872D17.8	0	11	n/a	n/a	1.26e-01	1.589
280137550	ENSG00000259716	0	RP5-977B1.11	RP5-977B1.11	0	20	n/a	n/a	2.90e-01	1.589
1093349	ENSG00000131386	78535	GALNTL2	UDP-N-acetyl-alpha-D-galactosamine:polypeptide N-acetylgalactosaminyltransferase-like 2	117248	3	n/a	n/a	1.64e-01	1.589
1104545	ENSG00000198211	10234	TUBB3	tubulin, beta 3 class III	10381	16	n/a	n/a	2.88e-01	1.588
1097751	ENSG00000162685	0	LSP1P3	lymphocyte-specific protein 1 pseudogene 3	0	5	n/a	n/a	1.04e-01	1.588
279990320	ENSG00000245549	0	AL137798.2	AL137798.2	0	1	n/a	n/a	9.16e-02	1.588
279908451	ENSG00000236215	0	RP11-262H14.10	RP11-262H14.10	0	9	n/a	n/a	5.33e-02	1.588
1099232	ENSG00000168056	4029	LTBP3	latent transforming growth factor beta binding protein 3	4054	11	n/a	n/a	1.11e-01	1.587
280088389	ENSG00000255594	0	Z82188.1	Z82188.1	0	22	n/a	n/a	1.91e-01	1.587
279707566	ENSG00000207421	0	SNORD38B	small nucleolar RNA, C/D box 38B	0	1	n/a	n/a	2.41e-01	1.587
1088212	ENSG00000076201	25679	PTPN23	protein tyrosine phosphatase, non-receptor type 23	25930	3	n/a	n/a	3.41e-02	1.587
1096066	ENSG00000148832	83439	PAOX	polyamine oxidase (exo-N4-amino)	196743	10	n/a	n/a	1.58e-02	1.587
1089520	ENSG00000102145	2607	GATA1	GATA binding protein 1 (globin transcription factor 1)	2623	X	n/a	n/a	8.96e-02	1.586
1088977	ENSG00000099377	56071	HSD3B7	hydroxy-delta-5-steroid dehydrogenase, 3 beta- and steroid delta-isomerase 7	80270	16	n/a	n/a	4.15e-02	1.585
279779948	ENSG00000224729	1014938	RP13-530H6.2	RP13-530H6.2	100129845	7	n/a	n/a	1.38e-01	1.585
1097655	ENSG00000162298	58648	SYVN1	synovial apoptosis inhibitor 1, synoviolin	84447	11	n/a	n/a	5.84e-02	1.585
280124391	ENSG00000258947	10234	RP11-566K11.2	Melanocyte-stimulating hormone receptor	10381	16	n/a	n/a	2.85e-01	1.585
1101074	ENSG00000176658	4616	MYO1D	myosin ID	4642	17	n/a	n/a	1.80e-01	1.584
1087031	ENSG00000007062	8765	PROM1	prominin 1	8842	4	n/a	n/a	8.90e-02	1.584
279620757	ENSG00000197320	0	AC060834.2	AC060834.2	0	7	n/a	n/a	8.98e-02	1.584
1093871	ENSG00000134802	28751	SLC43A3	solute carrier family 43, member 3	29015	11	n/a	n/a	1.07e-01	1.584
1089897	ENSG00000104957	57278	CCDC130	coiled-coil domain containing 130	81576	19	n/a	n/a	8.90e-02	1.584
1088040	ENSG00000071894	29629	CPSF1	cleavage and polyadenylation specific factor 1, 160kDa	29894	8	n/a	n/a	9.91e-02	1.583
279886138	ENSG00000234177	94444	AC068057.2	AC068057.2	284998	2	n/a	n/a	8.45e-02	1.583
1093507	ENSG00000132475	3004	H3F3B	H3 histone, family 3B (H3.3B)	3021	17	n/a	n/a	2.69e-02	1.583
1104162	ENSG00000197070	60211	ARRDC1	arrestin domain containing 1	92714	9	n/a	n/a	1.73e-01	1.583
1095312	ENSG00000143382	33798	ADAMTSL4	ADAMTS-like 4	54507	1	n/a	n/a	7.94e-02	1.583
1091776	ENSG00000119139	9278	TJP2	tight junction protein 2 (zona occludens 2)	9414	9	n/a	n/a	1.09e-01	1.582
1095244	ENSG00000143110	79276	C1orf162	chromosome 1 open reading frame 162	128346	1	n/a	n/a	3.52e-02	1.582
1093508	ENSG00000132478	59607	UNK	unkempt homolog (Drosophila)	85451	17	n/a	n/a	4.39e-02	1.582
279973293	ENSG00000243256	0	RP11-453M1.1	RP11-453M1.1	0	18	n/a	n/a	1.90e-01	1.582
1102077	ENSG00000182326	712	C1S	complement component 1, s subcomponent	716	12	n/a	n/a	1.41e-01	1.581
1098959	ENSG00000167011	119597	C7orf52	chromosome 7 open reading frame 52	375607	7	n/a	n/a	1.00e-01	1.581
1097498	ENSG00000160888	9449	IER2	immediate early response 2	9592	19	n/a	n/a	6.79e-02	1.581
1105137	ENSG00000204428	56515	LY6G5C	lymphocyte antigen 6 complex, locus G5C	80741	6	n/a	n/a	1.54e-01	1.581
1089342	ENSG00000101188	4892	NTSR1	neurotensin receptor 1 (high affinity)	4923	20	n/a	n/a	2.55e-01	1.581
279970293	ENSG00000242886	0	GLUD1P2	glutamate dehydrogenase 1 pseudogene 2	0	10	n/a	n/a	1.23e-01	1.581
279499535	ENSG00000179997	0	AC010894.4	AC010894.4	0	2	n/a	n/a	4.40e-02	1.580
1104786	ENSG00000198873	2852	GRK5	G protein-coupled receptor kinase 5	2869	10	n/a	n/a	9.56e-02	1.580
1089191	ENSG00000100433	33499	KCNK10	potassium channel, subfamily K, member 10	54207	14	n/a	n/a	1.95e-02	1.580
1091093	ENSG00000113555	30775	PCDH12	protocadherin 12	51294	5	n/a	n/a	8.40e-02	1.580
1090411	ENSG00000108370	8710	RGS9	regulator of G-protein signaling 9	8787	17	n/a	n/a	1.18e-01	1.579
1094209	ENSG00000136535	10558	TBR1	T-box, brain, 1	10716	2	n/a	n/a	2.74e-01	1.579
1092723	ENSG00000126453	57838	BCL2L12	BCL2-like 12 (proline rich)	83596	19	n/a	n/a	7.08e-02	1.579
279948161	ENSG00000240397	0	RP11-4K3__A.2	RP11-4K3__A.2	0	1	n/a	n/a	8.02e-02	1.578
279756767	ENSG00000221879	0	RP11-332L8.2	RP11-332L8.2	0	1	n/a	n/a	2.02e-01	1.578
1095059	ENSG00000141524	11158	TMC6	transmembrane channel-like 6	11322	17	n/a	n/a	1.45e-01	1.576
1099185	ENSG00000167900	7040	TK1	thymidine kinase 1, soluble	7083	17	n/a	n/a	9.33e-02	1.576
1088888	ENSG00000094914	8035	AAAS	achalasia, adrenocortical insufficiency, alacrimia	8086	12	n/a	n/a	4.82e-02	1.576
279074280	ENSG00000137970	0	RP11-122C9.1	RP11-122C9.1	0	1	n/a	n/a	6.86e-02	1.576
1093154	ENSG00000130304	119630	SLC27A1	solute carrier family 27 (fatty acid transporter), member 1	376497	19	n/a	n/a	2.15e-01	1.576
1088539	ENSG00000085644	7716	ZNF213	zinc finger protein 213	7760	16	n/a	n/a	1.39e-01	1.576
1099775	ENSG00000170390	81679	DCLK2	doublecortin-like kinase 2	166614	4	n/a	n/a	6.85e-02	1.576
279838684	ENSG00000229988	0	HBBP1	hemoglobin, beta pseudogene 1	0	11	n/a	n/a	1.11e-01	1.576
1105096	ENSG00000204335	123251	SP5	Sp5 transcription factor	389058	2	n/a	n/a	1.73e-01	1.575
1095763	ENSG00000146374	59060	RSPO3	R-spondin 3	84870	6	n/a	n/a	2.01e-01	1.575
1105874	ENSG00000213563	128790	C8orf82	chromosome 8 open reading frame 82	414919	8	n/a	n/a	2.69e-02	1.575
1098213	ENSG00000164124	34603	TMEM144	transmembrane protein 144	55314	4	n/a	n/a	3.25e-01	1.575
1095499	ENSG00000144476	36286	CXCR7	chemokine (C-X-C motif) receptor 7	57007	2	n/a	n/a	1.01e-01	1.575
280107393	ENSG00000257653	0	RP11-579D7.2	RP11-579D7.2	0	12	n/a	n/a	1.25e-01	1.575
1088027	ENSG00000071282	29728	LMCD1	LIM and cysteine-rich domains 1	29995	3	n/a	n/a	5.48e-02	1.575
1088556	ENSG00000086015	22894	MAST2	microtubule associated serine/threonine kinase 2	23139	1	n/a	n/a	1.62e-01	1.574
1106566	ENSG00000221983	7268	UBA52	ubiquitin A-52 residue ribosomal protein fusion product 1	7311	19	n/a	n/a	7.58e-02	1.574
279944859	ENSG00000240036	0	RP11-587D21.1	RP11-587D21.1	0	11	n/a	n/a	1.60e-01	1.574
1103465	ENSG00000188064	7434	WNT7B	wingless-type MMTV integration site family, member 7B	7477	22	n/a	n/a	1.32e-01	1.574
1095982	ENSG00000148180	2917	GSN	gelsolin	2934	9	n/a	n/a	2.27e-01	1.574
1092870	ENSG00000127920	2774	GNG11	guanine nucleotide binding protein (G protein), gamma 11	2791	7	n/a	n/a	1.58e-01	1.574
279740896	ENSG00000215513	180884	PI4KAP1	phosphatidylinositol 4-kinase, catalytic, alpha pseudogene 1	728233	22	n/a	n/a	1.31e-01	1.574
1086951	ENSG00000005243	30708	COPZ2	coatomer protein complex, subunit zeta 2	51226	17	n/a	n/a	9.44e-02	1.574
1096699	ENSG00000154358	58249	OBSCN	obscurin, cytoskeletal calmodulin and titin-interacting RhoGEF	84033	1	n/a	n/a	3.42e-02	1.573
1101638	ENSG00000179855	79133	GIPC3	GIPC PDZ domain containing family, member 3	126326	19	n/a	n/a	8.99e-02	1.573
1093219	ENSG00000130684	25901	ZNF337	zinc finger protein 337	26152	20	n/a	n/a	1.95e-01	1.573
1093263	ENSG00000130821	6499	SLC6A8	solute carrier family 6 (neurotransmitter transporter, creatine), member 8	6535	X	n/a	n/a	5.22e-02	1.573
279797156	ENSG00000226239	0	RP1-310O13.7	RP1-310O13.7	0	20	n/a	n/a	1.03e-01	1.573
1087449	ENSG00000041982	3351	TNC	tenascin C	3371	9	n/a	n/a	3.21e-01	1.573
1094485	ENSG00000137942	34163	FNBP1L	formin binding protein 1-like	54874	1	n/a	n/a	1.73e-01	1.572
1094313	ENSG00000137054	41023	POLR1E	polymerase (RNA) I polypeptide E, 53kDa	64425	9	n/a	n/a	1.48e-01	1.572
1105505	ENSG00000205560	1366	CPT1B	carnitine palmitoyltransferase 1B (muscle)	1375	22	n/a	n/a	1.89e-01	1.572
1088452	ENSG00000082684	33728	SEMA5B	sema domain, seven thrombospondin repeats (type 1 and type 1-like), transmembrane domain (TM) and short cytoplasmic domain, (semaphorin) 5B	54437	3	n/a	n/a	1.55e-01	1.572
279856641	ENSG00000231581	0	RP5-997D24.5	RP5-997D24.5	0	1	n/a	n/a	1.45e-01	1.571
1101446	ENSG00000178695	77660	KCTD12	potassium channel tetramerisation domain containing 12	115207	13	n/a	n/a	2.07e-01	1.571
1089299	ENSG00000100982	40578	PCIF1	PDX1 C-terminal inhibiting factor 1	63935	20	n/a	n/a	6.39e-02	1.571
280034828	ENSG00000251143	0	RP11-849H4.4	RP11-849H4.4	0	11	n/a	n/a	1.64e-01	1.571
1092287	ENSG00000123405	4752	NFE2	nuclear factor (erythroid-derived 2), 45kDa	4778	12	n/a	n/a	4.33e-02	1.571
1102815	ENSG00000185338	8582	SOCS1	suppressor of cytokine signaling 1	8651	16	n/a	n/a	5.83e-02	1.571
1104283	ENSG00000197459	8287	HIST1H2BH	histone cluster 1, H2bh	8345	6	n/a	n/a	1.50e-01	1.571
1093465	ENSG00000132274	10199	TRIM22	tripartite motif containing 22	10346	11	n/a	n/a	7.95e-02	1.570
1103564	ENSG00000188486	2997	H2AFX	H2A histone family, member X	3014	11	n/a	n/a	1.06e-01	1.570
279725149	ENSG00000213862	0	CTD-2270N23.1	CTD-2270N23.1	0	15	n/a	n/a	1.79e-01	1.570
279850964	ENSG00000231084	0	CTA-253N17.1	CTA-253N17.1	0	1	n/a	n/a	9.97e-02	1.570
1088868	ENSG00000092964	1796	DPYSL2	dihydropyrimidinase-like 2	1808	8	n/a	n/a	1.88e-01	1.570
1087593	ENSG00000054179	949	ENTPD2	ectonucleoside triphosphate diphosphohydrolase 2	954	9	n/a	n/a	1.58e-01	1.570
1107641	ENSG00000230055	94178	CISD3	CDGSH iron sulfur domain 3	284106	17	n/a	n/a	5.26e-02	1.569
280099872	ENSG00000256928	0	RP11-809N8.2	RP11-809N8.2	0	11	n/a	n/a	9.47e-02	1.569
1099454	ENSG00000168994	85792	C6orf145	chromosome 6 open reading frame 145	221749	6	n/a	n/a	1.41e-01	1.569
1102321	ENSG00000183379	152440	SYNDIG1L	synapse differentiation inducing 1-like	646658	14	n/a	n/a	1.78e-01	1.569
1093294	ENSG00000131037	34158	EPS8L1	EPS8-like 1	54869	19	n/a	n/a	1.09e-01	1.569
279863644	ENSG00000232172	0	RP11-57C19.2	RP11-57C19.2	0	9	n/a	n/a	2.12e-01	1.568
1089684	ENSG00000103319	29638	EEF2K	eukaryotic elongation factor-2 kinase	29904	16	n/a	n/a	8.81e-02	1.568
279958562	ENSG00000241622	0	RP11-413E6.5	RP11-413E6.5	0	3	n/a	n/a	1.57e-01	1.568
1102461	ENSG00000183853	34532	KIRREL	kin of IRRE like (Drosophila)	55243	1	n/a	n/a	1.02e-01	1.568
1090183	ENSG00000106348	3589	IMPDH1	IMP (inosine 5'-monophosphate) dehydrogenase 1	3614	7	n/a	n/a	1.75e-01	1.568
1093255	ENSG00000130787	8906	HIP1R	huntingtin interacting protein 1 related	9026	12	n/a	n/a	7.89e-02	1.567
1098264	ENSG00000164294	143205	GPX8	glutathione peroxidase 8 (putative)	493869	5	n/a	n/a	1.12e-01	1.567
1093971	ENSG00000135363	3980	LMO2	LIM domain only 2 (rhombotin-like 1)	4005	11	n/a	n/a	9.79e-02	1.567
1088520	ENSG00000085117	3707	CD82	CD82 molecule	3732	11	n/a	n/a	1.49e-01	1.567
279766006	ENSG00000223599	0	RP11-216N14.7	RP11-216N14.7	0	1	n/a	n/a	1.01e-01	1.567
279660780	ENSG00000200372	0	RNU5E-8P	RNA, U5E small nuclear 8, pseudogene	0	3	n/a	n/a	2.73e-01	1.567
1098149	ENSG00000163993	6253	S100P	S100 calcium binding protein P	6286	4	n/a	n/a	6.08e-02	1.566
1090526	ENSG00000109089	29841	CDR2L	cerebellar degeneration-related protein 2-like	30850	17	n/a	n/a	1.09e-01	1.566
279718615	ENSG00000213051	0	RP4-635A23.2	RP4-635A23.2	0	1	n/a	n/a	1.38e-01	1.566
1087336	ENSG00000028116	7401	VRK2	vaccinia related kinase 2	7444	2	n/a	n/a	9.19e-03	1.565
1092188	ENSG00000122574	152643	WIPF3	WAS/WASL interacting protein family, member 3	644150	7	n/a	n/a	2.13e-01	1.565
279746032	ENSG00000217130	0	RP3-375P9.2	RP3-375P9.2	0	6	n/a	n/a	1.46e-01	1.565
280095802	ENSG00000256428	0	RP11-467L20.9	RP11-467L20.9	0	11	n/a	n/a	5.90e-02	1.565
1088306	ENSG00000078596	9315	ITM2A	integral membrane protein 2A	9452	X	n/a	n/a	2.16e-01	1.564
1089488	ENSG00000101986	212	ABCD1	ATP-binding cassette, sub-family D (ALD), member 1	215	X	n/a	n/a	6.08e-02	1.564
1091887	ENSG00000119950	4575	MXI1	MAX interactor 1	4601	10	n/a	n/a	7.62e-02	1.564
1105669	ENSG00000206417	0	H1FX-AS1	H1FX antisense RNA 1 (non-protein coding)	0	3	n/a	n/a	2.22e-01	1.564
280128317	ENSG00000259172	0	RP11-299G20.2	RP11-299G20.2	0	15	n/a	n/a	8.73e-02	1.564
279925140	ENSG00000237686	0	RP5-1120P11.1	RP5-1120P11.1	0	6	n/a	n/a	9.57e-02	1.564
279858549	ENSG00000231747	0	AC079922.2	AC079922.2	0	2	n/a	n/a	1.14e-01	1.564
280064383	ENSG00000253978	0	CTB-178M22.2	CTB-178M22.2	0	5	n/a	n/a	6.41e-02	1.564
280040938	ENSG00000251593	0	MSNP1	moesin pseudogene 1	0	5	n/a	n/a	1.95e-01	1.564
1100214	ENSG00000172216	1044	CEBPB	CCAAT/enhancer binding protein (C/EBP), beta	1051	20	n/a	n/a	8.96e-02	1.563
1092044	ENSG00000121104	57260	FAM117A	family with sequence similarity 117, member A	81558	17	n/a	n/a	5.50e-02	1.563
1089094	ENSG00000100196	10857	KDELR3	KDEL (Lys-Asp-Glu-Leu) endoplasmic reticulum protein retention receptor 3	11015	22	n/a	n/a	1.23e-01	1.562
279902807	ENSG00000235674	0	LDHAP2	lactate dehydrogenase A pseudogene 2	0	1	n/a	n/a	3.16e-01	1.561
1097854	ENSG00000163050	36276	ADCK3	aarF domain containing kinase 3	56997	1	n/a	n/a	1.03e-01	1.559
1087200	ENSG00000013441	1186	CLK1	CDC-like kinase 1	1195	2	n/a	n/a	1.71e-01	1.559
1097437	ENSG00000160446	59075	ZDHHC12	zinc finger, DHHC-type containing 12	84885	9	n/a	n/a	5.90e-02	1.558
1101864	ENSG00000181104	2134	F2R	coagulation factor II (thrombin) receptor	2149	5	n/a	n/a	2.33e-01	1.558
1094268	ENSG00000136859	23207	ANGPTL2	angiopoietin-like 2	23452	9	n/a	n/a	2.24e-01	1.558
1091598	ENSG00000117385	40808	LEPRE1	leucine proline-enriched proteoglycan (leprecan) 1	64175	1	n/a	n/a	7.62e-02	1.558
1103528	ENSG00000188322	122887	SBK1	SH3-binding domain kinase 1	388228	16	n/a	n/a	2.83e-01	1.558
279706061	ENSG00000207165	0	SNORA70	small nucleolar RNA, H/ACA box 70	0	X	n/a	n/a	2.48e-01	1.558
1092324	ENSG00000123685	34798	BATF3	basic leucine zipper transcription factor, ATF-like 3	55509	1	n/a	n/a	2.48e-02	1.557
1099202	ENSG00000167968	1763	DNASE1L2	deoxyribonuclease I-like 2	1775	16	n/a	n/a	1.20e-01	1.557
1088485	ENSG00000083838	34952	ZNF446	zinc finger protein 446	55663	19	n/a	n/a	1.36e-01	1.557
1099327	ENSG00000168453	35095	HR	hairless homolog (mouse)	55806	8	n/a	n/a	5.83e-02	1.557
280019438	ENSG00000249908	0	CTD-2589H19.4	CTD-2589H19.4	0	5	n/a	n/a	1.64e-01	1.557
1099717	ENSG00000170161	0	RP11-262H14.4	Putative UPF0633 protein ENSP00000303136	0	9	n/a	n/a	3.50e-02	1.556
1097095	ENSG00000157873	8691	TNFRSF14	tumor necrosis factor receptor superfamily, member 14	8764	1	n/a	n/a	8.82e-02	1.556
279851274	ENSG00000231120	0	BTF3P10	basic transcription factor 3 pseudogene 10	0	6	n/a	n/a	4.81e-02	1.556
1091692	ENSG00000118257	8751	NRP2	neuropilin 2	8828	2	n/a	n/a	2.60e-02	1.556
1103990	ENSG00000196570	110169	PFN3	profilin 3	345456	5	n/a	n/a	5.94e-02	1.556
1099310	ENSG00000168389	59069	MFSD2A	major facilitator superfamily domain containing 2A	84879	1	n/a	n/a	2.59e-01	1.555
279710800	ENSG00000208772	0	SNORD94	small nucleolar RNA, C/D box 94	0	2	n/a	n/a	2.42e-01	1.555
279866279	ENSG00000232442	157121327	CTD-3184A7.4	CTD-3184A7.4	100505771	20	n/a	n/a	2.41e-01	1.555
1105073	ENSG00000204287	3104	HLA-DRA	major histocompatibility complex, class II, DR alpha	3122	6	n/a	n/a	3.15e-01	1.555
279725065	ENSG00000213846	0	AC098614.2	AC098614.2	0	3	n/a	n/a	6.98e-02	1.555
1095179	ENSG00000142549	126118	IGLON5	IgLON family member 5	402665	19	n/a	n/a	1.45e-01	1.555
1095161	ENSG00000142449	58668	FBN3	fibrillin 3	84467	19	n/a	n/a	1.54e-01	1.555
1096656	ENSG00000154080	57782	CHST9	carbohydrate (N-acetylgalactosamine 4-0) sulfotransferase 9	83539	18	n/a	n/a	1.72e-01	1.555
1101290	ENSG00000177706	36254	FAM20C	family with sequence similarity 20, member C	56975	7	n/a	n/a	1.14e-01	1.554
279968317	ENSG00000242663	0	RP11-196G18.21	RP11-196G18.21	0	1	n/a	n/a	5.42e-02	1.554
1091983	ENSG00000120693	4068	SMAD9	SMAD family member 9	4093	13	n/a	n/a	1.27e-01	1.554
1105626	ENSG00000206053	59980	HN1L	hematological and neurological expressed 1-like	90861	16	n/a	n/a	9.49e-03	1.554
279718649	ENSG00000213058	0	RP4-765C7.2	RP4-765C7.2	0	1	n/a	n/a	1.89e-01	1.554
1103143	ENSG00000186654	34904	PRR5	proline rich 5 (renal)	55615	22	n/a	n/a	6.47e-02	1.553
1096451	ENSG00000152284	57683	TCF7L1	transcription factor 7-like 1 (T-cell specific, HMG-box)	83439	2	n/a	n/a	1.32e-01	1.553
279658631	ENSG00000199753	1013107	SNORD104	small nucleolar RNA, C/D box 104	692227	17	n/a	n/a	2.72e-01	1.553
1098339	ENSG00000164591	60126	MYOZ3	myozenin 3	91977	5	n/a	n/a	1.01e-01	1.553
1088617	ENSG00000087303	22552	NID2	nidogen 2 (osteonidogen)	22795	14	n/a	n/a	1.85e-01	1.553
1093651	ENSG00000133256	5126	PDE6B	phosphodiesterase 6B, cGMP-specific, rod, beta	5158	4	n/a	n/a	1.16e-01	1.553
279744337	ENSG00000216133	0	MIR939	microRNA 939	0	8	n/a	n/a	2.45e-01	1.553
280076770	ENSG00000254849	0	MIR939	MIR939	0	8	n/a	n/a	2.45e-01	1.553
1099910	ENSG00000170955	76588	PRKCDBP	protein kinase C, delta binding protein	112464	11	n/a	n/a	1.21e-01	1.552
1102782	ENSG00000185215	7084	TNFAIP2	tumor necrosis factor, alpha-induced protein 2	7127	14	n/a	n/a	8.99e-02	1.552
1096186	ENSG00000149782	5299	PLCB3	phospholipase C, beta 3 (phosphatidylinositol-specific)	5331	11	n/a	n/a	1.52e-01	1.552
1087601	ENSG00000054598	2280	FOXC1	forkhead box C1	2296	6	n/a	n/a	9.32e-02	1.552
1090369	ENSG00000107968	1317	MAP3K8	mitogen-activated protein kinase kinase kinase 8	1326	10	n/a	n/a	3.41e-02	1.552
1099151	ENSG00000167768	3823	KRT1	keratin 1	3848	12	n/a	n/a	8.62e-02	1.552
1091049	ENSG00000113212	35412	PCDHB7	protocadherin beta 7	56129	5	n/a	n/a	2.13e-02	1.552
1089713	ENSG00000103507	10149	BCKDK	branched chain ketoacid dehydrogenase kinase	10295	16	n/a	n/a	1.17e-01	1.551
280047751	ENSG00000252481	165837	SCARNA13	small Cajal body-specific RNA 13	677768	14	n/a	n/a	1.65e-01	1.551
1098006	ENSG00000163565	3408	IFI16	interferon, gamma-inducible protein 16	3428	1	n/a	n/a	5.70e-02	1.551
1092434	ENSG00000124466	26821	LYPD3	LY6/PLAUR domain containing 3	27076	19	n/a	n/a	8.61e-02	1.550
279902641	ENSG00000235655	134055	H3F3AP4	H3 histone, family 3A, pseudogene 4	440926	2	n/a	n/a	1.89e-01	1.550
1087148	ENSG00000011132	9405	APBA3	amyloid beta (A4) precursor protein-binding, family A, member 3	9546	19	n/a	n/a	3.27e-02	1.550
279969868	ENSG00000242861	0	RP11-285F7.2	RP11-285F7.2	0	1	n/a	n/a	2.60e-01	1.550
279879767	ENSG00000233597	0	RP11-343B5.1	RP11-343B5.1	0	3	n/a	n/a	1.46e-01	1.549
1087679	ENSG00000059804	6479	SLC2A3	solute carrier family 2 (facilitated glucose transporter), member 3	6515	12	n/a	n/a	1.98e-01	1.549
1097270	ENSG00000159239	123222	C2orf81	chromosome 2 open reading frame 81	388963	2	n/a	n/a	2.61e-02	1.549
1100810	ENSG00000175215	9961	CTDSP2	CTD (carboxy-terminal domain, RNA polymerase II, polypeptide A) small phosphatase 2	10106	12	n/a	n/a	1.47e-01	1.549
1105419	ENSG00000205246	123009	RPSAP58	ribosomal protein SA pseudogene 58	388524	19	n/a	n/a	2.63e-01	1.549
1104564	ENSG00000198276	34252	UCKL1	uridine-cytidine kinase 1-like 1	54963	20	n/a	n/a	1.50e-01	1.548
1090129	ENSG00000106009	85813	BRAT1	BRCA1-associated ATM activator 1	221927	7	n/a	n/a	9.81e-02	1.548
1089322	ENSG00000101104	56137	PABPC1L	poly(A) binding protein, cytoplasmic 1-like	80336	20	n/a	n/a	1.69e-01	1.548
1095072	ENSG00000141569	83634	TRIM65	tripartite motif containing 65	201292	17	n/a	n/a	5.05e-02	1.548
1108379	ENSG00000234851	0	RP11-3P17.3	RP11-3P17.3	0	3	n/a	n/a	1.56e-01	1.548
1096099	ENSG00000149150	8435	SLC43A1	solute carrier family 43, member 1	8501	11	n/a	n/a	5.33e-02	1.547
1102600	ENSG00000184481	4278	FOXO4	forkhead box O4	4303	X	n/a	n/a	1.71e-01	1.547
1097200	ENSG00000158715	59573	SLC45A3	solute carrier family 45, member 3	85414	1	n/a	n/a	1.55e-01	1.547
1097461	ENSG00000160691	6428	SHC1	SHC (Src homology 2 domain containing) transforming protein 1	6464	1	n/a	n/a	7.13e-02	1.547
1091039	ENSG00000113119	34663	TMCO6	transmembrane and coiled-coil domains 6	55374	5	n/a	n/a	7.57e-02	1.547
1093650	ENSG00000133250	58540	ZNF414	zinc finger protein 414	84330	19	n/a	n/a	7.35e-02	1.547
279880241	ENSG00000233639	0	AC018730.1	AC018730.1	0	2	n/a	n/a	1.86e-01	1.547
1105285	ENSG00000204839	151660	C8orf73	chromosome 8 open reading frame 73	642475	8	n/a	n/a	9.15e-02	1.546
1088108	ENSG00000073605	35164	GSDMB	gasdermin B	55876	17	n/a	n/a	1.54e-01	1.546
1088711	ENSG00000089289	3456	IGBP1	immunoglobulin (CD79A) binding protein 1	3476	X	n/a	n/a	1.14e-01	1.545
1101911	ENSG00000181458	34365	TMEM45A	transmembrane protein 45A	55076	3	n/a	n/a	6.55e-02	1.545
1096652	ENSG00000154040	26004	CABYR	calcium binding tyrosine-(Y)-phosphorylation regulated	26256	18	n/a	n/a	1.93e-01	1.545
279857829	ENSG00000231684	0	RP11-416K24.2	RP11-416K24.2	0	1	n/a	n/a	6.98e-02	1.545
1101248	ENSG00000177519	35755	RPRM	reprimo, TP53 dependent G2 arrest mediator candidate	56475	2	n/a	n/a	3.00e-01	1.545
279659723	ENSG00000200084	0	SNORD68	small nucleolar RNA, C/D box 68	0	16	n/a	n/a	2.12e-01	1.544
1097033	ENSG00000157343	85764	C6orf81	chromosome 6 open reading frame 81	221481	6	n/a	n/a	8.66e-02	1.544
280114565	ENSG00000258378	0	RP11-517O13.1	RP11-517O13.1	0	14	n/a	n/a	7.93e-02	1.544
279798624	ENSG00000226360	0	RPL10AP6	ribosomal protein L10a pseudogene 6	0	3	n/a	n/a	1.64e-01	1.544
279907112	ENSG00000236090	0	LDHAP3	lactate dehydrogenase A pseudogene 3	0	2	n/a	n/a	2.28e-01	1.544
1109083	ENSG00000243449	125465	C4orf48	chromosome 4 open reading frame 48	401115	4	n/a	n/a	2.41e-01	1.543
279817689	ENSG00000228078	0	HLA-U	major histocompatibility complex, class I, U (pseudogene)	0	6	n/a	n/a	3.14e-01	1.543
1096971	ENSG00000156860	40920	FBRS	fibrosin	64319	16	n/a	n/a	7.63e-02	1.543
1100716	ENSG00000174749	79529	C4orf32	chromosome 4 open reading frame 32	132720	4	n/a	n/a	2.17e-01	1.543
1088002	ENSG00000070759	10273	TESK2	testis-specific kinase 2	10420	1	n/a	n/a	5.90e-02	1.543
1087291	ENSG00000023191	6018	RNH1	ribonuclease/angiogenin inhibitor 1	6050	11	n/a	n/a	6.54e-02	1.543
1092750	ENSG00000126746	82220	ZNF384	zinc finger protein 384	171017	12	n/a	n/a	8.79e-02	1.543
1105957	ENSG00000213983	8827	AP1G2	adaptor-related protein complex 1, gamma 2 subunit	8906	14	n/a	n/a	2.55e-01	1.543
1097578	ENSG00000161653	81540	NAGS	N-acetylglutamate synthase	162417	17	n/a	n/a	1.12e-01	1.543
280123344	ENSG00000258890	59968	CEP95	centrosomal protein 95kDa	90799	17	n/a	n/a	1.42e-01	1.542
279969545	ENSG00000242814	0	RP11-436H11.1	RP11-436H11.1	0	5	n/a	n/a	9.25e-02	1.542
279717886	ENSG00000212802	0	RPL15P3	ribosomal protein L15 pseudogene 3	0	6	n/a	n/a	2.67e-01	1.542
1087904	ENSG00000068079	3410	IFI35	interferon-induced protein 35	3430	17	n/a	n/a	1.09e-01	1.541
1093183	ENSG00000130479	34490	MAP1S	microtubule-associated protein 1S	55201	19	n/a	n/a	1.74e-01	1.541
1104722	ENSG00000198755	4710	RPL10A	ribosomal protein L10a	4736	6	n/a	n/a	1.48e-01	1.541
1104414	ENSG00000197859	9575	ADAMTSL2	ADAMTS-like 2	9719	9	n/a	n/a	1.82e-01	1.541
1087090	ENSG00000008710	5278	PKD1	polycystic kidney disease 1 (autosomal dominant)	5310	16	n/a	n/a	1.07e-01	1.541
1093978	ENSG00000135390	514	ATP5G2	ATP synthase, H+ transporting, mitochondrial Fo complex, subunit C2 (subunit 9)	517	12	n/a	n/a	9.24e-02	1.541
279885239	ENSG00000234093	0	RP11-269F19.4	RP11-269F19.4	0	1	n/a	n/a	2.51e-01	1.541
279875657	ENSG00000233243	0	RP11-12D5.5	RP11-12D5.5	0	X	n/a	n/a	1.90e-01	1.541
1102976	ENSG00000185989	22577	RASA3	RAS p21 protein activator 3	22821	13	n/a	n/a	5.16e-02	1.540
1102526	ENSG00000184194	33619	GPR173	G protein-coupled receptor 173	54328	X	n/a	n/a	1.41e-01	1.540
1089866	ENSG00000104859	10970	CLASRP	CLK4-associating serine/arginine rich protein	11129	19	n/a	n/a	4.56e-02	1.540
1093355	ENSG00000131409	60677	LRRC4B	leucine rich repeat containing 4B	94030	19	n/a	n/a	1.21e-01	1.540
279886928	ENSG00000234235	0	BOK-AS1	BOK antisense RNA 1 (non-protein coding)	0	2	n/a	n/a	1.68e-01	1.540
1095406	ENSG00000143845	34513	ETNK2	ethanolamine kinase 2	55224	1	n/a	n/a	1.57e-01	1.540
279799078	ENSG00000226396	0	RP5-1056L3.3	RP5-1056L3.3	0	1	n/a	n/a	1.89e-01	1.539
1096857	ENSG00000155897	111	ADCY8	adenylate cyclase 8 (brain)	114	8	n/a	n/a	5.49e-02	1.539
279666646	ENSG00000202093	0	SNORD58C	small nucleolar RNA, C/D box 58C	0	18	n/a	n/a	2.77e-01	1.539
1105029	ENSG00000204160	58453	ZDHHC18	zinc finger, DHHC-type containing 18	84243	1	n/a	n/a	9.90e-02	1.539
280042970	ENSG00000251790	166027	SCARNA16	small Cajal body-specific RNA 16	677781	17	n/a	n/a	1.90e-01	1.539
1087096	ENSG00000008988	6191	RPS20	ribosomal protein S20	6224	8	n/a	n/a	1.18e-01	1.539
1091295	ENSG00000115275	7795	MOGS	mannosyl-oligosaccharide glucosidase	7841	2	n/a	n/a	3.30e-02	1.539
279740470	ENSG00000215478	165427	CES5AP1	carboxylesterase 5A pseudogene 1	649264	22	n/a	n/a	8.23e-02	1.538
1090478	ENSG00000108784	4643	NAGLU	N-acetylglucosaminidase, alpha	4669	17	n/a	n/a	8.40e-02	1.537
1102040	ENSG00000182179	7275	UBA7	ubiquitin-like modifier activating enzyme 7	7318	3	n/a	n/a	1.66e-01	1.537
1090495	ENSG00000108840	9870	HDAC5	histone deacetylase 5	10014	17	n/a	n/a	1.37e-01	1.537
1095062	ENSG00000141540	60663	TTYH2	tweety homolog 2 (Drosophila)	94015	17	n/a	n/a	2.42e-01	1.536
1095526	ENSG00000144649	170019	FAM198A	family with sequence similarity 198, member A	729085	3	n/a	n/a	1.01e-01	1.536
1098529	ENSG00000165349	59079	SLC7A3	solute carrier family 7 (cationic amino acid transporter, y+ system), member 3	84889	X	n/a	n/a	2.19e-01	1.536
1095775	ENSG00000146425	6951	DYNLT1	dynein, light chain, Tctex-type 1	6993	6	n/a	n/a	1.08e-01	1.536
1094050	ENSG00000135736	60234	CCDC102A	coiled-coil domain containing 102A	92922	16	n/a	n/a	2.86e-02	1.536
1087230	ENSG00000015592	57253	STMN4	stathmin-like 4	81551	8	n/a	n/a	2.40e-01	1.536
280117679	ENSG00000258559	0	AC005519.4	AC005519.4	0	14	n/a	n/a	1.30e-01	1.536
1100377	ENSG00000172936	4589	MYD88	myeloid differentiation primary response gene (88)	4615	3	n/a	n/a	6.53e-02	1.536
1088642	ENSG00000088280	34905	ASAP3	ArfGAP with SH3 domain, ankyrin repeat and PH domain 3	55616	1	n/a	n/a	1.29e-01	1.535
1091834	ENSG00000119669	40840	IRF2BPL	interferon regulatory factor 2 binding protein-like	64207	14	n/a	n/a	1.21e-01	1.535
1088262	ENSG00000077463	31028	SIRT6	sirtuin 6	51548	19	n/a	n/a	1.49e-01	1.535
1092706	ENSG00000126246	55516	IGFLR1	IGF-like family receptor 1	79713	19	n/a	n/a	9.25e-02	1.535
1091694	ENSG00000118263	8542	KLF7	Kruppel-like factor 7 (ubiquitous)	8609	2	n/a	n/a	1.89e-01	1.535
1099603	ENSG00000169660	94142	HEXDC	hexosaminidase (glycosyl hydrolase family 20, catalytic domain) containing	284004	17	n/a	n/a	8.96e-02	1.535
1105861	ENSG00000213433	0	RP11-54C4.1	RP11-54C4.1	0	5	n/a	n/a	5.12e-02	1.535
280101670	ENSG00000257086	0	RP11-783K16.13	RP11-783K16.13	0	11	n/a	n/a	1.06e-01	1.535
1101287	ENSG00000177697	972	CD151	CD151 molecule (Raph blood group)	977	11	n/a	n/a	4.92e-02	1.535
1100517	ENSG00000173621	54839	LRFN4	leucine rich repeat and fibronectin type III domain containing 4	78999	11	n/a	n/a	2.45e-01	1.535
1091491	ENSG00000116670	10312	MAD2L2	MAD2 mitotic arrest deficient-like 2 (yeast)	10459	1	n/a	n/a	1.39e-01	1.535
279841335	ENSG00000230223	0	ATXN8OS	ATXN8 opposite strand (non-protein coding)	0	13	n/a	n/a	2.37e-01	1.535
279846679	ENSG00000230673	0	PABPC1P3	poly(A) binding protein, cytoplasmic 1 pseudogene 3	0	X	n/a	n/a	1.19e-01	1.534
280074572	ENSG00000254693	0	RP11-58K22.5	RP11-58K22.5	0	11	n/a	n/a	1.02e-01	1.534
279717439	ENSG00000212588	166966	SNORA26	small nucleolar RNA, H/ACA box 26	677810	4	n/a	n/a	2.18e-01	1.534
1089160	ENSG00000100353	8595	EIF3D	eukaryotic translation initiation factor 3, subunit D	8664	22	n/a	n/a	1.41e-01	1.533
279951826	ENSG00000240821	0	RP11-352G18.1	RP11-352G18.1	0	15	n/a	n/a	1.87e-01	1.533
1097575	ENSG00000161647	4330	MPP3	membrane protein, palmitoylated 3 (MAGUK p55 subfamily member 3)	4356	17	n/a	n/a	1.85e-01	1.533
279872050	ENSG00000232931	0	LINC00342	long intergenic non-protein coding RNA 342	0	2	n/a	n/a	3.00e-01	1.533
1095069	ENSG00000141562	26250	NARF	nuclear prelamin A recognition factor	26502	17	n/a	n/a	1.47e-01	1.533
1101375	ENSG00000178209	5307	PLEC	plectin	5339	8	n/a	n/a	9.97e-02	1.533
1104956	ENSG00000203896	34212	LIME1	Lck interacting transmembrane adaptor 1	54923	20	n/a	n/a	2.69e-01	1.533
1088975	ENSG00000099364	33911	FBXL19	F-box and leucine-rich repeat protein 19	54620	16	n/a	n/a	1.26e-01	1.533
1089846	ENSG00000104774	4100	MAN2B1	mannosidase, alpha, class 2B, member 1	4125	19	n/a	n/a	3.97e-02	1.532
280121084	ENSG00000258757	0	RP11-841O20.2	RP11-841O20.2	0	14	n/a	n/a	2.31e-01	1.532
1087163	ENSG00000011426	33734	ANLN	anillin, actin binding protein	54443	7	n/a	n/a	2.88e-01	1.532
1107837	ENSG00000231389	3095	HLA-DPA1	major histocompatibility complex, class II, DP alpha 1	3113	6	n/a	n/a	6.25e-02	1.532
1090529	ENSG00000109103	8971	UNC119	unc-119 homolog (C. elegans)	9094	17	n/a	n/a	1.53e-01	1.532
1092514	ENSG00000124942	54866	AHNAK	AHNAK nucleoprotein	79026	11	n/a	n/a	2.19e-01	1.532
280120357	ENSG00000258714	0	RP11-998D10.7	RP11-998D10.7	0	14	n/a	n/a	2.09e-01	1.532
1108758	ENSG00000237456	0	RP11-154D3.1	RP11-154D3.1	0	3	n/a	n/a	2.35e-01	1.531
279585954	ENSG00000188459	0	WASF4P	WAS protein family, member 4, pseudogene	0	X	n/a	n/a	1.67e-01	1.531
1104361	ENSG00000197705	36838	KLHL14	kelch-like 14 (Drosophila)	57565	18	n/a	n/a	2.16e-01	1.531
1100698	ENSG00000174640	6541	SLCO2A1	solute carrier organic anion transporter family, member 2A1	6578	3	n/a	n/a	2.84e-01	1.531
1089385	ENSG00000101335	10251	MYL9	myosin, light chain 9, regulatory	10398	20	n/a	n/a	3.07e-01	1.531
279988767	ENSG00000244919	0	AL139123.1	AL139123.1	0	10	n/a	n/a	3.13e-02	1.531
280028413	ENSG00000250615	0	CTC-564N23.2	CTC-564N23.2	0	5	n/a	n/a	1.40e-01	1.531
1094781	ENSG00000139641	23099	ESYT1	extended synaptotagmin-like protein 1	23344	12	n/a	n/a	7.97e-02	1.531
279780836	ENSG00000224818	0	RP11-134G8.8	RP11-134G8.8	0	1	n/a	n/a	4.07e-02	1.530
1093759	ENSG00000134198	9955	TSPAN2	tetraspanin 2	10100	1	n/a	n/a	2.59e-01	1.530
1101639	ENSG00000179862	81608	CITED4	Cbp/p300-interacting transactivator, with Glu/Asp-rich carboxy-terminal domain, 4	163732	1	n/a	n/a	1.69e-01	1.530
1094779	ENSG00000139636	35005	LMBR1L	limb region 1 homolog (mouse)-like	55716	12	n/a	n/a	2.09e-01	1.529
1101347	ENSG00000178078	34909	STAP2	signal transducing adaptor family member 2	55620	19	n/a	n/a	1.10e-01	1.529
279744533	ENSG00000216197	0	AP001623.1	AP001623.1	0	21	n/a	n/a	8.90e-02	1.529
1094922	ENSG00000140575	8749	IQGAP1	IQ motif containing GTPase activating protein 1	8826	15	n/a	n/a	1.28e-01	1.529
1089517	ENSG00000102125	6861	TAZ	tafazzin	6901	X	n/a	n/a	1.34e-01	1.529
280081608	ENSG00000255138	0	RP11-113D6.8	RP11-113D6.8	0	11	n/a	n/a	1.79e-01	1.529
1089891	ENSG00000104936	1748	DMPK	dystrophia myotonica-protein kinase	1760	19	n/a	n/a	2.15e-01	1.529
1089137	ENSG00000100304	22925	TTLL12	tubulin tyrosine ligase-like family, member 12	23170	22	n/a	n/a	1.05e-01	1.529
1094002	ENSG00000135473	9780	PAN2	PAN2 poly(A) specific ribonuclease subunit homolog (S. cerevisiae)	9924	12	n/a	n/a	8.88e-02	1.528
1105845	ENSG00000213339	57562	QTRT1	queuine tRNA-ribosyltransferase 1	81890	19	n/a	n/a	2.08e-01	1.528
280009511	ENSG00000249098	0	RP11-39E3.4	RP11-39E3.4	0	3	n/a	n/a	8.62e-02	1.528
279879250	ENSG00000233547	0	RP11-57H14.2	RP11-57H14.2	0	10	n/a	n/a	1.54e-01	1.528
280035549	ENSG00000251188	0	RP11-478C6.6	RP11-478C6.6	0	4	n/a	n/a	1.01e-01	1.527
1087778	ENSG00000064961	10215	HMG20B	high mobility group 20B	10362	19	n/a	n/a	1.30e-01	1.527
279800788	ENSG00000226564	0	FTH1P20	ferritin, heavy polypeptide 1 pseudogene 20	0	2	n/a	n/a	2.52e-01	1.526
1101309	ENSG00000177868	119531	CCDC23	coiled-coil domain containing 23	374969	1	n/a	n/a	1.14e-01	1.526
1103523	ENSG00000188313	5327	PLSCR1	phospholipid scramblase 1	5359	3	n/a	n/a	8.18e-02	1.526
1096240	ENSG00000150594	147	ADRA2A	adrenergic, alpha-2A-, receptor	150	10	n/a	n/a	2.84e-01	1.526
1098267	ENSG00000164300	90383	SERINC5	serine incorporator 5	256987	5	n/a	n/a	1.38e-01	1.526
1088536	ENSG00000085514	29725	PILRA	paired immunoglobin-like type 2 receptor alpha	29992	7	n/a	n/a	2.48e-01	1.526
1089958	ENSG00000105287	25614	PRKD2	protein kinase D2	25865	19	n/a	n/a	1.11e-01	1.525
1104373	ENSG00000197744	0	PTMAP2	prothymosin, alpha pseudogene 2 (gene sequence 32)	0	5	n/a	n/a	1.02e-02	1.525
1096244	ENSG00000150630	7381	VEGFC	vascular endothelial growth factor C	7424	4	n/a	n/a	1.14e-01	1.525
279785221	ENSG00000225216	0	AC007362.3	AC007362.3	0	2	n/a	n/a	4.66e-02	1.525
1099625	ENSG00000169750	5849	RAC3	ras-related C3 botulinum toxin substrate 3 (rho family, small GTP binding protein Rac3)	5881	17	n/a	n/a	2.95e-01	1.524
1092455	ENSG00000124570	5237	SERPINB6	serpin peptidase inhibitor, clade B (ovalbumin), member 6	5269	6	n/a	n/a	1.19e-01	1.524
279856382	ENSG00000231552	0	AC104306.5	AC104306.5	0	3	n/a	n/a	1.21e-01	1.524
280129084	ENSG00000259218	0	RP11-429B14.2	RP11-429B14.2	0	15	n/a	n/a	8.43e-02	1.524
1107323	ENSG00000228049	89889	POLR2J2	polymerase (RNA) II (DNA directed) polypeptide J2	246721	7	n/a	n/a	1.89e-01	1.524
1099297	ENSG00000168309	11011	FAM107A	family with sequence similarity 107, member A	11170	3	n/a	n/a	2.16e-01	1.524
1089950	ENSG00000105251	36240	SHD	Src homology 2 domain containing transforming protein D	56961	19	n/a	n/a	2.48e-01	1.523
1090018	ENSG00000105538	34211	RASIP1	Ras interacting protein 1	54922	19	n/a	n/a	9.63e-02	1.523
1100103	ENSG00000171772	60278	SYCE1	synaptonemal complex central element protein 1	93426	10	n/a	n/a	1.84e-01	1.523
1096563	ENSG00000153162	650	BMP6	bone morphogenetic protein 6	654	6	n/a	n/a	1.53e-01	1.522
1091236	ENSG00000114861	26831	FOXP1	forkhead box P1	27086	3	n/a	n/a	1.85e-01	1.522
279902998	ENSG00000235695	0	RP11-395P16.1	RP11-395P16.1	0	3	n/a	n/a	1.97e-01	1.522
[truncated: 1 more rows]
